# Supplementary material for: Real-time electrical monitoring of enzymatic catalytic dynamics at the single-molecule level
Source: Nat Commun. 2026 Jun 5;17:7198. doi: 10.1038/s41467-026-74020-0 (PMC13396217; doi:10.1038/s41467-026-74020-0)
Supplement: Supplementary file 3 — Supplementary Data1 [file 41467_2026_74020_MOESM3_ESM.xlsx]

## Sheet: Sheet1
						Atomic coordinates and methods of the computational structures
		Title	Fe (Ⅲ) Optimized Molecular Geometry (ORCA)								Title	Fe (Ⅱ) Optimized Molecular Geometry (ORCA)
		Description	optimized structure used for HOMO-LUMO calculation.								Description	optimized structure used for HOMO-LUMO calculation.
		optimization method keyword	! r2SCAN-3c noautostart miniprint opt								optimization method keyword	! r2SCAN-3c noautostart miniprint opt
		energy method keyword	! wB97M-V def2-TZVP def2/J RIJCOSX strongSCF noautostart miniprint								energy method keyword	! wB97M-V def2-TZVP def2/J RIJCOSX strongSCF noautostart miniprint
			charge 0	Spin multiplicity 6								charge -1	Spin multiplicity 5
		1	C	-27.9805	80.6817	-14.0206					1	C	-28.3054	80.8593	-13.9523
		2	C	-29.4327	80.4726	-14.5123					2	C	-29.8417	80.9463	-13.9572
		3	O	-29.5628	80.2398	-15.7442					3	O	-30.4998	79.8984	-14.0993
		4	C	-27.4119	82.0358	-14.4405					4	C	-27.627	82.0841	-14.5402
		5	S	-28.3673	83.4516	-13.7756					5	S	-28.3513	83.6098	-13.8469
		6	C	-27.0789	80.4948	-10.4555					6	C	-27.1067	80.619	-10.4825
		7	C	-24.5727	84.1934	-12.252					7	C	-24.6343	84.3296	-12.3039
		8	C	-28.371	87.0473	-11.4332					8	C	-28.4443	87.1727	-11.4931
		9	C	-31.0993	83.1159	-10.8192					9	C	-31.1369	83.2469	-10.7148
		10	C	-26.0632	81.2722	-10.9833					10	C	-26.1014	81.4024	-11.0164
		11	C	-24.7314	80.7661	-11.2569					11	C	-24.7845	80.8908	-11.3505
		12	C	-24.0433	81.7902	-11.8394					12	C	-24.1054	81.9234	-11.9275
		13	C	-24.9466	82.9261	-11.87					13	C	-24.9987	83.0654	-11.9053
		14	C	-22.6451	81.8167	-12.3394					14	C	-22.7307	81.9432	-12.4862
		15	C	-24.3135	79.3593	-11.0016					15	C	-24.3957	79.4636	-11.1969
		16	C	-24.8657	78.4079	-12.0769					16	C	-24.9988	78.6301	-12.3424
		17	C	-24.6518	76.9172	-11.7841					17	C	-24.8601	77.1102	-12.178
		18	O	-24.53	76.1532	-12.7872					18	O	-24.7993	76.4347	-13.2475
		19	O	-24.6541	76.5411	-10.5767					19	O	-24.8586	76.632	-11.0085
		20	C	-25.3694	85.3179	-12.0947					20	C	-25.4434	85.4445	-12.1633
		21	C	-24.9168	86.6617	-12.3408					21	C	-25.0055	86.7903	-12.4404
		22	C	-25.9813	87.4828	-12.0507					22	C	-26.0785	87.6063	-12.1745
		23	C	-27.0826	86.606	-11.6531					23	C	-27.1661	86.7321	-11.7507
		24	C	-23.5393	87.0399	-12.7523					24	C	-23.6345	87.1677	-12.8658
		25	C	-26.0739	88.9249	-12.0797					25	C	-26.1871	89.0473	-12.2483
		26	C	-25.3359	89.738	-12.8515					26	C	-25.4762	89.8355	-13.0678
		27	C	-29.4567	86.2114	-11.2376					27	C	-29.5126	86.3377	-11.2188
		28	C	-30.8217	86.6806	-11.1417					28	C	-30.8684	86.8096	-11.063
		29	C	-31.6091	85.5596	-11.0416					29	C	-31.6478	85.6915	-10.8979
		30	C	-30.7035	84.4219	-11.0178					30	C	-30.7394	84.5515	-10.9025
		31	C	-31.226	88.1091	-11.124					31	C	-31.2717	88.2378	-11.0548
		32	C	-33.0512	85.4562	-10.9215					32	C	-33.0788	85.5864	-10.7033
		33	C	-33.9312	86.3226	-11.4402					33	C	-33.9838	86.4484	-11.1878
		34	C	-30.2177	82.0682	-10.6224					34	C	-30.2545	82.1912	-10.5884
		35	C	-30.6334	80.7107	-10.2961					35	C	-30.6651	80.8351	-10.2865
		36	C	-29.4914	79.9855	-10.1386					36	C	-29.5198	80.1086	-10.1456
		37	C	-28.3928	80.8944	-10.3966					37	C	-28.4194	81.0219	-10.4096
		38	C	-32.0458	80.2613	-10.2237					38	C	-32.0763	80.3853	-10.1885
		39	C	-29.3019	78.52	-9.94955					39	C	-29.3294	78.6483	-9.94275
		40	C	-29.0288	77.8434	-11.3066					40	C	-29.0627	77.9705	-11.2997
		41	C	-28.3434	76.4748	-11.2402					41	C	-28.4669	76.5588	-11.2307
		42	O	-27.9539	76	-12.3506					42	O	-28.1688	76.043	-12.3503
		43	O	-28.2115	75.906	-10.1194					43	O	-28.3123	76.0094	-10.1052
		44	N	-26.1887	82.5798	-11.3754					44	N	-26.2274	82.7224	-11.3696
		45	N	-26.6817	85.3023	-11.6533					45	N	-26.755	85.421	-11.7297
		46	N	-29.398	84.8423	-11.1581					46	N	-29.4418	84.9657	-11.1064
		47	N	-28.8547	82.1643	-10.6862					47	N	-28.8824	82.2883	-10.6857
		48	Fe	-27.8248	83.6799	-11.453					48	Fe	-27.8591	83.816	-11.3814
		49	H	-26.8442	79.4741	-10.1768					49	H	-26.8708	79.5945	-10.2206
		50	H	-23.5654	84.3286	-12.6286					50	H	-23.6339	84.467	-12.6971
		51	H	-28.5623	88.1118	-11.4883					51	H	-28.6439	88.2342	-11.5683
		52	H	-32.1589	82.9019	-10.7467					52	H	-32.1937	83.0338	-10.6101
		53	H	-22.6078	82.1496	-13.3829					53	H	-22.7374	82.2784	-13.5296
		54	H	-22.0307	82.5136	-11.7567					54	H	-22.0886	82.6357	-11.9289
		55	H	-22.189	80.8263	-12.2789					55	H	-22.2793	80.9497	-12.4469
		56	H	-24.6711	79.0357	-10.018					56	H	-24.7485	79.072	-10.2372
		57	H	-23.2208	79.2937	-10.9828					57	H	-23.3055	79.3676	-11.206
		58	H	-24.4421	78.6553	-13.0565					58	H	-24.5672	78.939	-13.3005
		59	H	-25.955	78.5393	-12.1598					59	H	-26.0803	78.8222	-12.4053
		60	H	-23.2702	88.0133	-12.3301					60	H	-23.3862	88.1694	-12.502
		61	H	-22.8036	86.3049	-12.4173					61	H	-22.8886	86.4651	-12.4866
		62	H	-23.455	87.1228	-13.8428					62	H	-23.5494	87.1867	-13.9595
		63	H	-26.8177	89.3745	-11.4238					63	H	-26.9171	89.5123	-11.5878
		64	H	-24.6165	89.366	-13.5736					64	H	-24.7738	89.4408	-13.7947
		65	H	-25.473	90.8136	-12.7945					65	H	-25.6189	90.9117	-13.0462
		66	H	-32.1741	88.2319	-10.5922					66	H	-32.188	88.3719	-10.4726
		67	H	-30.47	88.7316	-10.6375					67	H	-30.4901	88.8704	-10.6259
		68	H	-31.3684	88.4961	-12.141					68	H	-31.4719	88.6003	-12.071
		69	H	-33.4335	84.5972	-10.3725					69	H	-33.4324	84.7319	-10.1293
		70	H	-33.6262	87.1708	-12.0452					70	H	-33.7098	87.2894	-11.8169
		71	H	-34.9966	86.1739	-11.2917					71	H	-35.0405	86.2995	-10.9868
		72	H	-32.6102	80.8359	-9.47976					72	H	-32.6068	80.9134	-9.38735
		73	H	-32.106	79.2033	-9.96001					73	H	-32.1297	79.3133	-9.98821
		74	H	-32.5481	80.4037	-11.1887					74	H	-32.6153	80.588	-11.1216
		75	H	-30.1855	78.0795	-9.47832					75	H	-30.2125	78.2107	-9.4687
		76	H	-28.4579	78.333	-9.27703					76	H	-28.4811	78.4669	-9.27397
		77	H	-28.401	78.4862	-11.9363					77	H	-28.3672	78.5755	-11.8942
		78	H	-29.9697	77.7228	-11.8595					78	H	-29.9912	77.9217	-11.882
		79	H	-26.3687	82.1114	-14.1064					79	H	-26.5526	82.0765	-14.32
		80	H	-27.4264	82.1106	-15.5349					80	H	-27.7673	82.1177	-15.627
		81	H	-27.9149	80.5439	-12.9412					81	H	-27.9954	80.7075	-12.9134
		82	H	-26.1334	79.7755	-14.4779					82	H	-26.8874	79.4459	-14.5679
		83	H	-27.3648	78.6894	-14.2626					83	H	-28.4141	78.8205	-14.3264
		84	H	-27.3063	79.5893	-15.6598					84	H	-28.091	79.7074	-15.6906
		85	N	-27.1292	79.6087	-14.6495					85	N	-27.8887	79.6242	-14.6897
		86	O	-30.3462	80.5578	-13.6536					86	O	-30.3306	82.106	-13.772
		Title	Fe(Ⅱ) transmission structure (CP2K)								Title	Fe (Ⅲ) Optimized Molecular Geometry (ORCA)						Title	transmission bulk structure
		Description	transmission calculation configuration.								Description	transmission calculation configuration.						Description	transmission bulk calculation.
		Method keyword	PBE D3(BJ) ,CUTOFF 500 50 BASIS Au SZV-MOLOPT-SR-GTH others DZVP-MOLOPT-SR-GTH								energy method keyword	PBE D3(BJ) ,CUTOFF 500 50 BASIS Au SZV-MOLOPT-SR-GTH others DZVP-MOLOPT-SR-GTH						energy method keyword	PBE ,CUTOFF 300 50 ,BASIS Au SZV-MOLOPT-SR-GTH
		cell_angle_alpha 90	cell_length_a 17.73400000								cell_angle_alpha 90	cell_length_a 17.73400000						cell_angle_alpha 90	cell_length_a 17.73400000
		cell_angle_beta 90	cell_length_b 14.77900000								cell_angle_beta 90	cell_length_b 14.77900000						cell_angle_beta 90	cell_length_b 14.77900000
		cell_angle_gamma 90	cell_length_c 46.20000000								cell_angle_gamma 90	cell_length_c 46.20000000						cell_angle_gamma 90	cell_length_c 8.360000
		1	Au	1.478	0	0					1	Au	1.478	0	0			1	Au	1.478	0	0
		2	Au	1.478	2.956	0					2	Au	1.478	2.956	0			2	Au	1.478	2.956	0
		3	Au	1.478	5.911	0					3	Au	1.478	5.911	0			3	Au	1.478	5.911	0
		4	Au	1.478	8.867	0					4	Au	1.478	8.867	0			4	Au	1.478	8.867	0
		5	Au	1.478	11.823	0					5	Au	1.478	11.823	0			5	Au	1.478	11.823	0
		6	Au	4.433	0	0					6	Au	4.433	0	0			6	Au	4.433	0	0
		7	Au	4.433	2.956	0					7	Au	4.433	2.956	0			7	Au	4.433	2.956	0
		8	Au	4.433	5.911	0					8	Au	4.433	5.911	0			8	Au	4.433	5.911	0
		9	Au	4.433	8.867	0					9	Au	4.433	8.867	0			9	Au	4.433	8.867	0
		10	Au	4.433	11.823	0					10	Au	4.433	11.823	0			10	Au	4.433	11.823	0
		11	Au	7.389	0	0					11	Au	7.389	0	0			11	Au	7.389	0	0
		12	Au	7.389	2.956	0					12	Au	7.389	2.956	0			12	Au	7.389	2.956	0
		13	Au	7.389	5.911	0					13	Au	7.389	5.911	0			13	Au	7.389	5.911	0
		14	Au	7.389	8.867	0					14	Au	7.389	8.867	0			14	Au	7.389	8.867	0
		15	Au	7.389	11.823	0					15	Au	7.389	11.823	0			15	Au	7.389	11.823	0
		16	Au	10.345	0	0					16	Au	10.345	0	0			16	Au	10.345	0	0
		17	Au	10.345	2.956	0					17	Au	10.345	2.956	0			17	Au	10.345	2.956	0
		18	Au	10.345	5.911	0					18	Au	10.345	5.911	0			18	Au	10.345	5.911	0
		19	Au	10.345	8.867	0					19	Au	10.345	8.867	0			19	Au	10.345	8.867	0
		20	Au	10.345	11.823	0					20	Au	10.345	11.823	0			20	Au	10.345	11.823	0
		21	Au	13.3	0	0					21	Au	13.3	0	0			21	Au	13.3	0	0
		22	Au	13.3	2.956	0					22	Au	13.3	2.956	0			22	Au	13.3	2.956	0
		23	Au	13.3	5.911	0					23	Au	13.3	5.911	0			23	Au	13.3	5.911	0
		24	Au	13.3	8.867	0					24	Au	13.3	8.867	0			24	Au	13.3	8.867	0
		25	Au	13.3	11.823	0					25	Au	13.3	11.823	0			25	Au	13.3	11.823	0
		26	Au	16.256	0	0					26	Au	16.256	0	0			26	Au	16.256	0	0
		27	Au	16.256	2.956	0					27	Au	16.256	2.956	0			27	Au	16.256	2.956	0
		28	Au	16.256	5.911	0					28	Au	16.256	5.911	0			28	Au	16.256	5.911	0
		29	Au	16.256	8.867	0					29	Au	16.256	8.867	0			29	Au	16.256	8.867	0
		30	Au	16.256	11.823	0					30	Au	16.256	11.823	0			30	Au	16.256	11.823	0
		31	Au	0	1.478	2.09					31	Au	0	1.478	2.09			31	Au	0	1.478	2.09
		32	Au	0	4.434	2.09					32	Au	0	4.434	2.09			32	Au	0	4.434	2.09
		33	Au	0	7.389	2.09					33	Au	0	7.389	2.09			33	Au	0	7.389	2.09
		34	Au	0	10.345	2.09					34	Au	0	10.345	2.09			34	Au	0	10.345	2.09
		35	Au	0	13.301	2.09					35	Au	0	13.301	2.09			35	Au	0	13.301	2.09
		36	Au	2.955	1.478	2.09					36	Au	2.955	1.478	2.09			36	Au	2.955	1.478	2.09
		37	Au	2.955	4.434	2.09					37	Au	2.955	4.434	2.09			37	Au	2.955	4.434	2.09
		38	Au	2.955	7.389	2.09					38	Au	2.955	7.389	2.09			38	Au	2.955	7.389	2.09
		39	Au	2.955	10.345	2.09					39	Au	2.955	10.345	2.09			39	Au	2.955	10.345	2.09
		40	Au	2.955	13.301	2.09					40	Au	2.955	13.301	2.09			40	Au	2.955	13.301	2.09
		41	Au	5.911	1.478	2.09					41	Au	5.911	1.478	2.09			41	Au	5.911	1.478	2.09
		42	Au	5.911	4.434	2.09					42	Au	5.911	4.434	2.09			42	Au	5.911	4.434	2.09
		43	Au	5.911	7.389	2.09					43	Au	5.911	7.389	2.09			43	Au	5.911	7.389	2.09
		44	Au	5.911	10.345	2.09					44	Au	5.911	10.345	2.09			44	Au	5.911	10.345	2.09
		45	Au	5.911	13.301	2.09					45	Au	5.911	13.301	2.09			45	Au	5.911	13.301	2.09
		46	Au	8.867	1.478	2.09					46	Au	8.867	1.478	2.09			46	Au	8.867	1.478	2.09
		47	Au	8.867	4.434	2.09					47	Au	8.867	4.434	2.09			47	Au	8.867	4.434	2.09
		48	Au	8.867	7.389	2.09					48	Au	8.867	7.389	2.09			48	Au	8.867	7.389	2.09
		49	Au	8.867	10.345	2.09					49	Au	8.867	10.345	2.09			49	Au	8.867	10.345	2.09
		50	Au	8.867	13.301	2.09					50	Au	8.867	13.301	2.09			50	Au	8.867	13.301	2.09
		51	Au	11.822	1.478	2.09					51	Au	11.822	1.478	2.09			51	Au	11.822	1.478	2.09
		52	Au	11.822	4.434	2.09					52	Au	11.822	4.434	2.09			52	Au	11.822	4.434	2.09
		53	Au	11.822	7.389	2.09					53	Au	11.822	7.389	2.09			53	Au	11.822	7.389	2.09
		54	Au	11.822	10.345	2.09					54	Au	11.822	10.345	2.09			54	Au	11.822	10.345	2.09
		55	Au	11.822	13.301	2.09					55	Au	11.822	13.301	2.09			55	Au	11.822	13.301	2.09
		56	Au	14.778	1.478	2.09					56	Au	14.778	1.478	2.09			56	Au	14.778	1.478	2.09
		57	Au	14.778	4.434	2.09					57	Au	14.778	4.434	2.09			57	Au	14.778	4.434	2.09
		58	Au	14.778	7.389	2.09					58	Au	14.778	7.389	2.09			58	Au	14.778	7.389	2.09
		59	Au	14.778	10.345	2.09					59	Au	14.778	10.345	2.09			59	Au	14.778	10.345	2.09
		60	Au	14.778	13.301	2.09					60	Au	14.778	13.301	2.09			60	Au	14.778	13.301	2.09
		61	Au	1.478	0	4.18					61	Au	1.478	0	4.18			61	Au	1.478	0	4.18
		62	Au	1.478	2.956	4.18					62	Au	1.478	2.956	4.18			62	Au	1.478	2.956	4.18
		63	Au	1.478	5.911	4.18					63	Au	1.478	5.911	4.18			63	Au	1.478	5.911	4.18
		64	Au	1.478	8.867	4.18					64	Au	1.478	8.867	4.18			64	Au	1.478	8.867	4.18
		65	Au	1.478	11.823	4.18					65	Au	1.478	11.823	4.18			65	Au	1.478	11.823	4.18
		66	Au	4.433	0	4.18					66	Au	4.433	0	4.18			66	Au	4.433	0	4.18
		67	Au	4.433	2.956	4.18					67	Au	4.433	2.956	4.18			67	Au	4.433	2.956	4.18
		68	Au	4.433	5.911	4.18					68	Au	4.433	5.911	4.18			68	Au	4.433	5.911	4.18
		69	Au	4.433	8.867	4.18					69	Au	4.433	8.867	4.18			69	Au	4.433	8.867	4.18
		70	Au	4.433	11.823	4.18					70	Au	4.433	11.823	4.18			70	Au	4.433	11.823	4.18
		71	Au	7.389	0	4.18					71	Au	7.389	0	4.18			71	Au	7.389	0	4.18
		72	Au	7.389	2.956	4.18					72	Au	7.389	2.956	4.18			72	Au	7.389	2.956	4.18
		73	Au	7.389	5.911	4.18					73	Au	7.389	5.911	4.18			73	Au	7.389	5.911	4.18
		74	Au	7.389	8.867	4.18					74	Au	7.389	8.867	4.18			74	Au	7.389	8.867	4.18
		75	Au	7.389	11.823	4.18					75	Au	7.389	11.823	4.18			75	Au	7.389	11.823	4.18
		76	Au	10.345	0	4.18					76	Au	10.345	0	4.18			76	Au	10.345	0	4.18
		77	Au	10.345	2.956	4.18					77	Au	10.345	2.956	4.18			77	Au	10.345	2.956	4.18
		78	Au	10.345	5.911	4.18					78	Au	10.345	5.911	4.18			78	Au	10.345	5.911	4.18
		79	Au	10.345	8.867	4.18					79	Au	10.345	8.867	4.18			79	Au	10.345	8.867	4.18
		80	Au	10.345	11.823	4.18					80	Au	10.345	11.823	4.18			80	Au	10.345	11.823	4.18
		81	Au	13.3	0	4.18					81	Au	13.3	0	4.18			81	Au	13.3	0	4.18
		82	Au	13.3	2.956	4.18					82	Au	13.3	2.956	4.18			82	Au	13.3	2.956	4.18
		83	Au	13.3	5.911	4.18					83	Au	13.3	5.911	4.18			83	Au	13.3	5.911	4.18
		84	Au	13.3	8.867	4.18					84	Au	13.3	8.867	4.18			84	Au	13.3	8.867	4.18
		85	Au	13.3	11.823	4.18					85	Au	13.3	11.823	4.18			85	Au	13.3	11.823	4.18
		86	Au	16.256	0	4.18					86	Au	16.256	0	4.18			86	Au	16.256	0	4.18
		87	Au	16.256	2.956	4.18					87	Au	16.256	2.956	4.18			87	Au	16.256	2.956	4.18
		88	Au	16.256	5.911	4.18					88	Au	16.256	5.911	4.18			88	Au	16.256	5.911	4.18
		89	Au	16.256	8.867	4.18					89	Au	16.256	8.867	4.18			89	Au	16.256	8.867	4.18
		90	Au	16.256	11.823	4.18					90	Au	16.256	11.823	4.18			90	Au	16.256	11.823	4.18
		91	Au	0	1.478	6.27					91	Au	0	1.478	6.27			91	Au	0	1.478	6.27
		92	Au	0	4.434	6.27					92	Au	0	4.434	6.27			92	Au	0	4.434	6.27
		93	Au	0	7.389	6.27					93	Au	0	7.389	6.27			93	Au	0	7.389	6.27
		94	Au	0	10.345	6.27					94	Au	0	10.345	6.27			94	Au	0	10.345	6.27
		95	Au	0	13.301	6.27					95	Au	0	13.301	6.27			95	Au	0	13.301	6.27
		96	Au	2.955	1.478	6.27					96	Au	2.955	1.478	6.27			96	Au	2.955	1.478	6.27
		97	Au	2.955	4.434	6.27					97	Au	2.955	4.434	6.27			97	Au	2.955	4.434	6.27
		98	Au	2.955	7.389	6.27					98	Au	2.955	7.389	6.27			98	Au	2.955	7.389	6.27
		99	Au	2.955	10.345	6.27					99	Au	2.955	10.345	6.27			99	Au	2.955	10.345	6.27
		100	Au	2.955	13.301	6.27					100	Au	2.955	13.301	6.27			100	Au	2.955	13.301	6.27
		101	Au	5.911	1.478	6.27					101	Au	5.911	1.478	6.27			101	Au	5.911	1.478	6.27
		102	Au	5.911	4.434	6.27					102	Au	5.911	4.434	6.27			102	Au	5.911	4.434	6.27
		103	Au	5.911	7.389	6.27					103	Au	5.911	7.389	6.27			103	Au	5.911	7.389	6.27
		104	Au	5.911	10.345	6.27					104	Au	5.911	10.345	6.27			104	Au	5.911	10.345	6.27
		105	Au	5.911	13.301	6.27					105	Au	5.911	13.301	6.27			105	Au	5.911	13.301	6.27
		106	Au	8.867	1.478	6.27					106	Au	8.867	1.478	6.27			106	Au	8.867	1.478	6.27
		107	Au	8.867	4.434	6.27					107	Au	8.867	4.434	6.27			107	Au	8.867	4.434	6.27
		108	Au	8.867	7.389	6.27					108	Au	8.867	7.389	6.27			108	Au	8.867	7.389	6.27
		109	Au	8.867	10.345	6.27					109	Au	8.867	10.345	6.27			109	Au	8.867	10.345	6.27
		110	Au	8.867	13.301	6.27					110	Au	8.867	13.301	6.27			110	Au	8.867	13.301	6.27
		111	Au	11.822	1.478	6.27					111	Au	11.822	1.478	6.27			111	Au	11.822	1.478	6.27
		112	Au	11.822	4.434	6.27					112	Au	11.822	4.434	6.27			112	Au	11.822	4.434	6.27
		113	Au	11.822	7.389	6.27					113	Au	11.822	7.389	6.27			113	Au	11.822	7.389	6.27
		114	Au	11.822	10.345	6.27					114	Au	11.822	10.345	6.27			114	Au	11.822	10.345	6.27
		115	Au	11.822	13.301	6.27					115	Au	11.822	13.301	6.27			115	Au	11.822	13.301	6.27
		116	Au	14.778	1.478	6.27					116	Au	14.778	1.478	6.27			116	Au	14.778	1.478	6.27
		117	Au	14.778	4.434	6.27					117	Au	14.778	4.434	6.27			117	Au	14.778	4.434	6.27
		118	Au	14.778	7.389	6.27					118	Au	14.778	7.389	6.27			118	Au	14.778	7.389	6.27
		119	Au	14.778	10.345	6.27					119	Au	14.778	10.345	6.27			119	Au	14.778	10.345	6.27
		120	Au	14.778	13.301	6.27					120	Au	14.778	13.301	6.27			120	Au	14.778	13.301	6.27
		121	Au	1.478	0	8.36					121	Au	1.478	0	8.36
		122	Au	1.478	2.956	8.36					122	Au	1.478	2.956	8.36
		123	Au	1.478	5.911	8.36					123	Au	1.478	5.911	8.36
		124	Au	1.478	8.867	8.36					124	Au	1.478	8.867	8.36
		125	Au	1.478	11.823	8.36					125	Au	1.478	11.823	8.36
		126	Au	4.433	0	8.36					126	Au	4.433	0	8.36
		127	Au	4.433	2.956	8.36					127	Au	4.433	2.956	8.36
		128	Au	4.433	5.911	8.36					128	Au	4.433	5.911	8.36
		129	Au	4.433	8.867	8.36					129	Au	4.433	8.867	8.36
		130	Au	4.433	11.823	8.36					130	Au	4.433	11.823	8.36
		131	Au	7.389	0	8.36					131	Au	7.389	0	8.36
		132	Au	7.389	2.956	8.36					132	Au	7.389	2.956	8.36
		133	Au	7.389	5.911	8.36					133	Au	7.389	5.911	8.36
		134	Au	7.389	8.867	8.36					134	Au	7.389	8.867	8.36
		135	Au	7.389	11.823	8.36					135	Au	7.389	11.823	8.36
		136	Au	10.345	0	8.36					136	Au	10.345	0	8.36
		137	Au	10.345	2.956	8.36					137	Au	10.345	2.956	8.36
		138	Au	10.345	5.911	8.36					138	Au	10.345	5.911	8.36
		139	Au	10.345	8.867	8.36					139	Au	10.345	8.867	8.36
		140	Au	10.345	11.823	8.36					140	Au	10.345	11.823	8.36
		141	Au	13.3	0	8.36					141	Au	13.3	0	8.36
		142	Au	13.3	2.956	8.36					142	Au	13.3	2.956	8.36
		143	Au	13.3	5.911	8.36					143	Au	13.3	5.911	8.36
		144	Au	13.3	8.867	8.36					144	Au	13.3	8.867	8.36
		145	Au	13.3	11.823	8.36					145	Au	13.3	11.823	8.36
		146	Au	16.256	0	8.36					146	Au	16.256	0	8.36
		147	Au	16.256	2.956	8.36					147	Au	16.256	2.956	8.36
		148	Au	16.256	5.911	8.36					148	Au	16.256	5.911	8.36
		149	Au	16.256	8.867	8.36					149	Au	16.256	8.867	8.36
		150	Au	16.256	11.823	8.36					150	Au	16.256	11.823	8.36
		151	Au	0	1.478	10.45					151	Au	0	1.478	10.45
		152	Au	0	4.434	10.45					152	Au	0	4.434	10.45
		153	Au	0	7.389	10.45					153	Au	0	7.389	10.45
		154	Au	0	10.345	10.45					154	Au	0	10.345	10.45
		155	Au	0	13.301	10.45					155	Au	0	13.301	10.45
		156	Au	2.955	1.478	10.45					156	Au	2.955	1.478	10.45
		157	Au	2.955	4.434	10.45					157	Au	2.955	4.434	10.45
		158	Au	2.955	7.389	10.45					158	Au	2.955	7.389	10.45
		159	Au	2.955	10.345	10.45					159	Au	2.955	10.345	10.45
		160	Au	2.955	13.301	10.45					160	Au	2.955	13.301	10.45
		161	Au	5.911	1.478	10.45					161	Au	5.911	1.478	10.45
		162	Au	5.911	4.434	10.45					162	Au	5.911	4.434	10.45
		163	Au	5.911	7.389	10.45					163	Au	5.911	7.389	10.45
		164	Au	5.911	10.345	10.45					164	Au	5.911	10.345	10.45
		165	Au	5.911	13.301	10.45					165	Au	5.911	13.301	10.45
		166	Au	8.867	1.478	10.45					166	Au	8.867	1.478	10.45
		167	Au	8.867	4.434	10.45					167	Au	8.867	4.434	10.45
		168	Au	8.867	7.389	10.45					168	Au	8.867	7.389	10.45
		169	Au	8.867	10.345	10.45					169	Au	8.867	10.345	10.45
		170	Au	8.867	13.301	10.45					170	Au	8.867	13.301	10.45
		171	Au	11.822	1.478	10.45					171	Au	11.822	1.478	10.45
		172	Au	11.822	4.434	10.45					172	Au	11.822	4.434	10.45
		173	Au	11.822	7.389	10.45					173	Au	11.822	7.389	10.45
		174	Au	11.822	10.345	10.45					174	Au	11.822	10.345	10.45
		175	Au	11.822	13.301	10.45					175	Au	11.822	13.301	10.45
		176	Au	14.778	1.478	10.45					176	Au	14.778	1.478	10.45
		177	Au	14.778	4.434	10.45					177	Au	14.778	4.434	10.45
		178	Au	14.778	7.389	10.45					178	Au	14.778	7.389	10.45
		179	Au	14.778	10.345	10.45					179	Au	14.778	10.345	10.45
		180	Au	14.778	13.301	10.45					180	Au	14.778	13.301	10.45
		181	Au	1.478	0	12.54					181	Au	1.478	0	12.54
		182	Au	1.478	2.956	12.54					182	Au	1.478	2.956	12.54
		183	Au	1.478	5.911	12.54					183	Au	1.478	5.911	12.54
		184	Au	1.478	8.867	12.54					184	Au	1.478	8.867	12.54
		185	Au	1.478	11.823	12.54					185	Au	1.478	11.823	12.54
		186	Au	4.433	0	12.54					186	Au	4.433	0	12.54
		187	Au	4.433	2.956	12.54					187	Au	4.433	2.956	12.54
		188	Au	4.433	5.911	12.54					188	Au	4.433	5.911	12.54
		189	Au	4.433	8.867	12.54					189	Au	4.433	8.867	12.54
		190	Au	4.433	11.823	12.54					190	Au	4.433	11.823	12.54
		191	Au	7.389	0	12.54					191	Au	7.389	0	12.54
		192	Au	7.389	2.956	12.54					192	Au	7.389	2.956	12.54
		193	Au	7.389	5.911	12.54					193	Au	7.389	5.911	12.54
		194	Au	7.389	8.867	12.54					194	Au	7.389	8.867	12.54
		195	Au	7.389	11.823	12.54					195	Au	7.389	11.823	12.54
		196	Au	10.345	0	12.54					196	Au	10.345	0	12.54
		197	Au	10.345	2.956	12.54					197	Au	10.345	2.956	12.54
		198	Au	10.345	5.911	12.54					198	Au	10.345	5.911	12.54
		199	Au	10.345	8.867	12.54					199	Au	10.345	8.867	12.54
		200	Au	10.345	11.823	12.54					200	Au	10.345	11.823	12.54
		201	Au	13.3	0	12.54					201	Au	13.3	0	12.54
		202	Au	13.3	2.956	12.54					202	Au	13.3	2.956	12.54
		203	Au	13.3	5.911	12.54					203	Au	13.3	5.911	12.54
		204	Au	13.3	8.867	12.54					204	Au	13.3	8.867	12.54
		205	Au	13.3	11.823	12.54					205	Au	13.3	11.823	12.54
		206	Au	16.256	0	12.54					206	Au	16.256	0	12.54
		207	Au	16.256	2.956	12.54					207	Au	16.256	2.956	12.54
		208	Au	16.256	5.911	12.54					208	Au	16.256	5.911	12.54
		209	Au	16.256	8.867	12.54					209	Au	16.256	8.867	12.54
		210	Au	16.256	11.823	12.54					210	Au	16.256	11.823	12.54
		211	Au	0	1.478	14.63					211	Au	0	1.478	14.63
		212	Au	0	4.434	14.63					212	Au	0	4.434	14.63
		213	Au	0	7.389	14.63					213	Au	0	7.389	14.63
		214	Au	0	10.345	14.63					214	Au	0	10.345	14.63
		215	Au	0	13.301	14.63					215	Au	0	13.301	14.63
		216	Au	2.955	1.478	14.63					216	Au	2.955	1.478	14.63
		217	Au	2.955	4.434	14.63					217	Au	2.955	4.434	14.63
		218	Au	2.955	7.389	14.63					218	Au	2.955	7.389	14.63
		219	Au	2.955	10.345	14.63					219	Au	2.955	10.345	14.63
		220	Au	2.955	13.301	14.63					220	Au	2.955	13.301	14.63
		221	Au	5.911	1.478	14.63					221	Au	5.911	1.478	14.63
		222	Au	5.911	4.434	14.63					222	Au	5.911	4.434	14.63
		223	Au	5.911	7.389	14.63					223	Au	5.911	7.389	14.63
		224	Au	5.911	10.345	14.63					224	Au	5.911	10.345	14.63
		225	Au	5.911	13.301	14.63					225	Au	5.911	13.301	14.63
		226	Au	8.867	1.478	14.63					226	Au	8.867	1.478	14.63
		227	Au	8.867	4.434	14.63					227	Au	8.867	4.434	14.63
		228	Au	8.867	7.389	14.63					228	Au	8.867	7.389	14.63
		229	Au	8.867	10.345	14.63					229	Au	8.867	10.345	14.63
		230	Au	8.867	13.301	14.63					230	Au	8.867	13.301	14.63
		231	Au	11.822	1.478	14.63					231	Au	11.822	1.478	14.63
		232	Au	11.822	4.434	14.63					232	Au	11.822	4.434	14.63
		233	Au	11.822	7.389	14.63					233	Au	11.822	7.389	14.63
		234	Au	11.822	10.345	14.63					234	Au	11.822	10.345	14.63
		235	Au	11.822	13.301	14.63					235	Au	11.822	13.301	14.63
		236	Au	14.778	1.478	14.63					236	Au	14.778	1.478	14.63
		237	Au	14.778	4.434	14.63					237	Au	14.778	4.434	14.63
		238	Au	14.778	7.389	14.63					238	Au	14.778	7.389	14.63
		239	Au	14.778	10.345	14.63					239	Au	14.778	10.345	14.63
		240	Au	14.778	13.301	14.63					240	Au	14.778	13.301	14.63
		241	C	6.36093	2.09279	21.2946					241	C	6.82083	1.93239	21.3578
		242	C	4.08065	4.03708	21.3341					242	C	4.54056	3.87668	21.3973
		243	C	6.52512	3.58478	21.3927					243	C	6.98503	3.42438	21.456
		244	C	3.69076	9.51955	21.4109					244	C	4.15067	9.35915	21.4741
		245	C	5.72794	11.7701	21.4254					245	C	6.18784	11.6097	21.4886
		246	C	5.51587	4.43423	21.4622					246	C	5.97578	4.27383	21.5255
		247	C	11.0192	12.1769	21.4791					247	C	11.4791	12.0165	21.5424
		248	C	6.05523	10.2896	21.485					248	C	6.51514	10.1292	21.5482
		249	C	7.76601	4.36869	21.5009					249	C	8.22592	4.20829	21.5642
		250	C	9.00167	3.74282	21.5027					250	C	9.46158	3.58242	21.566
		251	C	5.17249	9.30689	21.5097					251	C	5.6324	9.14649	21.5729
		252	C	11.9862	9.82098	21.5288					252	C	12.4461	9.66058	21.592
		253	C	10.9427	10.6843	21.5382					253	C	11.4026	10.5239	21.6015
		254	C	11.4961	3.86502	21.5486					254	C	11.956	3.70462	21.6119
		255	C	13.4194	10.0394	21.5526					255	C	13.8793	9.879	21.6159
		256	C	10.1868	4.42436	21.5585					256	C	10.6467	4.26396	21.6218
		257	C	9.77269	9.87726	21.5653					257	C	10.2326	9.71686	21.6285
		258	C	6.13707	5.76089	21.5717					258	C	6.59698	5.60049	21.635
		259	C	11.3964	8.46524	21.5912					259	C	11.8564	8.30484	21.6545
		260	C	8.51659	10.4062	21.5935					260	C	8.97649	10.2458	21.6568
		261	C	11.6469	6.07	21.6					261	C	12.1069	5.9096	21.6633
		262	C	11.7417	2.41168	21.6144					262	C	12.2016	2.25128	21.6777
		263	C	7.33872	9.70057	21.6216					263	C	7.79863	9.54017	21.6849
		264	C	12.1632	7.31839	21.6222					264	C	12.6231	7.15799	21.6855
		265	C	5.3345	6.87163	21.6238					265	C	5.79441	6.71123	21.6871
		266	C	5.89514	8.09851	21.6242					266	C	6.35504	7.93811	21.6875
		267	C	12.4059	4.91947	21.6286					267	C	12.8658	4.75907	21.6919
		268	C	14.0115	11.2143	21.6661					268	C	14.4714	11.0539	21.7294
		269	C	13.9278	4.92704	21.7018					269	C	14.3877	4.76664	21.765
		270	C	12.8736	1.92063	22.0616					270	C	13.3335	1.76023	22.1248
		271	C	1.86783	3.53891	22.3955					271	C	2.32774	3.37851	22.4587
		272	C	1.43878	9.55323	22.4254					272	C	1.89869	9.39284	22.4887
		273	C	3.35759	3.7767	22.6374					273	C	3.8175	3.6163	22.7007
		274	C	2.92373	9.28358	22.6736					274	C	3.38364	9.12318	22.7368
		275	C	8.44828	8.58009	24.8107					275	C	8.39981	7.98133	24.9764
		276	C	6.93739	8.75056	24.9958					276	C	6.96269	7.46192	25.0949
		277	C	6.39219	7.60078	25.8349					277	C	6.94146	6.191	25.9368
		278	Fe	8.74036	7.08107	21.6864					278	Fe	9.20027	6.92067	21.7496
		279	H	6.38825	1.75112	20.2518					279	H	6.81923	1.59734	20.313
		280	H	5.47433	12.0811	20.4049					280	H	5.83969	11.8964	20.4898
		281	H	10.0437	12.6329	21.294					281	H	10.5048	12.4757	21.361
		282	H	3.26996	8.86773	20.6323					282	H	3.73639	8.7123	20.6877
		283	H	4.01633	3.15012	20.696					283	H	4.47961	2.98914	20.7603
		284	H	3.51837	4.80541	20.7906					284	H	3.98903	4.64848	20.8476
		285	H	14.3387	5.84107	21.2686					285	H	14.8006	5.6799	21.3335
		286	H	3.50925	10.5399	21.0583					286	H	3.97396	10.3823	21.128
		287	H	10.9576	1.74964	21.2541					287	H	11.42	1.58861	21.314
		288	H	6.56525	12.385	21.7639					288	H	7.05111	12.2331	21.7292
		289	H	9.01473	2.66379	21.4276					289	H	9.47677	2.50388	21.4889
		290	H	14.0511	9.16156	21.4449					290	H	14.5122	9.00232	21.5097
		291	H	11.6908	12.4989	20.6758					291	H	12.1473	12.3368	20.7362
		292	H	8.43018	11.4834	21.5451					292	H	8.89235	11.3225	21.6019
		293	H	14.3487	4.08162	21.1495					293	H	14.8072	3.92208	21.2116
		294	H	4.2599	6.75553	21.5625					294	H	4.72052	6.59539	21.6149
		295	H	13.2353	7.43255	21.6375					295	H	13.695	7.27178	21.7002
		296	H	15.0959	11.2835	21.6658					296	H	15.5554	11.1212	21.7309
		297	H	7.14922	1.55746	21.8341					297	H	7.62388	1.39484	21.871
		298	H	13.4781	12.1455	21.7946					298	H	13.9402	11.9869	21.8534
		299	H	5.40498	1.78756	21.7226					299	H	5.87789	1.62143	21.8101
		300	H	13.049	0.84803	22.0886					300	H	13.5077	0.687982	22.1507
		301	H	4.87262	11.9992	22.0665					301	H	5.39673	11.8558	22.2027
		302	H	11.3993	12.594	22.42					302	H	11.8645	12.4309	22.4818
		303	H	13.6567	2.54242	22.4756					303	H	14.1189	2.38	22.5373
		304	H	14.2745	4.85825	22.7402					304	H	14.7315	4.69495	22.8038
		305	H	3.02537	8.24701	23.0202					305	H	3.4727	8.08334	23.0791
		306	H	3.77563	2.92256	23.1847					306	H	4.23079	2.75697	23.243
		307	H	3.45119	4.64169	23.3097					307	H	3.91239	4.47347	23.382
		308	H	3.26628	9.93353	23.4882					308	H	3.72561	9.76843	23.5551
		309	H	6.44075	8.73718	24.0231					309	H	6.57555	7.22978	24.0996
		310	H	8.81595	9.40069	24.1853					310	H	8.3861	8.90801	24.3934
		311	H	8.92884	8.66116	25.7948					311	H	8.78955	8.19344	25.9797
		312	H	5.67485	10.2255	25.6441					312	H	5.15063	8.2321	25.6632
		313	H	6.9584	9.98618	26.6114					313	H	6.37074	8.61516	26.6708
		314	H	5.20318	6.14316	25.7669					314	H	6.37928	4.39388	25.8909
		315	N	10.3382	5.76489	21.5836					315	N	10.7981	5.60449	21.6469
		316	N	10.091	8.60168	21.6453					316	N	10.5509	8.44128	21.7085
		317	N	7.482	5.68395	21.667					317	N	7.9419	5.52355	21.7302
		318	N	7.22136	8.36209	21.685					318	N	7.68126	8.20169	21.7483
		319	N	6.67521	10.0486	25.6362					319	N	6.12699	8.51046	25.6888
		320	O	1.38697	3.88495	21.2749					320	O	1.84688	3.72455	21.3381
		321	O	0.839289	9.07032	21.4478					321	O	1.2992	8.90992	21.5111
		322	O	0.763286	10.2356	23.2305					322	O	1.22319	10.0752	23.2937
		323	O	1.13111	3.00363	23.3019					323	O	1.59102	2.84323	23.3651
		324	O	5.49493	6.84408	25.161					324	O	6.37566	5.14789	25.2779
		325	O	6.67679	7.41071	26.9972					325	O	7.3275	6.12151	27.0798
		326	S	8.93628	6.95452	24.1154					326	S	9.52182	6.76332	24.2001
		327	Au	0	1.478	33.45					327	Au	0	1.478	33.45
		328	Au	0	4.434	33.45					328	Au	0	4.434	33.45
		329	Au	0	7.389	33.45					329	Au	0	7.389	33.45
		330	Au	0	10.345	33.45					330	Au	0	10.345	33.45
		331	Au	0	13.301	33.45					331	Au	0	13.301	33.45
		332	Au	2.955	1.478	33.45					332	Au	2.955	1.478	33.45
		333	Au	2.955	4.434	33.45					333	Au	2.955	4.434	33.45
		334	Au	2.955	7.389	33.45					334	Au	2.955	7.389	33.45
		335	Au	2.955	10.345	33.45					335	Au	2.955	10.345	33.45
		336	Au	2.955	13.301	33.45					336	Au	2.955	13.301	33.45
		337	Au	5.911	1.478	33.45					337	Au	5.911	1.478	33.45
		338	Au	5.911	4.434	33.45					338	Au	5.911	4.434	33.45
		339	Au	5.911	7.389	33.45					339	Au	5.911	7.389	33.45
		340	Au	5.911	10.345	33.45					340	Au	5.911	10.345	33.45
		341	Au	5.911	13.301	33.45					341	Au	5.911	13.301	33.45
		342	Au	8.867	1.478	33.45					342	Au	8.867	1.478	33.45
		343	Au	8.867	4.434	33.45					343	Au	8.867	4.434	33.45
		344	Au	8.867	7.389	33.45					344	Au	8.867	7.389	33.45
		345	Au	8.867	10.345	33.45					345	Au	8.867	10.345	33.45
		346	Au	8.867	13.301	33.45					346	Au	8.867	13.301	33.45
		347	Au	11.822	1.478	33.45					347	Au	11.822	1.478	33.45
		348	Au	11.822	4.434	33.45					348	Au	11.822	4.434	33.45
		349	Au	11.822	7.389	33.45					349	Au	11.822	7.389	33.45
		350	Au	11.822	10.345	33.45					350	Au	11.822	10.345	33.45
		351	Au	11.822	13.301	33.45					351	Au	11.822	13.301	33.45
		352	Au	14.778	1.478	33.45					352	Au	14.778	1.478	33.45
		353	Au	14.778	4.434	33.45					353	Au	14.778	4.434	33.45
		354	Au	14.778	7.389	33.45					354	Au	14.778	7.389	33.45
		355	Au	14.778	10.345	33.45					355	Au	14.778	10.345	33.45
		356	Au	14.778	13.301	33.45					356	Au	14.778	13.301	33.45
		357	Au	1.478	0	35.54					357	Au	1.478	0	35.54
		358	Au	1.478	2.956	35.54					358	Au	1.478	2.956	35.54
		359	Au	1.478	5.911	35.54					359	Au	1.478	5.911	35.54
		360	Au	1.478	8.867	35.54					360	Au	1.478	8.867	35.54
		361	Au	1.478	11.823	35.54					361	Au	1.478	11.823	35.54
		362	Au	4.433	0	35.54					362	Au	4.433	0	35.54
		363	Au	4.433	2.956	35.54					363	Au	4.433	2.956	35.54
		364	Au	4.433	5.911	35.54					364	Au	4.433	5.911	35.54
		365	Au	4.433	8.867	35.54					365	Au	4.433	8.867	35.54
		366	Au	4.433	11.823	35.54					366	Au	4.433	11.823	35.54
		367	Au	7.389	0	35.54					367	Au	7.389	0	35.54
		368	Au	7.389	2.956	35.54					368	Au	7.389	2.956	35.54
		369	Au	7.389	5.911	35.54					369	Au	7.389	5.911	35.54
		370	Au	7.389	8.867	35.54					370	Au	7.389	8.867	35.54
		371	Au	7.389	11.823	35.54					371	Au	7.389	11.823	35.54
		372	Au	10.345	0	35.54					372	Au	10.345	0	35.54
		373	Au	10.345	2.956	35.54					373	Au	10.345	2.956	35.54
		374	Au	10.345	5.911	35.54					374	Au	10.345	5.911	35.54
		375	Au	10.345	8.867	35.54					375	Au	10.345	8.867	35.54
		376	Au	10.345	11.823	35.54					376	Au	10.345	11.823	35.54
		377	Au	13.3	0	35.54					377	Au	13.3	0	35.54
		378	Au	13.3	2.956	35.54					378	Au	13.3	2.956	35.54
		379	Au	13.3	5.911	35.54					379	Au	13.3	5.911	35.54
		380	Au	13.3	8.867	35.54					380	Au	13.3	8.867	35.54
		381	Au	13.3	11.823	35.54					381	Au	13.3	11.823	35.54
		382	Au	16.256	0	35.54					382	Au	16.256	0	35.54
		383	Au	16.256	2.956	35.54					383	Au	16.256	2.956	35.54
		384	Au	16.256	5.911	35.54					384	Au	16.256	5.911	35.54
		385	Au	16.256	8.867	35.54					385	Au	16.256	8.867	35.54
		386	Au	16.256	11.823	35.54					386	Au	16.256	11.823	35.54
		387	Au	0	1.478	37.63					387	Au	0	1.478	37.63
		388	Au	0	4.434	37.63					388	Au	0	4.434	37.63
		389	Au	0	7.389	37.63					389	Au	0	7.389	37.63
		390	Au	0	10.345	37.63					390	Au	0	10.345	37.63
		391	Au	0	13.301	37.63					391	Au	0	13.301	37.63
		392	Au	2.955	1.478	37.63					392	Au	2.955	1.478	37.63
		393	Au	2.955	4.434	37.63					393	Au	2.955	4.434	37.63
		394	Au	2.955	7.389	37.63					394	Au	2.955	7.389	37.63
		395	Au	2.955	10.345	37.63					395	Au	2.955	10.345	37.63
		396	Au	2.955	13.301	37.63					396	Au	2.955	13.301	37.63
		397	Au	5.911	1.478	37.63					397	Au	5.911	1.478	37.63
		398	Au	5.911	4.434	37.63					398	Au	5.911	4.434	37.63
		399	Au	5.911	7.389	37.63					399	Au	5.911	7.389	37.63
		400	Au	5.911	10.345	37.63					400	Au	5.911	10.345	37.63
		401	Au	5.911	13.301	37.63					401	Au	5.911	13.301	37.63
		402	Au	8.867	1.478	37.63					402	Au	8.867	1.478	37.63
		403	Au	8.867	4.434	37.63					403	Au	8.867	4.434	37.63
		404	Au	8.867	7.389	37.63					404	Au	8.867	7.389	37.63
		405	Au	8.867	10.345	37.63					405	Au	8.867	10.345	37.63
		406	Au	8.867	13.301	37.63					406	Au	8.867	13.301	37.63
		407	Au	11.822	1.478	37.63					407	Au	11.822	1.478	37.63
		408	Au	11.822	4.434	37.63					408	Au	11.822	4.434	37.63
		409	Au	11.822	7.389	37.63					409	Au	11.822	7.389	37.63
		410	Au	11.822	10.345	37.63					410	Au	11.822	10.345	37.63
		411	Au	11.822	13.301	37.63					411	Au	11.822	13.301	37.63
		412	Au	14.778	1.478	37.63					412	Au	14.778	1.478	37.63
		413	Au	14.778	4.434	37.63					413	Au	14.778	4.434	37.63
		414	Au	14.778	7.389	37.63					414	Au	14.778	7.389	37.63
		415	Au	14.778	10.345	37.63					415	Au	14.778	10.345	37.63
		416	Au	14.778	13.301	37.63					416	Au	14.778	13.301	37.63
		417	Au	1.478	0	39.72					417	Au	1.478	0	39.72
		418	Au	1.478	2.956	39.72					418	Au	1.478	2.956	39.72
		419	Au	1.478	5.911	39.72					419	Au	1.478	5.911	39.72
		420	Au	1.478	8.867	39.72					420	Au	1.478	8.867	39.72
		421	Au	1.478	11.823	39.72					421	Au	1.478	11.823	39.72
		422	Au	4.433	0	39.72					422	Au	4.433	0	39.72
		423	Au	4.433	2.956	39.72					423	Au	4.433	2.956	39.72
		424	Au	4.433	5.911	39.72					424	Au	4.433	5.911	39.72
		425	Au	4.433	8.867	39.72					425	Au	4.433	8.867	39.72
		426	Au	4.433	11.823	39.72					426	Au	4.433	11.823	39.72
		427	Au	7.389	0	39.72					427	Au	7.389	0	39.72
		428	Au	7.389	2.956	39.72					428	Au	7.389	2.956	39.72
		429	Au	7.389	5.911	39.72					429	Au	7.389	5.911	39.72
		430	Au	7.389	8.867	39.72					430	Au	7.389	8.867	39.72
		431	Au	7.389	11.823	39.72					431	Au	7.389	11.823	39.72
		432	Au	10.345	0	39.72					432	Au	10.345	0	39.72
		433	Au	10.345	2.956	39.72					433	Au	10.345	2.956	39.72
		434	Au	10.345	5.911	39.72					434	Au	10.345	5.911	39.72
		435	Au	10.345	8.867	39.72					435	Au	10.345	8.867	39.72
		436	Au	10.345	11.823	39.72					436	Au	10.345	11.823	39.72
		437	Au	13.3	0	39.72					437	Au	13.3	0	39.72
		438	Au	13.3	2.956	39.72					438	Au	13.3	2.956	39.72
		439	Au	13.3	5.911	39.72					439	Au	13.3	5.911	39.72
		440	Au	13.3	8.867	39.72					440	Au	13.3	8.867	39.72
		441	Au	13.3	11.823	39.72					441	Au	13.3	11.823	39.72
		442	Au	16.256	0	39.72					442	Au	16.256	0	39.72
		443	Au	16.256	2.956	39.72					443	Au	16.256	2.956	39.72
		444	Au	16.256	5.911	39.72					444	Au	16.256	5.911	39.72
		445	Au	16.256	8.867	39.72					445	Au	16.256	8.867	39.72
		446	Au	16.256	11.823	39.72					446	Au	16.256	11.823	39.72
		447	Au	0	1.478	41.81					447	Au	0	1.478	41.81
		448	Au	0	4.434	41.81					448	Au	0	4.434	41.81
		449	Au	0	7.389	41.81					449	Au	0	7.389	41.81
		450	Au	0	10.345	41.81					450	Au	0	10.345	41.81
		451	Au	0	13.301	41.81					451	Au	0	13.301	41.81
		452	Au	2.955	1.478	41.81					452	Au	2.955	1.478	41.81
		453	Au	2.955	4.434	41.81					453	Au	2.955	4.434	41.81
		454	Au	2.955	7.389	41.81					454	Au	2.955	7.389	41.81
		455	Au	2.955	10.345	41.81					455	Au	2.955	10.345	41.81
		456	Au	2.955	13.301	41.81					456	Au	2.955	13.301	41.81
		457	Au	5.911	1.478	41.81					457	Au	5.911	1.478	41.81
		458	Au	5.911	4.434	41.81					458	Au	5.911	4.434	41.81
		459	Au	5.911	7.389	41.81					459	Au	5.911	7.389	41.81
		460	Au	5.911	10.345	41.81					460	Au	5.911	10.345	41.81
		461	Au	5.911	13.301	41.81					461	Au	5.911	13.301	41.81
		462	Au	8.867	1.478	41.81					462	Au	8.867	1.478	41.81
		463	Au	8.867	4.434	41.81					463	Au	8.867	4.434	41.81
		464	Au	8.867	7.389	41.81					464	Au	8.867	7.389	41.81
		465	Au	8.867	10.345	41.81					465	Au	8.867	10.345	41.81
		466	Au	8.867	13.301	41.81					466	Au	8.867	13.301	41.81
		467	Au	11.822	1.478	41.81					467	Au	11.822	1.478	41.81
		468	Au	11.822	4.434	41.81					468	Au	11.822	4.434	41.81
		469	Au	11.822	7.389	41.81					469	Au	11.822	7.389	41.81
		470	Au	11.822	10.345	41.81					470	Au	11.822	10.345	41.81
		471	Au	11.822	13.301	41.81					471	Au	11.822	13.301	41.81
		472	Au	14.778	1.478	41.81					472	Au	14.778	1.478	41.81
		473	Au	14.778	4.434	41.81					473	Au	14.778	4.434	41.81
		474	Au	14.778	7.389	41.81					474	Au	14.778	7.389	41.81
		475	Au	14.778	10.345	41.81					475	Au	14.778	10.345	41.81
		476	Au	14.778	13.301	41.81					476	Au	14.778	13.301	41.81
		477	Au	1.478	0	43.9					477	Au	1.478	0	43.9
		478	Au	1.478	2.956	43.9					478	Au	1.478	2.956	43.9
		479	Au	1.478	5.911	43.9					479	Au	1.478	5.911	43.9
		480	Au	1.478	8.867	43.9					480	Au	1.478	8.867	43.9
		481	Au	1.478	11.823	43.9					481	Au	1.478	11.823	43.9
		482	Au	4.433	0	43.9					482	Au	4.433	0	43.9
		483	Au	4.433	2.956	43.9					483	Au	4.433	2.956	43.9
		484	Au	4.433	5.911	43.9					484	Au	4.433	5.911	43.9
		485	Au	4.433	8.867	43.9					485	Au	4.433	8.867	43.9
		486	Au	4.433	11.823	43.9					486	Au	4.433	11.823	43.9
		487	Au	7.389	0	43.9					487	Au	7.389	0	43.9
		488	Au	7.389	2.956	43.9					488	Au	7.389	2.956	43.9
		489	Au	7.389	5.911	43.9					489	Au	7.389	5.911	43.9
		490	Au	7.389	8.867	43.9					490	Au	7.389	8.867	43.9
		491	Au	7.389	11.823	43.9					491	Au	7.389	11.823	43.9
		492	Au	10.345	0	43.9					492	Au	10.345	0	43.9
		493	Au	10.345	2.956	43.9					493	Au	10.345	2.956	43.9
		494	Au	10.345	5.911	43.9					494	Au	10.345	5.911	43.9
		495	Au	10.345	8.867	43.9					495	Au	10.345	8.867	43.9
		496	Au	10.345	11.823	43.9					496	Au	10.345	11.823	43.9
		497	Au	13.3	0	43.9					497	Au	13.3	0	43.9
		498	Au	13.3	2.956	43.9					498	Au	13.3	2.956	43.9
		499	Au	13.3	5.911	43.9					499	Au	13.3	5.911	43.9
		500	Au	13.3	8.867	43.9					500	Au	13.3	8.867	43.9
		501	Au	13.3	11.823	43.9					501	Au	13.3	11.823	43.9
		502	Au	16.256	0	43.9					502	Au	16.256	0	43.9
		503	Au	16.256	2.956	43.9					503	Au	16.256	2.956	43.9
		504	Au	16.256	5.911	43.9					504	Au	16.256	5.911	43.9
		505	Au	16.256	8.867	43.9					505	Au	16.256	8.867	43.9
		506	Au	16.256	11.823	43.9					506	Au	16.256	11.823	43.9
		507	Au	0	1.478	45.99					507	Au	0	1.478	45.99
		508	Au	0	4.434	45.99					508	Au	0	4.434	45.99
		509	Au	0	7.389	45.99					509	Au	0	7.389	45.99
		510	Au	0	10.345	45.99					510	Au	0	10.345	45.99
		511	Au	0	13.301	45.99					511	Au	0	13.301	45.99
		512	Au	2.955	1.478	45.99					512	Au	2.955	1.478	45.99
		513	Au	2.955	4.434	45.99					513	Au	2.955	4.434	45.99
		514	Au	2.955	7.389	45.99					514	Au	2.955	7.389	45.99
		515	Au	2.955	10.345	45.99					515	Au	2.955	10.345	45.99
		516	Au	2.955	13.301	45.99					516	Au	2.955	13.301	45.99
		517	Au	5.911	1.478	45.99					517	Au	5.911	1.478	45.99
		518	Au	5.911	4.434	45.99					518	Au	5.911	4.434	45.99
		519	Au	5.911	7.389	45.99					519	Au	5.911	7.389	45.99
		520	Au	5.911	10.345	45.99					520	Au	5.911	10.345	45.99
		521	Au	5.911	13.301	45.99					521	Au	5.911	13.301	45.99
		522	Au	8.867	1.478	45.99					522	Au	8.867	1.478	45.99
		523	Au	8.867	4.434	45.99					523	Au	8.867	4.434	45.99
		524	Au	8.867	7.389	45.99					524	Au	8.867	7.389	45.99
		525	Au	8.867	10.345	45.99					525	Au	8.867	10.345	45.99
		526	Au	8.867	13.301	45.99					526	Au	8.867	13.301	45.99
		527	Au	11.822	1.478	45.99					527	Au	11.822	1.478	45.99
		528	Au	11.822	4.434	45.99					528	Au	11.822	4.434	45.99
		529	Au	11.822	7.389	45.99					529	Au	11.822	7.389	45.99
		530	Au	11.822	10.345	45.99					530	Au	11.822	10.345	45.99
		531	Au	11.822	13.301	45.99					531	Au	11.822	13.301	45.99
		532	Au	14.778	1.478	45.99					532	Au	14.778	1.478	45.99
		533	Au	14.778	4.434	45.99					533	Au	14.778	4.434	45.99
		534	Au	14.778	7.389	45.99					534	Au	14.778	7.389	45.99
		535	Au	14.778	10.345	45.99					535	Au	14.778	10.345	45.99
		536	Au	14.778	13.301	45.99					536	Au	14.778	13.301	45.99
