# Supplementary material for: Real-time electrical monitoring of enzymatic catalytic dynamics at the single-molecule level
Source: Nat Commun. 2026 Jun 5;17:7198. doi: 10.1038/s41467-026-74020-0 (PMC13396217; doi:10.1038/s41467-026-74020-0)
Supplement: Supplementary file 4 — Supplementary Data2 [file 41467_2026_74020_MOESM4_ESM.txt]

ATOM      1  N   SER B   7      -6.386  62.599 -24.837  0.1849 1.8240
ATOM      2  CA  SER B   7      -7.476  61.643 -25.222  0.0567 1.9080
ATOM      3  C   SER B   7      -7.132  60.186 -24.853  0.6163 1.9080
ATOM      4  O   SER B   7      -7.894  59.547 -24.110 -0.5722 1.6612
ATOM      5  CB  SER B   7      -7.827  61.769 -26.730  0.2596 1.9080
ATOM      6  OG  SER B   7      -6.681  61.999 -27.556 -0.6714 1.7210
ATOM      7  H1  SER B   7      -6.799  63.443 -24.508  0.1898 0.6000
ATOM      8  HA  SER B   7      -8.300  61.908 -24.709  0.0782 1.1000
ATOM      9  HB2 SER B   7      -8.270  60.922 -27.021  0.0273 1.3870
ATOM     10  HB3 SER B   7      -8.463  62.533 -26.841  0.0273 1.3870
ATOM     11  H2  SER B   7      -5.835  62.186 -24.119  0.1898 0.6000
ATOM     12  H3  SER B   7      -5.822  62.784 -25.636  0.1898 0.6000
ATOM     13  HG  SER B   7      -5.912  61.473 -27.201  0.4239 0.0000
ATOM     14  N   LYS B   8      -5.972  59.702 -25.324 -0.3479 1.8240
ATOM     15  CA  LYS B   8      -5.626  58.261 -25.296 -0.2400 1.9080
ATOM     16  C   LYS B   8      -5.453  57.631 -23.864  0.7341 1.9080
ATOM     17  O   LYS B   8      -4.755  58.155 -22.987 -0.5894 1.6612
ATOM     18  CB  LYS B   8      -4.422  58.005 -26.225 -0.0094 1.9080
ATOM     19  CG  LYS B   8      -3.694  56.682 -26.090  0.0187 1.9080
ATOM     20  CD  LYS B   8      -2.683  56.535 -27.229 -0.0479 1.9080
ATOM     21  CE  LYS B   8      -2.776  55.193 -27.984 -0.0143 1.9080
ATOM     22  NZ  LYS B   8      -1.822  54.135 -27.505 -0.3854 1.8240
ATOM     23  H   LYS B   8      -5.331  60.426 -25.713  0.2747 0.6000
ATOM     24  HA  LYS B   8      -6.361  57.740 -25.773  0.1426 1.3870
ATOM     25  HB2 LYS B   8      -4.751  58.090 -27.180  0.0362 1.4870
ATOM     26  HB3 LYS B   8      -3.755  58.753 -26.070  0.0362 1.4870
ATOM     27  HG2 LYS B   8      -3.206  56.660 -25.227  0.0103 1.4870
ATOM     28  HG3 LYS B   8      -4.346  55.938 -26.146  0.0103 1.4870
ATOM     29  HD2 LYS B   8      -2.832  57.273 -27.891  0.0621 1.4870
ATOM     30  HD3 LYS B   8      -1.757  56.614 -26.853  0.0621 1.4870
ATOM     31  HE2 LYS B   8      -3.722  54.844 -27.897  0.1135 1.1000
ATOM     32  HE3 LYS B   8      -2.605  55.368 -28.966  0.1135 1.1000
ATOM     33  HZ1 LYS B   8      -2.093  53.256 -27.889  0.3400 0.6000
ATOM     34  HZ2 LYS B   8      -0.901  54.369 -27.807  0.3400 0.6000
ATOM     35  HZ3 LYS B   8      -1.855  54.096 -26.509  0.3400 0.6000
ATOM     36  N   GLY B   9      -6.133  56.506 -23.649 -0.4157 1.8240
ATOM     37  CA  GLY B   9      -6.263  55.884 -22.337 -0.0252 1.9080
ATOM     38  C   GLY B   9      -6.885  56.801 -21.301  0.5973 1.9080
ATOM     39  O   GLY B   9      -7.594  57.739 -21.602 -0.5679 1.6612
ATOM     40  H   GLY B   9      -6.571  56.102 -24.515  0.2719 0.6000
ATOM     41  HA2 GLY B   9      -6.827  55.042 -22.421  0.0698 1.3870
ATOM     42  HA3 GLY B   9      -5.344  55.589 -22.015  0.0698 1.3870
ATOM     43  N   LEU B  10      -6.543  56.549 -20.063 -0.4157 1.8240
ATOM     44  CA  LEU B  10      -7.162  57.201 -18.977 -0.0518 1.9080
ATOM     45  C   LEU B  10      -6.125  57.489 -17.855  0.5973 1.9080
ATOM     46  O   LEU B  10      -5.340  56.625 -17.511 -0.5679 1.6612
ATOM     47  CB  LEU B  10      -8.279  56.288 -18.503 -0.1102 1.9080
ATOM     48  CG  LEU B  10      -9.341  56.892 -17.628  0.3531 1.9080
ATOM     49  CD1 LEU B  10     -10.003  58.024 -18.389 -0.4121 1.9080
ATOM     50  CD2 LEU B  10     -10.326  55.823 -17.169 -0.4121 1.9080
ATOM     51  H   LEU B  10      -5.782  55.832 -19.964  0.2719 0.6000
ATOM     52  HA  LEU B  10      -7.533  58.091 -19.267  0.0922 1.3870
ATOM     53  HB2 LEU B  10      -8.732  55.914 -19.319  0.0457 1.4870
ATOM     54  HB3 LEU B  10      -7.857  55.531 -17.995  0.0457 1.4870
ATOM     55  HG  LEU B  10      -8.928  57.252 -16.798 -0.0361 1.4870
ATOM     56 HD11 LEU B  10     -10.415  57.669 -19.230  0.1000 1.4870
ATOM     57 HD12 LEU B  10     -10.715  58.440 -17.822  0.1000 1.4870
ATOM     58 HD13 LEU B  10      -9.320  58.718 -18.623  0.1000 1.4870
ATOM     59 HD21 LEU B  10      -9.838  55.121 -16.650  0.1000 1.4870
ATOM     60 HD22 LEU B  10     -11.025  56.241 -16.589  0.1000 1.4870
ATOM     61 HD23 LEU B  10     -10.761  55.406 -17.967  0.1000 1.4870
ATOM     62  N   LYS B  11      -6.159  58.703 -17.306 -0.3479 1.8240
ATOM     63  CA  LYS B  11      -5.225  59.155 -16.282 -0.2400 1.9080
ATOM     64  C   LYS B  11      -6.007  59.795 -15.202  0.7341 1.9080
ATOM     65  O   LYS B  11      -7.133  60.200 -15.418 -0.5894 1.6612
ATOM     66  CB  LYS B  11      -4.286  60.259 -16.804 -0.0094 1.9080
ATOM     67  CG  LYS B  11      -3.264  59.872 -17.863  0.0187 1.9080
ATOM     68  CD  LYS B  11      -2.644  61.110 -18.532 -0.0479 1.9080
ATOM     69  CE  LYS B  11      -1.621  60.710 -19.588 -0.0143 1.9080
ATOM     70  NZ  LYS B  11      -1.550  61.716 -20.686 -0.3854 1.8240
ATOM     71  H   LYS B  11      -6.929  59.315 -17.681  0.2747 0.6000
ATOM     72  HA  LYS B  11      -4.737  58.358 -15.925  0.1426 1.3870
ATOM     73  HB2 LYS B  11      -4.864  61.000 -17.180  0.0362 1.4870
ATOM     74  HB3 LYS B  11      -3.787  60.638 -16.008  0.0362 1.4870
ATOM     75  HG2 LYS B  11      -2.531  59.343 -17.437  0.0103 1.4870
ATOM     76  HG3 LYS B  11      -3.709  59.322 -18.567  0.0103 1.4870
ATOM     77  HD2 LYS B  11      -3.368  61.628 -18.968  0.0621 1.4870
ATOM     78  HD3 LYS B  11      -2.191  61.651 -17.836  0.0621 1.4870
ATOM     79  HE2 LYS B  11      -0.722  60.631 -19.155  0.1135 1.1000
ATOM     80  HE3 LYS B  11      -1.881  59.822 -19.972  0.1135 1.1000
ATOM     81  HZ1 LYS B  11      -1.500  62.633 -20.291  0.3400 0.6000
ATOM     82  HZ2 LYS B  11      -0.736  61.544 -21.240  0.3400 0.6000
ATOM     83  HZ3 LYS B  11      -2.367  61.640 -21.257  0.3400 0.6000
ATOM     84  N   ASN B  12      -5.358  59.985 -14.072 -0.4157 1.8240
ATOM     85  CA  ASN B  12      -5.917  60.804 -12.996  0.0143 1.9080
ATOM     86  C   ASN B  12      -5.544  62.259 -13.033  0.5973 1.9080
ATOM     87  O   ASN B  12      -4.477  62.611 -13.428 -0.5679 1.6612
ATOM     88  CB  ASN B  12      -5.481  60.254 -11.696 -0.2041 1.9080
ATOM     89  CG  ASN B  12      -6.167  58.945 -11.383  0.7130 1.9080
ATOM     90  H   ASN B  12      -4.434  59.516 -14.006  0.2719 0.6000
ATOM     91  HA  ASN B  12      -6.936  60.747 -13.088  0.1048 1.3870
ATOM     92  HB2 ASN B  12      -4.496  60.089 -11.713  0.0797 1.4870
ATOM     93  HB3 ASN B  12      -5.702  60.900 -10.966  0.0797 1.4870
ATOM     94  OD1 ASN B  12      -7.349  58.754 -11.673 -0.5931 1.6612
ATOM     95  ND2 ASN B  12      -5.443  58.054 -10.760 -0.9191 1.8240
ATOM     96 HD22 ASN B  12      -4.491  58.243 -10.505  0.4196 0.6000
ATOM     97 HD21 ASN B  12      -5.835  57.154 -10.524  0.4196 0.6000
ATOM     98  N   PRO B  13      -6.465  63.122 -12.650 -0.2548 1.8240
ATOM     99  CA  PRO B  13      -6.121  64.520 -12.660 -0.0266 1.9080
ATOM    100  C   PRO B  13      -4.912  64.840 -11.804  0.5896 1.9080
ATOM    101  O   PRO B  13      -4.834  64.369 -10.667 -0.5748 1.6612
ATOM    102  CB  PRO B  13      -7.343  65.203 -12.060 -0.0070 1.9080
ATOM    103  CG  PRO B  13      -8.382  64.183 -11.942  0.0189 1.9080
ATOM    104  CD  PRO B  13      -7.723  62.859 -11.942  0.0192 1.9080
ATOM    105  HA  PRO B  13      -5.978  64.854 -13.614  0.0641 1.3870
ATOM    106  HB2 PRO B  13      -7.110  65.605 -11.154  0.0253 1.4870
ATOM    107  HB3 PRO B  13      -7.641  65.973 -12.654  0.0253 1.4870
ATOM    108  HG2 PRO B  13      -8.926  64.317 -11.086  0.0213 1.4870
ATOM    109  HG3 PRO B  13      -9.049  64.256 -12.713  0.0213 1.4870
ATOM    110  HD2 PRO B  13      -7.538  62.530 -11.014  0.0391 1.3870
ATOM    111  HD3 PRO B  13      -8.262  62.170 -12.432  0.0391 1.3870
ATOM    112  N   PRO B  14      -3.982  65.656 -12.339 -0.2548 1.8240
ATOM    113  CA  PRO B  14      -2.770  65.985 -11.600 -0.0266 1.9080
ATOM    114  C   PRO B  14      -3.017  67.083 -10.530  0.5896 1.9080
ATOM    115  O   PRO B  14      -4.037  67.738 -10.558 -0.5748 1.6612
ATOM    116  CB  PRO B  14      -1.852  66.501 -12.682 -0.0070 1.9080
ATOM    117  CG  PRO B  14      -2.785  67.154 -13.642  0.0189 1.9080
ATOM    118  CD  PRO B  14      -4.012  66.315 -13.665  0.0192 1.9080
ATOM    119  HA  PRO B  14      -2.373  65.166 -11.164  0.0641 1.3870
ATOM    120  HB2 PRO B  14      -1.197  67.164 -12.315  0.0253 1.4870
ATOM    121  HB3 PRO B  14      -1.354  65.753 -13.122  0.0253 1.4870
ATOM    122  HG2 PRO B  14      -2.993  68.097 -13.343  0.0213 1.4870
ATOM    123  HG3 PRO B  14      -2.362  67.209 -14.559  0.0213 1.4870
ATOM    124  HD2 PRO B  14      -4.841  66.864 -13.757  0.0391 1.3870
ATOM    125  HD3 PRO B  14      -3.985  65.628 -14.391  0.0391 1.3870
ATOM    126  N   GLY B  15      -2.098  67.241  -9.580 -0.4157 1.8240
ATOM    127  CA  GLY B  15      -2.205  68.316  -8.631 -0.0252 1.9080
ATOM    128  C   GLY B  15      -1.054  68.354  -7.672  0.5973 1.9080
ATOM    129  O   GLY B  15      -0.418  67.419  -7.477 -0.5679 1.6612
ATOM    130  H   GLY B  15      -1.334  66.544  -9.593  0.2719 0.6000
ATOM    131  HA2 GLY B  15      -2.260  69.203  -9.129  0.0698 1.3870
ATOM    132  HA3 GLY B  15      -3.076  68.223  -8.111  0.0698 1.3870
ATOM    133  N   PRO B  16      -0.867  69.447  -6.985 -0.2548 1.8240
ATOM    134  CA  PRO B  16       0.163  69.526  -5.970 -0.0266 1.9080
ATOM    135  C   PRO B  16       0.005  68.648  -4.742  0.5896 1.9080
ATOM    136  O   PRO B  16      -1.068  68.218  -4.387 -0.5748 1.6612
ATOM    137  CB  PRO B  16       0.063  70.979  -5.512 -0.0070 1.9080
ATOM    138  CG  PRO B  16      -1.386  71.301  -5.692  0.0189 1.9080
ATOM    139  CD  PRO B  16      -1.734  70.634  -6.991  0.0192 1.9080
ATOM    140  HA  PRO B  16       1.097  69.368  -6.398  0.0641 1.3870
ATOM    141  HB2 PRO B  16       0.333  71.069  -4.554  0.0253 1.4870
ATOM    142  HB3 PRO B  16       0.634  71.571  -6.078  0.0253 1.4870
ATOM    143  HG2 PRO B  16      -1.925  70.927  -4.940  0.0213 1.4870
ATOM    144  HG3 PRO B  16      -1.521  72.288  -5.747  0.0213 1.4870
ATOM    145  HD2 PRO B  16      -2.695  70.367  -7.020  0.0391 1.3870
ATOM    146  HD3 PRO B  16      -1.524  71.220  -7.773  0.0391 1.3870
ATOM    147  N   TRP B  17       1.098  68.493  -4.020 -0.4157 1.8240
ATOM    148  CA  TRP B  17       1.096  67.810  -2.742 -0.0275 1.9080
ATOM    149  C   TRP B  17       0.327  68.655  -1.696  0.5973 1.9080
ATOM    150  O   TRP B  17       0.314  69.891  -1.751 -0.5679 1.6612
ATOM    151  CB  TRP B  17       2.567  67.556  -2.330 -0.0050 1.9080
ATOM    152  CG  TRP B  17       2.703  66.814  -1.053 -0.1415 1.9080
ATOM    153  CD1 TRP B  17       2.802  65.452  -0.878 -0.1638 1.9080
ATOM    154  CD2 TRP B  17       2.689  67.393   0.252  0.1243 1.9080
ATOM    155  NE1 TRP B  17       2.856  65.161   0.474 -0.3418 1.8240
ATOM    156  CE2 TRP B  17       2.774  66.331   1.185  0.1380 1.9080
ATOM    157  CE3 TRP B  17       2.576  68.706   0.721 -0.2387 1.9080
ATOM    158  CZ2 TRP B  17       2.793  66.545   2.548 -0.2601 1.9080
ATOM    159  CZ3 TRP B  17       2.606  68.922   2.090 -0.1972 1.9080
ATOM    160  CH2 TRP B  17       2.696  67.849   2.988 -0.1134 1.9080
ATOM    161  H   TRP B  17       1.962  68.903  -4.447  0.2719 0.6000
ATOM    162  HA  TRP B  17       0.596  66.949  -2.843  0.1123 1.3870
ATOM    163  HB2 TRP B  17       3.001  67.021  -3.044  0.0339 1.4870
ATOM    164  HB3 TRP B  17       3.015  68.434  -2.225  0.0339 1.4870
ATOM    165  HD1 TRP B  17       2.830  64.781  -1.607  0.2062 1.4090
ATOM    166  HE1 TRP B  17       2.941  64.248   0.865  0.3412 0.6000
ATOM    167  HE3 TRP B  17       2.477  69.470   0.092  0.1700 1.4590
ATOM    168  HZ2 TRP B  17       2.874  65.778   3.191  0.1572 1.4590
ATOM    169  HZ3 TRP B  17       2.562  69.853   2.436  0.1447 1.4590
ATOM    170  HH2 TRP B  17       2.690  68.040   3.970  0.1417 1.4590
ATOM    171  N   GLY B  18      -0.305  67.984  -0.742 -0.4157 1.8240
ATOM    172  CA  GLY B  18      -1.057  68.669   0.287 -0.0252 1.9080
ATOM    173  C   GLY B  18      -0.904  67.956   1.626  0.5973 1.9080
ATOM    174  O   GLY B  18      -0.506  66.815   1.656 -0.5679 1.6612
ATOM    175  H   GLY B  18      -0.213  66.951  -0.801  0.2719 0.6000
ATOM    176  HA2 GLY B  18      -0.727  69.615   0.379  0.0698 1.3870
ATOM    177  HA3 GLY B  18      -2.032  68.695   0.038  0.0698 1.3870
ATOM    178  N   TRP B  19      -1.231  68.647   2.716 -0.4157 1.8240
ATOM    179  CA  TRP B  19      -1.051  68.134   4.028 -0.0275 1.9080
ATOM    180  C   TRP B  19      -1.991  66.964   4.218  0.5973 1.9080
ATOM    181  O   TRP B  19      -3.105  66.999   3.776 -0.5679 1.6612
ATOM    182  CB  TRP B  19      -1.334  69.216   5.093 -0.0050 1.9080
ATOM    183  CG  TRP B  19      -0.328  70.237   5.014 -0.1415 1.9080
ATOM    184  CD1 TRP B  19      -0.421  71.407   4.333 -0.1638 1.9080
ATOM    185  CD2 TRP B  19       0.998  70.167   5.522  0.1243 1.9080
ATOM    186  NE1 TRP B  19       0.734  72.089   4.436 -0.3418 1.8240
ATOM    187  CE2 TRP B  19       1.650  71.335   5.120  0.1380 1.9080
ATOM    188  CE3 TRP B  19       1.690  69.245   6.304 -0.2387 1.9080
ATOM    189  CZ2 TRP B  19       2.965  71.621   5.477 -0.2601 1.9080
ATOM    190  CZ3 TRP B  19       3.015  69.532   6.662 -0.1972 1.9080
ATOM    191  CH2 TRP B  19       3.622  70.706   6.247 -0.1134 1.9080
ATOM    192  H   TRP B  19      -1.630  69.597   2.505  0.2719 0.6000
ATOM    193  HA  TRP B  19      -0.116  67.782   4.111  0.1123 1.3870
ATOM    194  HB2 TRP B  19      -2.213  69.604   4.897  0.0339 1.4870
ATOM    195  HB3 TRP B  19      -1.298  68.785   5.974  0.0339 1.4870
ATOM    196  HD1 TRP B  19      -1.235  71.711   3.829  0.2062 1.4090
ATOM    197  HE1 TRP B  19       0.914  73.012   4.072  0.3412 0.6000
ATOM    198  HE3 TRP B  19       1.268  68.399   6.610  0.1700 1.4590
ATOM    199  HZ2 TRP B  19       3.399  72.474   5.169  0.1572 1.4590
ATOM    200  HZ3 TRP B  19       3.508  68.874   7.219  0.1447 1.4590
ATOM    201  HH2 TRP B  19       4.573  70.884   6.524  0.1417 1.4590
ATOM    202  N   PRO B  20      -1.546  65.941   4.937 -0.2548 1.8240
ATOM    203  CA  PRO B  20      -2.383  64.787   5.109 -0.0266 1.9080
ATOM    204  C   PRO B  20      -3.729  65.083   5.771  0.5896 1.9080
ATOM    205  O   PRO B  20      -4.687  64.446   5.415 -0.5748 1.6612
ATOM    206  CB  PRO B  20      -1.556  63.844   6.002 -0.0070 1.9080
ATOM    207  CG  PRO B  20      -0.240  64.438   6.134  0.0189 1.9080
ATOM    208  CD  PRO B  20      -0.163  65.717   5.346  0.0192 1.9080
ATOM    209  HA  PRO B  20      -2.534  64.305   4.218  0.0641 1.3870
ATOM    210  HB2 PRO B  20      -2.018  63.736   6.902  0.0253 1.4870
ATOM    211  HB3 PRO B  20      -1.518  62.921   5.579  0.0253 1.4870
ATOM    212  HG2 PRO B  20      -0.014  64.625   7.122  0.0213 1.4870
ATOM    213  HG3 PRO B  20       0.494  63.789   5.815  0.0213 1.4870
ATOM    214  HD2 PRO B  20       0.169  66.473   5.912  0.0391 1.3870
ATOM    215  HD3 PRO B  20       0.435  65.617   4.547  0.0391 1.3870
ATOM    216  N   LEU B  21      -3.816  65.981   6.744 -0.4157 1.8240
ATOM    217  CA  LEU B  21      -5.124  66.229   7.390 -0.0518 1.9080
ATOM    218  C   LEU B  21      -5.928  67.378   6.784  0.5973 1.9080
ATOM    219  O   LEU B  21      -7.146  67.278   6.651 -0.5679 1.6612
ATOM    220  CB  LEU B  21      -5.006  66.446   8.897 -0.1102 1.9080
ATOM    221  CG  LEU B  21      -4.200  65.334   9.599  0.3531 1.9080
ATOM    222  CD1 LEU B  21      -4.073  65.722  11.064 -0.4121 1.9080
ATOM    223  CD2 LEU B  21      -4.737  63.896   9.477 -0.4121 1.9080
ATOM    224  H   LEU B  21      -2.955  66.463   6.999  0.2719 0.6000
ATOM    225  HA  LEU B  21      -5.676  65.375   7.313  0.0922 1.3870
ATOM    226  HB2 LEU B  21      -4.532  67.291   9.052  0.0457 1.4870
ATOM    227  HB3 LEU B  21      -5.907  66.441   9.283  0.0457 1.4870
ATOM    228  HG  LEU B  21      -3.306  65.281   9.188 -0.0361 1.4870
ATOM    229 HD11 LEU B  21      -4.984  65.803  11.469  0.1000 1.4870
ATOM    230 HD12 LEU B  21      -3.553  65.020  11.552  0.1000 1.4870
ATOM    231 HD13 LEU B  21      -3.597  66.599  11.138  0.1000 1.4870
ATOM    232 HD21 LEU B  21      -4.769  63.641   8.513  0.1000 1.4870
ATOM    233 HD22 LEU B  21      -4.129  63.278   9.971  0.1000 1.4870
ATOM    234 HD23 LEU B  21      -5.654  63.856   9.869  0.1000 1.4870
ATOM    235  N   ILE B  22      -5.278  68.483   6.455 -0.4157 1.8240
ATOM    236  CA  ILE B  22      -6.017  69.629   5.926 -0.0597 1.9080
ATOM    237  C   ILE B  22      -5.926  69.776   4.422  0.5973 1.9080
ATOM    238  O   ILE B  22      -6.710  70.465   3.827 -0.5679 1.6612
ATOM    239  CB  ILE B  22      -5.607  70.920   6.629  0.1303 1.9080
ATOM    240  CG1 ILE B  22      -4.133  71.194   6.454 -0.0430 1.9080
ATOM    241  CG2 ILE B  22      -5.920  70.799   8.113 -0.3204 1.9080
ATOM    242  CD1 ILE B  22      -3.805  72.600   6.867 -0.0660 1.9080
ATOM    243  H   ILE B  22      -4.263  68.468   6.595  0.2719 0.6000
ATOM    244  HA  ILE B  22      -6.994  69.456   6.146  0.0869 1.3870
ATOM    245  HB  ILE B  22      -6.119  71.673   6.213  0.0187 1.4870
ATOM    246 HG12 ILE B  22      -3.619  70.562   7.014  0.0236 1.4870
ATOM    247 HG13 ILE B  22      -3.898  71.076   5.500  0.0236 1.4870
ATOM    248 HG21 ILE B  22      -5.681  71.651   8.575  0.0882 1.4870
ATOM    249 HG22 ILE B  22      -6.894  70.618   8.235  0.0882 1.4870
ATOM    250 HG23 ILE B  22      -5.391  70.048   8.506  0.0882 1.4870
ATOM    251 HD11 ILE B  22      -4.046  72.733   7.829  0.0186 1.4870
ATOM    252 HD12 ILE B  22      -2.826  72.767   6.746  0.0186 1.4870
ATOM    253 HD13 ILE B  22      -4.322  73.246   6.304  0.0186 1.4870
ATOM    254  N   GLY B  23      -4.975  69.107   3.793 -0.4157 1.8240
ATOM    255  CA  GLY B  23      -4.907  69.161   2.355 -0.0252 1.9080
ATOM    256  C   GLY B  23      -4.405  70.528   1.989  0.5973 1.9080
ATOM    257  O   GLY B  23      -3.371  70.919   2.506 -0.5679 1.6612
ATOM    258  H   GLY B  23      -4.330  68.578   4.391  0.2719 0.6000
ATOM    259  HA2 GLY B  23      -4.276  68.468   2.018  0.0698 1.3870
ATOM    260  HA3 GLY B  23      -5.812  69.018   1.966  0.0698 1.3870
ATOM    261  N   HIE B  24      -5.129  71.241   1.113 -0.4157 1.8240
ATOM    262  CA  HIE B  24      -4.619  72.473   0.496 -0.0581 1.9080
ATOM    263  C   HIE B  24      -5.382  73.677   0.985  0.5973 1.9080
ATOM    264  O   HIE B  24      -5.297  74.757   0.409 -0.5679 1.6612
ATOM    265  CB  HIE B  24      -4.674  72.450  -1.024 -0.0074 1.9080
ATOM    266  CG  HIE B  24      -4.074  71.234  -1.627  0.1868 1.9080
ATOM    267  H   HIE B  24      -6.070  70.850   0.912  0.2719 0.6000
ATOM    268  HA  HIE B  24      -3.651  72.573   0.757  0.1360 1.3870
ATOM    269  HB2 HIE B  24      -5.637  72.511  -1.318  0.0367 1.4870
ATOM    270  HB3 HIE B  24      -4.186  73.258  -1.381  0.0367 1.4870
ATOM    271  ND1 HIE B  24      -4.758  70.038  -1.727 -0.5432 1.8240
ATOM    272  CD2 HIE B  24      -2.857  71.021  -2.169 -0.2207 1.9080
ATOM    273  CE1 HIE B  24      -3.987  69.149  -2.316  0.1635 1.9080
ATOM    274  NE2 HIE B  24      -2.824  69.717  -2.592 -0.2795 1.8240
ATOM    275  HD2 HIE B  24      -2.117  71.686  -2.248  0.1862 1.4090
ATOM    276  HE1 HIE B  24      -4.232  68.204  -2.521  0.1435 1.3590
ATOM    277  HE2 HIE B  24      -2.049  69.267  -3.038  0.3339 0.6000
ATOM    278  N   MET B  25      -6.073  73.516   2.089 -0.4157 1.8240
ATOM    279  CA  MET B  25      -6.740  74.647   2.638 -0.0237 1.9080
ATOM    280  C   MET B  25      -5.890  75.898   2.746  0.5973 1.9080
ATOM    281  O   MET B  25      -6.298  76.989   2.359 -0.5679 1.6612
ATOM    282  CB  MET B  25      -7.235  74.328   4.000  0.0342 1.9080
ATOM    283  CG  MET B  25      -8.167  75.414   4.467  0.0018 1.9080
ATOM    284  SD  MET B  25      -9.362  74.669   5.558 -0.2737 2.0000
ATOM    285  CE  MET B  25      -8.294  74.541   7.007 -0.0536 1.9080
ATOM    286  H   MET B  25      -6.082  72.571   2.483  0.2719 0.6000
ATOM    287  HA  MET B  25      -7.544  74.874   2.041  0.0880 1.3870
ATOM    288  HB2 MET B  25      -7.735  73.466   3.991  0.0241 1.4870
ATOM    289  HB3 MET B  25      -6.472  74.272   4.639  0.0241 1.4870
ATOM    290  HG2 MET B  25      -7.636  76.125   4.942  0.0440 1.3870
ATOM    291  HG3 MET B  25      -8.616  75.833   3.669  0.0440 1.3870
ATOM    292  HE1 MET B  25      -7.561  73.889   6.819  0.0684 1.3870
ATOM    293  HE2 MET B  25      -7.903  75.438   7.208  0.0684 1.3870
ATOM    294  HE3 MET B  25      -8.833  74.226   7.787  0.0684 1.3870
ATOM    295  N   LEU B  26      -4.699  75.772   3.293 -0.4157 1.8240
ATOM    296  CA  LEU B  26      -3.885  76.968   3.442 -0.0518 1.9080
ATOM    297  C   LEU B  26      -3.476  77.520   2.103  0.5973 1.9080
ATOM    298  O   LEU B  26      -3.330  78.714   1.932 -0.5679 1.6612
ATOM    299  CB  LEU B  26      -2.628  76.693   4.235 -0.1102 1.9080
ATOM    300  CG  LEU B  26      -2.836  76.226   5.647  0.3531 1.9080
ATOM    301  CD1 LEU B  26      -1.437  75.973   6.196 -0.4121 1.9080
ATOM    302  CD2 LEU B  26      -3.653  77.232   6.456 -0.4121 1.9080
ATOM    303  H   LEU B  26      -4.420  74.838   3.580  0.2719 0.6000
ATOM    304  HA  LEU B  26      -4.430  77.666   3.929  0.0922 1.3870
ATOM    305  HB2 LEU B  26      -2.110  75.986   3.753  0.0457 1.4870
ATOM    306  HB3 LEU B  26      -2.095  77.537   4.268  0.0457 1.4870
ATOM    307  HG  LEU B  26      -3.342  75.386   5.653 -0.0361 1.4870
ATOM    308 HD11 LEU B  26      -0.908  76.821   6.164  0.1000 1.4870
ATOM    309 HD12 LEU B  26      -1.503  75.656   7.142  0.1000 1.4870
ATOM    310 HD13 LEU B  26      -0.983  75.276   5.642  0.1000 1.4870
ATOM    311 HD21 LEU B  26      -4.548  77.353   6.027  0.1000 1.4870
ATOM    312 HD22 LEU B  26      -3.772  76.890   7.388  0.1000 1.4870
ATOM    313 HD23 LEU B  26      -3.171  78.108   6.480  0.1000 1.4870
ATOM    314  N   THR B  27      -3.247  76.674   1.133 -0.4157 1.8240
ATOM    315  CA  THR B  27      -2.912  77.225  -0.181 -0.0389 1.9080
ATOM    316  C   THR B  27      -4.084  78.052  -0.748  0.5973 1.9080
ATOM    317  O   THR B  27      -3.854  79.025  -1.450 -0.5679 1.6612
ATOM    318  CB  THR B  27      -2.582  76.098  -1.141  0.3654 1.9080
ATOM    319  OG1 THR B  27      -1.482  75.330  -0.625 -0.6761 1.7210
ATOM    320  CG2 THR B  27      -2.235  76.656  -2.474 -0.2438 1.9080
ATOM    321  H   THR B  27      -3.314  75.686   1.344  0.2719 0.6000
ATOM    322  HA  THR B  27      -2.121  77.837  -0.082  0.1007 1.3870
ATOM    323  HB  THR B  27      -3.387  75.473  -1.221  0.0043 1.3870
ATOM    324 HG21 THR B  27      -1.378  76.251  -2.819  0.0642 1.4870
ATOM    325 HG22 THR B  27      -2.965  76.464  -3.143  0.0642 1.4870
ATOM    326 HG23 THR B  27      -2.112  77.656  -2.422  0.0642 1.4870
ATOM    327  HG1 THR B  27      -1.774  74.800   0.177  0.4102 0.0000
ATOM    328  N   LEU B  28      -5.336  77.655  -0.470 -0.4157 1.8240
ATOM    329  CA  LEU B  28      -6.478  78.386  -1.033 -0.0518 1.9080
ATOM    330  C   LEU B  28      -6.538  79.819  -0.519  0.5973 1.9080
ATOM    331  O   LEU B  28      -6.853  80.757  -1.271 -0.5679 1.6612
ATOM    332  CB  LEU B  28      -7.835  77.685  -0.810 -0.1102 1.9080
ATOM    333  CG  LEU B  28      -8.081  76.375  -1.557  0.3531 1.9080
ATOM    334  CD1 LEU B  28      -9.547  76.210  -1.866 -0.4121 1.9080
ATOM    335  CD2 LEU B  28      -7.282  76.309  -2.835 -0.4121 1.9080
ATOM    336  H   LEU B  28      -5.416  76.838   0.139  0.2719 0.6000
ATOM    337  HA  LEU B  28      -6.375  78.410  -2.036  0.0922 1.3870
ATOM    338  HB2 LEU B  28      -7.914  77.493   0.169  0.0457 1.4870
ATOM    339  HB3 LEU B  28      -8.551  78.327  -1.083  0.0457 1.4870
ATOM    340  HG  LEU B  28      -7.768  75.615  -0.986 -0.0361 1.4870
ATOM    341 HD11 LEU B  28      -9.863  76.971  -2.438  0.1000 1.4870
ATOM    342 HD12 LEU B  28      -9.698  75.348  -2.356  0.1000 1.4870
ATOM    343 HD13 LEU B  28     -10.077  76.199  -1.014  0.1000 1.4870
ATOM    344 HD21 LEU B  28      -6.303  76.373  -2.629  0.1000 1.4870
ATOM    345 HD22 LEU B  28      -7.461  75.441  -3.305  0.1000 1.4870
ATOM    346 HD23 LEU B  28      -7.540  77.067  -3.438  0.1000 1.4870
ATOM    347  N   GLY B  29      -6.201  79.978   0.753 -0.4157 1.8240
ATOM    348  CA  GLY B  29      -6.030  81.298   1.352 -0.0252 1.9080
ATOM    349  C   GLY B  29      -7.341  82.024   1.408  0.5973 1.9080
ATOM    350  O   GLY B  29      -8.390  81.411   1.501 -0.5679 1.6612
ATOM    351  H   GLY B  29      -6.070  79.091   1.284  0.2719 0.6000
ATOM    352  HA2 GLY B  29      -5.656  81.192   2.281  0.0698 1.3870
ATOM    353  HA3 GLY B  29      -5.368  81.825   0.805  0.0698 1.3870
ATOM    354  N   LYS B  30      -7.294  83.337   1.291 -0.3479 1.8240
ATOM    355  CA  LYS B  30      -8.537  84.080   1.288 -0.2400 1.9080
ATOM    356  C   LYS B  30      -9.029  84.413  -0.097  0.7341 1.9080
ATOM    357  O   LYS B  30     -10.172  84.828  -0.230 -0.5894 1.6612
ATOM    358  CB  LYS B  30      -8.428  85.340   2.137 -0.0094 1.9080
ATOM    359  CG  LYS B  30      -7.421  86.353   1.660  0.0187 1.9080
ATOM    360  CD  LYS B  30      -7.639  87.673   2.379 -0.0479 1.9080
ATOM    361  CE  LYS B  30      -6.802  88.784   1.757 -0.0143 1.9080
ATOM    362  NZ  LYS B  30      -7.348  90.108   2.154 -0.3854 1.8240
ATOM    363  H   LYS B  30      -6.365  83.753   1.208  0.2747 0.6000
ATOM    364  HA  LYS B  30      -9.249  83.526   1.764  0.1426 1.3870
ATOM    365  HB2 LYS B  30      -9.333  85.778   2.161  0.0362 1.4870
ATOM    366  HB3 LYS B  30      -8.183  85.063   3.073  0.0362 1.4870
ATOM    367  HG2 LYS B  30      -6.502  86.028   1.859  0.0103 1.4870
ATOM    368  HG3 LYS B  30      -7.531  86.498   0.682  0.0103 1.4870
ATOM    369  HD2 LYS B  30      -8.598  87.924   2.310  0.0621 1.4870
ATOM    370  HD3 LYS B  30      -7.372  87.572   3.330  0.0621 1.4870
ATOM    371  HE2 LYS B  30      -5.865  88.702   2.080  0.1135 1.1000
ATOM    372  HE3 LYS B  30      -6.833  88.696   0.766  0.1135 1.1000
ATOM    373  HZ1 LYS B  30      -7.417  90.695   1.347  0.3400 0.6000
ATOM    374  HZ2 LYS B  30      -8.255  89.986   2.557  0.3400 0.6000
ATOM    375  HZ3 LYS B  30      -6.739  90.532   2.824  0.3400 0.6000
ATOM    376  N   ASN B  31      -8.198  84.218  -1.124 -0.4157 1.8240
ATOM    377  CA  ASN B  31      -8.652  84.332  -2.499  0.0143 1.9080
ATOM    378  C   ASN B  31      -8.460  83.071  -3.300  0.5973 1.9080
ATOM    379  O   ASN B  31      -7.573  83.007  -4.124 -0.5679 1.6612
ATOM    380  CB  ASN B  31      -7.980  85.525  -3.171 -0.2041 1.9080
ATOM    381  CG  ASN B  31      -8.313  86.813  -2.460  0.7130 1.9080
ATOM    382  H   ASN B  31      -7.224  83.984  -0.854  0.2719 0.6000
ATOM    383  HA  ASN B  31      -9.652  84.519  -2.466  0.1048 1.3870
ATOM    384  HB2 ASN B  31      -6.998  85.389  -3.145  0.0797 1.4870
ATOM    385  HB3 ASN B  31      -8.304  85.582  -4.107  0.0797 1.4870
ATOM    386  OD1 ASN B  31      -9.473  87.206  -2.341 -0.5931 1.6612
ATOM    387  ND2 ASN B  31      -7.319  87.415  -1.897 -0.9191 1.8240
ATOM    388 HD22 ASN B  31      -6.383  87.053  -1.935  0.4196 0.6000
ATOM    389 HD21 ASN B  31      -7.464  88.287  -1.393  0.4196 0.6000
ATOM    390  N   PRO B  32      -9.336  82.064  -3.098 -0.2548 1.8240
ATOM    391  CA  PRO B  32      -9.171  80.794  -3.792 -0.0266 1.9080
ATOM    392  C   PRO B  32      -9.144  80.936  -5.296  0.5896 1.9080
ATOM    393  O   PRO B  32      -8.461  80.157  -5.961 -0.5748 1.6612
ATOM    394  CB  PRO B  32     -10.408  80.012  -3.413 -0.0070 1.9080
ATOM    395  CG  PRO B  32     -10.916  80.649  -2.178  0.0189 1.9080
ATOM    396  CD  PRO B  32     -10.508  82.071  -2.210  0.0192 1.9080
ATOM    397  HA  PRO B  32      -8.335  80.313  -3.460  0.0641 1.3870
ATOM    398  HB2 PRO B  32     -11.099  80.052  -4.151  0.0253 1.4870
ATOM    399  HB3 PRO B  32     -10.184  79.040  -3.253  0.0253 1.4870
ATOM    400  HG2 PRO B  32     -11.929  80.560  -2.125  0.0213 1.4870
ATOM    401  HG3 PRO B  32     -10.539  80.178  -1.357  0.0213 1.4870
ATOM    402  HD2 PRO B  32     -11.226  82.661  -2.588  0.0391 1.3870
ATOM    403  HD3 PRO B  32     -10.253  82.411  -1.300  0.0391 1.3870
ATOM    404  N   HID B  33      -9.895  81.907  -5.827 -0.4157 1.8240
ATOM    405  CA  HID B  33      -9.904  82.139  -7.281  0.0188 1.9080
ATOM    406  C   HID B  33      -8.519  82.492  -7.812  0.5973 1.9080
ATOM    407  O   HID B  33      -8.108  81.989  -8.859 -0.5679 1.6612
ATOM    408  CB  HID B  33     -10.919  83.195  -7.698 -0.0462 1.9080
ATOM    409  CG  HID B  33     -10.717  84.531  -7.062 -0.0266 1.9080
ATOM    410  H   HID B  33     -10.445  82.457  -5.156  0.2719 0.6000
ATOM    411  HA  HID B  33     -10.211  81.289  -7.731  0.0881 1.3870
ATOM    412  HB2 HID B  33     -10.878  83.313  -8.701  0.0402 1.4870
ATOM    413  HB3 HID B  33     -11.846  82.870  -7.462  0.0402 1.4870
ATOM    414  ND1 HID B  33     -10.860  84.750  -5.708 -0.3811 1.8240
ATOM    415  CD2 HID B  33     -10.402  85.737  -7.602  0.1292 1.9080
ATOM    416  CE1 HID B  33     -10.662  86.034  -5.443  0.2057 1.9080
ATOM    417  NE2 HID B  33     -10.376  86.653  -6.577 -0.5727 1.8240
ATOM    418  HD1 HID B  33     -11.079  84.048  -5.030  0.3649 0.6000
ATOM    419  HD2 HID B  33     -10.223  85.924  -8.565  0.1147 1.4090
ATOM    420  HE1 HID B  33     -10.720  86.459  -4.546  0.1392 1.3590
ATOM    421  N   LEU B  34      -7.825  83.357  -7.077 -0.4157 1.8240
ATOM    422  CA  LEU B  34      -6.447  83.736  -7.437 -0.0518 1.9080
ATOM    423  C   LEU B  34      -5.490  82.559  -7.283  0.5973 1.9080
ATOM    424  O   LEU B  34      -4.730  82.286  -8.199 -0.5679 1.6612
ATOM    425  CB  LEU B  34      -5.951  84.925  -6.603 -0.1102 1.9080
ATOM    426  CG  LEU B  34      -6.817  86.210  -6.783  0.3531 1.9080
ATOM    427  CD1 LEU B  34      -6.303  87.375  -5.964 -0.4121 1.9080
ATOM    428  CD2 LEU B  34      -6.901  86.614  -8.248 -0.4121 1.9080
ATOM    429  H   LEU B  34      -8.319  83.733  -6.252  0.2719 0.6000
ATOM    430  HA  LEU B  34      -6.443  84.029  -8.400  0.0922 1.3870
ATOM    431  HB2 LEU B  34      -5.998  84.680  -5.654  0.0457 1.4870
ATOM    432  HB3 LEU B  34      -5.042  85.150  -6.892  0.0457 1.4870
ATOM    433  HG  LEU B  34      -7.759  85.988  -6.510 -0.0361 1.4870
ATOM    434 HD11 LEU B  34      -5.366  87.596  -6.241  0.1000 1.4870
ATOM    435 HD12 LEU B  34      -6.887  88.175  -6.110  0.1000 1.4870
ATOM    436 HD13 LEU B  34      -6.311  87.135  -4.992  0.1000 1.4870
ATOM    437 HD21 LEU B  34      -7.316  85.872  -8.776  0.1000 1.4870
ATOM    438 HD22 LEU B  34      -7.461  87.439  -8.336  0.1000 1.4870
ATOM    439 HD23 LEU B  34      -5.981  86.797  -8.598  0.1000 1.4870
ATOM    440  N   ALA B  35      -5.563  81.853  -6.149 -0.4157 1.8240
ATOM    441  CA  ALA B  35      -4.684  80.731  -5.879  0.0337 1.9080
ATOM    442  C   ALA B  35      -4.922  79.585  -6.855  0.5973 1.9080
ATOM    443  O   ALA B  35      -3.959  79.055  -7.408 -0.5679 1.6612
ATOM    444  CB  ALA B  35      -4.843  80.253  -4.472 -0.1825 1.9080
ATOM    445  H   ALA B  35      -6.300  82.181  -5.489  0.2719 0.6000
ATOM    446  HA  ALA B  35      -3.725  81.036  -5.973  0.0823 1.3870
ATOM    447  HB1 ALA B  35      -5.705  80.593  -4.084  0.0603 1.4870
ATOM    448  HB2 ALA B  35      -4.852  79.249  -4.444  0.0603 1.4870
ATOM    449  HB3 ALA B  35      -4.083  80.583  -3.904  0.0603 1.4870
ATOM    450  N   LEU B  36      -6.179  79.262  -7.156 -0.4157 1.8240
ATOM    451  CA  LEU B  36      -6.440  78.185  -8.091 -0.0518 1.9080
ATOM    452  C   LEU B  36      -6.156  78.521  -9.550  0.5973 1.9080
ATOM    453  O   LEU B  36      -5.853  77.625 -10.383 -0.5679 1.6612
ATOM    454  CB  LEU B  36      -7.848  77.645  -7.916 -0.1102 1.9080
ATOM    455  CG  LEU B  36      -8.051  76.886  -6.619  0.3531 1.9080
ATOM    456  CD1 LEU B  36      -9.493  76.434  -6.468 -0.4121 1.9080
ATOM    457  CD2 LEU B  36      -7.102  75.685  -6.548 -0.4121 1.9080
ATOM    458  H   LEU B  36      -6.903  79.818  -6.688  0.2719 0.6000
ATOM    459  HA  LEU B  36      -5.858  77.384  -7.833  0.0922 1.3870
ATOM    460  HB2 LEU B  36      -8.473  78.410  -7.917  0.0457 1.4870
ATOM    461  HB3 LEU B  36      -8.034  77.024  -8.660  0.0457 1.4870
ATOM    462  HG  LEU B  36      -7.809  77.481  -5.847 -0.0361 1.4870
ATOM    463 HD11 LEU B  36      -9.738  75.833  -7.230  0.1000 1.4870
ATOM    464 HD12 LEU B  36      -9.601  75.937  -5.606  0.1000 1.4870
ATOM    465 HD13 LEU B  36     -10.097  77.232  -6.468  0.1000 1.4870
ATOM    466 HD21 LEU B  36      -6.158  76.008  -6.593  0.1000 1.4870
ATOM    467 HD22 LEU B  36      -7.250  75.198  -5.688  0.1000 1.4870
ATOM    468 HD23 LEU B  36      -7.286  75.074  -7.317  0.1000 1.4870
ATOM    469  N   SER B  37      -6.205  79.796  -9.884 -0.4157 1.8240
ATOM    470  CA  SER B  37      -5.780  80.200 -11.245 -0.0249 1.9080
ATOM    471  C   SER B  37      -4.311  79.951 -11.391  0.5973 1.9080
ATOM    472  O   SER B  37      -3.881  79.341 -12.350 -0.5679 1.6612
ATOM    473  CB  SER B  37      -6.033  81.684 -11.530  0.2117 1.9080
ATOM    474  OG  SER B  37      -7.403  81.913 -11.656 -0.6546 1.7210
ATOM    475  H   SER B  37      -6.538  80.448  -9.177  0.2719 0.6000
ATOM    476  HA  SER B  37      -6.275  79.622 -11.893  0.0843 1.3870
ATOM    477  HB2 SER B  37      -5.672  82.215 -10.773  0.0352 1.3870
ATOM    478  HB3 SER B  37      -5.573  81.923 -12.377  0.0352 1.3870
ATOM    479  HG  SER B  37      -7.831  81.950 -10.750  0.4275 0.0000
ATOM    480  N   ARG B  38      -3.551  80.433 -10.419 -0.3479 1.8240
ATOM    481  CA  ARG B  38      -2.122  80.230 -10.426 -0.2637 1.9080
ATOM    482  C   ARG B  38      -1.822  78.739 -10.544  0.7341 1.9080
ATOM    483  O   ARG B  38      -1.042  78.303 -11.347 -0.5894 1.6612
ATOM    484  CB  ARG B  38      -1.538  80.781  -9.148 -0.0007 1.9080
ATOM    485  CG  ARG B  38      -0.469  81.824  -9.363  0.0390 1.9080
ATOM    486  CD  ARG B  38      -0.016  82.382  -8.006  0.0486 1.9080
ATOM    487  NE  ARG B  38      -0.981  83.356  -7.462 -0.5295 1.8240
ATOM    488  CZ  ARG B  38      -1.598  83.310  -6.279  0.8076 1.9080
ATOM    489  NH1 ARG B  38      -1.379  82.340  -5.385 -0.8627 1.8240
ATOM    490  NH2 ARG B  38      -2.415  84.303  -5.973 -0.8627 1.8240
ATOM    491  H   ARG B  38      -4.061  80.951  -9.680  0.2747 0.6000
ATOM    492  HA  ARG B  38      -1.723  80.697 -11.219  0.1560 1.3870
ATOM    493  HB2 ARG B  38      -2.273  81.197  -8.616  0.0327 1.4870
ATOM    494  HB3 ARG B  38      -1.135  80.028  -8.632  0.0327 1.4870
ATOM    495  HG2 ARG B  38       0.319  81.420  -9.801  0.0285 1.4870
ATOM    496  HG3 ARG B  38      -0.829  82.577  -9.892  0.0285 1.4870
ATOM    497  HD2 ARG B  38       0.070  81.620  -7.375  0.0687 1.3870
ATOM    498  HD3 ARG B  38       0.861  82.829  -8.137  0.0687 1.3870
ATOM    499  HE  ARG B  38      -1.202  84.159  -8.062  0.3456 0.6000
ATOM    500 HH11 ARG B  38      -0.708  81.628  -5.605  0.4478 0.6000
ATOM    501 HH12 ARG B  38      -1.870  82.330  -4.525  0.4478 0.6000
ATOM    502 HH21 ARG B  38      -2.556  85.074  -6.589  0.4478 0.6000
ATOM    503 HH22 ARG B  38      -2.911  84.286  -5.092  0.4478 0.6000
ATOM    504  N   MET B  39      -2.494  77.932  -9.765 -0.4157 1.8240
ATOM    505  CA  MET B  39      -2.194  76.525  -9.756 -0.0237 1.9080
ATOM    506  C   MET B  39      -2.456  75.977 -11.154  0.5973 1.9080
ATOM    507  O   MET B  39      -1.695  75.139 -11.703 -0.5679 1.6612
ATOM    508  CB  MET B  39      -3.081  75.870  -8.720  0.0342 1.9080
ATOM    509  CG  MET B  39      -2.651  74.515  -8.316  0.0018 1.9080
ATOM    510  SD  MET B  39      -3.707  73.822  -7.040 -0.2737 2.0000
ATOM    511  CE  MET B  39      -3.411  74.783  -5.544 -0.0536 1.9080
ATOM    512  H   MET B  39      -3.226  78.373  -9.183  0.2719 0.6000
ATOM    513  HA  MET B  39      -1.224  76.402  -9.557  0.0880 1.3870
ATOM    514  HB2 MET B  39      -3.114  76.468  -7.898  0.0241 1.4870
ATOM    515  HB3 MET B  39      -4.028  75.823  -9.088  0.0241 1.4870
ATOM    516  HG2 MET B  39      -2.638  73.899  -9.140  0.0440 1.3870
ATOM    517  HG3 MET B  39      -1.675  74.546  -7.991  0.0440 1.3870
ATOM    518  HE1 MET B  39      -2.427  74.864  -5.393  0.0684 1.3870
ATOM    519  HE2 MET B  39      -3.811  75.692  -5.651  0.0684 1.3870
ATOM    520  HE3 MET B  39      -3.833  74.320  -4.765  0.0684 1.3870
ATOM    521  N   SER B  40      -3.520  76.474 -11.776 -0.4157 1.8240
ATOM    522  CA  SER B  40      -3.855  75.926 -13.089 -0.0249 1.9080
ATOM    523  C   SER B  40      -2.785  76.237 -14.114  0.5973 1.9080
ATOM    524  O   SER B  40      -2.639  75.508 -15.035 -0.5679 1.6612
ATOM    525  CB  SER B  40      -5.202  76.402 -13.590  0.2117 1.9080
ATOM    526  OG  SER B  40      -5.052  77.737 -14.013 -0.6546 1.7210
ATOM    527  H   SER B  40      -4.032  77.202 -11.299  0.2719 0.6000
ATOM    528  HA  SER B  40      -3.920  74.922 -12.997  0.0843 1.3870
ATOM    529  HB2 SER B  40      -5.479  75.847 -14.354  0.0352 1.3870
ATOM    530  HB3 SER B  40      -5.853  76.366 -12.852  0.0352 1.3870
ATOM    531  HG  SER B  40      -4.613  78.273 -13.291  0.4275 0.0000
ATOM    532  N   GLN B  41      -2.059  77.324 -13.966 -0.4157 1.8240
ATOM    533  CA  GLN B  41      -0.887  77.589 -14.818 -0.0031 1.9080
ATOM    534  C   GLN B  41       0.104  76.435 -14.759  0.5973 1.9080
ATOM    535  O   GLN B  41       0.615  76.015 -15.756 -0.5679 1.6612
ATOM    536  CB  GLN B  41      -0.200  78.886 -14.442 -0.0036 1.9080
ATOM    537  CG  GLN B  41      -0.769  80.089 -15.186 -0.0645 1.9080
ATOM    538  CD  GLN B  41      -0.647  81.362 -14.372  0.6951 1.9080
ATOM    539  H   GLN B  41      -2.367  77.971 -13.217  0.2719 0.6000
ATOM    540  HA  GLN B  41      -1.213  77.672 -15.766  0.0850 1.3870
ATOM    541  HB2 GLN B  41      -0.315  79.048 -13.465  0.0171 1.4870
ATOM    542  HB3 GLN B  41       0.771  78.820 -14.663  0.0171 1.4870
ATOM    543  HG2 GLN B  41      -0.266  80.204 -16.037  0.0352 1.4870
ATOM    544  HG3 GLN B  41      -1.732  79.920 -15.375  0.0352 1.4870
ATOM    545  OE1 GLN B  41       0.427  81.714 -13.883 -0.6086 1.6612
ATOM    546  NE2 GLN B  41      -1.763  82.040 -14.185 -0.9407 1.8240
ATOM    547 HE21 GLN B  41      -1.767  82.903 -13.634  0.4251 0.6000
ATOM    548 HE22 GLN B  41      -2.630  81.697 -14.596  0.4251 0.6000
ATOM    549  N   GLN B  42       0.283  75.843 -13.602 -0.4157 1.8240
ATOM    550  CA  GLN B  42       1.163  74.698 -13.503 -0.0031 1.9080
ATOM    551  C   GLN B  42       0.529  73.374 -13.858  0.5973 1.9080
ATOM    552  O   GLN B  42       1.158  72.536 -14.449 -0.5679 1.6612
ATOM    553  CB  GLN B  42       1.738  74.602 -12.086 -0.0036 1.9080
ATOM    554  CG  GLN B  42       3.061  73.884 -12.049 -0.0645 1.9080
ATOM    555  CD  GLN B  42       3.583  73.748 -10.641  0.6951 1.9080
ATOM    556  H   GLN B  42      -0.234  76.245 -12.805  0.2719 0.6000
ATOM    557  HA  GLN B  42       1.946  74.850 -14.147  0.0850 1.3870
ATOM    558  HB2 GLN B  42       1.866  75.525 -11.733  0.0171 1.4870
ATOM    559  HB3 GLN B  42       1.089  74.105 -11.514  0.0171 1.4870
ATOM    560  HG2 GLN B  42       2.947  72.971 -12.436  0.0352 1.4870
ATOM    561  HG3 GLN B  42       3.725  74.398 -12.588  0.0352 1.4870
ATOM    562  OE1 GLN B  42       3.482  74.675  -9.816 -0.6086 1.6612
ATOM    563  NE2 GLN B  42       4.137  72.581 -10.346 -0.9407 1.8240
ATOM    564 HE21 GLN B  42       4.530  72.410  -9.413  0.4251 0.6000
ATOM    565 HE22 GLN B  42       4.169  71.853 -11.053  0.4251 0.6000
ATOM    566  N   TYR B  43      -0.705  73.131 -13.461 -0.4157 1.8240
ATOM    567  CA  TYR B  43      -1.229  71.785 -13.636 -0.0014 1.9080
ATOM    568  C   TYR B  43      -2.262  71.663 -14.715  0.5973 1.9080
ATOM    569  O   TYR B  43      -2.672  70.560 -15.017 -0.5679 1.6612
ATOM    570  CB  TYR B  43      -1.758  71.261 -12.337 -0.0152 1.9080
ATOM    571  CG  TYR B  43      -0.701  71.128 -11.274 -0.0011 1.9080
ATOM    572  CD1 TYR B  43       0.002  69.922 -11.100 -0.1906 1.9080
ATOM    573  CD2 TYR B  43      -0.424  72.179 -10.403 -0.1906 1.9080
ATOM    574  CE1 TYR B  43       0.960  69.767 -10.087 -0.2341 1.9080
ATOM    575  CE2 TYR B  43       0.546  72.042  -9.417 -0.2341 1.9080
ATOM    576  CZ  TYR B  43       1.231  70.840  -9.269  0.3226 1.9080
ATOM    577  OH  TYR B  43       2.158  70.714  -8.280 -0.5579 1.7210
ATOM    578  H   TYR B  43      -1.218  73.907 -13.053  0.2719 0.6000
ATOM    579  HA  TYR B  43      -0.443  71.173 -13.870  0.0876 1.3870
ATOM    580  HB2 TYR B  43      -2.460  71.884 -11.996  0.0295 1.4870
ATOM    581  HB3 TYR B  43      -2.155  70.357 -12.488  0.0295 1.4870
ATOM    582  HD1 TYR B  43      -0.185  69.153 -11.713  0.1699 1.4590
ATOM    583  HD2 TYR B  43      -0.923  73.034 -10.488  0.1699 1.4590
ATOM    584  HE1 TYR B  43       1.427  68.898  -9.973  0.1656 1.4590
ATOM    585  HE2 TYR B  43       0.754  72.811  -8.808  0.1656 1.4590
ATOM    586  HH  TYR B  43       1.705  70.754  -7.389  0.3992 0.0000
ATOM    587  N   GLY B  44      -2.655  72.756 -15.352 -0.4157 1.8240
ATOM    588  CA  GLY B  44      -3.616  72.625 -16.439 -0.0252 1.9080
ATOM    589  C   GLY B  44      -5.057  72.723 -16.021  0.5973 1.9080
ATOM    590  O   GLY B  44      -5.375  73.027 -14.878 -0.5679 1.6612
ATOM    591  H   GLY B  44      -2.252  73.636 -15.035  0.2719 0.6000
ATOM    592  HA2 GLY B  44      -3.417  73.343 -17.143  0.0698 1.3870
ATOM    593  HA3 GLY B  44      -3.459  71.728 -16.911  0.0698 1.3870
ATOM    594  N   ASP B  45      -5.930  72.469 -16.981 -0.5163 1.8240
ATOM    595  CA  ASP B  45      -7.388  72.721 -16.870  0.0381 1.9080
ATOM    596  C   ASP B  45      -8.194  71.783 -15.991  0.5366 1.9080
ATOM    597  O   ASP B  45      -9.319  72.104 -15.628 -0.5819 1.6612
ATOM    598  CB  ASP B  45      -8.010  72.640 -18.268 -0.0303 1.9080
ATOM    599  CG  ASP B  45      -7.644  73.838 -19.161  0.7994 1.9080
ATOM    600  OD1 ASP B  45      -7.187  74.911 -18.654 -0.8014 1.6612
ATOM    601  OD2 ASP B  45      -7.878  73.702 -20.385 -0.8014 1.6612
ATOM    602  H   ASP B  45      -5.507  72.064 -17.856  0.2936 0.6000
ATOM    603  HA  ASP B  45      -7.484  73.667 -16.474  0.0880 1.3870
ATOM    604  HB2 ASP B  45      -7.681  71.813 -18.708 -0.0122 1.4870
ATOM    605  HB3 ASP B  45      -8.997  72.616 -18.169 -0.0122 1.4870
ATOM    606  N   VAL B  46      -7.660  70.597 -15.725 -0.4157 1.8240
ATOM    607  CA  VAL B  46      -8.308  69.646 -14.853 -0.0875 1.9080
ATOM    608  C   VAL B  46      -7.280  69.304 -13.819  0.5973 1.9080
ATOM    609  O   VAL B  46      -6.293  68.663 -14.126 -0.5679 1.6612
ATOM    610  CB  VAL B  46      -8.712  68.379 -15.615  0.2985 1.9080
ATOM    611  CG1 VAL B  46      -9.464  67.432 -14.711 -0.3192 1.9080
ATOM    612  CG2 VAL B  46      -9.553  68.757 -16.818 -0.3192 1.9080
ATOM    613  H   VAL B  46      -6.746  70.420 -16.196  0.2719 0.6000
ATOM    614  HA  VAL B  46      -9.067  70.096 -14.407  0.0969 1.3870
ATOM    615  HB  VAL B  46      -7.875  67.915 -15.898 -0.0297 1.4870
ATOM    616 HG11 VAL B  46     -10.359  67.820 -14.481  0.0791 1.4870
ATOM    617 HG12 VAL B  46      -9.597  66.553 -15.174  0.0791 1.4870
ATOM    618 HG13 VAL B  46      -8.944  67.283 -13.867  0.0791 1.4870
ATOM    619 HG21 VAL B  46      -9.248  68.234 -17.615  0.0791 1.4870
ATOM    620 HG22 VAL B  46     -10.514  68.551 -16.631  0.0791 1.4870
ATOM    621 HG23 VAL B  46      -9.451  69.736 -17.002  0.0791 1.4870
ATOM    622  N   LEU B  47      -7.480  69.780 -12.603 -0.4157 1.8240
ATOM    623  CA  LEU B  47      -6.562  69.473 -11.528 -0.0518 1.9080
ATOM    624  C   LEU B  47      -7.314  69.070 -10.276  0.5973 1.9080
ATOM    625  O   LEU B  47      -8.506  69.228 -10.183 -0.5679 1.6612
ATOM    626  CB  LEU B  47      -5.636  70.663 -11.257 -0.1102 1.9080
ATOM    627  CG  LEU B  47      -6.292  71.875 -10.604  0.3531 1.9080
ATOM    628  CD1 LEU B  47      -6.360  71.779  -9.117 -0.4121 1.9080
ATOM    629  CD2 LEU B  47      -5.462  73.087 -10.958 -0.4121 1.9080
ATOM    630  H   LEU B  47      -8.323  70.371 -12.493  0.2719 0.6000
ATOM    631  HA  LEU B  47      -5.977  68.702 -11.811  0.0922 1.3870
ATOM    632  HB2 LEU B  47      -4.911  70.352 -10.651  0.0457 1.4870
ATOM    633  HB3 LEU B  47      -5.258  70.958 -12.127  0.0457 1.4870
ATOM    634  HG  LEU B  47      -7.227  71.976 -10.986 -0.0361 1.4870
ATOM    635 HD11 LEU B  47      -5.436  71.699  -8.729  0.1000 1.4870
ATOM    636 HD12 LEU B  47      -6.799  72.598  -8.734  0.1000 1.4870
ATOM    637 HD13 LEU B  47      -6.893  70.972  -8.843  0.1000 1.4870
ATOM    638 HD21 LEU B  47      -5.434  73.201 -11.954  0.1000 1.4870
ATOM    639 HD22 LEU B  47      -5.864  73.907 -10.544  0.1000 1.4870
ATOM    640 HD23 LEU B  47      -4.527  72.971 -10.615  0.1000 1.4870
ATOM    641  N   GLN B  48      -6.569  68.637  -9.279 -0.4157 1.8240
ATOM    642  CA  GLN B  48      -7.130  68.014  -8.116 -0.0031 1.9080
ATOM    643  C   GLN B  48      -6.541  68.555  -6.854  0.5973 1.9080
ATOM    644  O   GLN B  48      -5.370  68.617  -6.731 -0.5679 1.6612
ATOM    645  CB  GLN B  48      -6.722  66.548  -8.184 -0.0036 1.9080
ATOM    646  CG  GLN B  48      -7.589  65.682  -7.320 -0.0645 1.9080
ATOM    647  CD  GLN B  48      -7.232  64.244  -7.427  0.6951 1.9080
ATOM    648  H   GLN B  48      -5.539  68.789  -9.414  0.2719 0.6000
ATOM    649  HA  GLN B  48      -8.128  68.207  -8.106  0.0850 1.3870
ATOM    650  HB2 GLN B  48      -6.800  66.239  -9.128  0.0171 1.4870
ATOM    651  HB3 GLN B  48      -5.778  66.465  -7.875  0.0171 1.4870
ATOM    652  HG2 GLN B  48      -7.488  65.974  -6.365  0.0352 1.4870
ATOM    653  HG3 GLN B  48      -8.546  65.804  -7.598  0.0352 1.4870
ATOM    654  OE1 GLN B  48      -6.627  63.779  -8.423 -0.6086 1.6612
ATOM    655  NE2 GLN B  48      -7.636  63.505  -6.426 -0.9407 1.8240
ATOM    656 HE21 GLN B  48      -7.446  62.476  -6.413  0.4251 0.6000
ATOM    657 HE22 GLN B  48      -8.138  63.923  -5.649  0.4251 0.6000
ATOM    658  N   ILE B  49      -7.348  68.851  -5.873 -0.4157 1.8240
ATOM    659  CA  ILE B  49      -6.843  69.281  -4.567 -0.0597 1.9080
ATOM    660  C   ILE B  49      -7.663  68.508  -3.555  0.5973 1.9080
ATOM    661  O   ILE B  49      -8.436  67.668  -3.925 -0.5679 1.6612
ATOM    662  CB  ILE B  49      -7.040  70.803  -4.334  0.1303 1.9080
ATOM    663  CG1 ILE B  49      -8.510  71.170  -4.418 -0.0430 1.9080
ATOM    664  CG2 ILE B  49      -6.289  71.604  -5.353 -0.3204 1.9080
ATOM    665  CD1 ILE B  49      -8.778  72.588  -3.988 -0.0660 1.9080
ATOM    666  H   ILE B  49      -8.363  68.761  -6.081  0.2719 0.6000
ATOM    667  HA  ILE B  49      -5.919  68.945  -4.505  0.0869 1.3870
ATOM    668  HB  ILE B  49      -6.714  71.009  -3.417  0.0187 1.4870
ATOM    669 HG12 ILE B  49      -8.816  71.052  -5.358  0.0236 1.4870
ATOM    670 HG13 ILE B  49      -9.024  70.553  -3.828  0.0236 1.4870
ATOM    671 HG21 ILE B  49      -6.401  72.584  -5.173  0.0882 1.4870
ATOM    672 HG22 ILE B  49      -5.312  71.379  -5.318  0.0882 1.4870
ATOM    673 HG23 ILE B  49      -6.633  71.403  -6.273  0.0882 1.4870
ATOM    674 HD11 ILE B  49      -8.271  73.218  -4.577  0.0186 1.4870
ATOM    675 HD12 ILE B  49      -9.757  72.781  -4.061  0.0186 1.4870
ATOM    676 HD13 ILE B  49      -8.485  72.711  -3.040  0.0186 1.4870
ATOM    677  N   ARG B  50      -7.529  68.865  -2.302 -0.3479 1.8240
ATOM    678  CA  ARG B  50      -8.175  68.210  -1.187 -0.2637 1.9080
ATOM    679  C   ARG B  50      -8.349  69.344  -0.151  0.7341 1.9080
ATOM    680  O   ARG B  50      -7.462  70.185   0.043 -0.5894 1.6612
ATOM    681  CB  ARG B  50      -7.263  67.090  -0.690 -0.0007 1.9080
ATOM    682  CG  ARG B  50      -7.876  65.777  -0.304  0.0390 1.9080
ATOM    683  CD  ARG B  50      -6.819  64.703  -0.072  0.0486 1.9080
ATOM    684  NE  ARG B  50      -5.743  65.084   0.853 -0.5295 1.8240
ATOM    685  CZ  ARG B  50      -4.455  65.278   0.510  0.8076 1.9080
ATOM    686  NH1 ARG B  50      -3.990  65.079  -0.758 -0.8627 1.8240
ATOM    687  NH2 ARG B  50      -3.588  65.657   1.458 -0.8627 1.8240
ATOM    688  H   ARG B  50      -6.886  69.702  -2.166  0.2747 0.6000
ATOM    689  HA  ARG B  50      -9.064  67.899  -1.450  0.1560 1.3870
ATOM    690  HB2 ARG B  50      -6.572  66.914  -1.417  0.0327 1.4870
ATOM    691  HB3 ARG B  50      -6.751  67.448   0.115  0.0327 1.4870
ATOM    692  HG2 ARG B  50      -8.398  65.878   0.543  0.0285 1.4870
ATOM    693  HG3 ARG B  50      -8.481  65.454  -1.032  0.0285 1.4870
ATOM    694  HD2 ARG B  50      -7.283  63.885   0.288  0.0687 1.3870
ATOM    695  HD3 ARG B  50      -6.414  64.471  -0.965  0.0687 1.3870
ATOM    696  HE  ARG B  50      -5.984  65.212   1.825  0.3456 0.6000
ATOM    697 HH11 ARG B  50      -4.652  64.796  -1.449  0.4478 0.6000
ATOM    698 HH12 ARG B  50      -3.041  65.215  -0.958  0.4478 0.6000
ATOM    699 HH21 ARG B  50      -3.903  65.809   2.391  0.4478 0.6000
ATOM    700 HH22 ARG B  50      -2.625  65.787   1.224  0.4478 0.6000
ATOM    701  N   ILE B  51      -9.535  69.452   0.422 -0.4157 1.8240
ATOM    702  CA  ILE B  51      -9.798  70.409   1.455 -0.0597 1.9080
ATOM    703  C   ILE B  51     -10.232  69.536   2.615  0.5973 1.9080
ATOM    704  O   ILE B  51     -11.222  68.783   2.516 -0.5679 1.6612
ATOM    705  CB  ILE B  51     -10.876  71.375   1.049  0.1303 1.9080
ATOM    706  CG1 ILE B  51     -10.477  72.039  -0.247 -0.0430 1.9080
ATOM    707  CG2 ILE B  51     -11.039  72.469   2.088 -0.3204 1.9080
ATOM    708  CD1 ILE B  51     -11.461  73.053  -0.777 -0.0660 1.9080
ATOM    709  H   ILE B  51     -10.252  68.782   0.055  0.2719 0.6000
ATOM    710  HA  ILE B  51      -8.936  70.801   1.710  0.0869 1.3870
ATOM    711  HB  ILE B  51     -11.715  70.866   0.889  0.0187 1.4870
ATOM    712 HG12 ILE B  51      -9.587  72.492  -0.117  0.0236 1.4870
ATOM    713 HG13 ILE B  51     -10.350  71.325  -0.947  0.0236 1.4870
ATOM    714 HG21 ILE B  51     -11.746  73.110   1.792  0.0882 1.4870
ATOM    715 HG22 ILE B  51     -11.304  72.065   2.963  0.0882 1.4870
ATOM    716 HG23 ILE B  51     -10.175  72.958   2.199  0.0882 1.4870
ATOM    717 HD11 ILE B  51     -11.579  73.785  -0.106  0.0186 1.4870
ATOM    718 HD12 ILE B  51     -11.115  73.438  -1.632  0.0186 1.4870
ATOM    719 HD13 ILE B  51     -12.341  72.608  -0.943  0.0186 1.4870
ATOM    720  N   GLY B  52      -9.438  69.584   3.684 -0.4157 1.8240
ATOM    721  CA  GLY B  52      -9.529  68.585   4.716 -0.0252 1.9080
ATOM    722  C   GLY B  52      -9.256  67.254   4.071  0.5973 1.9080
ATOM    723  O   GLY B  52      -8.222  67.051   3.450 -0.5679 1.6612
ATOM    724  H   GLY B  52      -8.776  70.380   3.697  0.2719 0.6000
ATOM    725  HA2 GLY B  52      -8.850  68.762   5.423  0.0698 1.3870
ATOM    726  HA3 GLY B  52     -10.443  68.586   5.112  0.0698 1.3870
ATOM    727  N   SER B  53     -10.180  66.337   4.195 -0.4157 1.8240
ATOM    728  CA  SER B  53      -9.983  65.033   3.594 -0.0249 1.9080
ATOM    729  C   SER B  53     -10.818  64.892   2.300  0.5973 1.9080
ATOM    730  O   SER B  53     -10.920  63.800   1.709 -0.5679 1.6612
ATOM    731  CB  SER B  53     -10.335  63.947   4.591  0.2117 1.9080
ATOM    732  OG  SER B  53     -11.753  63.846   4.679 -0.6546 1.7210
ATOM    733  H   SER B  53     -11.018  66.605   4.729  0.2719 0.6000
ATOM    734  HA  SER B  53      -9.016  64.940   3.335  0.0843 1.3870
ATOM    735  HB2 SER B  53      -9.973  63.084   4.278  0.0352 1.3870
ATOM    736  HB3 SER B  53      -9.978  64.189   5.479  0.0352 1.3870
ATOM    737  HG  SER B  53     -12.131  64.732   4.938  0.4275 0.0000
ATOM    738  N   THR B  54     -11.377  65.998   1.829 -0.4157 1.8240
ATOM    739  CA  THR B  54     -12.305  65.920   0.736 -0.0389 1.9080
ATOM    740  C   THR B  54     -11.613  66.327  -0.541  0.5973 1.9080
ATOM    741  O   THR B  54     -11.220  67.466  -0.679 -0.5679 1.6612
ATOM    742  CB  THR B  54     -13.555  66.828   0.977  0.3654 1.9080
ATOM    743  OG1 THR B  54     -14.153  66.481   2.223 -0.6761 1.7210
ATOM    744  CG2 THR B  54     -14.536  66.657  -0.081 -0.2438 1.9080
ATOM    745  H   THR B  54     -11.094  66.870   2.300  0.2719 0.6000
ATOM    746  HA  THR B  54     -12.617  64.969   0.639  0.1007 1.3870
ATOM    747  HB  THR B  54     -13.240  67.794   1.023  0.0043 1.3870
ATOM    748 HG21 THR B  54     -15.481  66.616   0.287  0.0642 1.4870
ATOM    749 HG22 THR B  54     -14.506  67.423  -0.746  0.0642 1.4870
ATOM    750 HG23 THR B  54     -14.379  65.800  -0.602  0.0642 1.4870
ATOM    751  HG1 THR B  54     -14.291  67.302   2.790  0.4102 0.0000
ATOM    752  N   PRO B  55     -11.542  65.408  -1.516 -0.2548 1.8240
ATOM    753  CA  PRO B  55     -10.992  65.759  -2.817 -0.0266 1.9080
ATOM    754  C   PRO B  55     -11.892  66.681  -3.600  0.5896 1.9080
ATOM    755  O   PRO B  55     -13.114  66.554  -3.521 -0.5748 1.6612
ATOM    756  CB  PRO B  55     -10.882  64.426  -3.544 -0.0070 1.9080
ATOM    757  CG  PRO B  55     -11.610  63.452  -2.722  0.0189 1.9080
ATOM    758  CD  PRO B  55     -11.798  63.979  -1.357  0.0192 1.9080
ATOM    759  HA  PRO B  55     -10.063  66.162  -2.714  0.0641 1.3870
ATOM    760  HB2 PRO B  55     -11.282  64.498  -4.473  0.0253 1.4870
ATOM    761  HB3 PRO B  55      -9.910  64.164  -3.654  0.0253 1.4870
ATOM    762  HG2 PRO B  55     -12.519  63.228  -3.155  0.0213 1.4870
ATOM    763  HG3 PRO B  55     -11.103  62.554  -2.700  0.0213 1.4870
ATOM    764  HD2 PRO B  55     -12.731  63.826  -1.019  0.0391 1.3870
ATOM    765  HD3 PRO B  55     -11.148  63.576  -0.704  0.0391 1.3870
ATOM    766  N   VAL B  56     -11.299  67.601  -4.346 -0.4157 1.8240
ATOM    767  CA  VAL B  56     -12.059  68.493  -5.178 -0.0875 1.9080
ATOM    768  C   VAL B  56     -11.335  68.605  -6.464  0.5973 1.9080
ATOM    769  O   VAL B  56     -10.102  68.705  -6.479 -0.5679 1.6612
ATOM    770  CB  VAL B  56     -12.219  69.903  -4.545  0.2985 1.9080
ATOM    771  CG1 VAL B  56     -12.967  70.815  -5.481 -0.3192 1.9080
ATOM    772  CG2 VAL B  56     -12.949  69.830  -3.187 -0.3192 1.9080
ATOM    773  H   VAL B  56     -10.261  67.615  -4.274  0.2719 0.6000
ATOM    774  HA  VAL B  56     -12.953  68.081  -5.345  0.0969 1.3870
ATOM    775  HB  VAL B  56     -11.305  70.276  -4.427 -0.0297 1.4870
ATOM    776 HG11 VAL B  56     -13.945  70.596  -5.463  0.0791 1.4870
ATOM    777 HG12 VAL B  56     -12.841  71.770  -5.202  0.0791 1.4870
ATOM    778 HG13 VAL B  56     -12.624  70.701  -6.416  0.0791 1.4870
ATOM    779 HG21 VAL B  56     -13.682  69.159  -3.254  0.0791 1.4870
ATOM    780 HG22 VAL B  56     -12.295  69.557  -2.487  0.0791 1.4870
ATOM    781 HG23 VAL B  56     -13.323  70.729  -2.977  0.0791 1.4870
ATOM    782  N   VAL B  57     -12.096  68.483  -7.546 -0.4157 1.8240
ATOM    783  CA  VAL B  57     -11.598  68.744  -8.874 -0.0875 1.9080
ATOM    784  C   VAL B  57     -11.953  70.188  -9.249  0.5973 1.9080
ATOM    785  O   VAL B  57     -13.098  70.685  -9.070 -0.5679 1.6612
ATOM    786  CB  VAL B  57     -12.157  67.729  -9.882  0.2985 1.9080
ATOM    787  CG1 VAL B  57     -11.794  68.123 -11.312 -0.3192 1.9080
ATOM    788  CG2 VAL B  57     -11.626  66.336  -9.563 -0.3192 1.9080
ATOM    789  H   VAL B  57     -13.079  68.183  -7.346  0.2719 0.6000
ATOM    790  HA  VAL B  57     -10.603  68.671  -8.867  0.0969 1.3870
ATOM    791  HB  VAL B  57     -13.151  67.752  -9.820 -0.0297 1.4870
ATOM    792 HG11 VAL B  57     -11.848  69.116 -11.406  0.0791 1.4870
ATOM    793 HG12 VAL B  57     -10.864  67.818 -11.514  0.0791 1.4870
ATOM    794 HG13 VAL B  57     -12.433  67.692 -11.947  0.0791 1.4870
ATOM    795 HG21 VAL B  57     -12.338  65.812  -9.097  0.0791 1.4870
ATOM    796 HG22 VAL B  57     -11.372  65.878 -10.414  0.0791 1.4870
ATOM    797 HG23 VAL B  57     -10.825  66.417  -8.971  0.0791 1.4870
ATOM    798  N   VAL B  58     -10.946  70.852  -9.757 -0.4157 1.8240
ATOM    799  CA  VAL B  58     -11.056  72.245 -10.140 -0.0875 1.9080
ATOM    800  C   VAL B  58     -10.891  72.378 -11.652  0.5973 1.9080
ATOM    801  O   VAL B  58      -9.887  71.992 -12.173 -0.5679 1.6612
ATOM    802  CB  VAL B  58     -10.001  73.114  -9.447  0.2985 1.9080
ATOM    803  CG1 VAL B  58     -10.232  74.566  -9.805 -0.3192 1.9080
ATOM    804  CG2 VAL B  58     -10.124  72.930  -7.958 -0.3192 1.9080
ATOM    805  H   VAL B  58     -10.063  70.301  -9.863  0.2719 0.6000
ATOM    806  HA  VAL B  58     -11.975  72.570  -9.903  0.0969 1.3870
ATOM    807  HB  VAL B  58      -9.113  72.860  -9.810 -0.0297 1.4870
ATOM    808 HG11 VAL B  58      -9.375  75.077  -9.717  0.0791 1.4870
ATOM    809 HG12 VAL B  58     -10.560  74.634 -10.749  0.0791 1.4870
ATOM    810 HG13 VAL B  58     -10.915  74.962  -9.189  0.0791 1.4870
ATOM    811 HG21 VAL B  58     -10.012  71.961  -7.726  0.0791 1.4870
ATOM    812 HG22 VAL B  58      -9.416  73.465  -7.491  0.0791 1.4870
ATOM    813 HG23 VAL B  58     -11.027  73.240  -7.652  0.0791 1.4870
ATOM    814  N   LEU B  59     -11.870  72.948 -12.337 -0.4157 1.8240
ATOM    815  CA  LEU B  59     -11.739  73.144 -13.762 -0.0518 1.9080
ATOM    816  C   LEU B  59     -11.468  74.569 -14.180  0.5973 1.9080
ATOM    817  O   LEU B  59     -12.007  75.550 -13.654 -0.5679 1.6612
ATOM    818  CB  LEU B  59     -13.012  72.705 -14.458 -0.1102 1.9080
ATOM    819  CG  LEU B  59     -13.578  71.338 -14.094  0.3531 1.9080
ATOM    820  CD1 LEU B  59     -14.924  71.115 -14.796 -0.4121 1.9080
ATOM    821  CD2 LEU B  59     -12.582  70.294 -14.500 -0.4121 1.9080
ATOM    822  H   LEU B  59     -12.695  73.225 -11.784  0.2719 0.6000
ATOM    823  HA  LEU B  59     -10.967  72.559 -14.098  0.0922 1.3870
ATOM    824  HB2 LEU B  59     -13.725  73.383 -14.256  0.0457 1.4870
ATOM    825  HB3 LEU B  59     -12.839  72.700 -15.446  0.0457 1.4870
ATOM    826  HG  LEU B  59     -13.714  71.289 -13.107 -0.0361 1.4870
ATOM    827 HD11 LEU B  59     -14.791  71.163 -15.784  0.1000 1.4870
ATOM    828 HD12 LEU B  59     -15.279  70.216 -14.546  0.1000 1.4870
ATOM    829 HD13 LEU B  59     -15.566  71.823 -14.508  0.1000 1.4870
ATOM    830 HD21 LEU B  59     -11.712  70.440 -14.019  0.1000 1.4870
ATOM    831 HD22 LEU B  59     -12.928  69.379 -14.272  0.1000 1.4870
ATOM    832 HD23 LEU B  59     -12.416  70.340 -15.490  0.1000 1.4870
ATOM    833  N   SER B  60     -10.676  74.681 -15.209 -0.4157 1.8240
ATOM    834  CA  SER B  60     -10.464  75.973 -15.858 -0.0249 1.9080
ATOM    835  C   SER B  60     -10.297  75.734 -17.321  0.5973 1.9080
ATOM    836  O   SER B  60     -10.338  74.583 -17.759 -0.5679 1.6612
ATOM    837  CB  SER B  60      -9.251  76.700 -15.280  0.2117 1.9080
ATOM    838  OG  SER B  60      -8.335  75.811 -14.749 -0.6546 1.7210
ATOM    839  H   SER B  60     -10.218  73.807 -15.526  0.2719 0.6000
ATOM    840  HA  SER B  60     -11.284  76.524 -15.712  0.0843 1.3870
ATOM    841  HB2 SER B  60      -8.824  77.230 -16.014  0.0352 1.3870
ATOM    842  HB3 SER B  60      -9.572  77.324 -14.566  0.0352 1.3870
ATOM    843  HG  SER B  60      -8.585  74.867 -14.985  0.4275 0.0000
ATOM    844  N   GLY B  61     -10.181  76.822 -18.074 -0.4157 1.8240
ATOM    845  CA  GLY B  61     -10.035  76.770 -19.506 -0.0252 1.9080
ATOM    846  C   GLY B  61     -11.412  76.847 -20.080  0.5973 1.9080
ATOM    847  O   GLY B  61     -12.280  76.033 -19.739 -0.5679 1.6612
ATOM    848  H   GLY B  61     -10.206  77.720 -17.529  0.2719 0.6000
ATOM    849  HA2 GLY B  61      -9.491  77.542 -19.819  0.0698 1.3870
ATOM    850  HA3 GLY B  61      -9.602  75.914 -19.771  0.0698 1.3870
ATOM    851  N   LEU B  62     -11.612  77.805 -20.973 -0.4157 1.8240
ATOM    852  CA  LEU B  62     -12.895  77.972 -21.649 -0.0518 1.9080
ATOM    853  C   LEU B  62     -13.383  76.697 -22.354  0.5973 1.9080
ATOM    854  O   LEU B  62     -14.534  76.307 -22.215 -0.5679 1.6612
ATOM    855  CB  LEU B  62     -12.772  79.139 -22.615 -0.1102 1.9080
ATOM    856  CG  LEU B  62     -14.019  79.553 -23.392  0.3531 1.9080
ATOM    857  CD1 LEU B  62     -15.136  79.956 -22.477 -0.4121 1.9080
ATOM    858  CD2 LEU B  62     -13.716  80.682 -24.365 -0.4121 1.9080
ATOM    859  H   LEU B  62     -10.791  78.418 -21.149  0.2719 0.6000
ATOM    860  HA  LEU B  62     -13.592  78.234 -20.959  0.0922 1.3870
ATOM    861  HB2 LEU B  62     -12.470  79.942 -22.092  0.0457 1.4870
ATOM    862  HB3 LEU B  62     -12.066  78.908 -23.290  0.0457 1.4870
ATOM    863  HG  LEU B  62     -14.311  78.778 -23.967 -0.0361 1.4870
ATOM    864 HD11 LEU B  62     -14.853  80.734 -21.908  0.1000 1.4870
ATOM    865 HD12 LEU B  62     -15.942  80.223 -23.013  0.1000 1.4870
ATOM    866 HD13 LEU B  62     -15.385  79.190 -21.877  0.1000 1.4870
ATOM    867 HD21 LEU B  62     -13.020  80.383 -25.019  0.1000 1.4870
ATOM    868 HD22 LEU B  62     -14.550  80.932 -24.859  0.1000 1.4870
ATOM    869 HD23 LEU B  62     -13.378  81.478 -23.860  0.1000 1.4870
ATOM    870  N   ASP B  63     -12.510  75.996 -23.048 -0.5163 1.8240
ATOM    871  CA  ASP B  63     -12.964  74.839 -23.791  0.0381 1.9080
ATOM    872  C   ASP B  63     -13.186  73.660 -22.884  0.5366 1.9080
ATOM    873  O   ASP B  63     -14.155  72.882 -23.047 -0.5819 1.6612
ATOM    874  CB  ASP B  63     -12.017  74.471 -24.932 -0.0303 1.9080
ATOM    875  CG  ASP B  63     -12.528  73.274 -25.722  0.7994 1.9080
ATOM    876  OD1 ASP B  63     -13.470  73.461 -26.538 -0.8014 1.6612
ATOM    877  OD2 ASP B  63     -12.032  72.132 -25.480 -0.8014 1.6612
ATOM    878  H   ASP B  63     -11.539  76.323 -23.017  0.2936 0.6000
ATOM    879  HA  ASP B  63     -13.858  75.078 -24.199  0.0880 1.3870
ATOM    880  HB2 ASP B  63     -11.950  75.247 -25.541 -0.0122 1.4870
ATOM    881  HB3 ASP B  63     -11.138  74.242 -24.543 -0.0122 1.4870
ATOM    882  N   THR B  64     -12.323  73.532 -21.894 -0.4157 1.8240
ATOM    883  CA  THR B  64     -12.464  72.438 -20.974 -0.0389 1.9080
ATOM    884  C   THR B  64     -13.756  72.585 -20.198  0.5973 1.9080
ATOM    885  O   THR B  64     -14.488  71.616 -20.013 -0.5679 1.6612
ATOM    886  CB  THR B  64     -11.275  72.365 -20.035  0.3654 1.9080
ATOM    887  OG1 THR B  64     -10.123  72.056 -20.807 -0.6761 1.7210
ATOM    888  CG2 THR B  64     -11.456  71.293 -19.015 -0.2438 1.9080
ATOM    889  H   THR B  64     -11.586  74.247 -21.848  0.2719 0.6000
ATOM    890  HA  THR B  64     -12.504  71.577 -21.492  0.1007 1.3870
ATOM    891  HB  THR B  64     -11.134  73.275 -19.601  0.0043 1.3870
ATOM    892 HG21 THR B  64     -10.713  70.615 -19.076  0.0642 1.4870
ATOM    893 HG22 THR B  64     -11.453  71.683 -18.085  0.0642 1.4870
ATOM    894 HG23 THR B  64     -12.332  70.814 -19.154  0.0642 1.4870
ATOM    895  HG1 THR B  64      -9.376  72.702 -20.606  0.4102 0.0000
ATOM    896  N   ILE B  65     -14.043  73.796 -19.759 -0.4157 1.8240
ATOM    897  CA  ILE B  65     -15.290  74.058 -19.042 -0.0597 1.9080
ATOM    898  C   ILE B  65     -16.527  73.850 -19.907  0.5973 1.9080
ATOM    899  O   ILE B  65     -17.472  73.200 -19.425 -0.5679 1.6612
ATOM    900  CB  ILE B  65     -15.265  75.424 -18.327  0.1303 1.9080
ATOM    901  CG1 ILE B  65     -14.221  75.320 -17.211 -0.0430 1.9080
ATOM    902  CG2 ILE B  65     -16.601  75.725 -17.719 -0.3204 1.9080
ATOM    903  CD1 ILE B  65     -13.942  76.576 -16.433 -0.0660 1.9080
ATOM    904  H   ILE B  65     -13.335  74.523 -19.958  0.2719 0.6000
ATOM    905  HA  ILE B  65     -15.337  73.372 -18.300  0.0869 1.3870
ATOM    906  HB  ILE B  65     -14.961  76.098 -18.969  0.0187 1.4870
ATOM    907 HG12 ILE B  65     -14.521  74.597 -16.571  0.0236 1.4870
ATOM    908 HG13 ILE B  65     -13.356  74.997 -17.627  0.0236 1.4870
ATOM    909 HG21 ILE B  65     -16.564  76.592 -17.216  0.0882 1.4870
ATOM    910 HG22 ILE B  65     -17.298  75.797 -18.436  0.0882 1.4870
ATOM    911 HG23 ILE B  65     -16.864  74.995 -17.085  0.0882 1.4870
ATOM    912 HD11 ILE B  65     -14.782  76.891 -15.990  0.0186 1.4870
ATOM    913 HD12 ILE B  65     -13.249  76.392 -15.735  0.0186 1.4870
ATOM    914 HD13 ILE B  65     -13.608  77.287 -17.052  0.0186 1.4870
ATOM    915  N   ARG B  66     -16.490  74.325 -21.164 -0.3479 1.8240
ATOM    916  CA  ARG B  66     -17.558  74.025 -22.163 -0.2637 1.9080
ATOM    917  C   ARG B  66     -17.759  72.549 -22.272  0.7341 1.9080
ATOM    918  O   ARG B  66     -18.893  72.039 -22.210 -0.5894 1.6612
ATOM    919  CB  ARG B  66     -17.244  74.583 -23.548 -0.0007 1.9080
ATOM    920  CG  ARG B  66     -17.653  76.052 -23.713  0.0390 1.9080
ATOM    921  CD  ARG B  66     -17.134  76.815 -24.967  0.0486 1.9080
ATOM    922  NE  ARG B  66     -17.588  78.227 -24.959 -0.5295 1.8240
ATOM    923  CZ  ARG B  66     -17.135  79.195 -25.765  0.8076 1.9080
ATOM    924  NH1 ARG B  66     -16.200  78.921 -26.678 -0.8627 1.8240
ATOM    925  NH2 ARG B  66     -17.600  80.461 -25.661 -0.8627 1.8240
ATOM    926  H   ARG B  66     -15.667  74.912 -21.384  0.2747 0.6000
ATOM    927  HA  ARG B  66     -18.402  74.464 -21.844  0.1560 1.3870
ATOM    928  HB2 ARG B  66     -16.267  74.522 -23.700  0.0327 1.4870
ATOM    929  HB3 ARG B  66     -17.740  74.054 -24.223  0.0327 1.4870
ATOM    930  HG2 ARG B  66     -18.670  76.117 -23.728  0.0285 1.4870
ATOM    931  HG3 ARG B  66     -17.342  76.579 -22.898  0.0285 1.4870
ATOM    932  HD2 ARG B  66     -16.148  76.787 -24.946  0.0687 1.3870
ATOM    933  HD3 ARG B  66     -17.496  76.359 -25.764  0.0687 1.3870
ATOM    934  HE  ARG B  66     -18.301  78.475 -24.285  0.3456 0.6000
ATOM    935 HH11 ARG B  66     -15.845  77.999 -26.784  0.4478 0.6000
ATOM    936 HH12 ARG B  66     -15.853  79.660 -27.265  0.4478 0.6000
ATOM    937 HH21 ARG B  66     -18.307  80.642 -24.974  0.4478 0.6000
ATOM    938 HH22 ARG B  66     -17.248  81.168 -26.245  0.4478 0.6000
ATOM    939  N   GLN B  67     -16.645  71.842 -22.401 -0.4157 1.8240
ATOM    940  CA  GLN B  67     -16.724  70.422 -22.619 -0.0031 1.9080
ATOM    941  C   GLN B  67     -17.419  69.726 -21.504  0.5973 1.9080
ATOM    942  O   GLN B  67     -18.148  68.766 -21.744 -0.5679 1.6612
ATOM    943  CB  GLN B  67     -15.346  69.866 -22.698 -0.0036 1.9080
ATOM    944  CG  GLN B  67     -15.270  68.368 -22.849 -0.0645 1.9080
ATOM    945  CD  GLN B  67     -15.855  67.868 -24.152  0.6951 1.9080
ATOM    946  H   GLN B  67     -15.770  72.378 -22.334  0.2719 0.6000
ATOM    947  HA  GLN B  67     -17.255  70.267 -23.472  0.0850 1.3870
ATOM    948  HB2 GLN B  67     -14.862  70.278 -23.485  0.0171 1.4870
ATOM    949  HB3 GLN B  67     -14.834  70.116 -21.860  0.0171 1.4870
ATOM    950  HG2 GLN B  67     -14.308  68.085 -22.805  0.0352 1.4870
ATOM    951  HG3 GLN B  67     -15.770  67.938 -22.091  0.0352 1.4870
ATOM    952  OE1 GLN B  67     -15.994  68.602 -25.162 -0.6086 1.6612
ATOM    953  NE2 GLN B  67     -16.242  66.615 -24.125 -0.9407 1.8240
ATOM    954 HE21 GLN B  67     -16.671  66.184 -24.970  0.4251 0.6000
ATOM    955 HE22 GLN B  67     -16.126  66.062 -23.285  0.4251 0.6000
ATOM    956  N   ALA B  68     -17.179  70.180 -20.266 -0.4157 1.8240
ATOM    957  CA  ALA B  68     -17.748  69.497 -19.119  0.0337 1.9080
ATOM    958  C   ALA B  68     -19.223  69.856 -18.866  0.5973 1.9080
ATOM    959  O   ALA B  68     -20.056  68.987 -18.668 -0.5679 1.6612
ATOM    960  CB  ALA B  68     -16.938  69.742 -17.891 -0.1825 1.9080
ATOM    961  H   ALA B  68     -16.584  71.015 -20.214  0.2719 0.6000
ATOM    962  HA  ALA B  68     -17.692  68.493 -19.270  0.0823 1.3870
ATOM    963  HB1 ALA B  68     -17.182  69.082 -17.174  0.0603 1.4870
ATOM    964  HB2 ALA B  68     -15.958  69.647 -18.094  0.0603 1.4870
ATOM    965  HB3 ALA B  68     -17.104  70.670 -17.542  0.0603 1.4870
ATOM    966  N   LEU B  69     -19.503  71.152 -18.863 -0.4157 1.8240
ATOM    967  CA  LEU B  69     -20.747  71.648 -18.422 -0.0518 1.9080
ATOM    968  C   LEU B  69     -21.849  71.596 -19.496  0.5973 1.9080
ATOM    969  O   LEU B  69     -23.044  71.559 -19.165 -0.5679 1.6612
ATOM    970  CB  LEU B  69     -20.554  73.091 -17.959 -0.1102 1.9080
ATOM    971  CG  LEU B  69     -19.789  73.272 -16.657  0.3531 1.9080
ATOM    972  CD1 LEU B  69     -20.090  74.622 -16.044 -0.4121 1.9080
ATOM    973  CD2 LEU B  69     -20.170  72.158 -15.693 -0.4121 1.9080
ATOM    974  H   LEU B  69     -18.717  71.753 -19.216  0.2719 0.6000
ATOM    975  HA  LEU B  69     -21.078  71.097 -17.628  0.0922 1.3870
ATOM    976  HB2 LEU B  69     -20.053  73.575 -18.671  0.0457 1.4870
ATOM    977  HB3 LEU B  69     -21.455  73.495 -17.837  0.0457 1.4870
ATOM    978  HG  LEU B  69     -18.807  73.201 -16.843 -0.0361 1.4870
ATOM    979 HD11 LEU B  69     -21.071  74.697 -15.854  0.1000 1.4870
ATOM    980 HD12 LEU B  69     -19.580  74.727 -15.188  0.1000 1.4870
ATOM    981 HD13 LEU B  69     -19.822  75.350 -16.678  0.1000 1.4870
ATOM    982 HD21 LEU B  69     -19.939  71.272 -16.097  0.1000 1.4870
ATOM    983 HD22 LEU B  69     -19.669  72.273 -14.834  0.1000 1.4870
ATOM    984 HD23 LEU B  69     -21.153  72.194 -15.512  0.1000 1.4870
ATOM    985  N   VAL B  70     -21.417  71.669 -20.751 -0.4157 1.8240
ATOM    986  CA  VAL B  70     -22.295  71.625 -21.916 -0.0875 1.9080
ATOM    987  C   VAL B  70     -22.276  70.242 -22.623  0.5973 1.9080
ATOM    988  O   VAL B  70     -23.230  69.475 -22.574 -0.5679 1.6612
ATOM    989  CB  VAL B  70     -21.919  72.721 -22.923  0.2985 1.9080
ATOM    990  CG1 VAL B  70     -22.836  72.608 -24.092 -0.3192 1.9080
ATOM    991  CG2 VAL B  70     -22.013  74.111 -22.297 -0.3192 1.9080
ATOM    992  H   VAL B  70     -20.371  71.763 -20.835  0.2719 0.6000
ATOM    993  HA  VAL B  70     -23.243  71.789 -21.609  0.0969 1.3870
ATOM    994  HB  VAL B  70     -21.000  72.531 -23.238 -0.0297 1.4870
ATOM    995 HG11 VAL B  70     -22.312  72.621 -24.950  0.0791 1.4870
ATOM    996 HG12 VAL B  70     -23.355  71.748 -24.048  0.0791 1.4870
ATOM    997 HG13 VAL B  70     -23.486  73.375 -24.102  0.0791 1.4870
ATOM    998 HG21 VAL B  70     -22.974  74.371 -22.221  0.0791 1.4870
ATOM    999 HG22 VAL B  70     -21.595  74.090 -21.390  0.0791 1.4870
ATOM   1000 HG23 VAL B  70     -21.530  74.765 -22.878  0.0791 1.4870
ATOM   1001  N   ARG B  71     -21.174  69.914 -23.248 -0.3479 1.8240
ATOM   1002  CA  ARG B  71     -21.083  68.675 -23.980 -0.2637 1.9080
ATOM   1003  C   ARG B  71     -21.219  67.470 -23.074  0.7341 1.9080
ATOM   1004  O   ARG B  71     -21.618  66.426 -23.550 -0.5894 1.6612
ATOM   1005  CB  ARG B  71     -19.787  68.638 -24.802 -0.0007 1.9080
ATOM   1006  CG  ARG B  71     -19.704  69.798 -25.816  0.0390 1.9080
ATOM   1007  CD  ARG B  71     -18.651  69.573 -26.928  0.0486 1.9080
ATOM   1008  NE  ARG B  71     -17.350  70.151 -26.562 -0.5295 1.8240
ATOM   1009  CZ  ARG B  71     -17.037  71.440 -26.691  0.8076 1.9080
ATOM   1010  NH1 ARG B  71     -17.923  72.280 -27.221 -0.8627 1.8240
ATOM   1011  NH2 ARG B  71     -15.845  71.892 -26.276 -0.8627 1.8240
ATOM   1012  H   ARG B  71     -20.398  70.599 -23.174  0.2747 0.6000
ATOM   1013  HA  ARG B  71     -21.825  68.644 -24.670  0.1560 1.3870
ATOM   1014  HB2 ARG B  71     -19.022  68.721 -24.187  0.0327 1.4870
ATOM   1015  HB3 ARG B  71     -19.760  67.794 -25.309  0.0327 1.4870
ATOM   1016  HG2 ARG B  71     -20.593  69.913 -26.258  0.0285 1.4870
ATOM   1017  HG3 ARG B  71     -19.460  70.640 -25.334  0.0285 1.4870
ATOM   1018  HD2 ARG B  71     -18.556  68.596 -27.057  0.0687 1.3870
ATOM   1019  HD3 ARG B  71     -18.988  70.009 -27.751  0.0687 1.3870
ATOM   1020  HE  ARG B  71     -16.651  69.531 -26.190  0.3456 0.6000
ATOM   1021 HH11 ARG B  71     -18.824  71.974 -27.506  0.4478 0.6000
ATOM   1022 HH12 ARG B  71     -17.673  73.252 -27.334  0.4478 0.6000
ATOM   1023 HH21 ARG B  71     -15.207  71.247 -25.851  0.4478 0.6000
ATOM   1024 HH22 ARG B  71     -15.606  72.847 -26.389  0.4478 0.6000
ATOM   1025  N   GLN B  72     -20.909  67.572 -21.782 -0.4157 1.8240
ATOM   1026  CA  GLN B  72     -21.112  66.400 -20.860 -0.0031 1.9080
ATOM   1027  C   GLN B  72     -21.923  66.813 -19.628  0.5973 1.9080
ATOM   1028  O   GLN B  72     -21.801  66.227 -18.546 -0.5679 1.6612
ATOM   1029  CB  GLN B  72     -19.771  65.791 -20.416 -0.0036 1.9080
ATOM   1030  CG  GLN B  72     -18.819  65.485 -21.570 -0.0645 1.9080
ATOM   1031  CD  GLN B  72     -17.438  65.014 -21.137  0.6951 1.9080
ATOM   1032  H   GLN B  72     -20.537  68.468 -21.470  0.2719 0.6000
ATOM   1033  HA  GLN B  72     -21.637  65.717 -21.368  0.0850 1.3870
ATOM   1034  HB2 GLN B  72     -19.317  66.434 -19.801  0.0171 1.4870
ATOM   1035  HB3 GLN B  72     -19.954  64.936 -19.929  0.0171 1.4870
ATOM   1036  HG2 GLN B  72     -19.233  64.770 -22.144  0.0352 1.4870
ATOM   1037  HG3 GLN B  72     -18.712  66.318 -22.124  0.0352 1.4870
ATOM   1038  OE1 GLN B  72     -16.427  65.339 -21.777 -0.6086 1.6612
ATOM   1039  NE2 GLN B  72     -17.384  64.210 -20.089 -0.9407 1.8240
ATOM   1040 HE21 GLN B  72     -16.498  63.845 -19.752  0.4251 0.6000
ATOM   1041 HE22 GLN B  72     -18.253  63.957 -19.616  0.4251 0.6000
ATOM   1042  N   GLY B  73     -22.735  67.846 -19.778 -0.4157 1.8240
ATOM   1043  CA  GLY B  73     -23.346  68.429 -18.632 -0.0252 1.9080
ATOM   1044  C   GLY B  73     -24.165  67.506 -17.752  0.5973 1.9080
ATOM   1045  O   GLY B  73     -24.326  67.772 -16.554 -0.5679 1.6612
ATOM   1046  H   GLY B  73     -22.870  68.163 -20.749  0.2719 0.6000
ATOM   1047  HA2 GLY B  73     -22.620  68.879 -18.044  0.0698 1.3870
ATOM   1048  HA3 GLY B  73     -23.950  69.218 -18.927  0.0698 1.3870
ATOM   1049  N   ASP B  74     -24.708  66.440 -18.308 -0.5163 1.8240
ATOM   1050  CA  ASP B  74     -25.380  65.491 -17.444  0.0381 1.9080
ATOM   1051  C   ASP B  74     -24.488  64.866 -16.418  0.5366 1.9080
ATOM   1052  O   ASP B  74     -24.928  64.544 -15.318 -0.5819 1.6612
ATOM   1053  CB  ASP B  74     -26.045  64.392 -18.247 -0.0303 1.9080
ATOM   1054  CG  ASP B  74     -27.499  64.567 -18.281  0.7994 1.9080
ATOM   1055  OD1 ASP B  74     -28.044  64.681 -17.163 -0.8014 1.6612
ATOM   1056  OD2 ASP B  74     -28.082  64.642 -19.395 -0.8014 1.6612
ATOM   1057  H   ASP B  74     -24.619  66.353 -19.316  0.2936 0.6000
ATOM   1058  HA  ASP B  74     -26.106  66.008 -16.944  0.0880 1.3870
ATOM   1059  HB2 ASP B  74     -25.677  64.429 -19.170 -0.0122 1.4870
ATOM   1060  HB3 ASP B  74     -25.817  63.525 -17.818 -0.0122 1.4870
ATOM   1061  N   ASP B  75     -23.234  64.657 -16.793 -0.5163 1.8240
ATOM   1062  CA  ASP B  75     -22.260  64.071 -15.880  0.0381 1.9080
ATOM   1063  C   ASP B  75     -21.902  65.060 -14.807  0.5366 1.9080
ATOM   1064  O   ASP B  75     -21.613  64.625 -13.709 -0.5819 1.6612
ATOM   1065  CB  ASP B  75     -21.023  63.598 -16.617 -0.0303 1.9080
ATOM   1066  CG  ASP B  75     -21.314  62.431 -17.601  0.7994 1.9080
ATOM   1067  OD1 ASP B  75     -22.489  61.943 -17.761 -0.8014 1.6612
ATOM   1068  OD2 ASP B  75     -20.319  62.010 -18.225 -0.8014 1.6612
ATOM   1069  H   ASP B  75     -23.012  64.939 -17.765  0.2936 0.6000
ATOM   1070  HA  ASP B  75     -22.708  63.289 -15.435  0.0880 1.3870
ATOM   1071  HB2 ASP B  75     -20.655  64.352 -17.147 -0.0122 1.4870
ATOM   1072  HB3 ASP B  75     -20.358  63.275 -15.957 -0.0122 1.4870
ATOM   1073  N   PHE B  76     -22.038  66.377 -15.082 -0.4157 1.8240
ATOM   1074  CA  PHE B  76     -21.613  67.403 -14.152 -0.0024 1.9080
ATOM   1075  C   PHE B  76     -22.661  68.240 -13.508  0.5973 1.9080
ATOM   1076  O   PHE B  76     -22.332  69.247 -12.928 -0.5679 1.6612
ATOM   1077  CB  PHE B  76     -20.622  68.325 -14.821 -0.0343 1.9080
ATOM   1078  CG  PHE B  76     -19.270  67.689 -15.041  0.0118 1.9080
ATOM   1079  CD1 PHE B  76     -18.989  66.987 -16.226 -0.1256 1.9080
ATOM   1080  CD2 PHE B  76     -18.287  67.763 -14.054 -0.1256 1.9080
ATOM   1081  CE1 PHE B  76     -17.752  66.354 -16.402 -0.1704 1.9080
ATOM   1082  CE2 PHE B  76     -17.038  67.153 -14.250 -0.1704 1.9080
ATOM   1083  CZ  PHE B  76     -16.767  66.444 -15.416 -0.1072 1.9080
ATOM   1084  H   PHE B  76     -22.469  66.571 -16.008  0.2719 0.6000
ATOM   1085  HA  PHE B  76     -21.107  66.910 -13.392  0.0978 1.3870
ATOM   1086  HB2 PHE B  76     -20.979  68.580 -15.706  0.0295 1.4870
ATOM   1087  HB3 PHE B  76     -20.489  69.115 -14.243  0.0295 1.4870
ATOM   1088  HD1 PHE B  76     -19.669  66.939 -16.944  0.1330 1.4590
ATOM   1089  HD2 PHE B  76     -18.468  68.250 -13.207  0.1330 1.4590
ATOM   1090  HE1 PHE B  76     -17.581  65.833 -17.245  0.1430 1.4590
ATOM   1091  HE2 PHE B  76     -16.332  67.235 -13.525  0.1430 1.4590
ATOM   1092  HZ  PHE B  76     -15.887  66.006 -15.551  0.1297 1.4590
ATOM   1093  N   LYS B  77     -23.915  67.834 -13.544 -0.3479 1.8240
ATOM   1094  CA  LYS B  77     -24.955  68.766 -13.190 -0.2400 1.9080
ATOM   1095  C   LYS B  77     -25.376  68.689 -11.736  0.7341 1.9080
ATOM   1096  O   LYS B  77     -26.252  69.411 -11.337 -0.5894 1.6612
ATOM   1097  CB  LYS B  77     -26.164  68.587 -14.123 -0.0094 1.9080
ATOM   1098  CG  LYS B  77     -27.139  67.568 -13.651  0.0187 1.9080
ATOM   1099  CD  LYS B  77     -28.009  67.028 -14.736 -0.0479 1.9080
ATOM   1100  CE  LYS B  77     -28.294  65.585 -14.330 -0.0143 1.9080
ATOM   1101  NZ  LYS B  77     -29.621  65.141 -14.794 -0.3854 1.8240
ATOM   1102  H   LYS B  77     -24.068  66.863 -13.827  0.2747 0.6000
ATOM   1103  HA  LYS B  77     -24.628  69.715 -13.380  0.1426 1.3870
ATOM   1104  HB2 LYS B  77     -26.620  69.473 -14.195  0.0362 1.4870
ATOM   1105  HB3 LYS B  77     -25.812  68.319 -15.020  0.0362 1.4870
ATOM   1106  HG2 LYS B  77     -26.635  66.797 -13.221  0.0103 1.4870
ATOM   1107  HG3 LYS B  77     -27.728  67.976 -12.931  0.0103 1.4870
ATOM   1108  HD2 LYS B  77     -28.852  67.511 -14.760  0.0621 1.4870
ATOM   1109  HD3 LYS B  77     -27.527  67.019 -15.579  0.0621 1.4870
ATOM   1110  HE2 LYS B  77     -27.584  64.996 -14.726  0.1135 1.1000
ATOM   1111  HE3 LYS B  77     -28.248  65.520 -13.329  0.1135 1.1000
ATOM   1112  HZ1 LYS B  77     -29.790  64.202 -14.489  0.3400 0.6000
ATOM   1113  HZ2 LYS B  77     -30.329  65.742 -14.418  0.3400 0.6000
ATOM   1114  HZ3 LYS B  77     -29.658  65.174 -15.795  0.3400 0.6000
ATOM   1115  N   GLY B  78     -24.765  67.827 -10.940 -0.4157 1.8240
ATOM   1116  CA  GLY B  78     -25.140  67.677  -9.546 -0.0252 1.9080
ATOM   1117  C   GLY B  78     -24.611  68.787  -8.645  0.5973 1.9080
ATOM   1118  O   GLY B  78     -23.842  69.613  -9.085 -0.5679 1.6612
ATOM   1119  H   GLY B  78     -24.006  67.276 -11.393  0.2719 0.6000
ATOM   1120  HA2 GLY B  78     -26.156  67.647  -9.471  0.0698 1.3870
ATOM   1121  HA3 GLY B  78     -24.800  66.781  -9.199  0.0698 1.3870
ATOM   1122  N   ARG B  79     -25.061  68.807  -7.390 -0.3479 1.8240
ATOM   1123  CA  ARG B  79     -24.479  69.632  -6.339 -0.2637 1.9080
ATOM   1124  C   ARG B  79     -23.903  68.795  -5.218  0.7341 1.9080
ATOM   1125  O   ARG B  79     -24.547  67.894  -4.745 -0.5894 1.6612
ATOM   1126  CB  ARG B  79     -25.506  70.518  -5.687 -0.0007 1.9080
ATOM   1127  CG  ARG B  79     -26.053  71.583  -6.599  0.0390 1.9080
ATOM   1128  CD  ARG B  79     -25.136  72.713  -6.857  0.0486 1.9080
ATOM   1129  NE  ARG B  79     -25.793  73.709  -7.647 -0.5295 1.8240
ATOM   1130  CZ  ARG B  79     -25.213  74.435  -8.602  0.8076 1.9080
ATOM   1131  NH1 ARG B  79     -23.920  74.264  -8.921 -0.8627 1.8240
ATOM   1132  NH2 ARG B  79     -25.926  75.378  -9.225 -0.8627 1.8240
ATOM   1133  H   ARG B  79     -25.880  68.169  -7.224  0.2747 0.6000
ATOM   1134  HA  ARG B  79     -23.738  70.192  -6.742  0.1560 1.3870
ATOM   1135  HB2 ARG B  79     -26.268  69.951  -5.381  0.0327 1.4870
ATOM   1136  HB3 ARG B  79     -25.086  70.969  -4.902  0.0327 1.4870
ATOM   1137  HG2 ARG B  79     -26.303  71.157  -7.488  0.0285 1.4870
ATOM   1138  HG3 ARG B  79     -26.913  71.949  -6.197  0.0285 1.4870
ATOM   1139  HD2 ARG B  79     -24.859  73.108  -5.985  0.0687 1.3870
ATOM   1140  HD3 ARG B  79     -24.337  72.373  -7.347  0.0687 1.3870
ATOM   1141  HE  ARG B  79     -26.780  73.887  -7.476  0.3456 0.6000
ATOM   1142 HH11 ARG B  79     -23.385  73.567  -8.449  0.4478 0.6000
ATOM   1143 HH12 ARG B  79     -23.506  74.833  -9.626  0.4478 0.6000
ATOM   1144 HH21 ARG B  79     -26.885  75.517  -8.986  0.4478 0.6000
ATOM   1145 HH22 ARG B  79     -25.497  75.941  -9.929  0.4478 0.6000
ATOM   1146  N   PRO B  80     -22.709  69.150  -4.748 -0.2548 1.8240
ATOM   1147  CA  PRO B  80     -22.148  68.414  -3.662 -0.0266 1.9080
ATOM   1148  C   PRO B  80     -23.035  68.639  -2.463  0.5896 1.9080
ATOM   1149  O   PRO B  80     -23.722  69.631  -2.411 -0.5748 1.6612
ATOM   1150  CB  PRO B  80     -20.769  69.074  -3.437 -0.0070 1.9080
ATOM   1151  CG  PRO B  80     -20.863  70.420  -4.003  0.0189 1.9080
ATOM   1152  CD  PRO B  80     -21.990  70.410  -5.010  0.0192 1.9080
ATOM   1153  HA  PRO B  80     -22.071  67.442  -3.870  0.0641 1.3870
ATOM   1154  HB2 PRO B  80     -20.559  69.096  -2.447  0.0253 1.4870
ATOM   1155  HB3 PRO B  80     -20.050  68.524  -3.889  0.0253 1.4870
ATOM   1156  HG2 PRO B  80     -21.047  71.111  -3.281  0.0213 1.4870
ATOM   1157  HG3 PRO B  80     -19.994  70.690  -4.456  0.0213 1.4870
ATOM   1158  HD2 PRO B  80     -22.600  71.197  -4.881  0.0391 1.3870
ATOM   1159  HD3 PRO B  80     -21.638  70.426  -5.951  0.0391 1.3870
ATOM   1160  N   ASP B  81     -23.013  67.708  -1.530 -0.5163 1.8240
ATOM   1161  CA  ASP B  81     -23.830  67.757  -0.306  0.0381 1.9080
ATOM   1162  C   ASP B  81     -23.093  68.484   0.821  0.5366 1.9080
ATOM   1163  O   ASP B  81     -22.704  67.898   1.802 -0.5819 1.6612
ATOM   1164  CB  ASP B  81     -24.240  66.332   0.119 -0.0303 1.9080
ATOM   1165  CG  ASP B  81     -23.076  65.368   0.114  0.7994 1.9080
ATOM   1166  OD1 ASP B  81     -22.060  65.633  -0.587 -0.8014 1.6612
ATOM   1167  OD2 ASP B  81     -23.170  64.329   0.799 -0.8014 1.6612
ATOM   1168  H   ASP B  81     -22.356  66.911  -1.727  0.2936 0.6000
ATOM   1169  HA  ASP B  81     -24.649  68.299  -0.521  0.0880 1.3870
ATOM   1170  HB2 ASP B  81     -24.612  66.388   1.037 -0.0122 1.4870
ATOM   1171  HB3 ASP B  81     -24.929  66.014  -0.520 -0.0122 1.4870
ATOM   1172  N   LEU B  82     -22.886  69.777   0.660 -0.4157 1.8240
ATOM   1173  CA  LEU B  82     -22.133  70.534   1.641 -0.0518 1.9080
ATOM   1174  C   LEU B  82     -23.033  70.955   2.804  0.5973 1.9080
ATOM   1175  O   LEU B  82     -24.237  71.132   2.665 -0.5679 1.6612
ATOM   1176  CB  LEU B  82     -21.515  71.771   0.996 -0.1102 1.9080
ATOM   1177  CG  LEU B  82     -20.598  71.497  -0.201  0.3531 1.9080
ATOM   1178  CD1 LEU B  82     -20.053  72.758  -0.818 -0.4121 1.9080
ATOM   1179  CD2 LEU B  82     -19.460  70.595   0.215 -0.4121 1.9080
ATOM   1180  H   LEU B  82     -23.294  70.189  -0.197  0.2719 0.6000
ATOM   1181  HA  LEU B  82     -21.399  69.953   2.008  0.0922 1.3870
ATOM   1182  HB2 LEU B  82     -22.253  72.352   0.675  0.0457 1.4870
ATOM   1183  HB3 LEU B  82     -20.973  72.239   1.682  0.0457 1.4870
ATOM   1184  HG  LEU B  82     -21.122  70.979  -0.893 -0.0361 1.4870
ATOM   1185 HD11 LEU B  82     -19.519  73.268  -0.139  0.1000 1.4870
ATOM   1186 HD12 LEU B  82     -19.461  72.531  -1.595  0.1000 1.4870
ATOM   1187 HD13 LEU B  82     -20.807  73.335  -1.141  0.1000 1.4870
ATOM   1188 HD21 LEU B  82     -19.823  69.724   0.555  0.1000 1.4870
ATOM   1189 HD22 LEU B  82     -18.862  70.418  -0.570  0.1000 1.4870
ATOM   1190 HD23 LEU B  82     -18.926  71.034   0.942  0.1000 1.4870
ATOM   1191  N   TYR B  83     -22.398  71.169   3.936 -0.4157 1.8240
ATOM   1192  CA  TYR B  83     -23.057  71.561   5.122 -0.0014 1.9080
ATOM   1193  C   TYR B  83     -23.735  72.905   4.986  0.5973 1.9080
ATOM   1194  O   TYR B  83     -24.928  73.019   5.300 -0.5679 1.6612
ATOM   1195  CB  TYR B  83     -22.064  71.608   6.287 -0.0152 1.9080
ATOM   1196  CG  TYR B  83     -22.655  72.227   7.528 -0.0011 1.9080
ATOM   1197  CD1 TYR B  83     -23.502  71.515   8.343 -0.1906 1.9080
ATOM   1198  CD2 TYR B  83     -22.374  73.549   7.869 -0.1906 1.9080
ATOM   1199  CE1 TYR B  83     -24.032  72.087   9.472 -0.2341 1.9080
ATOM   1200  CE2 TYR B  83     -22.893  74.127   9.007 -0.2341 1.9080
ATOM   1201  CZ  TYR B  83     -23.724  73.393   9.791  0.3226 1.9080
ATOM   1202  OH  TYR B  83     -24.254  73.983  10.906 -0.5579 1.7210
ATOM   1203  H   TYR B  83     -21.354  71.019   3.868  0.2719 0.6000
ATOM   1204  HA  TYR B  83     -23.776  70.875   5.347  0.0876 1.3870
ATOM   1205  HB2 TYR B  83     -21.789  70.679   6.499  0.0295 1.4870
ATOM   1206  HB3 TYR B  83     -21.282  72.151   6.007  0.0295 1.4870
ATOM   1207  HD1 TYR B  83     -23.737  70.567   8.112  0.1699 1.4590
ATOM   1208  HD2 TYR B  83     -21.778  74.088   7.268  0.1699 1.4590
ATOM   1209  HE1 TYR B  83     -24.645  71.557  10.070  0.1656 1.4590
ATOM   1210  HE2 TYR B  83     -22.658  75.069   9.244  0.1656 1.4590
ATOM   1211  HH  TYR B  83     -23.524  74.161  11.566  0.3992 0.0000
ATOM   1212  N   THR B  84     -22.982  73.922   4.583 -0.4157 1.8240
ATOM   1213  CA  THR B  84     -23.536  75.292   4.488 -0.0389 1.9080
ATOM   1214  C   THR B  84     -24.847  75.306   3.678  0.5973 1.9080
ATOM   1215  O   THR B  84     -25.778  75.995   4.022 -0.5679 1.6612
ATOM   1216  CB  THR B  84     -22.567  76.283   3.834  0.3654 1.9080
ATOM   1217  OG1 THR B  84     -22.279  75.834   2.515 -0.6761 1.7210
ATOM   1218  CG2 THR B  84     -21.275  76.376   4.610 -0.2438 1.9080
ATOM   1219  H   THR B  84     -22.006  73.691   4.347  0.2719 0.6000
ATOM   1220  HA  THR B  84     -23.737  75.614   5.417  0.1007 1.3870
ATOM   1221  HB  THR B  84     -23.019  77.194   3.772  0.0043 1.3870
ATOM   1222 HG21 THR B  84     -21.453  76.263   5.592  0.0642 1.4870
ATOM   1223 HG22 THR B  84     -20.640  75.658   4.311  0.0642 1.4870
ATOM   1224 HG23 THR B  84     -20.845  77.271   4.460  0.0642 1.4870
ATOM   1225  HG1 THR B  84     -21.321  75.529   2.445  0.4102 0.0000
ATOM   1226  N   PHE B  85     -24.918  74.523   2.628 -0.4157 1.8240
ATOM   1227  CA  PHE B  85     -26.135  74.445   1.836 -0.0024 1.9080
ATOM   1228  C   PHE B  85     -27.350  73.842   2.566  0.5973 1.9080
ATOM   1229  O   PHE B  85     -28.482  74.122   2.203 -0.5679 1.6612
ATOM   1230  CB  PHE B  85     -25.917  73.609   0.583 -0.0343 1.9080
ATOM   1231  CG  PHE B  85     -24.828  74.104  -0.347  0.0118 1.9080
ATOM   1232  CD1 PHE B  85     -24.202  75.308  -0.172 -0.1256 1.9080
ATOM   1233  CD2 PHE B  85     -24.449  73.323  -1.430 -0.1256 1.9080
ATOM   1234  CE1 PHE B  85     -23.211  75.725  -1.057 -0.1704 1.9080
ATOM   1235  CE2 PHE B  85     -23.475  73.732  -2.287 -0.1704 1.9080
ATOM   1236  CZ  PHE B  85     -22.868  74.945  -2.115 -0.1072 1.9080
ATOM   1237  H   PHE B  85     -24.061  73.980   2.415  0.2719 0.6000
ATOM   1238  HA  PHE B  85     -26.396  75.401   1.593  0.0978 1.3870
ATOM   1239  HB2 PHE B  85     -25.672  72.687   0.865  0.0295 1.4870
ATOM   1240  HB3 PHE B  85     -26.768  73.598   0.067  0.0295 1.4870
ATOM   1241  HD1 PHE B  85     -24.445  75.902   0.591  0.1330 1.4590
ATOM   1242  HD2 PHE B  85     -24.910  72.438  -1.573  0.1330 1.4590
ATOM   1243  HE1 PHE B  85     -22.759  76.616  -0.893  0.1430 1.4590
ATOM   1244  HE2 PHE B  85     -23.198  73.127  -3.065  0.1430 1.4590
ATOM   1245  HZ  PHE B  85     -22.170  75.258  -2.769  0.1297 1.4590
ATOM   1246  N   THR B  86     -27.121  72.971   3.540 -0.4157 1.8240
ATOM   1247  CA  THR B  86     -28.220  72.391   4.329 -0.0389 1.9080
ATOM   1248  C   THR B  86     -28.953  73.485   5.108  0.5973 1.9080
ATOM   1249  O   THR B  86     -30.102  73.303   5.446 -0.5679 1.6612
ATOM   1250  CB  THR B  86     -27.727  71.336   5.363  0.3654 1.9080
ATOM   1251  OG1 THR B  86     -26.897  71.966   6.346 -0.6761 1.7210
ATOM   1252  CG2 THR B  86     -26.926  70.207   4.681 -0.2438 1.9080
ATOM   1253  H   THR B  86     -26.125  72.736   3.698  0.2719 0.6000
ATOM   1254  HA  THR B  86     -28.870  71.962   3.697  0.1007 1.3870
ATOM   1255  HB  THR B  86     -28.542  70.942   5.833  0.0043 1.3870
ATOM   1256 HG21 THR B  86     -25.995  70.523   4.507  0.0642 1.4870
ATOM   1257 HG22 THR B  86     -26.904  69.409   5.282  0.0642 1.4870
ATOM   1258 HG23 THR B  86     -27.367  69.966   3.818  0.0642 1.4870
ATOM   1259  HG1 THR B  86     -26.116  72.421   5.905  0.4102 0.0000
ATOM   1260  N   LEU B  87     -28.276  74.608   5.370 -0.4157 1.8240
ATOM   1261  CA  LEU B  87     -28.830  75.783   6.096 -0.0518 1.9080
ATOM   1262  C   LEU B  87     -29.632  76.785   5.246  0.5973 1.9080
ATOM   1263  O   LEU B  87     -30.151  77.772   5.769 -0.5679 1.6612
ATOM   1264  CB  LEU B  87     -27.683  76.592   6.730 -0.1102 1.9080
ATOM   1265  CG  LEU B  87     -26.663  75.837   7.576  0.3531 1.9080
ATOM   1266  CD1 LEU B  87     -25.390  76.613   7.826 -0.4121 1.9080
ATOM   1267  CD2 LEU B  87     -27.319  75.528   8.896 -0.4121 1.9080
ATOM   1268  H   LEU B  87     -27.285  74.599   5.011  0.2719 0.6000
ATOM   1269  HA  LEU B  87     -29.444  75.430   6.834  0.0922 1.3870
ATOM   1270  HB2 LEU B  87     -27.183  77.038   5.983  0.0457 1.4870
ATOM   1271  HB3 LEU B  87     -28.098  77.294   7.312  0.0457 1.4870
ATOM   1272  HG  LEU B  87     -26.438  74.965   7.110 -0.0361 1.4870
ATOM   1273 HD11 LEU B  87     -25.601  77.466   8.308  0.1000 1.4870
ATOM   1274 HD12 LEU B  87     -24.763  76.066   8.385  0.1000 1.4870
ATOM   1275 HD13 LEU B  87     -24.948  76.830   6.953  0.1000 1.4870
ATOM   1276 HD21 LEU B  87     -28.136  74.964   8.749  0.1000 1.4870
ATOM   1277 HD22 LEU B  87     -26.680  75.029   9.487  0.1000 1.4870
ATOM   1278 HD23 LEU B  87     -27.588  76.380   9.352  0.1000 1.4870
ATOM   1279  N   ILE B  88     -29.710  76.557   3.941 -0.4157 1.8240
ATOM   1280  CA  ILE B  88     -30.411  77.445   3.023 -0.0597 1.9080
ATOM   1281  C   ILE B  88     -31.763  76.836   2.662  0.5973 1.9080
ATOM   1282  O   ILE B  88     -31.830  75.658   2.258 -0.5679 1.6612
ATOM   1283  CB  ILE B  88     -29.619  77.581   1.712  0.1303 1.9080
ATOM   1284  CG1 ILE B  88     -28.314  78.327   1.935 -0.0430 1.9080
ATOM   1285  CG2 ILE B  88     -30.433  78.268   0.616 -0.3204 1.9080
ATOM   1286  CD1 ILE B  88     -27.307  78.047   0.835 -0.0660 1.9080
ATOM   1287  H   ILE B  88     -29.224  75.683   3.627  0.2719 0.6000
ATOM   1288  HA  ILE B  88     -30.603  78.284   3.531  0.0869 1.3870
ATOM   1289  HB  ILE B  88     -29.402  76.662   1.389  0.0187 1.4870
ATOM   1290 HG12 ILE B  88     -28.500  79.300   1.960  0.0236 1.4870
ATOM   1291 HG13 ILE B  88     -27.926  78.037   2.801  0.0236 1.4870
ATOM   1292 HG21 ILE B  88     -29.908  78.273  -0.232  0.0882 1.4870
ATOM   1293 HG22 ILE B  88     -31.287  77.771   0.478  0.0882 1.4870
ATOM   1294 HG23 ILE B  88     -30.633  79.206   0.891  0.0882 1.4870
ATOM   1295 HD11 ILE B  88     -27.688  78.335  -0.041  0.0186 1.4870
ATOM   1296 HD12 ILE B  88     -26.468  78.555   1.020  0.0186 1.4870
ATOM   1297 HD13 ILE B  88     -27.110  77.069   0.811  0.0186 1.4870
ATOM   1298  N   SER B  89     -32.815  77.663   2.726 -0.4157 1.8240
ATOM   1299  CA  SER B  89     -34.176  77.250   2.408 -0.0249 1.9080
ATOM   1300  C   SER B  89     -34.464  75.935   3.093  0.5973 1.9080
ATOM   1301  O   SER B  89     -34.938  74.982   2.482 -0.5679 1.6612
ATOM   1302  CB  SER B  89     -34.370  77.111   0.886  0.2117 1.9080
ATOM   1303  OG  SER B  89     -34.004  78.302   0.199 -0.6546 1.7210
ATOM   1304  H   SER B  89     -32.569  78.637   3.026  0.2719 0.6000
ATOM   1305  HA  SER B  89     -34.803  77.939   2.774  0.0843 1.3870
ATOM   1306  HB2 SER B  89     -33.801  76.361   0.560  0.0352 1.3870
ATOM   1307  HB3 SER B  89     -35.330  76.915   0.705  0.0352 1.3870
ATOM   1308  HG  SER B  89     -34.223  78.205  -0.770  0.4275 0.0000
ATOM   1309  N   ASN B  90     -34.110  75.860   4.358 -0.4157 1.8240
ATOM   1310  CA  ASN B  90     -34.489  74.720   5.160  0.0143 1.9080
ATOM   1311  C   ASN B  90     -34.077  73.366   4.571  0.5973 1.9080
ATOM   1312  O   ASN B  90     -34.863  72.426   4.484 -0.5679 1.6612
ATOM   1313  CB  ASN B  90     -36.011  74.795   5.349 -0.2041 1.9080
ATOM   1314  CG  ASN B  90     -36.507  73.813   6.358  0.7130 1.9080
ATOM   1315  H   ASN B  90     -33.557  76.660   4.713  0.2719 0.6000
ATOM   1316  HA  ASN B  90     -34.008  74.802   6.056  0.1048 1.3870
ATOM   1317  HB2 ASN B  90     -36.237  75.719   5.648  0.0797 1.4870
ATOM   1318  HB3 ASN B  90     -36.438  74.608   4.468  0.0797 1.4870
ATOM   1319  OD1 ASN B  90     -37.176  72.834   6.012 -0.5931 1.6612
ATOM   1320  ND2 ASN B  90     -36.136  74.029   7.606 -0.9191 1.8240
ATOM   1321 HD22 ASN B  90     -35.562  74.813   7.842  0.4196 0.6000
ATOM   1322 HD21 ASN B  90     -36.431  73.401   8.335  0.4196 0.6000
ATOM   1323  N   GLY B  91     -32.825  73.253   4.164 -0.4157 1.8240
ATOM   1324  CA  GLY B  91     -32.329  71.992   3.588 -0.0252 1.9080
ATOM   1325  C   GLY B  91     -32.823  71.666   2.190  0.5973 1.9080
ATOM   1326  O   GLY B  91     -32.527  70.596   1.673 -0.5679 1.6612
ATOM   1327  H   GLY B  91     -32.238  74.093   4.278  0.2719 0.6000
ATOM   1328  HA2 GLY B  91     -31.303  72.017   3.586  0.0698 1.3870
ATOM   1329  HA3 GLY B  91     -32.580  71.224   4.222  0.0698 1.3870
ATOM   1330  N   GLN B  92     -33.508  72.616   1.546 -0.4157 1.8240
ATOM   1331  CA  GLN B  92     -34.411  72.288   0.453 -0.0031 1.9080
ATOM   1332  C   GLN B  92     -34.402  73.269  -0.716  0.5973 1.9080
ATOM   1333  O   GLN B  92     -35.374  73.355  -1.459 -0.5679 1.6612
ATOM   1334  CB  GLN B  92     -35.832  72.152   1.008 -0.0036 1.9080
ATOM   1335  CG  GLN B  92     -36.245  70.727   1.389 -0.0645 1.9080
ATOM   1336  CD  GLN B  92     -37.613  70.667   2.084  0.6951 1.9080
ATOM   1337  H   GLN B  92     -33.341  73.579   1.888  0.2719 0.6000
ATOM   1338  HA  GLN B  92     -34.137  71.372   0.086  0.0850 1.3870
ATOM   1339  HB2 GLN B  92     -35.914  72.725   1.829  0.0171 1.4870
ATOM   1340  HB3 GLN B  92     -36.482  72.485   0.317  0.0171 1.4870
ATOM   1341  HG2 GLN B  92     -36.291  70.174   0.560  0.0352 1.4870
ATOM   1342  HG3 GLN B  92     -35.561  70.350   2.010  0.0352 1.4870
ATOM   1343  OE1 GLN B  92     -38.583  70.129   1.528 -0.6086 1.6612
ATOM   1344  NE2 GLN B  92     -37.701  71.237   3.294 -0.9407 1.8240
ATOM   1345 HE21 GLN B  92     -38.571  71.244   3.795  0.4251 0.6000
ATOM   1346 HE22 GLN B  92     -36.864  71.660   3.689  0.4251 0.6000
ATOM   1347  N   SER B  93     -33.288  73.959  -0.903 -0.4157 1.8240
ATOM   1348  CA  SER B  93     -33.104  74.830  -2.036 -0.0249 1.9080
ATOM   1349  C   SER B  93     -32.986  74.066  -3.333  0.5973 1.9080
ATOM   1350  O   SER B  93     -32.246  73.103  -3.440 -0.5679 1.6612
ATOM   1351  CB  SER B  93     -31.820  75.620  -1.892  0.2117 1.9080
ATOM   1352  OG  SER B  93     -31.790  76.643  -2.865 -0.6546 1.7210
ATOM   1353  H   SER B  93     -32.563  73.815  -0.162  0.2719 0.6000
ATOM   1354  HA  SER B  93     -33.915  75.437  -2.105  0.0843 1.3870
ATOM   1355  HB2 SER B  93     -31.788  76.029  -0.991  0.0352 1.3870
ATOM   1356  HB3 SER B  93     -31.048  75.015  -2.035  0.0352 1.3870
ATOM   1357  HG  SER B  93     -32.673  77.111  -2.887  0.4275 0.0000
ATOM   1358  N   MET B  94     -33.712  74.548  -4.325 -0.4157 1.8240
ATOM   1359  CA  MET B  94     -33.561  74.126  -5.692 -0.0237 1.9080
ATOM   1360  C   MET B  94     -32.078  74.226  -6.152  0.5973 1.9080
ATOM   1361  O   MET B  94     -31.521  73.317  -6.795 -0.5679 1.6612
ATOM   1362  CB  MET B  94     -34.431  75.068  -6.541  0.0342 1.9080
ATOM   1363  CG  MET B  94     -34.486  74.763  -8.028  0.0018 1.9080
ATOM   1364  SD  MET B  94     -35.213  76.079  -9.042 -0.2737 2.0000
ATOM   1365  CE  MET B  94     -34.504  77.545  -8.317 -0.0536 1.9080
ATOM   1366  H   MET B  94     -34.416  75.274  -4.023  0.2719 0.6000
ATOM   1367  HA  MET B  94     -33.826  73.158  -5.771  0.0880 1.3870
ATOM   1368  HB2 MET B  94     -35.379  75.048  -6.175  0.0241 1.4870
ATOM   1369  HB3 MET B  94     -34.088  76.018  -6.421  0.0241 1.4870
ATOM   1370  HG2 MET B  94     -33.528  74.547  -8.352  0.0440 1.3870
ATOM   1371  HG3 MET B  94     -35.005  73.878  -8.161  0.0440 1.3870
ATOM   1372  HE1 MET B  94     -35.233  78.185  -8.062  0.0684 1.3870
ATOM   1373  HE2 MET B  94     -33.981  77.300  -7.498  0.0684 1.3870
ATOM   1374  HE3 MET B  94     -33.893  77.989  -8.976  0.0684 1.3870
ATOM   1375  N   SER B  95     -31.477  75.350  -5.829 -0.4157 1.8240
ATOM   1376  CA  SER B  95     -30.179  75.753  -6.355 -0.0249 1.9080
ATOM   1377  C   SER B  95     -29.020  75.099  -5.644  0.5973 1.9080
ATOM   1378  O   SER B  95     -28.017  74.789  -6.273 -0.5679 1.6612
ATOM   1379  CB  SER B  95     -29.981  77.277  -6.201  0.2117 1.9080
ATOM   1380  OG  SER B  95     -31.054  77.981  -6.790 -0.6546 1.7210
ATOM   1381  H   SER B  95     -32.017  75.948  -5.148  0.2719 0.6000
ATOM   1382  HA  SER B  95     -30.144  75.480  -7.334  0.0843 1.3870
ATOM   1383  HB2 SER B  95     -29.937  77.491  -5.232  0.0352 1.3870
ATOM   1384  HB3 SER B  95     -29.133  77.529  -6.653  0.0352 1.3870
ATOM   1385  HG  SER B  95     -31.811  78.044  -6.140  0.4275 0.0000
ATOM   1386  N   PHE B  96     -29.157  74.924  -4.340 -0.4157 1.8240
ATOM   1387  CA  PHE B  96     -28.085  74.449  -3.502 -0.0024 1.9080
ATOM   1388  C   PHE B  96     -28.269  73.039  -2.928  0.5973 1.9080
ATOM   1389  O   PHE B  96     -27.376  72.540  -2.281 -0.5679 1.6612
ATOM   1390  CB  PHE B  96     -27.851  75.432  -2.342 -0.0343 1.9080
ATOM   1391  CG  PHE B  96     -27.463  76.812  -2.772  0.0118 1.9080
ATOM   1392  CD1 PHE B  96     -28.423  77.793  -2.974 -0.1256 1.9080
ATOM   1393  CD2 PHE B  96     -26.129  77.154  -2.921 -0.1256 1.9080
ATOM   1394  CE1 PHE B  96     -28.064  79.078  -3.339 -0.1704 1.9080
ATOM   1395  CE2 PHE B  96     -25.754  78.438  -3.299 -0.1704 1.9080
ATOM   1396  CZ  PHE B  96     -26.726  79.392  -3.535 -0.1072 1.9080
ATOM   1397  H   PHE B  96     -30.112  75.161  -3.974  0.2719 0.6000
ATOM   1398  HA  PHE B  96     -27.241  74.411  -4.081  0.0978 1.3870
ATOM   1399  HB2 PHE B  96     -28.696  75.492  -1.828  0.0295 1.4870
ATOM   1400  HB3 PHE B  96     -27.121  75.063  -1.783  0.0295 1.4870
ATOM   1401  HD1 PHE B  96     -29.390  77.571  -2.853  0.1330 1.4590
ATOM   1402  HD2 PHE B  96     -25.419  76.465  -2.753  0.1330 1.4590
ATOM   1403  HE1 PHE B  96     -28.775  79.780  -3.462  0.1430 1.4590
ATOM   1404  HE2 PHE B  96     -24.774  78.663  -3.400  0.1430 1.4590
ATOM   1405  HZ  PHE B  96     -26.472  80.308  -3.846  0.1297 1.4590
ATOM   1406  N   SER B  97     -29.405  72.398  -3.099 -0.4157 1.8240
ATOM   1407  CA  SER B  97     -29.584  71.032  -2.515 -0.0249 1.9080
ATOM   1408  C   SER B  97     -28.973  69.999  -3.461  0.5973 1.9080
ATOM   1409  O   SER B  97     -28.782  70.295  -4.644 -0.5679 1.6612
ATOM   1410  CB  SER B  97     -31.067  70.697  -2.270  0.2117 1.9080
ATOM   1411  OG  SER B  97     -31.680  70.116  -3.435 -0.6546 1.7210
ATOM   1412  H   SER B  97     -30.131  72.873  -3.636  0.2719 0.6000
ATOM   1413  HA  SER B  97     -29.082  71.009  -1.656  0.0843 1.3870
ATOM   1414  HB2 SER B  97     -31.130  70.046  -1.521  0.0352 1.3870
ATOM   1415  HB3 SER B  97     -31.552  71.535  -2.042  0.0352 1.3870
ATOM   1416  HG  SER B  97     -32.549  69.707  -3.172  0.4275 0.0000
ATOM   1417  N   PRO B  98     -28.708  68.786  -2.966 -0.2548 1.8240
ATOM   1418  CA  PRO B  98     -28.066  67.671  -3.704 -0.0266 1.9080
ATOM   1419  C   PRO B  98     -28.935  67.085  -4.765  0.5896 1.9080
ATOM   1420  O   PRO B  98     -28.448  66.352  -5.600 -0.5748 1.6612
ATOM   1421  CB  PRO B  98     -27.853  66.580  -2.654 -0.0070 1.9080
ATOM   1422  CG  PRO B  98     -28.203  67.152  -1.346  0.0189 1.9080
ATOM   1423  CD  PRO B  98     -28.948  68.440  -1.554  0.0192 1.9080
ATOM   1424  HA  PRO B  98     -27.172  67.985  -4.081  0.0641 1.3870
ATOM   1425  HB2 PRO B  98     -28.431  65.770  -2.870  0.0253 1.4870
ATOM   1426  HB3 PRO B  98     -26.887  66.261  -2.672  0.0253 1.4870
ATOM   1427  HG2 PRO B  98     -28.774  66.497  -0.805  0.0213 1.4870
ATOM   1428  HG3 PRO B  98     -27.362  67.317  -0.786  0.0213 1.4870
ATOM   1429  HD2 PRO B  98     -29.932  68.327  -1.384  0.0391 1.3870
ATOM   1430  HD3 PRO B  98     -28.601  69.168  -0.951  0.0391 1.3870
ATOM   1431  N   ASP B  99     -30.216  67.408  -4.742 -0.5163 1.8240
ATOM   1432  CA  ASP B  99     -31.123  66.944  -5.759  0.0381 1.9080
ATOM   1433  C   ASP B  99     -30.769  67.573  -7.102  0.5366 1.9080
ATOM   1434  O   ASP B  99     -30.738  68.828  -7.253 -0.5819 1.6612
ATOM   1435  CB  ASP B  99     -32.556  67.312  -5.309 -0.0303 1.9080
ATOM   1436  CG  ASP B  99     -33.628  66.864  -6.292  0.7994 1.9080
ATOM   1437  OD1 ASP B  99     -33.404  65.959  -7.139 -0.8014 1.6612
ATOM   1438  OD2 ASP B  99     -34.720  67.447  -6.209 -0.8014 1.6612
ATOM   1439  H   ASP B  99     -30.499  68.012  -3.943  0.2936 0.6000
ATOM   1440  HA  ASP B  99     -30.991  65.952  -5.860  0.0880 1.3870
ATOM   1441  HB2 ASP B  99     -32.719  66.872  -4.433 -0.0122 1.4870
ATOM   1442  HB3 ASP B  99     -32.598  68.300  -5.215 -0.0122 1.4870
ATOM   1443  N   SER B 100     -30.461  66.720  -8.072 -0.4157 1.8240
ATOM   1444  CA  SER B 100     -30.364  67.166  -9.503 -0.0249 1.9080
ATOM   1445  C   SER B 100     -31.219  66.297 -10.466  0.5973 1.9080
ATOM   1446  O   SER B 100     -31.012  66.299 -11.683 -0.5679 1.6612
ATOM   1447  CB  SER B 100     -28.902  67.235  -9.992  0.2117 1.9080
ATOM   1448  OG  SER B 100     -28.326  65.930 -10.093 -0.6546 1.7210
ATOM   1449  H   SER B 100     -30.295  65.747  -7.783  0.2719 0.6000
ATOM   1450  HA  SER B 100     -30.714  68.109  -9.548  0.0843 1.3870
ATOM   1451  HB2 SER B 100     -28.886  67.664 -10.888  0.0352 1.3870
ATOM   1452  HB3 SER B 100     -28.374  67.770  -9.341  0.0352 1.3870
ATOM   1453  HG  SER B 100     -27.338  65.999  -9.975  0.4275 0.0000
ATOM   1454  N   GLY B 101     -32.196  65.585  -9.932 -0.4157 1.8240
ATOM   1455  CA  GLY B 101     -33.013  64.723 -10.774 -0.0252 1.9080
ATOM   1456  C   GLY B 101     -34.204  65.426 -11.416  0.5973 1.9080
ATOM   1457  O   GLY B 101     -34.268  66.645 -11.510 -0.5679 1.6612
ATOM   1458  H   GLY B 101     -32.323  65.688  -8.917  0.2719 0.6000
ATOM   1459  HA2 GLY B 101     -32.430  64.322 -11.509  0.0698 1.3870
ATOM   1460  HA3 GLY B 101     -33.353  63.936 -10.220  0.0698 1.3870
ATOM   1461  N   PRO B 102     -35.201  64.645 -11.819 -0.2548 1.8240
ATOM   1462  CA  PRO B 102     -36.380  65.216 -12.495 -0.0266 1.9080
ATOM   1463  C   PRO B 102     -37.133  66.182 -11.605  0.5896 1.9080
ATOM   1464  O   PRO B 102     -37.818  67.104 -12.112 -0.5748 1.6612
ATOM   1465  CB  PRO B 102     -37.237  63.995 -12.780 -0.0070 1.9080
ATOM   1466  CG  PRO B 102     -36.880  63.047 -11.673  0.0189 1.9080
ATOM   1467  CD  PRO B 102     -35.406  63.232 -11.451  0.0192 1.9080
ATOM   1468  HA  PRO B 102     -36.105  65.659 -13.362  0.0641 1.3870
ATOM   1469  HB2 PRO B 102     -38.210  64.223 -12.749  0.0253 1.4870
ATOM   1470  HB3 PRO B 102     -37.016  63.598 -13.670  0.0253 1.4870
ATOM   1471  HG2 PRO B 102     -37.400  63.268 -10.843  0.0213 1.4870
ATOM   1472  HG3 PRO B 102     -37.088  62.102 -11.943  0.0213 1.4870
ATOM   1473  HD2 PRO B 102     -35.156  63.079 -10.498  0.0391 1.3870
ATOM   1474  HD3 PRO B 102     -34.867  62.634 -12.042  0.0391 1.3870
ATOM   1475  N   VAL B 103     -37.010  65.988 -10.295 -0.4157 1.8240
ATOM   1476  CA  VAL B 103     -37.634  66.928  -9.351 -0.0875 1.9080
ATOM   1477  C   VAL B 103     -36.939  68.301  -9.487  0.5973 1.9080
ATOM   1478  O   VAL B 103     -37.617  69.336  -9.661 -0.5679 1.6612
ATOM   1479  CB  VAL B 103     -37.751  66.347  -7.902  0.2985 1.9080
ATOM   1480  CG1 VAL B 103     -36.536  65.482  -7.533 -0.3192 1.9080
ATOM   1481  CG2 VAL B 103     -38.002  67.430  -6.874 -0.3192 1.9080
ATOM   1482  H   VAL B 103     -36.469  65.166 -10.011  0.2719 0.6000
ATOM   1483  HA  VAL B 103     -38.587  67.044  -9.610  0.0969 1.3870
ATOM   1484  HB  VAL B 103     -38.549  65.750  -7.886 -0.0297 1.4870
ATOM   1485 HG11 VAL B 103     -36.527  65.336  -6.546  0.0791 1.4870
ATOM   1486 HG12 VAL B 103     -36.604  64.605  -8.004  0.0791 1.4870
ATOM   1487 HG13 VAL B 103     -35.702  65.953  -7.813  0.0791 1.4870
ATOM   1488 HG21 VAL B 103     -38.359  67.017  -6.035  0.0791 1.4870
ATOM   1489 HG22 VAL B 103     -37.144  67.905  -6.673  0.0791 1.4870
ATOM   1490 HG23 VAL B 103     -38.669  68.084  -7.234  0.0791 1.4870
ATOM   1491  N   TRP B 104     -35.602  68.299  -9.519 -0.4157 1.8240
ATOM   1492  CA  TRP B 104     -34.823  69.546  -9.721 -0.0275 1.9080
ATOM   1493  C   TRP B 104     -35.198  70.174 -11.083  0.5973 1.9080
ATOM   1494  O   TRP B 104     -35.420  71.383 -11.221 -0.5679 1.6612
ATOM   1495  CB  TRP B 104     -33.268  69.302  -9.602 -0.0050 1.9080
ATOM   1496  CG  TRP B 104     -32.517  70.400 -10.245 -0.1415 1.9080
ATOM   1497  CD1 TRP B 104     -32.347  71.666  -9.753 -0.1638 1.9080
ATOM   1498  CD2 TRP B 104     -31.972  70.402 -11.549  0.1243 1.9080
ATOM   1499  NE1 TRP B 104     -31.710  72.455 -10.677 -0.3418 1.8240
ATOM   1500  CE2 TRP B 104     -31.458  71.701 -11.792  0.1380 1.9080
ATOM   1501  CE3 TRP B 104     -31.863  69.441 -12.553 -0.2387 1.9080
ATOM   1502  CZ2 TRP B 104     -30.849  72.057 -12.997 -0.2601 1.9080
ATOM   1503  CZ3 TRP B 104     -31.232  69.800 -13.767 -0.1972 1.9080
ATOM   1504  CH2 TRP B 104     -30.741  71.096 -13.966 -0.1134 1.9080
ATOM   1505  H   TRP B 104     -35.160  67.373  -9.394  0.2719 0.6000
ATOM   1506  HA  TRP B 104     -35.095  70.189  -9.011  0.1123 1.3870
ATOM   1507  HB2 TRP B 104     -33.046  69.280  -8.650  0.0339 1.4870
ATOM   1508  HB3 TRP B 104     -33.066  68.465 -10.065  0.0339 1.4870
ATOM   1509  HD1 TRP B 104     -32.645  71.972  -8.849  0.2062 1.4090
ATOM   1510  HE1 TRP B 104     -31.470  73.415 -10.559  0.3412 0.6000
ATOM   1511  HE3 TRP B 104     -32.212  68.520 -12.439  0.1700 1.4590
ATOM   1512  HZ2 TRP B 104     -30.507  72.994 -13.132  0.1572 1.4590
ATOM   1513  HZ3 TRP B 104     -31.146  69.114 -14.475  0.1447 1.4590
ATOM   1514  HH2 TRP B 104     -30.303  71.315 -14.839  0.1417 1.4590
ATOM   1515  N   ALA B 105     -35.248  69.343 -12.103 -0.4157 1.8240
ATOM   1516  CA  ALA B 105     -35.565  69.829 -13.438  0.0337 1.9080
ATOM   1517  C   ALA B 105     -36.949  70.501 -13.445  0.5973 1.9080
ATOM   1518  O   ALA B 105     -37.146  71.607 -14.019 -0.5679 1.6612
ATOM   1519  CB  ALA B 105     -35.491  68.689 -14.439 -0.1825 1.9080
ATOM   1520  H   ALA B 105     -35.051  68.353 -11.885  0.2719 0.6000
ATOM   1521  HA  ALA B 105     -34.883  70.513 -13.710  0.0823 1.3870
ATOM   1522  HB1 ALA B 105     -36.040  67.919 -14.112  0.0603 1.4870
ATOM   1523  HB2 ALA B 105     -35.844  68.995 -15.323  0.0603 1.4870
ATOM   1524  HB3 ALA B 105     -34.540  68.396 -14.545  0.0603 1.4870
ATOM   1525  N   ALA B 106     -37.900  69.859 -12.766 -0.4157 1.8240
ATOM   1526  CA  ALA B 106     -39.281  70.400 -12.700  0.0337 1.9080
ATOM   1527  C   ALA B 106     -39.312  71.764 -12.052  0.5973 1.9080
ATOM   1528  O   ALA B 106     -39.984  72.676 -12.523 -0.5679 1.6612
ATOM   1529  CB  ALA B 106     -40.187  69.448 -11.937 -0.1825 1.9080
ATOM   1530  H   ALA B 106     -37.612  68.988 -12.306  0.2719 0.6000
ATOM   1531  HA  ALA B 106     -39.631  70.471 -13.643  0.0823 1.3870
ATOM   1532  HB1 ALA B 106     -39.641  68.901 -11.303  0.0603 1.4870
ATOM   1533  HB2 ALA B 106     -40.866  69.971 -11.423  0.0603 1.4870
ATOM   1534  HB3 ALA B 106     -40.654  68.841 -12.580  0.0603 1.4870
ATOM   1535  N   ARG B 107     -38.568  71.891 -10.962 -0.3479 1.8240
ATOM   1536  CA  ARG B 107     -38.556  73.132 -10.228 -0.2637 1.9080
ATOM   1537  C   ARG B 107     -37.879  74.236 -11.061  0.7341 1.9080
ATOM   1538  O   ARG B 107     -38.364  75.385 -11.158 -0.5894 1.6612
ATOM   1539  CB  ARG B 107     -37.869  72.920  -8.896 -0.0007 1.9080
ATOM   1540  CG  ARG B 107     -38.537  71.852  -8.018  0.0390 1.9080
ATOM   1541  CD  ARG B 107     -37.711  71.500  -6.775  0.0486 1.9080
ATOM   1542  NE  ARG B 107     -37.699  72.594  -5.802 -0.5295 1.8240
ATOM   1543  CZ  ARG B 107     -36.907  72.653  -4.738  0.8076 1.9080
ATOM   1544  NH1 ARG B 107     -36.022  71.685  -4.512 -0.8627 1.8240
ATOM   1545  NH2 ARG B 107     -37.016  73.672  -3.872 -0.8627 1.8240
ATOM   1546  H   ARG B 107     -38.023  71.053 -10.701  0.2747 0.6000
ATOM   1547  HA  ARG B 107     -39.499  73.421 -10.039  0.1560 1.3870
ATOM   1548  HB2 ARG B 107     -36.932  72.629  -9.059  0.0327 1.4870
ATOM   1549  HB3 ARG B 107     -37.881  73.774  -8.387  0.0327 1.4870
ATOM   1550  HG2 ARG B 107     -39.427  72.187  -7.712  0.0285 1.4870
ATOM   1551  HG3 ARG B 107     -38.660  71.017  -8.553  0.0285 1.4870
ATOM   1552  HD2 ARG B 107     -38.115  70.692  -6.360  0.0687 1.3870
ATOM   1553  HD3 ARG B 107     -36.781  71.311  -7.072  0.0687 1.3870
ATOM   1554  HE  ARG B 107     -38.341  73.359  -5.953  0.3456 0.6000
ATOM   1555 HH11 ARG B 107     -35.925  70.919  -5.140  0.4478 0.6000
ATOM   1556 HH12 ARG B 107     -35.439  71.730  -3.691  0.4478 0.6000
ATOM   1557 HH21 ARG B 107     -37.688  74.391  -4.054  0.4478 0.6000
ATOM   1558 HH22 ARG B 107     -36.437  73.706  -3.068  0.4478 0.6000
ATOM   1559  N   ARG B 108     -36.796  73.857 -11.731 -0.3479 1.8240
ATOM   1560  CA  ARG B 108     -36.153  74.734 -12.699 -0.2637 1.9080
ATOM   1561  C   ARG B 108     -37.176  75.238 -13.718  0.7341 1.9080
ATOM   1562  O   ARG B 108     -37.239  76.434 -14.000 -0.5894 1.6612
ATOM   1563  CB  ARG B 108     -35.014  74.004 -13.412 -0.0007 1.9080
ATOM   1564  CG  ARG B 108     -34.186  74.891 -14.327  0.0390 1.9080
ATOM   1565  CD  ARG B 108     -32.750  74.400 -14.422  0.0486 1.9080
ATOM   1566  NE  ARG B 108     -31.998  75.105 -15.456 -0.5295 1.8240
ATOM   1567  CZ  ARG B 108     -30.979  75.923 -15.211  0.8076 1.9080
ATOM   1568  NH1 ARG B 108     -30.587  76.142 -13.964 -0.8627 1.8240
ATOM   1569  NH2 ARG B 108     -30.352  76.522 -16.214 -0.8627 1.8240
ATOM   1570  H   ARG B 108     -36.457  72.901 -11.508  0.2747 0.6000
ATOM   1571  HA  ARG B 108     -35.766  75.526 -12.218  0.1560 1.3870
ATOM   1572  HB2 ARG B 108     -34.408  73.622 -12.721  0.0327 1.4870
ATOM   1573  HB3 ARG B 108     -35.408  73.274 -13.963  0.0327 1.4870
ATOM   1574  HG2 ARG B 108     -34.578  74.884 -15.242  0.0285 1.4870
ATOM   1575  HG3 ARG B 108     -34.173  75.820 -13.967  0.0285 1.4870
ATOM   1576  HD2 ARG B 108     -32.313  74.547 -13.538  0.0687 1.3870
ATOM   1577  HD3 ARG B 108     -32.770  73.426 -14.635  0.0687 1.3870
ATOM   1578  HE  ARG B 108     -32.268  74.963 -16.415  0.3456 0.6000
ATOM   1579 HH11 ARG B 108     -31.029  75.688 -13.195  0.4478 0.6000
ATOM   1580 HH12 ARG B 108     -29.825  76.779 -13.787  0.4478 0.6000
ATOM   1581 HH21 ARG B 108     -30.639  76.338 -17.158  0.4478 0.6000
ATOM   1582 HH22 ARG B 108     -29.599  77.151 -16.035  0.4478 0.6000
ATOM   1583  N   ARG B 109     -37.977  74.325 -14.265 -0.3479 1.8240
ATOM   1584  CA  ARG B 109     -39.040  74.714 -15.238 -0.2637 1.9080
ATOM   1585  C   ARG B 109     -39.997  75.759 -14.651  0.7341 1.9080
ATOM   1586  O   ARG B 109     -40.157  76.870 -15.219 -0.5894 1.6612
ATOM   1587  CB  ARG B 109     -39.768  73.509 -15.826 -0.0007 1.9080
ATOM   1588  CG  ARG B 109     -38.980  72.877 -16.985  0.0390 1.9080
ATOM   1589  CD  ARG B 109     -39.573  71.595 -17.589  0.0486 1.9080
ATOM   1590  NE  ARG B 109     -39.090  70.352 -16.951 -0.5295 1.8240
ATOM   1591  CZ  ARG B 109     -39.815  69.524 -16.179  0.8076 1.9080
ATOM   1592  NH1 ARG B 109     -41.104  69.767 -15.900 -0.8627 1.8240
ATOM   1593  NH2 ARG B 109     -39.238  68.435 -15.657 -0.8627 1.8240
ATOM   1594  H   ARG B 109     -37.813  73.352 -13.974  0.2747 0.6000
ATOM   1595  HA  ARG B 109     -38.592  75.103 -16.050  0.1560 1.3870
ATOM   1596  HB2 ARG B 109     -39.870  72.826 -15.124  0.0327 1.4870
ATOM   1597  HB3 ARG B 109     -40.637  73.805 -16.181  0.0327 1.4870
ATOM   1598  HG2 ARG B 109     -38.893  73.556 -17.732  0.0285 1.4870
ATOM   1599  HG3 ARG B 109     -38.043  72.659 -16.665  0.0285 1.4870
ATOM   1600  HD2 ARG B 109     -40.568  71.643 -17.494  0.0687 1.3870
ATOM   1601  HD3 ARG B 109     -39.333  71.576 -18.561  0.0687 1.3870
ATOM   1602  HE  ARG B 109     -38.119  70.100 -17.111  0.3456 0.6000
ATOM   1603 HH11 ARG B 109     -41.543  70.574 -16.292  0.4478 0.6000
ATOM   1604 HH12 ARG B 109     -41.610  69.147 -15.311  0.4478 0.6000
ATOM   1605 HH21 ARG B 109     -38.279  68.240 -15.864  0.4478 0.6000
ATOM   1606 HH22 ARG B 109     -39.763  67.827 -15.070  0.4478 0.6000
ATOM   1607  N   LEU B 110     -40.557  75.469 -13.486 -0.4157 1.8240
ATOM   1608  CA  LEU B 110     -41.413  76.470 -12.832 -0.0518 1.9080
ATOM   1609  C   LEU B 110     -40.792  77.825 -12.705  0.5973 1.9080
ATOM   1610  O   LEU B 110     -41.432  78.815 -12.994 -0.5679 1.6612
ATOM   1611  CB  LEU B 110     -41.828  76.029 -11.443 -0.1102 1.9080
ATOM   1612  CG  LEU B 110     -42.704  74.782 -11.496  0.3531 1.9080
ATOM   1613  CD1 LEU B 110     -42.954  74.239 -10.091 -0.4121 1.9080
ATOM   1614  CD2 LEU B 110     -44.002  75.099 -12.240 -0.4121 1.9080
ATOM   1615  H   LEU B 110     -40.357  74.546 -13.101  0.2719 0.6000
ATOM   1616  HA  LEU B 110     -42.271  76.547 -13.382  0.0922 1.3870
ATOM   1617  HB2 LEU B 110     -41.023  75.803 -10.935  0.0457 1.4870
ATOM   1618  HB3 LEU B 110     -42.354  76.744 -11.034  0.0457 1.4870
ATOM   1619  HG  LEU B 110     -42.245  74.081 -12.042 -0.0361 1.4870
ATOM   1620 HD11 LEU B 110     -43.415  74.936  -9.543  0.1000 1.4870
ATOM   1621 HD12 LEU B 110     -43.529  73.423 -10.148  0.1000 1.4870
ATOM   1622 HD13 LEU B 110     -42.081  74.004  -9.666  0.1000 1.4870
ATOM   1623 HD21 LEU B 110     -43.786  75.395 -13.170  0.1000 1.4870
ATOM   1624 HD22 LEU B 110     -44.573  74.280 -12.273  0.1000 1.4870
ATOM   1625 HD23 LEU B 110     -44.489  75.828 -11.760  0.1000 1.4870
ATOM   1626  N   ALA B 111     -39.538  77.875 -12.286 -0.4157 1.8240
ATOM   1627  CA  ALA B 111     -38.900  79.149 -12.051  0.0337 1.9080
ATOM   1628  C   ALA B 111     -38.701  79.866 -13.343  0.5973 1.9080
ATOM   1629  O   ALA B 111     -38.793  81.080 -13.411 -0.5679 1.6612
ATOM   1630  CB  ALA B 111     -37.572  78.964 -11.364 -0.1825 1.9080
ATOM   1631  H   ALA B 111     -39.080  76.960 -12.149  0.2719 0.6000
ATOM   1632  HA  ALA B 111     -39.493  79.703 -11.452  0.0823 1.3870
ATOM   1633  HB1 ALA B 111     -36.908  78.570 -12.003  0.0603 1.4870
ATOM   1634  HB2 ALA B 111     -37.228  79.848 -11.041  0.0603 1.4870
ATOM   1635  HB3 ALA B 111     -37.675  78.348 -10.580  0.0603 1.4870
ATOM   1636  N   GLN B 112     -38.418  79.117 -14.386 -0.4157 1.8240
ATOM   1637  CA  GLN B 112     -38.220  79.751 -15.675 -0.0031 1.9080
ATOM   1638  C   GLN B 112     -39.502  80.401 -16.200  0.5973 1.9080
ATOM   1639  O   GLN B 112     -39.489  81.580 -16.574 -0.5679 1.6612
ATOM   1640  CB  GLN B 112     -37.632  78.772 -16.672 -0.0036 1.9080
ATOM   1641  CG  GLN B 112     -36.122  78.678 -16.544 -0.0645 1.9080
ATOM   1642  CD  GLN B 112     -35.562  77.470 -17.282  0.6951 1.9080
ATOM   1643  H   GLN B 112     -38.354  78.109 -14.219  0.2719 0.6000
ATOM   1644  HA  GLN B 112     -37.532  80.484 -15.564  0.0850 1.3870
ATOM   1645  HB2 GLN B 112     -38.013  77.869 -16.508  0.0171 1.4870
ATOM   1646  HB3 GLN B 112     -37.846  79.076 -17.595  0.0171 1.4870
ATOM   1647  HG2 GLN B 112     -35.713  79.501 -16.930  0.0352 1.4870
ATOM   1648  HG3 GLN B 112     -35.884  78.598 -15.580  0.0352 1.4870
ATOM   1649  OE1 GLN B 112     -36.049  76.346 -17.140 -0.6086 1.6612
ATOM   1650  NE2 GLN B 112     -34.526  77.699 -18.064 -0.9407 1.8240
ATOM   1651 HE21 GLN B 112     -34.083  76.937 -18.583  0.4251 0.6000
ATOM   1652 HE22 GLN B 112     -34.166  78.648 -18.150  0.4251 0.6000
ATOM   1653  N   ASN B 113     -40.596  79.633 -16.192 -0.4157 1.8240
ATOM   1654  CA  ASN B 113     -41.931  80.152 -16.487  0.0143 1.9080
ATOM   1655  C   ASN B 113     -42.300  81.336 -15.612  0.5973 1.9080
ATOM   1656  O   ASN B 113     -42.740  82.377 -16.110 -0.5679 1.6612
ATOM   1657  CB  ASN B 113     -42.948  79.051 -16.301 -0.2041 1.9080
ATOM   1658  CG  ASN B 113     -42.680  77.868 -17.208  0.7130 1.9080
ATOM   1659  H   ASN B 113     -40.414  78.631 -15.957  0.2719 0.6000
ATOM   1660  HA  ASN B 113     -41.914  80.482 -17.444  0.1048 1.3870
ATOM   1661  HB2 ASN B 113     -42.914  78.736 -15.356  0.0797 1.4870
ATOM   1662  HB3 ASN B 113     -43.854  79.409 -16.511  0.0797 1.4870
ATOM   1663  OD1 ASN B 113     -42.022  77.995 -18.244 -0.5931 1.6612
ATOM   1664  ND2 ASN B 113     -43.167  76.708 -16.813 -0.9191 1.8240
ATOM   1665 HD22 ASN B 113     -43.688  76.640 -15.959  0.4196 0.6000
ATOM   1666 HD21 ASN B 113     -43.020  75.883 -17.366  0.4196 0.6000
ATOM   1667  N   GLY B 114     -42.069  81.209 -14.313 -0.4157 1.8240
ATOM   1668  CA  GLY B 114     -42.373  82.315 -13.392 -0.0252 1.9080
ATOM   1669  C   GLY B 114     -41.679  83.575 -13.852  0.5973 1.9080
ATOM   1670  O   GLY B 114     -42.253  84.648 -13.917 -0.5679 1.6612
ATOM   1671  H   GLY B 114     -41.675  80.309 -14.012  0.2719 0.6000
ATOM   1672  HA2 GLY B 114     -43.365  82.460 -13.371  0.0698 1.3870
ATOM   1673  HA3 GLY B 114     -42.060  82.070 -12.471  0.0698 1.3870
ATOM   1674  N   LEU B 115     -40.416  83.442 -14.191 -0.4157 1.8240
ATOM   1675  CA  LEU B 115     -39.638  84.596 -14.557 -0.0518 1.9080
ATOM   1676  C   LEU B 115     -40.005  85.195 -15.907  0.5973 1.9080
ATOM   1677  O   LEU B 115     -39.986  86.413 -16.057 -0.5679 1.6612
ATOM   1678  CB  LEU B 115     -38.187  84.211 -14.596 -0.1102 1.9080
ATOM   1679  CG  LEU B 115     -37.529  84.116 -13.258  0.3531 1.9080
ATOM   1680  CD1 LEU B 115     -36.184  83.515 -13.599 -0.4121 1.9080
ATOM   1681  CD2 LEU B 115     -37.396  85.509 -12.626 -0.4121 1.9080
ATOM   1682  H   LEU B 115     -40.049  82.475 -14.171  0.2719 0.6000
ATOM   1683  HA  LEU B 115     -39.770  85.319 -13.847  0.0922 1.3870
ATOM   1684  HB2 LEU B 115     -38.116  83.319 -15.036  0.0457 1.4870
ATOM   1685  HB3 LEU B 115     -37.699  84.896 -15.130  0.0457 1.4870
ATOM   1686  HG  LEU B 115     -38.022  83.506 -12.683 -0.0361 1.4870
ATOM   1687 HD11 LEU B 115     -35.693  84.119 -14.230  0.1000 1.4870
ATOM   1688 HD12 LEU B 115     -35.642  83.401 -12.764  0.1000 1.4870
ATOM   1689 HD13 LEU B 115     -36.312  82.621 -14.032  0.1000 1.4870
ATOM   1690 HD21 LEU B 115     -38.305  85.907 -12.516  0.1000 1.4870
ATOM   1691 HD22 LEU B 115     -36.955  85.424 -11.734  0.1000 1.4870
ATOM   1692 HD23 LEU B 115     -36.843  86.088 -13.222  0.1000 1.4870
ATOM   1693  N   LYS B 116     -40.265  84.330 -16.887 -0.3479 1.8240
ATOM   1694  CA  LYS B 116     -40.664  84.745 -18.221 -0.2400 1.9080
ATOM   1695  C   LYS B 116     -41.969  85.518 -18.056  0.7341 1.9080
ATOM   1696  O   LYS B 116     -42.014  86.739 -18.258 -0.5894 1.6612
ATOM   1697  CB  LYS B 116     -40.844  83.511 -19.109 -0.0094 1.9080
ATOM   1698  CG  LYS B 116     -41.019  83.769 -20.602  0.0187 1.9080
ATOM   1699  CD  LYS B 116     -41.189  82.454 -21.392 -0.0479 1.9080
ATOM   1700  CE  LYS B 116     -42.391  81.600 -20.956 -0.0143 1.9080
ATOM   1701  NZ  LYS B 116     -43.671  82.373 -20.859 -0.3854 1.8240
ATOM   1702  H   LYS B 116     -40.156  83.326 -16.609  0.2747 0.6000
ATOM   1703  HA  LYS B 116     -39.979  85.353 -18.596  0.1426 1.3870
ATOM   1704  HB2 LYS B 116     -40.037  82.919 -18.988  0.0362 1.4870
ATOM   1705  HB3 LYS B 116     -41.654  83.008 -18.782  0.0362 1.4870
ATOM   1706  HG2 LYS B 116     -41.832  84.330 -20.747  0.0103 1.4870
ATOM   1707  HG3 LYS B 116     -40.214  84.244 -20.952  0.0103 1.4870
ATOM   1708  HD2 LYS B 116     -41.300  82.681 -22.363  0.0621 1.4870
ATOM   1709  HD3 LYS B 116     -40.356  81.906 -21.278  0.0621 1.4870
ATOM   1710  HE2 LYS B 116     -42.509  80.851 -21.620  0.1135 1.1000
ATOM   1711  HE3 LYS B 116     -42.185  81.192 -20.057  0.1135 1.1000
ATOM   1712  HZ1 LYS B 116     -43.788  82.694 -19.921  0.3400 0.6000
ATOM   1713  HZ2 LYS B 116     -43.630  83.152 -21.481  0.3400 0.6000
ATOM   1714  HZ3 LYS B 116     -44.432  81.778 -21.111  0.3400 0.6000
ATOM   1715  N   SER B 117     -42.986  84.806 -17.581 -0.4157 1.8240
ATOM   1716  CA  SER B 117     -44.297  85.365 -17.320 -0.0249 1.9080
ATOM   1717  C   SER B 117     -44.314  86.706 -16.602  0.5973 1.9080
ATOM   1718  O   SER B 117     -45.132  87.574 -16.941 -0.5679 1.6612
ATOM   1719  CB  SER B 117     -45.112  84.383 -16.493  0.2117 1.9080
ATOM   1720  OG  SER B 117     -45.308  83.187 -17.211 -0.6546 1.7210
ATOM   1721  H   SER B 117     -42.752  83.794 -17.411  0.2719 0.6000
ATOM   1722  HA  SER B 117     -44.770  85.493 -18.223  0.0843 1.3870
ATOM   1723  HB2 SER B 117     -44.620  84.183 -15.653  0.0352 1.3870
ATOM   1724  HB3 SER B 117     -45.996  84.790 -16.289  0.0352 1.3870
ATOM   1725  HG  SER B 117     -46.265  83.116 -17.494  0.4275 0.0000
ATOM   1726  N   PHE B 118     -43.466  86.901 -15.599 -0.4157 1.8240
ATOM   1727  CA  PHE B 118     -43.614  88.123 -14.815 -0.0024 1.9080
ATOM   1728  C   PHE B 118     -42.509  89.084 -14.984  0.5973 1.9080
ATOM   1729  O   PHE B 118     -42.357  89.972 -14.168 -0.5679 1.6612
ATOM   1730  CB  PHE B 118     -43.901  87.798 -13.370 -0.0343 1.9080
ATOM   1731  CG  PHE B 118     -45.218  87.140 -13.230  0.0118 1.9080
ATOM   1732  CD1 PHE B 118     -46.374  87.919 -13.101 -0.1256 1.9080
ATOM   1733  CD2 PHE B 118     -45.333  85.759 -13.398 -0.1256 1.9080
ATOM   1734  CE1 PHE B 118     -47.602  87.322 -13.037 -0.1704 1.9080
ATOM   1735  CE2 PHE B 118     -46.563  85.156 -13.340 -0.1704 1.9080
ATOM   1736  CZ  PHE B 118     -47.697  85.939 -13.164 -0.1072 1.9080
ATOM   1737  H   PHE B 118     -42.769  86.187 -15.442  0.2719 0.6000
ATOM   1738  HA  PHE B 118     -44.472  88.569 -15.149  0.0978 1.3870
ATOM   1739  HB2 PHE B 118     -43.208  87.180 -13.052  0.0295 1.4870
ATOM   1740  HB3 PHE B 118     -43.917  88.639 -12.865  0.0295 1.4870
ATOM   1741  HD1 PHE B 118     -46.291  88.908 -13.058  0.1330 1.4590
ATOM   1742  HD2 PHE B 118     -44.510  85.218 -13.561  0.1330 1.4590
ATOM   1743  HE1 PHE B 118     -48.432  87.873 -12.898  0.1430 1.4590
ATOM   1744  HE2 PHE B 118     -46.646  84.152 -13.423  0.1430 1.4590
ATOM   1745  HZ  PHE B 118     -48.604  85.504 -13.128  0.1297 1.4590
ATOM   1746  N   SER B 119     -41.813  88.955 -16.106 -0.4157 1.8240
ATOM   1747  CA  SER B 119     -40.602  89.730 -16.362 -0.0249 1.9080
ATOM   1748  C   SER B 119     -40.518  90.250 -17.773  0.5973 1.9080
ATOM   1749  O   SER B 119     -40.400  91.467 -17.991 -0.5679 1.6612
ATOM   1750  CB  SER B 119     -39.382  88.860 -16.116  0.2117 1.9080
ATOM   1751  OG  SER B 119     -38.280  89.701 -15.984 -0.6546 1.7210
ATOM   1752  H   SER B 119     -42.199  88.262 -16.781  0.2719 0.6000
ATOM   1753  HA  SER B 119     -40.608  90.527 -15.730  0.0843 1.3870
ATOM   1754  HB2 SER B 119     -39.516  88.351 -15.282  0.0352 1.3870
ATOM   1755  HB3 SER B 119     -39.256  88.263 -16.891  0.0352 1.3870
ATOM   1756  HG  SER B 119     -38.420  90.540 -16.515  0.4275 0.0000
ATOM   1757  N   ILE B 120     -40.550  89.312 -18.717 -0.4157 1.8240
ATOM   1758  CA  ILE B 120     -40.359  89.612 -20.134 -0.0597 1.9080
ATOM   1759  C   ILE B 120     -41.706  89.832 -20.810  0.5973 1.9080
ATOM   1760  O   ILE B 120     -41.799  90.587 -21.771 -0.5679 1.6612
ATOM   1761  CB  ILE B 120     -39.613  88.462 -20.874  0.1303 1.9080
ATOM   1762  CG1 ILE B 120     -38.188  88.299 -20.344 -0.0430 1.9080
ATOM   1763  CG2 ILE B 120     -39.563  88.705 -22.378 -0.3204 1.9080
ATOM   1764  CD1 ILE B 120     -37.954  86.981 -19.638 -0.0660 1.9080
ATOM   1765  H   ILE B 120     -40.723  88.346 -18.358  0.2719 0.6000
ATOM   1766  HA  ILE B 120     -39.872  90.486 -20.173  0.0869 1.3870
ATOM   1767  HB  ILE B 120     -40.112  87.619 -20.696  0.0187 1.4870
ATOM   1768 HG12 ILE B 120     -37.555  88.373 -21.111  0.0236 1.4870
ATOM   1769 HG13 ILE B 120     -38.006  89.043 -19.703  0.0236 1.4870
ATOM   1770 HG21 ILE B 120     -39.125  87.928 -22.826  0.0882 1.4870
ATOM   1771 HG22 ILE B 120     -40.491  88.812 -22.728  0.0882 1.4870
ATOM   1772 HG23 ILE B 120     -39.039  89.534 -22.563  0.0882 1.4870
ATOM   1773 HD11 ILE B 120     -38.126  86.230 -20.274  0.0186 1.4870
ATOM   1774 HD12 ILE B 120     -37.008  86.940 -19.318  0.0186 1.4870
ATOM   1775 HD13 ILE B 120     -38.574  86.908 -18.858  0.0186 1.4870
ATOM   1776  N   ALA B 121     -42.746  89.161 -20.327 -0.4157 1.8240
ATOM   1777  CA  ALA B 121     -44.075  89.343 -20.886  0.0337 1.9080
ATOM   1778  C   ALA B 121     -44.542  90.795 -20.745  0.5973 1.9080
ATOM   1779  O   ALA B 121     -43.932  91.618 -20.005 -0.5679 1.6612
ATOM   1780  CB  ALA B 121     -45.067  88.406 -20.230 -0.1825 1.9080
ATOM   1781  H   ALA B 121     -42.531  88.520 -19.545  0.2719 0.6000
ATOM   1782  HA  ALA B 121     -44.054  89.112 -21.867  0.0823 1.3870
ATOM   1783  HB1 ALA B 121     -45.331  87.687 -20.875  0.0603 1.4870
ATOM   1784  HB2 ALA B 121     -44.652  87.987 -19.421  0.0603 1.4870
ATOM   1785  HB3 ALA B 121     -45.883  88.916 -19.954  0.0603 1.4870
ATOM   1786  N   SER B 122     -45.621  91.090 -21.478 -0.4157 1.8240
ATOM   1787  CA  SER B 122     -46.193  92.436 -21.549 -0.0249 1.9080
ATOM   1788  C   SER B 122     -46.989  92.685 -20.302  0.5973 1.9080
ATOM   1789  O   SER B 122     -47.647  91.772 -19.802 -0.5679 1.6612
ATOM   1790  CB  SER B 122     -47.111  92.585 -22.768  0.2117 1.9080
ATOM   1791  OG  SER B 122     -46.442  92.212 -23.961 -0.6546 1.7210
ATOM   1792  H   SER B 122     -46.021  90.275 -21.996  0.2719 0.6000
ATOM   1793  HA  SER B 122     -45.436  93.088 -21.581  0.0843 1.3870
ATOM   1794  HB2 SER B 122     -47.905  91.998 -22.644  0.0352 1.3870
ATOM   1795  HB3 SER B 122     -47.395  93.537 -22.839  0.0352 1.3870
ATOM   1796  HG  SER B 122     -45.863  92.966 -24.268  0.4275 0.0000
ATOM   1797  N   ASP B 123     -46.901  93.911 -19.792 -0.5163 1.8240
ATOM   1798  CA  ASP B 123     -47.709  94.341 -18.655  0.0381 1.9080
ATOM   1799  C   ASP B 123     -49.131  94.502 -19.221  0.5366 1.9080
ATOM   1800  O   ASP B 123     -49.295  94.954 -20.366 -0.5819 1.6612
ATOM   1801  CB  ASP B 123     -47.149  95.665 -18.064 -0.0303 1.9080
ATOM   1802  CG  ASP B 123     -47.423  95.839 -16.543  0.7994 1.9080
ATOM   1803  OD1 ASP B 123     -48.528  95.476 -16.068 -0.8014 1.6612
ATOM   1804  OD2 ASP B 123     -46.528  96.374 -15.827 -0.8014 1.6612
ATOM   1805  H   ASP B 123     -46.213  94.530 -20.270  0.2936 0.6000
ATOM   1806  HA  ASP B 123     -47.742  93.596 -18.013  0.0880 1.3870
ATOM   1807  HB2 ASP B 123     -46.167  95.671 -18.203 -0.0122 1.4870
ATOM   1808  HB3 ASP B 123     -47.577  96.419 -18.543 -0.0122 1.4870
ATOM   1809  N   PRO B 124     -50.161  94.078 -18.462 -0.2548 1.8240
ATOM   1810  CA  PRO B 124     -51.512  94.434 -18.884 -0.0266 1.9080
ATOM   1811  C   PRO B 124     -51.750  95.967 -18.912  0.5896 1.9080
ATOM   1812  O   PRO B 124     -52.467  96.452 -19.788 -0.5748 1.6612
ATOM   1813  CB  PRO B 124     -52.400  93.731 -17.845 -0.0070 1.9080
ATOM   1814  CG  PRO B 124     -51.507  93.443 -16.689  0.0189 1.9080
ATOM   1815  CD  PRO B 124     -50.180  93.165 -17.308  0.0192 1.9080
ATOM   1816  HA  PRO B 124     -51.728  94.037 -19.790  0.0641 1.3870
ATOM   1817  HB2 PRO B 124     -53.163  94.330 -17.574  0.0253 1.4870
ATOM   1818  HB3 PRO B 124     -52.783  92.883 -18.228  0.0253 1.4870
ATOM   1819  HG2 PRO B 124     -51.462  94.234 -16.073  0.0213 1.4870
ATOM   1820  HG3 PRO B 124     -51.842  92.649 -16.176  0.0213 1.4870
ATOM   1821  HD2 PRO B 124     -49.427  93.375 -16.685  0.0391 1.3870
ATOM   1822  HD3 PRO B 124     -50.103  92.215 -17.613  0.0391 1.3870
ATOM   1823  N   ALA B 125     -51.136  96.708 -17.981 -0.4157 1.8240
ATOM   1824  CA  ALA B 125     -51.203  98.188 -17.947  0.0337 1.9080
ATOM   1825  C   ALA B 125     -50.647  98.854 -19.217  0.5973 1.9080
ATOM   1826  O   ALA B 125     -51.361  99.572 -19.911 -0.5679 1.6612
ATOM   1827  CB  ALA B 125     -50.470  98.728 -16.719 -0.1825 1.9080
ATOM   1828  H   ALA B 125     -50.602  96.156 -17.275  0.2719 0.6000
ATOM   1829  HA  ALA B 125     -52.174  98.459 -17.842  0.0823 1.3870
ATOM   1830  HB1 ALA B 125     -49.592  98.261 -16.626  0.0603 1.4870
ATOM   1831  HB2 ALA B 125     -50.317  99.709 -16.829  0.0603 1.4870
ATOM   1832  HB3 ALA B 125     -51.024  98.565 -15.905  0.0603 1.4870
ATOM   1833  N   SER B 126     -49.375  98.610 -19.511 -0.4157 1.8240
ATOM   1834  CA  SER B 126     -48.693  99.246 -20.632 -0.0249 1.9080
ATOM   1835  C   SER B 126     -48.508  98.274 -21.819  0.5973 1.9080
ATOM   1836  O   SER B 126     -47.998  97.162 -21.648 -0.5679 1.6612
ATOM   1837  CB  SER B 126     -47.344  99.766 -20.134  0.2117 1.9080
ATOM   1838  OG  SER B 126     -46.549 100.271 -21.180 -0.6546 1.7210
ATOM   1839  H   SER B 126     -48.908  97.927 -18.873  0.2719 0.6000
ATOM   1840  HA  SER B 126     -49.262 100.012 -20.958  0.0843 1.3870
ATOM   1841  HB2 SER B 126     -47.509 100.494 -19.467  0.0352 1.3870
ATOM   1842  HB3 SER B 126     -46.858  99.013 -19.687  0.0352 1.3870
ATOM   1843  HG  SER B 126     -45.603  99.967 -21.062  0.4275 0.0000
ATOM   1844  N   SER B 127     -48.927  98.700 -23.015 -0.4157 1.8240
ATOM   1845  CA  SER B 127     -48.687  97.946 -24.268 -0.0249 1.9080
ATOM   1846  C   SER B 127     -47.221  98.007 -24.731  0.5973 1.9080
ATOM   1847  O   SER B 127     -46.671  96.992 -25.191 -0.5679 1.6612
ATOM   1848  CB  SER B 127     -49.568  98.484 -25.402  0.2117 1.9080
ATOM   1849  OG  SER B 127     -50.944  98.406 -25.086 -0.6546 1.7210
ATOM   1850  H   SER B 127     -49.438  99.608 -22.997  0.2719 0.6000
ATOM   1851  HA  SER B 127     -48.914  96.978 -24.090  0.0843 1.3870
ATOM   1852  HB2 SER B 127     -49.325  99.439 -25.569  0.0352 1.3870
ATOM   1853  HB3 SER B 127     -49.391  97.945 -26.225  0.0352 1.3870
ATOM   1854  HG  SER B 127     -51.060  97.949 -24.204  0.4275 0.0000
ATOM   1855  N   THR B 128     -46.623  99.207 -24.627 -0.4157 1.8240
ATOM   1856  CA  THR B 128     -45.191  99.470 -24.933 -0.0389 1.9080
ATOM   1857  C   THR B 128     -44.284  98.421 -24.299  0.5973 1.9080
ATOM   1858  O   THR B 128     -43.458  97.793 -24.974 -0.5679 1.6612
ATOM   1859  CB  THR B 128     -44.668 100.852 -24.380  0.3654 1.9080
ATOM   1860  OG1 THR B 128     -45.745 101.704 -23.978 -0.6761 1.7210
ATOM   1861  CG2 THR B 128     -43.799 101.585 -25.409 -0.2438 1.9080
ATOM   1862  H   THR B 128     -47.269  99.972 -24.301  0.2719 0.6000
ATOM   1863  HA  THR B 128     -45.079  99.433 -25.932  0.1007 1.3870
ATOM   1864  HB  THR B 128     -44.081 100.659 -23.562  0.0043 1.3870
ATOM   1865 HG21 THR B 128     -44.248 102.438 -25.678  0.0642 1.4870
ATOM   1866 HG22 THR B 128     -42.907 101.791 -25.006  0.0642 1.4870
ATOM   1867 HG23 THR B 128     -43.675 101.005 -26.215  0.0642 1.4870
ATOM   1868  HG1 THR B 128     -46.085 101.435 -23.070  0.4102 0.0000
ATOM   1869  N   SER B 129     -44.481  98.227 -22.996 -0.4157 1.8240
ATOM   1870  CA  SER B 129     -43.464  97.680 -22.146 -0.0249 1.9080
ATOM   1871  C   SER B 129     -43.717  96.282 -21.649  0.5973 1.9080
ATOM   1872  O   SER B 129     -44.807  95.708 -21.787 -0.5679 1.6612
ATOM   1873  CB  SER B 129     -43.300  98.581 -20.957  0.2117 1.9080
ATOM   1874  OG  SER B 129     -42.612  99.727 -21.368 -0.6546 1.7210
ATOM   1875  H   SER B 129     -45.431  98.508 -22.663  0.2719 0.6000
ATOM   1876  HA  SER B 129     -42.581  97.667 -22.675  0.0843 1.3870
ATOM   1877  HB2 SER B 129     -44.192  98.839 -20.615  0.0352 1.3870
ATOM   1878  HB3 SER B 129     -42.772  98.114 -20.262  0.0352 1.3870
ATOM   1879  HG  SER B 129     -41.661  99.497 -21.583  0.4275 0.0000
ATOM   1880  N   CYS B 130     -42.641  95.753 -21.081 -0.4157 1.8240
ATOM   1881  CA  CYS B 130     -42.625  94.524 -20.332  0.0213 1.9080
ATOM   1882  C   CYS B 130     -42.632  94.938 -18.875  0.5973 1.9080
ATOM   1883  O   CYS B 130     -42.265  96.086 -18.504 -0.5679 1.6612
ATOM   1884  CB  CYS B 130     -41.354  93.698 -20.667 -0.1231 1.9080
ATOM   1885  SG  CYS B 130     -39.736  94.540 -20.441 -0.3119 2.0000
ATOM   1886  H   CYS B 130     -41.764  96.338 -21.234  0.2719 0.6000
ATOM   1887  HA  CYS B 130     -43.458  94.024 -20.516  0.1124 1.3870
ATOM   1888  HB2 CYS B 130     -41.360  92.879 -20.086  0.1112 1.3870
ATOM   1889  HB3 CYS B 130     -41.422  93.411 -21.628  0.1112 1.3870
ATOM   1890  HG  CYS B 130     -39.790  95.447 -20.847  0.1933 0.6000
ATOM   1891  N   TYR B 131     -43.041  94.005 -18.027 -0.4157 1.8240
ATOM   1892  CA  TYR B 131     -43.051  94.286 -16.589 -0.0014 1.9080
ATOM   1893  C   TYR B 131     -41.721  94.839 -16.158  0.5973 1.9080
ATOM   1894  O   TYR B 131     -41.658  95.855 -15.468 -0.5679 1.6612
ATOM   1895  CB  TYR B 131     -43.293  93.026 -15.810 -0.0152 1.9080
ATOM   1896  CG  TYR B 131     -44.716  92.559 -15.818 -0.0011 1.9080
ATOM   1897  CD1 TYR B 131     -45.073  91.397 -16.499 -0.1906 1.9080
ATOM   1898  CD2 TYR B 131     -45.714  93.252 -15.106 -0.1906 1.9080
ATOM   1899  CE1 TYR B 131     -46.377  90.931 -16.485 -0.2341 1.9080
ATOM   1900  CE2 TYR B 131     -47.017  92.786 -15.087 -0.2341 1.9080
ATOM   1901  CZ  TYR B 131     -47.341  91.623 -15.785  0.3226 1.9080
ATOM   1902  OH  TYR B 131     -48.625  91.129 -15.805 -0.5579 1.7210
ATOM   1903  H   TYR B 131     -43.335  93.116 -18.441  0.2719 0.6000
ATOM   1904  HA  TYR B 131     -43.761  94.977 -16.414  0.0876 1.3870
ATOM   1905  HB2 TYR B 131     -42.723  92.295 -16.195  0.0295 1.4870
ATOM   1906  HB3 TYR B 131     -43.023  93.181 -14.856  0.0295 1.4870
ATOM   1907  HD1 TYR B 131     -44.374  90.890 -17.008  0.1699 1.4590
ATOM   1908  HD2 TYR B 131     -45.471  94.080 -14.616  0.1699 1.4590
ATOM   1909  HE1 TYR B 131     -46.616  90.093 -16.982  0.1656 1.4590
ATOM   1910  HE2 TYR B 131     -47.724  93.274 -14.580  0.1656 1.4590
ATOM   1911  HH  TYR B 131     -49.202  91.739 -16.345  0.3992 0.0000
ATOM   1912  N   LEU B 132     -40.663  94.153 -16.601 -0.4157 1.8240
ATOM   1913  CA  LEU B 132     -39.330  94.392 -16.114 -0.0518 1.9080
ATOM   1914  C   LEU B 132     -38.936  95.816 -16.389  0.5973 1.9080
ATOM   1915  O   LEU B 132     -38.308  96.503 -15.552 -0.5679 1.6612
ATOM   1916  CB  LEU B 132     -38.329  93.441 -16.783 -0.1102 1.9080
ATOM   1917  CG  LEU B 132     -36.872  93.723 -16.384  0.3531 1.9080
ATOM   1918  CD1 LEU B 132     -36.635  93.396 -14.923 -0.4121 1.9080
ATOM   1919  CD2 LEU B 132     -35.938  92.939 -17.258 -0.4121 1.9080
ATOM   1920  H   LEU B 132     -40.898  93.436 -17.326  0.2719 0.6000
ATOM   1921  HA  LEU B 132     -39.315  94.240 -15.119  0.0922 1.3870
ATOM   1922  HB2 LEU B 132     -38.541  92.525 -16.498  0.0457 1.4870
ATOM   1923  HB3 LEU B 132     -38.398  93.559 -17.754  0.0457 1.4870
ATOM   1924  HG  LEU B 132     -36.677  94.691 -16.548 -0.0361 1.4870
ATOM   1925 HD11 LEU B 132     -36.829  92.428 -14.758  0.1000 1.4870
ATOM   1926 HD12 LEU B 132     -35.681  93.587 -14.685  0.1000 1.4870
ATOM   1927 HD13 LEU B 132     -37.236  93.955 -14.350  0.1000 1.4870
ATOM   1928 HD21 LEU B 132     -36.067  93.197 -18.220  0.1000 1.4870
ATOM   1929 HD22 LEU B 132     -34.985  93.123 -16.998  0.1000 1.4870
ATOM   1930 HD23 LEU B 132     -36.117  91.956 -17.160  0.1000 1.4870
ATOM   1931  N   GLU B 133     -39.284  96.266 -17.577 -0.5163 1.8240
ATOM   1932  CA  GLU B 133     -38.986  97.644 -17.927  0.0397 1.9080
ATOM   1933  C   GLU B 133     -39.817  98.618 -17.087  0.5366 1.9080
ATOM   1934  O   GLU B 133     -39.307  99.623 -16.599 -0.5819 1.6612
ATOM   1935  CB  GLU B 133     -39.264  97.854 -19.383  0.0560 1.9080
ATOM   1936  CG  GLU B 133     -38.931  99.250 -19.821  0.0136 1.9080
ATOM   1937  CD  GLU B 133     -38.712  99.274 -21.303  0.8054 1.9080
ATOM   1938  OE1 GLU B 133     -39.219  98.321 -21.987 -0.8188 1.6612
ATOM   1939  OE2 GLU B 133     -38.017 100.223 -21.741 -0.8188 1.6612
ATOM   1940  H   GLU B 133     -39.755  95.600 -18.195  0.2936 0.6000
ATOM   1941  HA  GLU B 133     -38.007  97.832 -17.779  0.1105 1.3870
ATOM   1942  HB2 GLU B 133     -38.701  97.237 -19.897 -0.0173 1.4870
ATOM   1943  HB3 GLU B 133     -40.221  97.712 -19.539 -0.0173 1.4870
ATOM   1944  HG2 GLU B 133     -39.688  99.829 -19.620 -0.0425 1.4870
ATOM   1945  HG3 GLU B 133     -38.101  99.524 -19.391 -0.0425 1.4870
ATOM   1946  N   GLU B 134     -41.093  98.304 -16.904 -0.5163 1.8240
ATOM   1947  CA  GLU B 134     -41.901  99.101 -16.013  0.0397 1.9080
ATOM   1948  C   GLU B 134     -41.170  99.259 -14.654  0.5366 1.9080
ATOM   1949  O   GLU B 134     -40.776 100.376 -14.258 -0.5819 1.6612
ATOM   1950  CB  GLU B 134     -43.294  98.463 -15.870  0.0560 1.9080
ATOM   1951  CG  GLU B 134     -44.451  99.457 -15.824  0.0136 1.9080
ATOM   1952  CD  GLU B 134     -44.915  99.907 -17.208  0.8054 1.9080
ATOM   1953  OE1 GLU B 134     -46.135 100.170 -17.368 -0.8188 1.6612
ATOM   1954  OE2 GLU B 134     -44.072  99.990 -18.137 -0.8188 1.6612
ATOM   1955  H   GLU B 134     -41.429  97.487 -17.427  0.2936 0.6000
ATOM   1956  HA  GLU B 134     -42.059 100.010 -16.398  0.1105 1.3870
ATOM   1957  HB2 GLU B 134     -43.434  97.878 -16.651 -0.0173 1.4870
ATOM   1958  HB3 GLU B 134     -43.303  97.955 -15.026 -0.0173 1.4870
ATOM   1959  HG2 GLU B 134     -45.215  99.021 -15.385 -0.0425 1.4870
ATOM   1960  HG3 GLU B 134     -44.152 100.259 -15.340 -0.0425 1.4870
ATOM   1961  N   HID B 135     -40.932  98.138 -13.971 -0.4157 1.8240
ATOM   1962  CA  HID B 135     -40.318  98.169 -12.651  0.0188 1.9080
ATOM   1963  C   HID B 135     -38.968  98.925 -12.630  0.5973 1.9080
ATOM   1964  O   HID B 135     -38.738  99.828 -11.780 -0.5679 1.6612
ATOM   1965  CB  HID B 135     -40.135  96.752 -12.117 -0.0462 1.9080
ATOM   1966  CG  HID B 135     -41.373  95.901 -12.175 -0.0266 1.9080
ATOM   1967  H   HID B 135     -41.217  97.266 -14.454  0.2719 0.6000
ATOM   1968  HA  HID B 135     -40.944  98.645 -12.012  0.0881 1.3870
ATOM   1969  HB2 HID B 135     -39.413  96.289 -12.648  0.0402 1.4870
ATOM   1970  HB3 HID B 135     -39.834  96.798 -11.155  0.0402 1.4870
ATOM   1971  ND1 HID B 135     -42.613  96.359 -11.795 -0.3811 1.8240
ATOM   1972  CD2 HID B 135     -41.550  94.608 -12.539  0.1292 1.9080
ATOM   1973  CE1 HID B 135     -43.509  95.400 -11.957  0.2057 1.9080
ATOM   1974  NE2 HID B 135     -42.891  94.323 -12.408 -0.5727 1.8240
ATOM   1975  HD1 HID B 135     -42.807  97.279 -11.449  0.3649 0.6000
ATOM   1976  HD2 HID B 135     -40.842  93.976 -12.845  0.1147 1.4090
ATOM   1977  HE1 HID B 135     -44.484  95.476 -11.770  0.1392 1.3590
ATOM   1978  N   VAL B 136     -38.076  98.603 -13.558 -0.4157 1.8240
ATOM   1979  CA  VAL B 136     -36.764  99.239 -13.507 -0.0875 1.9080
ATOM   1980  C   VAL B 136     -36.868 100.779 -13.641  0.5973 1.9080
ATOM   1981  O   VAL B 136     -36.076 101.554 -13.012 -0.5679 1.6612
ATOM   1982  CB  VAL B 136     -35.764  98.635 -14.560  0.2985 1.9080
ATOM   1983  CG1 VAL B 136     -34.423  99.384 -14.571 -0.3192 1.9080
ATOM   1984  CG2 VAL B 136     -35.493  97.166 -14.296 -0.3192 1.9080
ATOM   1985  H   VAL B 136     -38.368  97.925 -14.255  0.2719 0.6000
ATOM   1986  HA  VAL B 136     -36.349  99.044 -12.610  0.0969 1.3870
ATOM   1987  HB  VAL B 136     -36.176  98.758 -15.458 -0.0297 1.4870
ATOM   1988 HG11 VAL B 136     -34.597 100.366 -14.606  0.0791 1.4870
ATOM   1989 HG12 VAL B 136     -33.917  99.160 -13.741  0.0791 1.4870
ATOM   1990 HG13 VAL B 136     -33.899  99.105 -15.373  0.0791 1.4870
ATOM   1991 HG21 VAL B 136     -36.337  96.722 -13.992  0.0791 1.4870
ATOM   1992 HG22 VAL B 136     -35.170  96.731 -15.137  0.0791 1.4870
ATOM   1993 HG23 VAL B 136     -34.794  97.079 -13.585  0.0791 1.4870
ATOM   1994  N   SER B 137     -37.829 101.251 -14.440 -0.4157 1.8240
ATOM   1995  CA  SER B 137     -37.904 102.714 -14.683 -0.0249 1.9080
ATOM   1996  C   SER B 137     -38.414 103.461 -13.464  0.5973 1.9080
ATOM   1997  O   SER B 137     -37.836 104.484 -13.079 -0.5679 1.6612
ATOM   1998  CB  SER B 137     -38.757 103.058 -15.883  0.2117 1.9080
ATOM   1999  OG  SER B 137     -38.785 101.997 -16.810 -0.6546 1.7210
ATOM   2000  H   SER B 137     -38.463 100.572 -14.842  0.2719 0.6000
ATOM   2001  HA  SER B 137     -36.969 103.032 -14.883  0.0843 1.3870
ATOM   2002  HB2 SER B 137     -39.689 103.247 -15.578  0.0352 1.3870
ATOM   2003  HB3 SER B 137     -38.380 103.868 -16.330  0.0352 1.3870
ATOM   2004  HG  SER B 137     -37.928 101.483 -16.760  0.4275 0.0000
ATOM   2005  N   LYS B 138     -39.464 102.932 -12.827 -0.3479 1.8240
ATOM   2006  CA  LYS B 138     -39.937 103.510 -11.566 -0.2400 1.9080
ATOM   2007  C   LYS B 138     -38.775 103.677 -10.621  0.7341 1.9080
ATOM   2008  O   LYS B 138     -38.492 104.791 -10.171 -0.5894 1.6612
ATOM   2009  CB  LYS B 138     -41.003 102.627 -10.936 -0.0094 1.9080
ATOM   2010  CG  LYS B 138     -41.813 103.302  -9.827  0.0187 1.9080
ATOM   2011  CD  LYS B 138     -42.750 102.328  -9.106 -0.0479 1.9080
ATOM   2012  CE  LYS B 138     -43.676 101.582 -10.066 -0.0143 1.9080
ATOM   2013  NZ  LYS B 138     -44.374 100.472  -9.375 -0.3854 1.8240
ATOM   2014  H   LYS B 138     -39.892 102.117 -13.283  0.2747 0.6000
ATOM   2015  HA  LYS B 138     -40.340 104.408 -11.758  0.1426 1.3870
ATOM   2016  HB2 LYS B 138     -41.641 102.339 -11.650  0.0362 1.4870
ATOM   2017  HB3 LYS B 138     -40.557 101.821 -10.545  0.0362 1.4870
ATOM   2018  HG2 LYS B 138     -41.180 103.694  -9.155  0.0103 1.4870
ATOM   2019  HG3 LYS B 138     -42.362 104.039 -10.227  0.0103 1.4870
ATOM   2020  HD2 LYS B 138     -42.197 101.658  -8.615  0.0621 1.4870
ATOM   2021  HD3 LYS B 138     -43.311 102.842  -8.461  0.0621 1.4870
ATOM   2022  HE2 LYS B 138     -44.349 102.227 -10.427  0.1135 1.1000
ATOM   2023  HE3 LYS B 138     -43.129 101.216 -10.819  0.1135 1.1000
ATOM   2024  HZ1 LYS B 138     -44.259  99.627  -9.898  0.3400 0.6000
ATOM   2025  HZ2 LYS B 138     -43.987 100.352  -8.460  0.3400 0.6000
ATOM   2026  HZ3 LYS B 138     -45.349 100.686  -9.299  0.3400 0.6000
ATOM   2027  N   GLU B 139     -38.057 102.574 -10.373 -0.5163 1.8240
ATOM   2028  CA  GLU B 139     -37.000 102.554  -9.366  0.0397 1.9080
ATOM   2029  C   GLU B 139     -35.827 103.425  -9.746  0.5366 1.9080
ATOM   2030  O   GLU B 139     -35.209 104.085  -8.881 -0.5819 1.6612
ATOM   2031  CB  GLU B 139     -36.542 101.125  -9.096  0.0560 1.9080
ATOM   2032  CG  GLU B 139     -37.630 100.223  -8.520  0.0136 1.9080
ATOM   2033  CD  GLU B 139     -38.274 100.809  -7.253  0.8054 1.9080
ATOM   2034  OE1 GLU B 139     -37.562 101.547  -6.492 -0.8188 1.6612
ATOM   2035  OE2 GLU B 139     -39.496 100.529  -7.028 -0.8188 1.6612
ATOM   2036  H   GLU B 139     -38.316 101.752 -10.951  0.2936 0.6000
ATOM   2037  HA  GLU B 139     -37.380 102.861  -8.477  0.1105 1.3870
ATOM   2038  HB2 GLU B 139     -36.256 100.732  -9.951 -0.0173 1.4870
ATOM   2039  HB3 GLU B 139     -35.810 101.159  -8.440 -0.0173 1.4870
ATOM   2040  HG2 GLU B 139     -38.340 100.127  -9.188 -0.0425 1.4870
ATOM   2041  HG3 GLU B 139     -37.225  99.367  -8.269 -0.0425 1.4870
ATOM   2042  N   ALA B 140     -35.531 103.490 -11.035 -0.4157 1.8240
ATOM   2043  CA  ALA B 140     -34.405 104.335 -11.434  0.0337 1.9080
ATOM   2044  C   ALA B 140     -34.734 105.798 -11.132  0.5973 1.9080
ATOM   2045  O   ALA B 140     -33.914 106.569 -10.568 -0.5679 1.6612
ATOM   2046  CB  ALA B 140     -34.054 104.121 -12.904 -0.1825 1.9080
ATOM   2047  H   ALA B 140     -36.104 102.949 -11.668  0.2719 0.6000
ATOM   2048  HA  ALA B 140     -33.599 104.073 -10.903  0.0823 1.3870
ATOM   2049  HB1 ALA B 140     -33.741 104.983 -13.300  0.0603 1.4870
ATOM   2050  HB2 ALA B 140     -33.329 103.438 -12.976  0.0603 1.4870
ATOM   2051  HB3 ALA B 140     -34.863 103.802 -13.396  0.0603 1.4870
ATOM   2052  N   GLU B 141     -35.965 106.156 -11.477 -0.5163 1.8240
ATOM   2053  CA  GLU B 141     -36.500 107.469 -11.128  0.0397 1.9080
ATOM   2054  C   GLU B 141     -36.402 107.784  -9.626  0.5366 1.9080
ATOM   2055  O   GLU B 141     -35.672 108.736  -9.199 -0.5819 1.6612
ATOM   2056  CB  GLU B 141     -37.943 107.593 -11.649  0.0560 1.9080
ATOM   2057  CG  GLU B 141     -38.028 108.354 -12.967  0.0136 1.9080
ATOM   2058  CD  GLU B 141     -37.368 109.730 -12.855  0.8054 1.9080
ATOM   2059  OE1 GLU B 141     -37.335 110.325 -11.736 -0.8188 1.6612
ATOM   2060  OE2 GLU B 141     -36.853 110.206 -13.885 -0.8188 1.6612
ATOM   2061  H   GLU B 141     -36.500 105.441 -12.002  0.2936 0.6000
ATOM   2062  HA  GLU B 141     -36.005 108.187 -11.648  0.1105 1.3870
ATOM   2063  HB2 GLU B 141     -38.280 106.689 -11.804 -0.0173 1.4870
ATOM   2064  HB3 GLU B 141     -38.457 108.090 -10.983 -0.0173 1.4870
ATOM   2065  HG2 GLU B 141     -37.542 107.852 -13.646 -0.0425 1.4870
ATOM   2066  HG3 GLU B 141     -38.968 108.498 -13.183 -0.0425 1.4870
ATOM   2067  N   VAL B 142     -37.082 106.964  -8.810 -0.4157 1.8240
ATOM   2068  CA  VAL B 142     -37.008 107.173  -7.352 -0.0875 1.9080
ATOM   2069  C   VAL B 142     -35.554 107.302  -6.891  0.5973 1.9080
ATOM   2070  O   VAL B 142     -35.211 108.122  -6.027 -0.5679 1.6612
ATOM   2071  CB  VAL B 142     -37.590 106.022  -6.543  0.2985 1.9080
ATOM   2072  CG1 VAL B 142     -37.372 106.298  -5.056 -0.3192 1.9080
ATOM   2073  CG2 VAL B 142     -39.065 105.781  -6.864 -0.3192 1.9080
ATOM   2074  H   VAL B 142     -37.621 106.229  -9.261  0.2719 0.6000
ATOM   2075  HA  VAL B 142     -37.479 108.034  -7.140  0.0969 1.3870
ATOM   2076  HB  VAL B 142     -37.079 105.201  -6.757 -0.0297 1.4870
ATOM   2077 HG11 VAL B 142     -36.504 105.896  -4.768  0.0791 1.4870
ATOM   2078 HG12 VAL B 142     -37.351 107.285  -4.902  0.0791 1.4870
ATOM   2079 HG13 VAL B 142     -38.119 105.893  -4.531  0.0791 1.4870
ATOM   2080 HG21 VAL B 142     -39.514 105.390  -6.062  0.0791 1.4870
ATOM   2081 HG22 VAL B 142     -39.494 106.651  -7.102  0.0791 1.4870
ATOM   2082 HG23 VAL B 142     -39.133 105.148  -7.633  0.0791 1.4870
ATOM   2083  N   LEU B 143     -34.712 106.453  -7.464 -0.4157 1.8240
ATOM   2084  CA  LEU B 143     -33.344 106.362  -7.045 -0.0518 1.9080
ATOM   2085  C   LEU B 143     -32.606 107.662  -7.297  0.5973 1.9080
ATOM   2086  O   LEU B 143     -31.797 108.124  -6.450 -0.5679 1.6612
ATOM   2087  CB  LEU B 143     -32.692 105.214  -7.803 -0.1102 1.9080
ATOM   2088  CG  LEU B 143     -31.228 104.976  -7.549  0.3531 1.9080
ATOM   2089  CD1 LEU B 143     -31.003 104.731  -6.076 -0.4121 1.9080
ATOM   2090  CD2 LEU B 143     -30.791 103.792  -8.357 -0.4121 1.9080
ATOM   2091  H   LEU B 143     -35.130 105.877  -8.224  0.2719 0.6000
ATOM   2092  HA  LEU B 143     -33.314 106.170  -6.053  0.0922 1.3870
ATOM   2093  HB2 LEU B 143     -33.185 104.374  -7.562  0.0457 1.4870
ATOM   2094  HB3 LEU B 143     -32.808 105.393  -8.782  0.0457 1.4870
ATOM   2095  HG  LEU B 143     -30.705 105.778  -7.835 -0.0361 1.4870
ATOM   2096 HD11 LEU B 143     -31.524 103.927  -5.781  0.1000 1.4870
ATOM   2097 HD12 LEU B 143     -30.029 104.572  -5.902  0.1000 1.4870
ATOM   2098 HD13 LEU B 143     -31.304 105.528  -5.549  0.1000 1.4870
ATOM   2099 HD21 LEU B 143     -30.939 103.967  -9.335  0.1000 1.4870
ATOM   2100 HD22 LEU B 143     -29.815 103.611  -8.205  0.1000 1.4870
ATOM   2101 HD23 LEU B 143     -31.316 102.978  -8.090  0.1000 1.4870
ATOM   2102  N   ILE B 144     -32.890 108.274  -8.448 -0.4157 1.8240
ATOM   2103  CA  ILE B 144     -32.323 109.594  -8.732 -0.0597 1.9080
ATOM   2104  C   ILE B 144     -32.847 110.635  -7.751  0.5973 1.9080
ATOM   2105  O   ILE B 144     -32.049 111.397  -7.177 -0.5679 1.6612
ATOM   2106  CB  ILE B 144     -32.643 110.065 -10.152  0.1303 1.9080
ATOM   2107  CG1 ILE B 144     -31.966 109.145 -11.161 -0.0430 1.9080
ATOM   2108  CG2 ILE B 144     -32.179 111.510 -10.342 -0.3204 1.9080
ATOM   2109  CD1 ILE B 144     -32.734 109.001 -12.446 -0.0660 1.9080
ATOM   2110  H   ILE B 144     -33.509 107.763  -9.083  0.2719 0.6000
ATOM   2111  HA  ILE B 144     -31.335 109.515  -8.569  0.0869 1.3870
ATOM   2112  HB  ILE B 144     -33.624 110.001 -10.286  0.0187 1.4870
ATOM   2113 HG12 ILE B 144     -31.058 109.509 -11.361  0.0236 1.4870
ATOM   2114 HG13 ILE B 144     -31.864 108.243 -10.742  0.0236 1.4870
ATOM   2115 HG21 ILE B 144     -32.412 111.813 -11.263  0.0882 1.4870
ATOM   2116 HG22 ILE B 144     -32.634 112.093  -9.673  0.0882 1.4870
ATOM   2117 HG23 ILE B 144     -31.191 111.559 -10.213  0.0882 1.4870
ATOM   2118 HD11 ILE B 144     -32.835 109.897 -12.879  0.0186 1.4870
ATOM   2119 HD12 ILE B 144     -32.241 108.388 -13.065  0.0186 1.4870
ATOM   2120 HD13 ILE B 144     -33.640 108.621 -12.255  0.0186 1.4870
ATOM   2121  N   SER B 145     -34.172 110.665  -7.548 -0.4157 1.8240
ATOM   2122  CA  SER B 145     -34.739 111.580  -6.531 -0.0249 1.9080
ATOM   2123  C   SER B 145     -33.888 111.390  -5.294  0.5973 1.9080
ATOM   2124  O   SER B 145     -33.302 112.338  -4.743 -0.5679 1.6612
ATOM   2125  CB  SER B 145     -36.205 111.265  -6.164  0.2117 1.9080
ATOM   2126  OG  SER B 145     -36.941 110.668  -7.221 -0.6546 1.7210
ATOM   2127  H   SER B 145     -34.728 110.035  -8.125  0.2719 0.6000
ATOM   2128  HA  SER B 145     -34.619 112.502  -6.858  0.0843 1.3870
ATOM   2129  HB2 SER B 145     -36.206 110.644  -5.375  0.0352 1.3870
ATOM   2130  HB3 SER B 145     -36.655 112.123  -5.899  0.0352 1.3870
ATOM   2131  HG  SER B 145     -36.339 110.071  -7.749  0.4275 0.0000
ATOM   2132  N   THR B 146     -33.778 110.123  -4.894 -0.4157 1.8240
ATOM   2133  CA  THR B 146     -33.203 109.786  -3.611 -0.0389 1.9080
ATOM   2134  C   THR B 146     -31.767 110.278  -3.429  0.5973 1.9080
ATOM   2135  O   THR B 146     -31.438 110.818  -2.361 -0.5679 1.6612
ATOM   2136  CB  THR B 146     -33.327 108.293  -3.365  0.3654 1.9080
ATOM   2137  OG1 THR B 146     -34.659 107.896  -3.688 -0.6761 1.7210
ATOM   2138  CG2 THR B 146     -33.068 107.962  -1.926 -0.2438 1.9080
ATOM   2139  H   THR B 146     -34.135 109.423  -5.573  0.2719 0.6000
ATOM   2140  HA  THR B 146     -33.772 110.208  -2.878  0.1007 1.3870
ATOM   2141  HB  THR B 146     -32.690 107.796  -3.984  0.0043 1.3870
ATOM   2142 HG21 THR B 146     -32.326 108.536  -1.562  0.0642 1.4870
ATOM   2143 HG22 THR B 146     -33.895 108.121  -1.375  0.0642 1.4870
ATOM   2144 HG23 THR B 146     -32.801 106.996  -1.830  0.0642 1.4870
ATOM   2145  HG1 THR B 146     -34.821 107.977  -4.678  0.4102 0.0000
ATOM   2146  N   LEU B 147     -30.930 110.137  -4.460 -0.4157 1.8240
ATOM   2147  CA  LEU B 147     -29.537 110.575  -4.346 -0.0518 1.9080
ATOM   2148  C   LEU B 147     -29.367 112.127  -4.349  0.5973 1.9080
ATOM   2149  O   LEU B 147     -28.549 112.711  -3.578 -0.5679 1.6612
ATOM   2150  CB  LEU B 147     -28.710 109.889  -5.427 -0.1102 1.9080
ATOM   2151  CG  LEU B 147     -28.645 108.358  -5.247  0.3531 1.9080
ATOM   2152  CD1 LEU B 147     -28.586 107.624  -6.585 -0.4121 1.9080
ATOM   2153  CD2 LEU B 147     -27.452 107.985  -4.382 -0.4121 1.9080
ATOM   2154  H   LEU B 147     -31.334 109.712  -5.303  0.2719 0.6000
ATOM   2155  HA  LEU B 147     -29.157 110.231  -3.473  0.0922 1.3870
ATOM   2156  HB2 LEU B 147     -29.131 110.061  -6.297  0.0457 1.4870
ATOM   2157  HB3 LEU B 147     -27.791 110.227  -5.378  0.0457 1.4870
ATOM   2158  HG  LEU B 147     -29.459 108.061  -4.740 -0.0361 1.4870
ATOM   2159 HD11 LEU B 147     -27.772 107.914  -7.087  0.1000 1.4870
ATOM   2160 HD12 LEU B 147     -28.545 106.639  -6.421  0.1000 1.4870
ATOM   2161 HD13 LEU B 147     -29.403 107.841  -7.119  0.1000 1.4870
ATOM   2162 HD21 LEU B 147     -27.541 108.417  -3.484  0.1000 1.4870
ATOM   2163 HD22 LEU B 147     -27.417 106.991  -4.270  0.1000 1.4870
ATOM   2164 HD23 LEU B 147     -26.609 108.300  -4.820  0.1000 1.4870
ATOM   2165  N   GLN B 148     -30.160 112.789  -5.192 -0.4157 1.8240
ATOM   2166  CA  GLN B 148     -30.302 114.250  -5.115 -0.0031 1.9080
ATOM   2167  C   GLN B 148     -30.500 114.733  -3.670  0.5973 1.9080
ATOM   2168  O   GLN B 148     -29.704 115.526  -3.167 -0.5679 1.6612
ATOM   2169  CB  GLN B 148     -31.457 114.735  -5.999 -0.0036 1.9080
ATOM   2170  CG  GLN B 148     -31.007 115.340  -7.323 -0.0645 1.9080
ATOM   2171  CD  GLN B 148     -32.119 115.414  -8.370  0.6951 1.9080
ATOM   2172  H   GLN B 148     -30.653 112.204  -5.885  0.2719 0.6000
ATOM   2173  HA  GLN B 148     -29.449 114.662  -5.460  0.0850 1.3870
ATOM   2174  HB2 GLN B 148     -32.055 113.959  -6.199  0.0171 1.4870
ATOM   2175  HB3 GLN B 148     -31.973 115.432  -5.498  0.0171 1.4870
ATOM   2176  HG2 GLN B 148     -30.672 116.269  -7.155  0.0352 1.4870
ATOM   2177  HG3 GLN B 148     -30.262 114.783  -7.695  0.0352 1.4870
ATOM   2178  OE1 GLN B 148     -31.978 116.133  -9.349 -0.6086 1.6612
ATOM   2179  NE2 GLN B 148     -33.223 114.672  -8.175 -0.9407 1.8240
ATOM   2180 HE21 GLN B 148     -33.982 114.693  -8.817  0.4251 0.6000
ATOM   2181 HE22 GLN B 148     -33.255 114.081  -7.339  0.4251 0.6000
ATOM   2182  N   GLU B 149     -31.537 114.241  -2.998 -0.5163 1.8240
ATOM   2183  CA  GLU B 149     -31.753 114.592  -1.586  0.0397 1.9080
ATOM   2184  C   GLU B 149     -30.470 114.520  -0.793  0.5366 1.9080
ATOM   2185  O   GLU B 149     -30.104 115.461  -0.062 -0.5819 1.6612
ATOM   2186  CB  GLU B 149     -32.711 113.629  -0.911  0.0560 1.9080
ATOM   2187  CG  GLU B 149     -34.157 113.826  -1.245  0.0136 1.9080
ATOM   2188  CD  GLU B 149     -35.030 112.871  -0.467  0.8054 1.9080
ATOM   2189  OE1 GLU B 149     -34.874 112.759   0.782 -0.8188 1.6612
ATOM   2190  OE2 GLU B 149     -35.885 112.231  -1.113 -0.8188 1.6612
ATOM   2191  H   GLU B 149     -32.156 113.614  -3.531  0.2936 0.6000
ATOM   2192  HA  GLU B 149     -32.139 115.524  -1.534  0.1105 1.3870
ATOM   2193  HB2 GLU B 149     -32.456 112.710  -1.188 -0.0173 1.4870
ATOM   2194  HB3 GLU B 149     -32.606 113.740   0.070 -0.0173 1.4870
ATOM   2195  HG2 GLU B 149     -34.419 114.736  -0.994 -0.0425 1.4870
ATOM   2196  HG3 GLU B 149     -34.292 113.639  -2.197 -0.0425 1.4870
ATOM   2197  N   LEU B 150     -29.805 113.377  -0.918 -0.4157 1.8240
ATOM   2198  CA  LEU B 150     -28.579 113.154  -0.183 -0.0518 1.9080
ATOM   2199  C   LEU B 150     -27.534 114.156  -0.581  0.5973 1.9080
ATOM   2200  O   LEU B 150     -26.802 114.646   0.269 -0.5679 1.6612
ATOM   2201  CB  LEU B 150     -28.080 111.729  -0.413 -0.1102 1.9080
ATOM   2202  CG  LEU B 150     -28.577 110.832   0.722  0.3531 1.9080
ATOM   2203  CD1 LEU B 150     -29.186 109.540   0.204 -0.4121 1.9080
ATOM   2204  CD2 LEU B 150     -27.440 110.613   1.705 -0.4121 1.9080
ATOM   2205  H   LEU B 150     -30.229 112.691  -1.563  0.2719 0.6000
ATOM   2206  HA  LEU B 150     -28.771 113.259   0.802  0.0922 1.3870
ATOM   2207  HB2 LEU B 150     -28.464 111.401  -1.239  0.0457 1.4870
ATOM   2208  HB3 LEU B 150     -27.113 111.735  -0.384  0.0457 1.4870
ATOM   2209  HG  LEU B 150     -29.267 111.335   1.255 -0.0361 1.4870
ATOM   2210 HD11 LEU B 150     -28.500 109.031  -0.317  0.1000 1.4870
ATOM   2211 HD12 LEU B 150     -29.498 108.983   0.975  0.1000 1.4870
ATOM   2212 HD13 LEU B 150     -29.964 109.750  -0.389  0.1000 1.4870
ATOM   2213 HD21 LEU B 150     -27.142 111.494   2.076  0.1000 1.4870
ATOM   2214 HD22 LEU B 150     -27.752 110.027   2.454  0.1000 1.4870
ATOM   2215 HD23 LEU B 150     -26.672 110.173   1.238  0.1000 1.4870
ATOM   2216  N   MET B 151     -27.460 114.470  -1.869 -0.4157 1.8240
ATOM   2217  CA  MET B 151     -26.543 115.522  -2.307 -0.0237 1.9080
ATOM   2218  C   MET B 151     -26.863 116.882  -1.650  0.5973 1.9080
ATOM   2219  O   MET B 151     -25.953 117.634  -1.285 -0.5679 1.6612
ATOM   2220  CB  MET B 151     -26.535 115.631  -3.840  0.0342 1.9080
ATOM   2221  CG  MET B 151     -25.755 114.527  -4.528  0.0018 1.9080
ATOM   2222  SD  MET B 151     -24.089 114.421  -3.853 -0.2737 2.0000
ATOM   2223  CE  MET B 151     -23.320 115.945  -4.399 -0.0536 1.9080
ATOM   2224  H   MET B 151     -28.070 113.938  -2.497  0.2719 0.6000
ATOM   2225  HA  MET B 151     -25.608 115.264  -2.029  0.0880 1.3870
ATOM   2226  HB2 MET B 151     -27.486 115.607  -4.170  0.0241 1.4870
ATOM   2227  HB3 MET B 151     -26.133 116.518  -4.098  0.0241 1.4870
ATOM   2228  HG2 MET B 151     -26.251 113.649  -4.405  0.0440 1.3870
ATOM   2229  HG3 MET B 151     -25.728 114.715  -5.526  0.0440 1.3870
ATOM   2230  HE1 MET B 151     -22.925 115.814  -5.309  0.0684 1.3870
ATOM   2231  HE2 MET B 151     -24.007 116.672  -4.436  0.0684 1.3870
ATOM   2232  HE3 MET B 151     -22.597 116.204  -3.758  0.0684 1.3870
ATOM   2233  N   ALA B 152     -28.156 117.167  -1.470 -0.4157 1.8240
ATOM   2234  CA  ALA B 152     -28.618 118.400  -0.794  0.0337 1.9080
ATOM   2235  C   ALA B 152     -28.183 118.517   0.670  0.5973 1.9080
ATOM   2236  O   ALA B 152     -27.995 119.622   1.174 -0.5679 1.6612
ATOM   2237  CB  ALA B 152     -30.143 118.512  -0.893 -0.1825 1.9080
ATOM   2238  H   ALA B 152     -28.814 116.452  -1.844  0.2719 0.6000
ATOM   2239  HA  ALA B 152     -28.247 119.198  -1.306  0.0823 1.3870
ATOM   2240  HB1 ALA B 152     -30.407 118.567  -1.854  0.0603 1.4870
ATOM   2241  HB2 ALA B 152     -30.560 117.707  -0.476  0.0603 1.4870
ATOM   2242  HB3 ALA B 152     -30.444 119.334  -0.413  0.0603 1.4870
ATOM   2243  N   GLY B 153     -28.047 117.374   1.346 -0.4157 1.8240
ATOM   2244  CA  GLY B 153     -27.810 117.337   2.777 -0.0252 1.9080
ATOM   2245  C   GLY B 153     -26.350 117.173   3.093  0.5973 1.9080
ATOM   2246  O   GLY B 153     -25.660 118.172   3.308 -0.5679 1.6612
ATOM   2247  H   GLY B 153     -28.126 116.516   0.754  0.2719 0.6000
ATOM   2248  HA2 GLY B 153     -28.154 118.193   3.195  0.0698 1.3870
ATOM   2249  HA3 GLY B 153     -28.334 116.571   3.183  0.0698 1.3870
ATOM   2250  N   PRO B 154     -25.866 115.911   3.138 -0.2548 1.8240
ATOM   2251  CA  PRO B 154     -24.456 115.692   3.458 -0.0266 1.9080
ATOM   2252  C   PRO B 154     -23.538 115.983   2.285  0.5896 1.9080
ATOM   2253  O   PRO B 154     -22.369 116.278   2.517 -0.5748 1.6612
ATOM   2254  CB  PRO B 154     -24.379 114.200   3.818 -0.0070 1.9080
ATOM   2255  CG  PRO B 154     -25.753 113.644   3.635  0.0189 1.9080
ATOM   2256  CD  PRO B 154     -26.576 114.638   2.902  0.0192 1.9080
ATOM   2257  HA  PRO B 154     -24.187 116.240   4.269  0.0641 1.3870
ATOM   2258  HB2 PRO B 154     -23.716 113.728   3.218  0.0253 1.4870
ATOM   2259  HB3 PRO B 154     -24.067 114.084   4.772  0.0253 1.4870
ATOM   2260  HG2 PRO B 154     -25.705 112.760   3.126  0.0213 1.4870
ATOM   2261  HG3 PRO B 154     -26.163 113.426   4.545  0.0213 1.4870
ATOM   2262  HD2 PRO B 154     -26.616 114.443   1.920  0.0391 1.3870
ATOM   2263  HD3 PRO B 154     -27.511 114.692   3.262  0.0391 1.3870
ATOM   2264  N   GLY B 155     -24.039 115.855   1.052 -0.4157 1.8240
ATOM   2265  CA  GLY B 155     -23.231 116.158  -0.143 -0.0252 1.9080
ATOM   2266  C   GLY B 155     -22.498 114.970  -0.729  0.5973 1.9080
ATOM   2267  O   GLY B 155     -21.949 115.049  -1.833 -0.5679 1.6612
ATOM   2268  H   GLY B 155     -25.020 115.533   1.008  0.2719 0.6000
ATOM   2269  HA2 GLY B 155     -23.843 116.564  -0.854  0.0698 1.3870
ATOM   2270  HA3 GLY B 155     -22.557 116.888   0.098  0.0698 1.3870
ATOM   2271  N   HID B 156     -22.482 113.877   0.037 -0.4157 1.8240
ATOM   2272  CA  HID B 156     -21.977 112.600  -0.406  0.0188 1.9080
ATOM   2273  C   HID B 156     -22.866 111.435   0.033  0.5973 1.9080
ATOM   2274  O   HID B 156     -23.881 111.613   0.682 -0.5679 1.6612
ATOM   2275  CB  HID B 156     -20.555 112.413   0.073 -0.0462 1.9080
ATOM   2276  CG  HID B 156     -20.412 112.444   1.549 -0.0266 1.9080
ATOM   2277  H   HID B 156     -22.876 114.037   1.001  0.2719 0.6000
ATOM   2278  HA  HID B 156     -21.941 112.596  -1.419  0.0881 1.3870
ATOM   2279  HB2 HID B 156     -20.206 111.527  -0.262  0.0402 1.4870
ATOM   2280  HB3 HID B 156     -19.976 113.142  -0.318  0.0402 1.4870
ATOM   2281  ND1 HID B 156     -21.382 111.969   2.406 -0.3811 1.8240
ATOM   2282  CD2 HID B 156     -19.386 112.854   2.330  0.1292 1.9080
ATOM   2283  CE1 HID B 156     -20.966 112.101   3.652  0.2057 1.9080
ATOM   2284  NE2 HID B 156     -19.758 112.635   3.632 -0.5727 1.8240
ATOM   2285  HD1 HID B 156     -22.261 111.585   2.124  0.3649 0.6000
ATOM   2286  HD2 HID B 156     -18.523 113.243   2.019  0.1147 1.4090
ATOM   2287  HE1 HID B 156     -21.475 111.844   4.468  0.1392 1.3590
ATOM   2288  N   PHE B 157     -22.490 110.238  -0.375 -0.4157 1.8240
ATOM   2289  CA  PHE B 157     -23.223 109.036  -0.050 -0.0024 1.9080
ATOM   2290  C   PHE B 157     -22.454 107.784  -0.459  0.5973 1.9080
ATOM   2291  O   PHE B 157     -21.608 107.830  -1.367 -0.5679 1.6612
ATOM   2292  CB  PHE B 157     -24.538 109.022  -0.792 -0.0343 1.9080
ATOM   2293  CG  PHE B 157     -24.374 109.117  -2.261  0.0118 1.9080
ATOM   2294  CD1 PHE B 157     -24.459 107.978  -3.055 -0.1256 1.9080
ATOM   2295  CD2 PHE B 157     -24.109 110.348  -2.864 -0.1256 1.9080
ATOM   2296  CE1 PHE B 157     -24.296 108.061  -4.437 -0.1704 1.9080
ATOM   2297  CE2 PHE B 157     -23.961 110.448  -4.242 -0.1704 1.9080
ATOM   2298  CZ  PHE B 157     -24.058 109.301  -5.035 -0.1072 1.9080
ATOM   2299  H   PHE B 157     -21.615 110.235  -0.954  0.2719 0.6000
ATOM   2300  HA  PHE B 157     -23.314 109.002   0.955  0.0978 1.3870
ATOM   2301  HB2 PHE B 157     -24.997 108.171  -0.585  0.0295 1.4870
ATOM   2302  HB3 PHE B 157     -25.069 109.799  -0.487  0.0295 1.4870
ATOM   2303  HD1 PHE B 157     -24.639 107.093  -2.639  0.1330 1.4590
ATOM   2304  HD2 PHE B 157     -24.026 111.166  -2.296  0.1330 1.4590
ATOM   2305  HE1 PHE B 157     -24.349 107.229  -4.996  0.1430 1.4590
ATOM   2306  HE2 PHE B 157     -23.783 111.346  -4.667  0.1430 1.4590
ATOM   2307  HZ  PHE B 157     -23.959 109.364  -6.024  0.1297 1.4590
ATOM   2308  N   ASN B 158     -22.764 106.682   0.225 -0.4157 1.8240
ATOM   2309  CA  ASN B 158     -22.389 105.361  -0.222  0.0143 1.9080
ATOM   2310  C   ASN B 158     -23.551 104.823  -1.030  0.5973 1.9080
ATOM   2311  O   ASN B 158     -24.679 104.780  -0.525 -0.5679 1.6612
ATOM   2312  CB  ASN B 158     -22.095 104.411   0.943 -0.2041 1.9080
ATOM   2313  CG  ASN B 158     -22.520 103.004   0.629  0.7130 1.9080
ATOM   2314  H   ASN B 158     -23.298 106.864   1.106  0.2719 0.6000
ATOM   2315  HA  ASN B 158     -21.620 105.461  -0.845  0.1048 1.3870
ATOM   2316  HB2 ASN B 158     -21.117 104.424   1.115  0.0797 1.4870
ATOM   2317  HB3 ASN B 158     -22.595 104.732   1.739  0.0797 1.4870
ATOM   2318  OD1 ASN B 158     -23.562 102.558   1.097 -0.5931 1.6612
ATOM   2319  ND2 ASN B 158     -21.794 102.347  -0.260 -0.9191 1.8240
ATOM   2320 HD22 ASN B 158     -21.000 102.790  -0.683  0.4196 0.6000
ATOM   2321 HD21 ASN B 158     -22.032 101.409  -0.513  0.4196 0.6000
ATOM   2322  N   PRO B 159     -23.286 104.382  -2.273 -0.2548 1.8240
ATOM   2323  CA  PRO B 159     -24.385 103.999  -3.195 -0.0266 1.9080
ATOM   2324  C   PRO B 159     -25.058 102.674  -2.945  0.5896 1.9080
ATOM   2325  O   PRO B 159     -26.242 102.525  -3.322 -0.5748 1.6612
ATOM   2326  CB  PRO B 159     -23.713 103.937  -4.563 -0.0070 1.9080
ATOM   2327  CG  PRO B 159     -22.356 104.525  -4.404  0.0189 1.9080
ATOM   2328  CD  PRO B 159     -21.976 104.415  -2.950  0.0192 1.9080
ATOM   2329  HA  PRO B 159     -25.081 104.764  -3.226  0.0641 1.3870
ATOM   2330  HB2 PRO B 159     -23.655 102.978  -4.887  0.0253 1.4870
ATOM   2331  HB3 PRO B 159     -24.252 104.453  -5.248  0.0253 1.4870
ATOM   2332  HG2 PRO B 159     -21.684 104.033  -4.985  0.0213 1.4870
ATOM   2333  HG3 PRO B 159     -22.352 105.496  -4.700  0.0213 1.4870
ATOM   2334  HD2 PRO B 159     -21.466 103.577  -2.768  0.0391 1.3870
ATOM   2335  HD3 PRO B 159     -21.446 105.206  -2.650  0.0391 1.3870
ATOM   2336  N   TYR B 160     -24.317 101.705  -2.374 -0.4157 1.8240
ATOM   2337  CA  TYR B 160     -24.833 100.320  -2.157 -0.0014 1.9080
ATOM   2338  C   TYR B 160     -26.139 100.336  -1.387  0.5973 1.9080
ATOM   2339  O   TYR B 160     -27.090  99.599  -1.707 -0.5679 1.6612
ATOM   2340  CB  TYR B 160     -23.853  99.447  -1.381 -0.0152 1.9080
ATOM   2341  CG  TYR B 160     -24.252  97.972  -1.389 -0.0011 1.9080
ATOM   2342  CD1 TYR B 160     -23.931  97.166  -2.448 -0.1906 1.9080
ATOM   2343  CD2 TYR B 160     -24.985  97.415  -0.363 -0.1906 1.9080
ATOM   2344  CE1 TYR B 160     -24.277  95.841  -2.465 -0.2341 1.9080
ATOM   2345  CE2 TYR B 160     -25.353  96.087  -0.382 -0.2341 1.9080
ATOM   2346  CZ  TYR B 160     -24.984  95.297  -1.422  0.3226 1.9080
ATOM   2347  OH  TYR B 160     -25.358  93.971  -1.476 -0.5579 1.7210
ATOM   2348  H   TYR B 160     -23.362 101.995  -2.097  0.2719 0.6000
ATOM   2349  HA  TYR B 160     -24.995  99.916  -3.063  0.0876 1.3870
ATOM   2350  HB2 TYR B 160     -22.959  99.522  -1.799  0.0295 1.4870
ATOM   2351  HB3 TYR B 160     -23.833  99.750  -0.439  0.0295 1.4870
ATOM   2352  HD1 TYR B 160     -23.429  97.553  -3.235  0.1699 1.4590
ATOM   2353  HD2 TYR B 160     -25.256  97.988   0.416  0.1699 1.4590
ATOM   2354  HE1 TYR B 160     -24.011  95.259  -3.248  0.1656 1.4590
ATOM   2355  HE2 TYR B 160     -25.896  95.710   0.379  0.1656 1.4590
ATOM   2356  HH  TYR B 160     -25.348  93.668  -2.427  0.3992 0.0000
ATOM   2357  N   ARG B 161     -26.168 101.207  -0.383 -0.3479 1.8240
ATOM   2358  CA  ARG B 161     -27.327 101.368   0.506 -0.2637 1.9080
ATOM   2359  C   ARG B 161     -28.600 101.639  -0.288  0.7341 1.9080
ATOM   2360  O   ARG B 161     -29.623 100.986  -0.073 -0.5894 1.6612
ATOM   2361  CB  ARG B 161     -27.021 102.490   1.507 -0.0007 1.9080
ATOM   2362  CG  ARG B 161     -28.206 103.120   2.196  0.0390 1.9080
ATOM   2363  CD  ARG B 161     -28.457 102.586   3.587  0.0486 1.9080
ATOM   2364  NE  ARG B 161     -29.395 103.460   4.283 -0.5295 1.8240
ATOM   2365  CZ  ARG B 161     -30.665 103.650   3.918  0.8076 1.9080
ATOM   2366  NH1 ARG B 161     -31.177 103.039   2.852 -0.8627 1.8240
ATOM   2367  NH2 ARG B 161     -31.438 104.467   4.620 -0.8627 1.8240
ATOM   2368  H   ARG B 161     -25.294 101.772  -0.276  0.2747 0.6000
ATOM   2369  HA  ARG B 161     -27.448 100.517   1.032  0.1560 1.3870
ATOM   2370  HB2 ARG B 161     -26.411 102.112   2.213  0.0327 1.4870
ATOM   2371  HB3 ARG B 161     -26.523 103.213   1.014  0.0327 1.4870
ATOM   2372  HG2 ARG B 161     -28.063 104.116   2.265  0.0285 1.4870
ATOM   2373  HG3 ARG B 161     -29.037 102.960   1.647  0.0285 1.4870
ATOM   2374  HD2 ARG B 161     -28.846 101.682   3.510  0.0687 1.3870
ATOM   2375  HD3 ARG B 161     -27.598 102.571   4.075  0.0687 1.3870
ATOM   2376  HE  ARG B 161     -29.064 103.956   5.096  0.3456 0.6000
ATOM   2377 HH11 ARG B 161     -30.615 102.409   2.319  0.4478 0.6000
ATOM   2378 HH12 ARG B 161     -32.126 103.211   2.586  0.4478 0.6000
ATOM   2379 HH21 ARG B 161     -31.070 104.923   5.434  0.4478 0.6000
ATOM   2380 HH22 ARG B 161     -32.383 104.628   4.343  0.4478 0.6000
ATOM   2381  N   TYR B 162     -28.503 102.533  -1.267 -0.4157 1.8240
ATOM   2382  CA  TYR B 162     -29.682 102.952  -2.027 -0.0014 1.9080
ATOM   2383  C   TYR B 162     -29.887 102.032  -3.199  0.5973 1.9080
ATOM   2384  O   TYR B 162     -31.014 101.660  -3.518 -0.5679 1.6612
ATOM   2385  CB  TYR B 162     -29.585 104.463  -2.374 -0.0152 1.9080
ATOM   2386  CG  TYR B 162     -29.214 105.245  -1.109 -0.0011 1.9080
ATOM   2387  CD1 TYR B 162     -30.153 105.488  -0.094 -0.1906 1.9080
ATOM   2388  CD2 TYR B 162     -27.914 105.600  -0.869 -0.1906 1.9080
ATOM   2389  CE1 TYR B 162     -29.795 106.114   1.100 -0.2341 1.9080
ATOM   2390  CE2 TYR B 162     -27.545 106.247   0.306 -0.2341 1.9080
ATOM   2391  CZ  TYR B 162     -28.481 106.490   1.282  0.3226 1.9080
ATOM   2392  OH  TYR B 162     -28.060 107.123   2.427 -0.5579 1.7210
ATOM   2393  H   TYR B 162     -27.552 102.896  -1.440  0.2719 0.6000
ATOM   2394  HA  TYR B 162     -30.480 102.886  -1.421  0.0876 1.3870
ATOM   2395  HB2 TYR B 162     -28.876 104.581  -3.029  0.0295 1.4870
ATOM   2396  HB3 TYR B 162     -30.459 104.764  -2.675  0.0295 1.4870
ATOM   2397  HD1 TYR B 162     -31.105 105.205  -0.231  0.1699 1.4590
ATOM   2398  HD2 TYR B 162     -27.204 105.393  -1.547  0.1699 1.4590
ATOM   2399  HE1 TYR B 162     -30.479 106.282   1.803  0.1656 1.4590
ATOM   2400  HE2 TYR B 162     -26.592 106.535   0.435  0.1656 1.4590
ATOM   2401  HH  TYR B 162     -27.364 107.800   2.191  0.3992 0.0000
ATOM   2402  N   VAL B 163     -28.802 101.592  -3.813 -0.4157 1.8240
ATOM   2403  CA  VAL B 163     -28.956 100.681  -4.947 -0.0875 1.9080
ATOM   2404  C   VAL B 163     -29.602  99.348  -4.533  0.5973 1.9080
ATOM   2405  O   VAL B 163     -30.435  98.832  -5.271 -0.5679 1.6612
ATOM   2406  CB  VAL B 163     -27.617 100.350  -5.621  0.2985 1.9080
ATOM   2407  CG1 VAL B 163     -27.839  99.305  -6.712 -0.3192 1.9080
ATOM   2408  CG2 VAL B 163     -26.913 101.609  -6.153 -0.3192 1.9080
ATOM   2409  H   VAL B 163     -27.908 101.920  -3.453  0.2719 0.6000
ATOM   2410  HA  VAL B 163     -29.565 101.119  -5.622  0.0969 1.3870
ATOM   2411  HB  VAL B 163     -27.027  99.935  -4.941 -0.0297 1.4870
ATOM   2412 HG11 VAL B 163     -28.768  99.390  -7.068  0.0791 1.4870
ATOM   2413 HG12 VAL B 163     -27.183  99.452  -7.451  0.0791 1.4870
ATOM   2414 HG13 VAL B 163     -27.711  98.392  -6.327  0.0791 1.4870
ATOM   2415 HG21 VAL B 163     -26.396 101.368  -6.971  0.0791 1.4870
ATOM   2416 HG22 VAL B 163     -27.603 102.295  -6.374  0.0791 1.4870
ATOM   2417 HG23 VAL B 163     -26.298 101.956  -5.449  0.0791 1.4870
ATOM   2418  N   VAL B 164     -29.224  98.760  -3.389 -0.4157 1.8240
ATOM   2419  CA  VAL B 164     -29.770  97.435  -3.053 -0.0875 1.9080
ATOM   2420  C   VAL B 164     -31.291  97.504  -2.917  0.5973 1.9080
ATOM   2421  O   VAL B 164     -31.977  96.585  -3.300 -0.5679 1.6612
ATOM   2422  CB  VAL B 164     -29.118  96.800  -1.799  0.2985 1.9080
ATOM   2423  CG1 VAL B 164     -29.183  97.717  -0.602 -0.3192 1.9080
ATOM   2424  CG2 VAL B 164     -29.777  95.475  -1.459 -0.3192 1.9080
ATOM   2425  H   VAL B 164     -28.569  99.279  -2.812  0.2719 0.6000
ATOM   2426  HA  VAL B 164     -29.553  96.811  -3.808  0.0969 1.3870
ATOM   2427  HB  VAL B 164     -28.151  96.652  -2.011 -0.0297 1.4870
ATOM   2428 HG11 VAL B 164     -29.791  98.489  -0.798  0.0791 1.4870
ATOM   2429 HG12 VAL B 164     -29.535  97.216   0.192  0.0791 1.4870
ATOM   2430 HG13 VAL B 164     -28.268  98.066  -0.390  0.0791 1.4870
ATOM   2431 HG21 VAL B 164     -29.189  94.963  -0.833  0.0791 1.4870
ATOM   2432 HG22 VAL B 164     -30.661  95.646  -1.024  0.0791 1.4870
ATOM   2433 HG23 VAL B 164     -29.913  94.947  -2.298  0.0791 1.4870
ATOM   2434  N   VAL B 165     -31.842  98.620  -2.432 -0.4157 1.8240
ATOM   2435  CA  VAL B 165     -33.299  98.720  -2.329 -0.0875 1.9080
ATOM   2436  C   VAL B 165     -33.896  98.874  -3.699  0.5973 1.9080
ATOM   2437  O   VAL B 165     -34.857  98.182  -4.063 -0.5679 1.6612
ATOM   2438  CB  VAL B 165     -33.768  99.935  -1.512  0.2985 1.9080
ATOM   2439  CG1 VAL B 165     -35.246  99.766  -1.217 -0.3192 1.9080
ATOM   2440  CG2 VAL B 165     -32.931 100.134  -0.247 -0.3192 1.9080
ATOM   2441  H   VAL B 165     -31.190  99.356  -2.155  0.2719 0.6000
ATOM   2442  HA  VAL B 165     -33.637  97.865  -1.926  0.0969 1.3870
ATOM   2443  HB  VAL B 165     -33.673 100.736  -2.082 -0.0297 1.4870
ATOM   2444 HG11 VAL B 165     -35.365  99.166  -0.425  0.0791 1.4870
ATOM   2445 HG12 VAL B 165     -35.654 100.658  -1.020  0.0791 1.4870
ATOM   2446 HG13 VAL B 165     -35.703  99.361  -2.010  0.0791 1.4870
ATOM   2447 HG21 VAL B 165     -32.393 100.970  -0.340  0.0791 1.4870
ATOM   2448 HG22 VAL B 165     -33.542 100.210   0.539  0.0791 1.4870
ATOM   2449 HG23 VAL B 165     -32.324  99.350  -0.131  0.0791 1.4870
ATOM   2450  N   SER B 166     -33.327  99.811  -4.455 -0.4157 1.8240
ATOM   2451  CA  SER B 166     -33.767 100.022  -5.828 -0.0249 1.9080
ATOM   2452  C   SER B 166     -33.822  98.693  -6.561  0.5973 1.9080
ATOM   2453  O   SER B 166     -34.827  98.351  -7.137 -0.5679 1.6612
ATOM   2454  CB  SER B 166     -32.836 101.010  -6.538  0.2117 1.9080
ATOM   2455  OG  SER B 166     -33.083 102.355  -6.131 -0.6546 1.7210
ATOM   2456  H   SER B 166     -32.578 100.351  -3.999  0.2719 0.6000
ATOM   2457  HA  SER B 166     -34.695 100.402  -5.804  0.0843 1.3870
ATOM   2458  HB2 SER B 166     -31.892 100.777  -6.319  0.0352 1.3870
ATOM   2459  HB3 SER B 166     -32.984 100.941  -7.522  0.0352 1.3870
ATOM   2460  HG  SER B 166     -33.602 102.823  -6.842  0.4275 0.0000
ATOM   2461  N   VAL B 167     -32.757  97.891  -6.480 -0.4157 1.8240
ATOM   2462  CA  VAL B 167     -32.701  96.605  -7.224 -0.0875 1.9080
ATOM   2463  C   VAL B 167     -33.618  95.554  -6.627  0.5973 1.9080
ATOM   2464  O   VAL B 167     -34.319  94.835  -7.346 -0.5679 1.6612
ATOM   2465  CB  VAL B 167     -31.267  96.067  -7.232  0.2985 1.9080
ATOM   2466  CG1 VAL B 167     -31.190  94.654  -7.798 -0.3192 1.9080
ATOM   2467  CG2 VAL B 167     -30.368  97.017  -8.002 -0.3192 1.9080
ATOM   2468  H   VAL B 167     -31.994  98.225  -5.875  0.2719 0.6000
ATOM   2469  HA  VAL B 167     -33.002  96.793  -8.170  0.0969 1.3870
ATOM   2470  HB  VAL B 167     -30.952  96.015  -6.283 -0.0297 1.4870
ATOM   2471 HG11 VAL B 167     -30.571  94.104  -7.238  0.0791 1.4870
ATOM   2472 HG12 VAL B 167     -32.101  94.242  -7.791  0.0791 1.4870
ATOM   2473 HG13 VAL B 167     -30.847  94.689  -8.736  0.0791 1.4870
ATOM   2474 HG21 VAL B 167     -30.513  97.951  -7.673  0.0791 1.4870
ATOM   2475 HG22 VAL B 167     -29.412  96.757  -7.862  0.0791 1.4870
ATOM   2476 HG23 VAL B 167     -30.589  96.967  -8.976  0.0791 1.4870
ATOM   2477  N   THR B 168     -33.586  95.465  -5.303 -0.4157 1.8240
ATOM   2478  CA  THR B 168     -34.469  94.548  -4.561 -0.0389 1.9080
ATOM   2479  C   THR B 168     -35.957  94.757  -4.882  0.5973 1.9080
ATOM   2480  O   THR B 168     -36.714  93.772  -5.017 -0.5679 1.6612
ATOM   2481  CB  THR B 168     -34.307  94.684  -3.025  0.3654 1.9080
ATOM   2482  OG1 THR B 168     -32.982  94.308  -2.620 -0.6761 1.7210
ATOM   2483  CG2 THR B 168     -35.275  93.778  -2.307 -0.2438 1.9080
ATOM   2484  H   THR B 168     -32.897  96.086  -4.836  0.2719 0.6000
ATOM   2485  HA  THR B 168     -34.223  93.599  -4.814  0.1007 1.3870
ATOM   2486  HB  THR B 168     -34.453  95.663  -2.768  0.0043 1.3870
ATOM   2487 HG21 THR B 168     -36.209  94.141  -2.380  0.0642 1.4870
ATOM   2488 HG22 THR B 168     -35.254  92.858  -2.710  0.0642 1.4870
ATOM   2489 HG23 THR B 168     -35.030  93.710  -1.335  0.0642 1.4870
ATOM   2490  HG1 THR B 168     -32.334  95.052  -2.814  0.4102 0.0000
ATOM   2491  N   ASN B 169     -36.367  96.027  -5.009 -0.4157 1.8240
ATOM   2492  CA  ASN B 169     -37.764  96.345  -5.356  0.0143 1.9080
ATOM   2493  C   ASN B 169     -38.180  95.753  -6.674  0.5973 1.9080
ATOM   2494  O   ASN B 169     -39.334  95.320  -6.826 -0.5679 1.6612
ATOM   2495  CB  ASN B 169     -38.043  97.863  -5.403 -0.2041 1.9080
ATOM   2496  CG  ASN B 169     -38.103  98.504  -4.029  0.7130 1.9080
ATOM   2497  H   ASN B 169     -35.642  96.741  -4.848  0.2719 0.6000
ATOM   2498  HA  ASN B 169     -38.340  95.927  -4.635  0.1048 1.3870
ATOM   2499  HB2 ASN B 169     -37.313  98.295  -5.927  0.0797 1.4870
ATOM   2500  HB3 ASN B 169     -38.918  98.001  -5.861  0.0797 1.4870
ATOM   2501  OD1 ASN B 169     -38.476  97.859  -3.037 -0.5931 1.6612
ATOM   2502  ND2 ASN B 169     -37.717  99.777  -3.957 -0.9191 1.8240
ATOM   2503 HD22 ASN B 169     -37.417 100.255  -4.782  0.4196 0.6000
ATOM   2504 HD21 ASN B 169     -37.729 100.254  -3.079  0.4196 0.6000
ATOM   2505  N   VAL B 170     -37.266  95.720  -7.643 -0.4157 1.8240
ATOM   2506  CA  VAL B 170     -37.652  95.156  -8.961 -0.0875 1.9080
ATOM   2507  C   VAL B 170     -37.993  93.705  -8.773  0.5973 1.9080
ATOM   2508  O   VAL B 170     -39.095  93.252  -9.114 -0.5679 1.6612
ATOM   2509  CB  VAL B 170     -36.573  95.283 -10.035  0.2985 1.9080
ATOM   2510  CG1 VAL B 170     -37.000  94.594 -11.303 -0.3192 1.9080
ATOM   2511  CG2 VAL B 170     -36.274  96.751 -10.311 -0.3192 1.9080
ATOM   2512  H   VAL B 170     -36.350  96.085  -7.424  0.2719 0.6000
ATOM   2513  HA  VAL B 170     -38.465  95.644  -9.266  0.0969 1.3870
ATOM   2514  HB  VAL B 170     -35.756  94.813  -9.703 -0.0297 1.4870
ATOM   2515 HG11 VAL B 170     -37.232  93.637 -11.112  0.0791 1.4870
ATOM   2516 HG12 VAL B 170     -37.804  95.053 -11.689  0.0791 1.4870
ATOM   2517 HG13 VAL B 170     -36.256  94.621 -11.975  0.0791 1.4870
ATOM   2518 HG21 VAL B 170     -36.588  97.302  -9.538  0.0791 1.4870
ATOM   2519 HG22 VAL B 170     -35.289  96.869 -10.431  0.0791 1.4870
ATOM   2520 HG23 VAL B 170     -36.751  97.034 -11.142  0.0791 1.4870
ATOM   2521  N   ILE B 171     -37.045  92.980  -8.197 -0.4157 1.8240
ATOM   2522  CA  ILE B 171     -37.223  91.541  -8.039 -0.0597 1.9080
ATOM   2523  C   ILE B 171     -38.380  91.247  -7.049  0.5973 1.9080
ATOM   2524  O   ILE B 171     -39.132  90.234  -7.193 -0.5679 1.6612
ATOM   2525  CB  ILE B 171     -35.886  90.844  -7.654  0.1303 1.9080
ATOM   2526  CG1 ILE B 171     -36.074  89.340  -7.644 -0.0430 1.9080
ATOM   2527  CG2 ILE B 171     -35.300  91.372  -6.348 -0.3204 1.9080
ATOM   2528  CD1 ILE B 171     -36.563  88.828  -8.999 -0.0660 1.9080
ATOM   2529  H   ILE B 171     -36.213  93.496  -7.886  0.2719 0.6000
ATOM   2530  HA  ILE B 171     -37.523  91.188  -8.925  0.0869 1.3870
ATOM   2531  HB  ILE B 171     -35.220  91.077  -8.351  0.0187 1.4870
ATOM   2532 HG12 ILE B 171     -35.211  88.905  -7.436  0.0236 1.4870
ATOM   2533 HG13 ILE B 171     -36.750  89.104  -6.961  0.0236 1.4870
ATOM   2534 HG21 ILE B 171     -34.408  90.953  -6.191  0.0882 1.4870
ATOM   2535 HG22 ILE B 171     -35.197  92.363  -6.407  0.0882 1.4870
ATOM   2536 HG23 ILE B 171     -35.913  91.145  -5.594  0.0882 1.4870
ATOM   2537 HD11 ILE B 171     -35.890  89.062  -9.695  0.0186 1.4870
ATOM   2538 HD12 ILE B 171     -36.673  87.839  -8.950  0.0186 1.4870
ATOM   2539 HD13 ILE B 171     -37.436  89.258  -9.211  0.0186 1.4870
ATOM   2540  N   CYS B 172     -38.522  92.151  -6.073 -0.4157 1.8240
ATOM   2541  CA  CYS B 172     -39.572  92.037  -5.107  0.0213 1.9080
ATOM   2542  C   CYS B 172     -40.925  92.220  -5.787  0.5973 1.9080
ATOM   2543  O   CYS B 172     -41.838  91.431  -5.569 -0.5679 1.6612
ATOM   2544  CB  CYS B 172     -39.350  93.043  -4.009 -0.1231 1.9080
ATOM   2545  SG  CYS B 172     -40.481  92.806  -2.655 -0.3119 2.0000
ATOM   2546  H   CYS B 172     -37.817  92.913  -6.091  0.2719 0.6000
ATOM   2547  HA  CYS B 172     -39.553  91.114  -4.708  0.1124 1.3870
ATOM   2548  HB2 CYS B 172     -38.423  92.941  -3.670  0.1112 1.3870
ATOM   2549  HB3 CYS B 172     -39.488  93.953  -4.382  0.1112 1.3870
ATOM   2550  HG  CYS B 172     -40.968  93.662  -2.456  0.1933 0.6000
ATOM   2551  N   ALA B 173     -41.026  93.214  -6.668 -0.4157 1.8240
ATOM   2552  CA  ALA B 173     -42.235  93.408  -7.443  0.0337 1.9080
ATOM   2553  C   ALA B 173     -42.530  92.204  -8.317  0.5973 1.9080
ATOM   2554  O   ALA B 173     -43.633  91.730  -8.350 -0.5679 1.6612
ATOM   2555  CB  ALA B 173     -42.126  94.661  -8.292 -0.1825 1.9080
ATOM   2556  H   ALA B 173     -40.186  93.815  -6.744  0.2719 0.6000
ATOM   2557  HA  ALA B 173     -43.011  93.544  -6.810  0.0823 1.3870
ATOM   2558  HB1 ALA B 173     -42.922  94.730  -8.894  0.0603 1.4870
ATOM   2559  HB2 ALA B 173     -42.089  95.467  -7.700  0.0603 1.4870
ATOM   2560  HB3 ALA B 173     -41.295  94.620  -8.847  0.0603 1.4870
ATOM   2561  N   ILE B 174     -41.545  91.700  -9.038 -0.4157 1.8240
ATOM   2562  CA  ILE B 174     -41.741  90.494  -9.858 -0.0597 1.9080
ATOM   2563  C   ILE B 174     -42.177  89.300  -9.045  0.5973 1.9080
ATOM   2564  O   ILE B 174     -42.948  88.495  -9.535 -0.5679 1.6612
ATOM   2565  CB  ILE B 174     -40.447  90.091 -10.606  0.1303 1.9080
ATOM   2566  CG1 ILE B 174     -40.202  91.077 -11.739 -0.0430 1.9080
ATOM   2567  CG2 ILE B 174     -40.484  88.636 -11.128 -0.3204 1.9080
ATOM   2568  CD1 ILE B 174     -38.884  90.857 -12.420 -0.0660 1.9080
ATOM   2569  H   ILE B 174     -40.646  92.207  -8.983  0.2719 0.6000
ATOM   2570  HA  ILE B 174     -42.497  90.715 -10.492  0.0869 1.3870
ATOM   2571  HB  ILE B 174     -39.697  90.157  -9.966  0.0187 1.4870
ATOM   2572 HG12 ILE B 174     -40.936  90.983 -12.405  0.0236 1.4870
ATOM   2573 HG13 ILE B 174     -40.222  91.999 -11.361  0.0236 1.4870
ATOM   2574 HG21 ILE B 174     -39.611  88.425 -11.555  0.0882 1.4870
ATOM   2575 HG22 ILE B 174     -40.646  88.023 -10.361  0.0882 1.4870
ATOM   2576 HG23 ILE B 174     -41.219  88.552 -11.793  0.0882 1.4870
ATOM   2577 HD11 ILE B 174     -38.853  89.934 -12.807  0.0186 1.4870
ATOM   2578 HD12 ILE B 174     -38.768  91.527 -13.155  0.0186 1.4870
ATOM   2579 HD13 ILE B 174     -38.140  90.962 -11.758  0.0186 1.4870
ATOM   2580  N   CYS B 175     -41.664  89.172  -7.826 -0.4157 1.8240
ATOM   2581  CA  CYS B 175     -41.872  87.945  -7.048  0.0213 1.9080
ATOM   2582  C   CYS B 175     -43.117  88.008  -6.186  0.5973 1.9080
ATOM   2583  O   CYS B 175     -43.945  87.075  -6.197 -0.5679 1.6612
ATOM   2584  CB  CYS B 175     -40.654  87.664  -6.152 -0.1231 1.9080
ATOM   2585  SG  CYS B 175     -39.218  86.985  -7.033 -0.3119 2.0000
ATOM   2586  H   CYS B 175     -41.125  89.981  -7.484  0.2719 0.6000
ATOM   2587  HA  CYS B 175     -41.975  87.178  -7.701  0.1124 1.3870
ATOM   2588  HB2 CYS B 175     -40.381  88.522  -5.724  0.1112 1.3870
ATOM   2589  HB3 CYS B 175     -40.931  87.008  -5.454  0.1112 1.3870
ATOM   2590  HG  CYS B 175     -38.793  86.277  -6.472  0.1933 0.6000
ATOM   2591  N   PHE B 176     -43.217  89.111  -5.442 -0.4157 1.8240
ATOM   2592  CA  PHE B 176     -44.231  89.321  -4.401 -0.0024 1.9080
ATOM   2593  C   PHE B 176     -45.210  90.489  -4.658  0.5973 1.9080
ATOM   2594  O   PHE B 176     -46.251  90.596  -4.033 -0.5679 1.6612
ATOM   2595  CB  PHE B 176     -43.530  89.635  -3.089 -0.0343 1.9080
ATOM   2596  CG  PHE B 176     -42.455  88.669  -2.716  0.0118 1.9080
ATOM   2597  CD1 PHE B 176     -42.707  87.311  -2.685 -0.1256 1.9080
ATOM   2598  CD2 PHE B 176     -41.201  89.127  -2.349 -0.1256 1.9080
ATOM   2599  CE1 PHE B 176     -41.733  86.409  -2.300 -0.1704 1.9080
ATOM   2600  CE2 PHE B 176     -40.217  88.234  -1.967 -0.1704 1.9080
ATOM   2601  CZ  PHE B 176     -40.489  86.870  -1.930 -0.1072 1.9080
ATOM   2602  H   PHE B 176     -42.488  89.840  -5.669  0.2719 0.6000
ATOM   2603  HA  PHE B 176     -44.799  88.475  -4.368  0.0978 1.3870
ATOM   2604  HB2 PHE B 176     -43.120  90.536  -3.171  0.0295 1.4870
ATOM   2605  HB3 PHE B 176     -44.214  89.628  -2.369  0.0295 1.4870
ATOM   2606  HD1 PHE B 176     -43.611  86.968  -2.947  0.1330 1.4590
ATOM   2607  HD2 PHE B 176     -41.007  90.107  -2.361  0.1330 1.4590
ATOM   2608  HE1 PHE B 176     -41.941  85.424  -2.292  0.1430 1.4590
ATOM   2609  HE2 PHE B 176     -39.297  88.575  -1.712  0.1430 1.4590
ATOM   2610  HZ  PHE B 176     -39.781  86.228  -1.635  0.1297 1.4590
ATOM   2611  N   GLY B 177     -44.860  91.383  -5.551 -0.4157 1.8240
ATOM   2612  CA  GLY B 177     -45.785  92.402  -5.975 -0.0252 1.9080
ATOM   2613  C   GLY B 177     -45.764  93.637  -5.110  0.5973 1.9080
ATOM   2614  O   GLY B 177     -46.630  94.457  -5.243 -0.5679 1.6612
ATOM   2615  H   GLY B 177     -43.891  91.294  -5.913  0.2719 0.6000
ATOM   2616  HA2 GLY B 177     -45.579  92.666  -6.941  0.0698 1.3870
ATOM   2617  HA3 GLY B 177     -46.732  92.017  -5.985  0.0698 1.3870
ATOM   2618  N   ARG B 178     -44.779  93.777  -4.235 -0.3479 1.8240
ATOM   2619  CA  ARG B 178     -44.689  94.944  -3.372 -0.2637 1.9080
ATOM   2620  C   ARG B 178     -43.450  95.697  -3.779  0.7341 1.9080
ATOM   2621  O   ARG B 178     -42.692  95.212  -4.596 -0.5894 1.6612
ATOM   2622  CB  ARG B 178     -44.576  94.518  -1.899 -0.0007 1.9080
ATOM   2623  CG  ARG B 178     -45.183  95.493  -0.880  0.0390 1.9080
ATOM   2624  CD  ARG B 178     -45.591  94.791   0.419  0.0486 1.9080
ATOM   2625  NE  ARG B 178     -46.328  93.547   0.146 -0.5295 1.8240
ATOM   2626  CZ  ARG B 178     -46.575  92.586   1.037  0.8076 1.9080
ATOM   2627  NH1 ARG B 178     -46.178  92.711   2.306 -0.8627 1.8240
ATOM   2628  NH2 ARG B 178     -47.233  91.490   0.653 -0.8627 1.8240
ATOM   2629  H   ARG B 178     -44.092  92.998  -4.220  0.2747 0.6000
ATOM   2630  HA  ARG B 178     -45.486  95.519  -3.522  0.1560 1.3870
ATOM   2631  HB2 ARG B 178     -45.040  93.639  -1.792  0.0327 1.4870
ATOM   2632  HB3 ARG B 178     -43.607  94.413  -1.678  0.0327 1.4870
ATOM   2633  HG2 ARG B 178     -44.511  96.194  -0.655  0.0285 1.4870
ATOM   2634  HG3 ARG B 178     -45.997  95.913  -1.272  0.0285 1.4870
ATOM   2635  HD2 ARG B 178     -44.766  94.578   0.925  0.0687 1.3870
ATOM   2636  HD3 ARG B 178     -46.172  95.410   0.932  0.0687 1.3870
ATOM   2637  HE  ARG B 178     -46.675  93.411  -0.795  0.3456 0.6000
ATOM   2638 HH11 ARG B 178     -45.708  93.537   2.606  0.4478 0.6000
ATOM   2639 HH12 ARG B 178     -46.356  91.970   2.956  0.4478 0.6000
ATOM   2640 HH21 ARG B 178     -47.551  91.408  -0.291  0.4478 0.6000
ATOM   2641 HH22 ARG B 178     -47.406  90.758   1.308  0.4478 0.6000
ATOM   2642  N   ARG B 179     -43.275  96.897  -3.236 -0.3479 1.8240
ATOM   2643  CA  ARG B 179     -41.988  97.564  -3.230 -0.2637 1.9080
ATOM   2644  C   ARG B 179     -41.899  98.252  -1.895  0.7341 1.9080
ATOM   2645  O   ARG B 179     -42.864  98.229  -1.149 -0.5894 1.6612
ATOM   2646  CB  ARG B 179     -41.852  98.550  -4.383 -0.0007 1.9080
ATOM   2647  CG  ARG B 179     -42.830  99.702  -4.363  0.0390 1.9080
ATOM   2648  CD  ARG B 179     -42.530 100.684  -5.484  0.0486 1.9080
ATOM   2649  NE  ARG B 179     -41.252 101.359  -5.301 -0.5295 1.8240
ATOM   2650  CZ  ARG B 179     -40.997 102.287  -4.378  0.8076 1.9080
ATOM   2651  NH1 ARG B 179     -41.928 102.645  -3.503 -0.8627 1.8240
ATOM   2652  NH2 ARG B 179     -39.784 102.853  -4.312 -0.8627 1.8240
ATOM   2653  H   ARG B 179     -44.139  97.311  -2.819  0.2747 0.6000
ATOM   2654  HA  ARG B 179     -41.271  96.887  -3.296  0.1560 1.3870
ATOM   2655  HB2 ARG B 179     -40.924  98.929  -4.362  0.0327 1.4870
ATOM   2656  HB3 ARG B 179     -41.981  98.048  -5.240  0.0327 1.4870
ATOM   2657  HG2 ARG B 179     -43.755  99.360  -4.491  0.0285 1.4870
ATOM   2658  HG3 ARG B 179     -42.758 100.189  -3.499  0.0285 1.4870
ATOM   2659  HD2 ARG B 179     -42.516 100.177  -6.343  0.0687 1.3870
ATOM   2660  HD3 ARG B 179     -43.263 101.362  -5.504  0.0687 1.3870
ATOM   2661  HE  ARG B 179     -40.493 101.105  -5.924  0.3456 0.6000
ATOM   2662 HH11 ARG B 179     -42.827 102.212  -3.508  0.4478 0.6000
ATOM   2663 HH12 ARG B 179     -41.727 103.360  -2.825  0.4478 0.6000
ATOM   2664 HH21 ARG B 179     -39.074 102.553  -4.951  0.4478 0.6000
ATOM   2665 HH22 ARG B 179     -39.598 103.556  -3.638  0.4478 0.6000
ATOM   2666  N   TYR B 180     -40.754  98.855  -1.594 -0.4157 1.8240
ATOM   2667  CA  TYR B 180     -40.489  99.384  -0.273 -0.0014 1.9080
ATOM   2668  C   TYR B 180     -39.688 100.673  -0.303  0.5973 1.9080
ATOM   2669  O   TYR B 180     -38.853 100.890  -1.164 -0.5679 1.6612
ATOM   2670  CB  TYR B 180     -39.710  98.366   0.561 -0.0152 1.9080
ATOM   2671  CG  TYR B 180     -40.434  97.057   0.904 -0.0011 1.9080
ATOM   2672  CD1 TYR B 180     -40.889  96.812   2.194 -0.1906 1.9080
ATOM   2673  CD2 TYR B 180     -40.622  96.054  -0.043 -0.1906 1.9080
ATOM   2674  CE1 TYR B 180     -41.524  95.623   2.525 -0.2341 1.9080
ATOM   2675  CE2 TYR B 180     -41.268  94.869   0.282 -0.2341 1.9080
ATOM   2676  CZ  TYR B 180     -41.714  94.662   1.567  0.3226 1.9080
ATOM   2677  OH  TYR B 180     -42.355  93.505   1.910 -0.5579 1.7210
ATOM   2678  H   TYR B 180     -40.075  98.911  -2.384  0.2719 0.6000
ATOM   2679  HA  TYR B 180     -41.379  99.579   0.178  0.0876 1.3870
ATOM   2680  HB2 TYR B 180     -38.869  98.124   0.063  0.0295 1.4870
ATOM   2681  HB3 TYR B 180     -39.449  98.801   1.431  0.0295 1.4870
ATOM   2682  HD1 TYR B 180     -40.756  97.509   2.905  0.1699 1.4590
ATOM   2683  HD2 TYR B 180     -40.286  96.190  -0.974  0.1699 1.4590
ATOM   2684  HE1 TYR B 180     -41.842  95.474   3.467  0.1656 1.4590
ATOM   2685  HE2 TYR B 180     -41.407  94.168  -0.421  0.1656 1.4590
ATOM   2686  HH  TYR B 180     -42.099  93.247   2.841  0.3992 0.0000
ATOM   2687  N   ASP B 181     -39.933 101.518   0.679 -0.5163 1.8240
ATOM   2688  CA  ASP B 181     -39.222 102.767   0.824  0.0381 1.9080
ATOM   2689  C   ASP B 181     -37.727 102.551   1.132  0.5366 1.9080
ATOM   2690  O   ASP B 181     -37.359 101.793   2.023 -0.5819 1.6612
ATOM   2691  CB  ASP B 181     -39.864 103.588   1.964 -0.0303 1.9080
ATOM   2692  CG  ASP B 181     -39.303 105.002   2.062  0.7994 1.9080
ATOM   2693  OD1 ASP B 181     -39.538 105.813   1.142 -0.8014 1.6612
ATOM   2694  OD2 ASP B 181     -38.612 105.304   3.050 -0.8014 1.6612
ATOM   2695  H   ASP B 181     -40.684 101.206   1.341  0.2936 0.6000
ATOM   2696  HA  ASP B 181     -39.262 103.251  -0.063  0.0880 1.3870
ATOM   2697  HB2 ASP B 181     -40.838 103.642   1.786 -0.0122 1.4870
ATOM   2698  HB3 ASP B 181     -39.687 103.113   2.816 -0.0122 1.4870
ATOM   2699  N   HIE B 182     -36.873 103.280   0.432 -0.4157 1.8240
ATOM   2700  CA  HIE B 182     -35.449 103.371   0.773 -0.0581 1.9080
ATOM   2701  C   HIE B 182     -35.073 103.395   2.244  0.5973 1.9080
ATOM   2702  O   HIE B 182     -33.927 103.107   2.567 -0.5679 1.6612
ATOM   2703  CB  HIE B 182     -34.815 104.579   0.071 -0.0074 1.9080
ATOM   2704  CG  HIE B 182     -34.466 104.306  -1.359  0.1868 1.9080
ATOM   2705  ND1 HIE B 182     -33.209 103.902  -1.754 -0.5432 1.8240
ATOM   2706  CD2 HIE B 182     -35.196 104.433  -2.494 -0.2207 1.9080
ATOM   2707  CE1 HIE B 182     -33.185 103.769  -3.067  0.1635 1.9080
ATOM   2708  NE2 HIE B 182     -34.376 104.087  -3.540 -0.2795 1.8240
ATOM   2709  H   HIE B 182     -37.292 103.784  -0.380  0.2719 0.6000
ATOM   2710  HA  HIE B 182     -34.973 102.563   0.335  0.1360 1.3870
ATOM   2711  HB2 HIE B 182     -35.459 105.347   0.100  0.0367 1.4870
ATOM   2712  HB3 HIE B 182     -33.978 104.835   0.559  0.0367 1.4870
ATOM   2713  HD2 HIE B 182     -36.145 104.723  -2.558  0.1862 1.4090
ATOM   2714  HE1 HIE B 182     -32.401 103.481  -3.610  0.1435 1.3590
ATOM   2715  HE2 HIE B 182     -34.640 104.076  -4.507  0.3339 0.6000
ATOM   2716  N   ASN B 183     -36.008 103.734   3.130 -0.4157 1.8240
ATOM   2717  CA  ASN B 183     -35.716 103.825   4.572  0.0143 1.9080
ATOM   2718  C   ASN B 183     -36.529 102.847   5.433  0.5973 1.9080
ATOM   2719  O   ASN B 183     -36.539 102.940   6.654 -0.5679 1.6612
ATOM   2720  CB  ASN B 183     -35.884 105.283   5.048 -0.2041 1.9080
ATOM   2721  CG  ASN B 183     -34.554 106.036   5.128  0.7130 1.9080
ATOM   2722  H   ASN B 183     -36.944 103.926   2.729  0.2719 0.6000
ATOM   2723  HA  ASN B 183     -34.739 103.578   4.690  0.1048 1.3870
ATOM   2724  HB2 ASN B 183     -36.475 105.755   4.404  0.0797 1.4870
ATOM   2725  HB3 ASN B 183     -36.294 105.270   5.953  0.0797 1.4870
ATOM   2726  OD1 ASN B 183     -33.792 105.845   6.073 -0.5931 1.6612
ATOM   2727  ND2 ASN B 183     -34.274 106.895   4.148 -0.9191 1.8240
ATOM   2728 HD22 ASN B 183     -34.944 107.016   3.408  0.4196 0.6000
ATOM   2729 HD21 ASN B 183     -33.424 107.404   4.150  0.4196 0.6000
ATOM   2730  N   HID B 184     -37.177 101.890   4.785 -0.4157 1.8240
ATOM   2731  CA  HID B 184     -37.930 100.815   5.462  0.0188 1.9080
ATOM   2732  C   HID B 184     -37.010  99.889   6.291  0.5973 1.9080
ATOM   2733  O   HID B 184     -35.978  99.448   5.803 -0.5679 1.6612
ATOM   2734  CB  HID B 184     -38.643 100.017   4.382 -0.0462 1.9080
ATOM   2735  CG  HID B 184     -39.761  99.159   4.866 -0.0266 1.9080
ATOM   2736  H   HID B 184     -37.115 101.953   3.741  0.2719 0.6000
ATOM   2737  HA  HID B 184     -38.590 101.241   6.093  0.0881 1.3870
ATOM   2738  HB2 HID B 184     -39.013 100.658   3.689  0.0402 1.4870
ATOM   2739  HB3 HID B 184     -37.969  99.423   3.914  0.0402 1.4870
ATOM   2740  ND1 HID B 184     -39.555  97.924   5.444 -0.3811 1.8240
ATOM   2741  CD2 HID B 184     -41.102  99.314   4.766  0.1292 1.9080
ATOM   2742  CE1 HID B 184     -40.723  97.372   5.716  0.2057 1.9080
ATOM   2743  NE2 HID B 184     -41.677  98.194   5.315 -0.5727 1.8240
ATOM   2744  HD1 HID B 184     -38.662  97.515   5.627  0.3649 0.6000
ATOM   2745  HD2 HID B 184     -41.582 100.090   4.370  0.1147 1.4090
ATOM   2746  HE1 HID B 184     -40.863  96.486   6.149  0.1392 1.3590
ATOM   2747  N   GLN B 185     -37.389  99.586   7.532 -0.4157 1.8240
ATOM   2748  CA  GLN B 185     -36.509  98.857   8.458 -0.0031 1.9080
ATOM   2749  C   GLN B 185     -36.521  97.347   8.295  0.5973 1.9080
ATOM   2750  O   GLN B 185     -35.474  96.716   8.467 -0.5679 1.6612
ATOM   2751  CB  GLN B 185     -36.815  99.230   9.918 -0.0036 1.9080
ATOM   2752  CG  GLN B 185     -36.556 100.700  10.203 -0.0645 1.9080
ATOM   2753  CD  GLN B 185     -35.169 101.152   9.741  0.6951 1.9080
ATOM   2754  H   GLN B 185     -38.343  99.903   7.787  0.2719 0.6000
ATOM   2755  HA  GLN B 185     -35.555  99.183   8.290  0.0850 1.3870
ATOM   2756  HB2 GLN B 185     -37.773  99.039  10.101  0.0171 1.4870
ATOM   2757  HB3 GLN B 185     -36.232  98.687  10.513  0.0171 1.4870
ATOM   2758  HG2 GLN B 185     -37.238 101.249   9.724  0.0352 1.4870
ATOM   2759  HG3 GLN B 185     -36.625 100.857  11.186  0.0352 1.4870
ATOM   2760  OE1 GLN B 185     -34.151 100.666  10.231 -0.6086 1.6612
ATOM   2761  NE2 GLN B 185     -35.128 102.076   8.787 -0.9407 1.8240
ATOM   2762 HE21 GLN B 185     -34.245 102.430   8.444  0.4251 0.6000
ATOM   2763 HE22 GLN B 185     -36.008 102.423   8.404  0.4251 0.6000
ATOM   2764  N   GLU B 186     -37.674  96.756   7.987 -0.5163 1.8240
ATOM   2765  CA  GLU B 186     -37.716  95.305   7.800  0.0397 1.9080
ATOM   2766  C   GLU B 186     -36.805  94.937   6.633  0.5366 1.9080
ATOM   2767  O   GLU B 186     -35.979  94.052   6.762 -0.5819 1.6612
ATOM   2768  CB  GLU B 186     -39.133  94.785   7.532  0.0560 1.9080
ATOM   2769  CG  GLU B 186     -39.233  93.259   7.383  0.0136 1.9080
ATOM   2770  CD  GLU B 186     -40.403  92.815   6.511  0.8054 1.9080
ATOM   2771  OE1 GLU B 186     -40.679  93.489   5.490 -0.8188 1.6612
ATOM   2772  OE2 GLU B 186     -41.043  91.782   6.834 -0.8188 1.6612
ATOM   2773  H   GLU B 186     -38.484  97.374   7.898  0.2936 0.6000
ATOM   2774  HA  GLU B 186     -37.401  94.849   8.628  0.1105 1.3870
ATOM   2775  HB2 GLU B 186     -39.698  95.041   8.296 -0.0173 1.4870
ATOM   2776  HB3 GLU B 186     -39.447  95.182   6.689 -0.0173 1.4870
ATOM   2777  HG2 GLU B 186     -38.407  92.941   6.957 -0.0425 1.4870
ATOM   2778  HG3 GLU B 186     -39.366  92.874   8.277 -0.0425 1.4870
ATOM   2779  N   LEU B 187     -36.945  95.631   5.506 -0.4157 1.8240
ATOM   2780  CA  LEU B 187     -36.178  95.296   4.316 -0.0518 1.9080
ATOM   2781  C   LEU B 187     -34.693  95.544   4.478  0.5973 1.9080
ATOM   2782  O   LEU B 187     -33.887  94.694   4.145 -0.5679 1.6612
ATOM   2783  CB  LEU B 187     -36.646  96.086   3.117 -0.1102 1.9080
ATOM   2784  CG  LEU B 187     -36.123  95.491   1.811  0.3531 1.9080
ATOM   2785  CD1 LEU B 187     -36.783  94.138   1.510 -0.4121 1.9080
ATOM   2786  CD2 LEU B 187     -36.360  96.485   0.690 -0.4121 1.9080
ATOM   2787  H   LEU B 187     -37.628  96.407   5.552  0.2719 0.6000
ATOM   2788  HA  LEU B 187     -36.319  94.310   4.112  0.0922 1.3870
ATOM   2789  HB2 LEU B 187     -37.625  96.053   3.083  0.0457 1.4870
ATOM   2790  HB3 LEU B 187     -36.296  96.998   3.185  0.0457 1.4870
ATOM   2791  HG  LEU B 187     -35.132  95.361   1.882 -0.0361 1.4870
ATOM   2792 HD11 LEU B 187     -37.770  94.265   1.431  0.1000 1.4870
ATOM   2793 HD12 LEU B 187     -36.419  93.779   0.653  0.1000 1.4870
ATOM   2794 HD13 LEU B 187     -36.583  93.503   2.254  0.1000 1.4870
ATOM   2795 HD21 LEU B 187     -35.876  97.339   0.889  0.1000 1.4870
ATOM   2796 HD22 LEU B 187     -36.021  96.107  -0.173  0.1000 1.4870
ATOM   2797 HD23 LEU B 187     -37.340  96.672   0.607  0.1000 1.4870
ATOM   2798  N   LEU B 188     -34.335  96.703   4.989 -0.4157 1.8240
ATOM   2799  CA  LEU B 188     -32.951  97.008   5.220 -0.0518 1.9080
ATOM   2800  C   LEU B 188     -32.304  95.969   6.118  0.5973 1.9080
ATOM   2801  O   LEU B 188     -31.186  95.513   5.845 -0.5679 1.6612
ATOM   2802  CB  LEU B 188     -32.801  98.412   5.803 -0.1102 1.9080
ATOM   2803  CG  LEU B 188     -32.877  99.557   4.784  0.3531 1.9080
ATOM   2804  CD1 LEU B 188     -32.717 100.894   5.500 -0.4121 1.9080
ATOM   2805  CD2 LEU B 188     -31.836  99.423   3.674 -0.4121 1.9080
ATOM   2806  H   LEU B 188     -35.117  97.351   5.201  0.2719 0.6000
ATOM   2807  HA  LEU B 188     -32.461  97.009   4.336  0.0922 1.3870
ATOM   2808  HB2 LEU B 188     -33.533  98.553   6.459  0.0457 1.4870
ATOM   2809  HB3 LEU B 188     -31.916  98.469   6.245  0.0457 1.4870
ATOM   2810  HG  LEU B 188     -33.762  99.528   4.330 -0.0361 1.4870
ATOM   2811 HD11 LEU B 188     -31.831 100.920   5.962  0.1000 1.4870
ATOM   2812 HD12 LEU B 188     -32.767 101.637   4.833  0.1000 1.4870
ATOM   2813 HD13 LEU B 188     -33.448 101.000   6.173  0.1000 1.4870
ATOM   2814 HD21 LEU B 188     -31.982  98.564   3.184  0.1000 1.4870
ATOM   2815 HD22 LEU B 188     -31.927 100.190   3.039  0.1000 1.4870
ATOM   2816 HD23 LEU B 188     -30.920  99.428   4.076  0.1000 1.4870
ATOM   2817  N   SER B 189     -33.017  95.578   7.169 -0.4157 1.8240
ATOM   2818  CA  SER B 189     -32.581  94.455   8.022 -0.0249 1.9080
ATOM   2819  C   SER B 189     -32.407  93.083   7.282  0.5973 1.9080
ATOM   2820  O   SER B 189     -31.619  92.228   7.706 -0.5679 1.6612
ATOM   2821  CB  SER B 189     -33.561  94.272   9.174  0.2117 1.9080
ATOM   2822  OG  SER B 189     -34.619  93.423   8.765 -0.6546 1.7210
ATOM   2823  H   SER B 189     -33.886  96.113   7.339  0.2719 0.6000
ATOM   2824  HA  SER B 189     -31.674  94.693   8.417  0.0843 1.3870
ATOM   2825  HB2 SER B 189     -33.088  93.855   9.937  0.0352 1.3870
ATOM   2826  HB3 SER B 189     -33.933  95.155   9.424  0.0352 1.3870
ATOM   2827  HG  SER B 189     -35.051  93.799   7.946  0.4275 0.0000
ATOM   2828  N   LEU B 190     -33.165  92.899   6.202 -0.4157 1.8240
ATOM   2829  CA  LEU B 190     -33.137  91.696   5.362 -0.0518 1.9080
ATOM   2830  C   LEU B 190     -32.064  91.703   4.262  0.5973 1.9080
ATOM   2831  O   LEU B 190     -31.500  90.668   3.971 -0.5679 1.6612
ATOM   2832  CB  LEU B 190     -34.503  91.551   4.677 -0.1102 1.9080
ATOM   2833  CG  LEU B 190     -34.890  90.185   4.095  0.3531 1.9080
ATOM   2834  CD1 LEU B 190     -34.827  89.116   5.173 -0.4121 1.9080
ATOM   2835  CD2 LEU B 190     -36.285  90.226   3.460 -0.4121 1.9080
ATOM   2836  H   LEU B 190     -33.806  93.712   5.993  0.2719 0.6000
ATOM   2837  HA  LEU B 190     -32.965  90.891   5.964  0.0922 1.3870
ATOM   2838  HB2 LEU B 190     -35.208  91.795   5.352  0.0457 1.4870
ATOM   2839  HB3 LEU B 190     -34.537  92.214   3.923  0.0457 1.4870
ATOM   2840  HG  LEU B 190     -34.255  89.956   3.360 -0.0361 1.4870
ATOM   2841 HD11 LEU B 190     -35.461  89.347   5.912  0.1000 1.4870
ATOM   2842 HD12 LEU B 190     -35.081  88.230   4.783  0.1000 1.4870
ATOM   2843 HD13 LEU B 190     -33.897  89.063   5.539  0.1000 1.4870
ATOM   2844 HD21 LEU B 190     -36.292  90.901   2.724  0.1000 1.4870
ATOM   2845 HD22 LEU B 190     -36.505  89.324   3.092  0.1000 1.4870
ATOM   2846 HD23 LEU B 190     -36.956  90.479   4.156  0.1000 1.4870
ATOM   2847  N   VAL B 191     -31.831  92.856   3.619 -0.4157 1.8240
ATOM   2848  CA  VAL B 191     -30.951  92.948   2.434 -0.0875 1.9080
ATOM   2849  C   VAL B 191     -29.700  93.813   2.645  0.5973 1.9080
ATOM   2850  O   VAL B 191     -28.789  93.846   1.815 -0.5679 1.6612
ATOM   2851  CB  VAL B 191     -31.731  93.407   1.168  0.2985 1.9080
ATOM   2852  CG1 VAL B 191     -32.925  92.491   0.905 -0.3192 1.9080
ATOM   2853  CG2 VAL B 191     -32.168  94.882   1.226 -0.3192 1.9080
ATOM   2854  H   VAL B 191     -32.320  93.681   4.022  0.2719 0.6000
ATOM   2855  HA  VAL B 191     -30.643  92.006   2.207  0.0969 1.3870
ATOM   2856  HB  VAL B 191     -31.117  93.317   0.392 -0.0297 1.4870
ATOM   2857 HG11 VAL B 191     -33.765  92.955   1.182  0.0791 1.4870
ATOM   2858 HG12 VAL B 191     -32.967  92.274  -0.069  0.0791 1.4870
ATOM   2859 HG13 VAL B 191     -32.819  91.649   1.432  0.0791 1.4870
ATOM   2860 HG21 VAL B 191     -32.653  95.040   2.082  0.0791 1.4870
ATOM   2861 HG22 VAL B 191     -31.357  95.459   1.180  0.0791 1.4870
ATOM   2862 HG23 VAL B 191     -32.768  95.070   0.452  0.0791 1.4870
ATOM   2863  N   ASN B 192     -29.626  94.475   3.781 -0.4157 1.8240
ATOM   2864  CA  ASN B 192     -28.535  95.386   4.047  0.0143 1.9080
ATOM   2865  C   ASN B 192     -28.068  95.245   5.497  0.5973 1.9080
ATOM   2866  O   ASN B 192     -27.518  96.176   6.072 -0.5679 1.6612
ATOM   2867  CB  ASN B 192     -29.025  96.809   3.757 -0.2041 1.9080
ATOM   2868  CG  ASN B 192     -27.923  97.832   3.830  0.7130 1.9080
ATOM   2869  H   ASN B 192     -30.399  94.290   4.451  0.2719 0.6000
ATOM   2870  HA  ASN B 192     -27.761  95.113   3.467  0.1048 1.3870
ATOM   2871  HB2 ASN B 192     -29.418  96.821   2.840  0.0797 1.4870
ATOM   2872  HB3 ASN B 192     -29.726  97.039   4.429  0.0797 1.4870
ATOM   2873  OD1 ASN B 192     -27.921  98.705   4.707 -0.5931 1.6612
ATOM   2874  ND2 ASN B 192     -26.956  97.715   2.937 -0.9191 1.8240
ATOM   2875 HD22 ASN B 192     -26.981  96.981   2.256  0.4196 0.6000
ATOM   2876 HD21 ASN B 192     -26.190  98.362   2.936  0.4196 0.6000
ATOM   2877  N   LEU B 193     -28.295  94.079   6.101 -0.4157 1.8240
ATOM   2878  CA  LEU B 193     -27.903  93.860   7.496 -0.0518 1.9080
ATOM   2879  C   LEU B 193     -27.150  92.563   7.588  0.5973 1.9080
ATOM   2880  O   LEU B 193     -27.763  91.492   7.477 -0.5679 1.6612
ATOM   2881  CB  LEU B 193     -29.116  93.821   8.450 -0.1102 1.9080
ATOM   2882  CG  LEU B 193     -28.817  93.596   9.965  0.3531 1.9080
ATOM   2883  CD1 LEU B 193     -27.806  94.624  10.476 -0.4121 1.9080
ATOM   2884  CD2 LEU B 193     -30.079  93.563  10.850 -0.4121 1.9080
ATOM   2885  H   LEU B 193     -28.758  93.364   5.517  0.2719 0.6000
ATOM   2886  HA  LEU B 193     -27.302  94.609   7.774  0.0922 1.3870
ATOM   2887  HB2 LEU B 193     -29.591  94.693   8.378  0.0457 1.4870
ATOM   2888  HB3 LEU B 193     -29.711  93.078   8.161  0.0457 1.4870
ATOM   2889  HG  LEU B 193     -28.448  92.678  10.078 -0.0361 1.4870
ATOM   2890 HD11 LEU B 193     -28.178  95.543  10.352  0.1000 1.4870
ATOM   2891 HD12 LEU B 193     -27.630  94.461  11.446  0.1000 1.4870
ATOM   2892 HD13 LEU B 193     -26.955  94.534   9.961  0.1000 1.4870
ATOM   2893 HD21 LEU B 193     -30.669  92.818  10.546  0.1000 1.4870
ATOM   2894 HD22 LEU B 193     -29.807  93.416  11.798  0.1000 1.4870
ATOM   2895 HD23 LEU B 193     -30.558  94.433  10.764  0.1000 1.4870
ATOM   2896  N   ASN B 194     -25.834  92.677   7.804 -0.4157 1.8240
ATOM   2897  CA  ASN B 194     -24.941  91.522   7.875  0.0143 1.9080
ATOM   2898  C   ASN B 194     -25.231  90.504   6.779  0.5973 1.9080
ATOM   2899  O   ASN B 194     -25.336  89.301   7.081 -0.5679 1.6612
ATOM   2900  CB  ASN B 194     -25.078  90.825   9.240 -0.2041 1.9080
ATOM   2901  CG  ASN B 194     -24.825  91.761  10.411  0.7130 1.9080
ATOM   2902  H   ASN B 194     -25.504  93.661   7.917  0.2719 0.6000
ATOM   2903  HA  ASN B 194     -24.002  91.863   7.721  0.1048 1.3870
ATOM   2904  HB2 ASN B 194     -26.004  90.465   9.314  0.0797 1.4870
ATOM   2905  HB3 ASN B 194     -24.416  90.081   9.277  0.0797 1.4870
ATOM   2906  OD1 ASN B 194     -23.681  92.164  10.674 -0.5931 1.6612
ATOM   2907  ND2 ASN B 194     -25.893  92.103  11.134 -0.9191 1.8240
ATOM   2908 HD22 ASN B 194     -26.793  91.740  10.893  0.4196 0.6000
ATOM   2909 HD21 ASN B 194     -25.792  92.719  11.913  0.4196 0.6000
ATOM   2910  N   ASN B 195     -25.411  90.973   5.535 -0.4157 1.8240
ATOM   2911  CA  ASN B 195     -25.702  90.062   4.433  0.0143 1.9080
ATOM   2912  C   ASN B 195     -24.415  89.390   4.018  0.5973 1.9080
ATOM   2913  O   ASN B 195     -23.662  89.882   3.191 -0.5679 1.6612
ATOM   2914  CB  ASN B 195     -26.391  90.717   3.233 -0.2041 1.9080
ATOM   2915  CG  ASN B 195     -26.591  89.731   2.071  0.7130 1.9080
ATOM   2916  H   ASN B 195     -25.328  91.994   5.437  0.2719 0.6000
ATOM   2917  HA  ASN B 195     -26.308  89.353   4.790  0.1048 1.3870
ATOM   2918  HB2 ASN B 195     -27.283  91.045   3.517  0.0797 1.4870
ATOM   2919  HB3 ASN B 195     -25.826  91.465   2.910  0.0797 1.4870
ATOM   2920  OD1 ASN B 195     -26.842  88.550   2.288 -0.5931 1.6612
ATOM   2921  ND2 ASN B 195     -26.468  90.218   0.837 -0.9191 1.8240
ATOM   2922 HD22 ASN B 195     -26.248  91.190   0.716  0.4196 0.6000
ATOM   2923 HD21 ASN B 195     -26.592  89.628   0.048  0.4196 0.6000
ATOM   2924  N   ASN B 196     -24.178  88.249   4.631 -0.4157 1.8240
ATOM   2925  CA  ASN B 196     -22.933  87.573   4.478  0.0143 1.9080
ATOM   2926  C   ASN B 196     -23.156  86.301   3.708  0.5973 1.9080
ATOM   2927  O   ASN B 196     -22.299  85.422   3.688 -0.5679 1.6612
ATOM   2928  CB  ASN B 196     -22.304  87.302   5.844 -0.2041 1.9080
ATOM   2929  CG  ASN B 196     -22.971  86.158   6.608  0.7130 1.9080
ATOM   2930  H   ASN B 196     -24.965  87.901   5.220  0.2719 0.6000
ATOM   2931  HA  ASN B 196     -22.333  88.154   3.919  0.1048 1.3870
ATOM   2932  HB2 ASN B 196     -21.342  87.069   5.711  0.0797 1.4870
ATOM   2933  HB3 ASN B 196     -22.376  88.131   6.397  0.0797 1.4870
ATOM   2934  OD1 ASN B 196     -24.143  85.765   6.370 -0.5931 1.6612
ATOM   2935  ND2 ASN B 196     -22.207  85.615   7.560 -0.9191 1.8240
ATOM   2936 HD22 ASN B 196     -21.290  85.948   7.741  0.4196 0.6000
ATOM   2937 HD21 ASN B 196     -22.573  84.850   8.106  0.4196 0.6000
ATOM   2938  N   PHE B 197     -24.309  86.210   3.068 -0.4157 1.8240
ATOM   2939  CA  PHE B 197     -24.626  85.029   2.326 -0.0024 1.9080
ATOM   2940  C   PHE B 197     -23.472  84.615   1.393  0.5973 1.9080
ATOM   2941  O   PHE B 197     -22.905  83.542   1.517 -0.5679 1.6612
ATOM   2942  CB  PHE B 197     -25.905  85.243   1.552 -0.0343 1.9080
ATOM   2943  CG  PHE B 197     -26.397  84.007   0.879  0.0118 1.9080
ATOM   2944  CD1 PHE B 197     -27.381  83.230   1.448 -0.1256 1.9080
ATOM   2945  CD2 PHE B 197     -25.886  83.626  -0.321 -0.1256 1.9080
ATOM   2946  CE1 PHE B 197     -27.871  82.122   0.799 -0.1704 1.9080
ATOM   2947  CE2 PHE B 197     -26.339  82.472  -0.954 -0.1704 1.9080
ATOM   2948  CZ  PHE B 197     -27.324  81.725  -0.390 -0.1072 1.9080
ATOM   2949  H   PHE B 197     -24.926  87.035   3.153  0.2719 0.6000
ATOM   2950  HA  PHE B 197     -24.737  84.269   2.983  0.0978 1.3870
ATOM   2951  HB2 PHE B 197     -26.602  85.545   2.185  0.0295 1.4870
ATOM   2952  HB3 PHE B 197     -25.733  85.924   0.855  0.0295 1.4870
ATOM   2953  HD1 PHE B 197     -27.748  83.474   2.348  0.1330 1.4590
ATOM   2954  HD2 PHE B 197     -25.173  84.174  -0.769  0.1330 1.4590
ATOM   2955  HE1 PHE B 197     -28.639  81.604   1.211  0.1430 1.4590
ATOM   2956  HE2 PHE B 197     -25.917  82.203  -1.841  0.1430 1.4590
ATOM   2957  HZ  PHE B 197     -27.653  80.888  -0.837  0.1297 1.4590
ATOM   2958  N   GLY B 198     -23.128  85.475   0.469 -0.4157 1.8240
ATOM   2959  CA  GLY B 198     -22.098  85.160  -0.468 -0.0252 1.9080
ATOM   2960  C   GLY B 198     -20.822  84.755   0.223  0.5973 1.9080
ATOM   2961  O   GLY B 198     -20.148  83.813  -0.181 -0.5679 1.6612
ATOM   2962  H   GLY B 198     -23.653  86.372   0.481  0.2719 0.6000
ATOM   2963  HA2 GLY B 198     -22.402  84.405  -1.075  0.0698 1.3870
ATOM   2964  HA3 GLY B 198     -21.914  85.962  -1.062  0.0698 1.3870
ATOM   2965  N   GLU B 199     -20.489  85.471   1.272 -0.5163 1.8240
ATOM   2966  CA  GLU B 199     -19.210  85.256   1.928  0.0397 1.9080
ATOM   2967  C   GLU B 199     -19.087  83.850   2.532  0.5366 1.9080
ATOM   2968  O   GLU B 199     -18.047  83.284   2.543 -0.5819 1.6612
ATOM   2969  CB  GLU B 199     -19.000  86.349   2.964  0.0560 1.9080
ATOM   2970  CG  GLU B 199     -17.705  86.269   3.750  0.0136 1.9080
ATOM   2971  CD  GLU B 199     -17.478  87.489   4.651  0.8054 1.9080
ATOM   2972  OE1 GLU B 199     -18.364  88.388   4.722 -0.8188 1.6612
ATOM   2973  OE2 GLU B 199     -16.402  87.538   5.295 -0.8188 1.6612
ATOM   2974  H   GLU B 199     -21.182  86.170   1.579  0.2936 0.6000
ATOM   2975  HA  GLU B 199     -18.456  85.396   1.265  0.1105 1.3870
ATOM   2976  HB2 GLU B 199     -19.007  87.221   2.490 -0.0173 1.4870
ATOM   2977  HB3 GLU B 199     -19.747  86.297   3.615 -0.0173 1.4870
ATOM   2978  HG2 GLU B 199     -17.741  85.481   4.334 -0.0425 1.4870
ATOM   2979  HG3 GLU B 199     -16.954  86.234   3.118 -0.0425 1.4870
ATOM   2980  N   VAL B 200     -20.168  83.266   2.981 -0.4157 1.8240
ATOM   2981  CA  VAL B 200     -20.143  81.945   3.594 -0.0875 1.9080
ATOM   2982  C   VAL B 200     -20.185  80.806   2.547  0.5973 1.9080
ATOM   2983  O   VAL B 200     -19.696  79.725   2.790 -0.5679 1.6612
ATOM   2984  CB  VAL B 200     -21.357  81.823   4.543  0.2985 1.9080
ATOM   2985  CG1 VAL B 200     -21.756  80.380   4.819 -0.3192 1.9080
ATOM   2986  CG2 VAL B 200     -21.063  82.501   5.837 -0.3192 1.9080
ATOM   2987  H   VAL B 200     -21.049  83.819   2.867  0.2719 0.6000
ATOM   2988  HA  VAL B 200     -19.279  81.847   4.109  0.0969 1.3870
ATOM   2989  HB  VAL B 200     -22.139  82.262   4.090 -0.0297 1.4870
ATOM   2990 HG11 VAL B 200     -22.676  80.357   5.210  0.0791 1.4870
ATOM   2991 HG12 VAL B 200     -21.745  79.861   3.964  0.0791 1.4870
ATOM   2992 HG13 VAL B 200     -21.110  79.972   5.464  0.0791 1.4870
ATOM   2993 HG21 VAL B 200     -20.541  83.344   5.675  0.0791 1.4870
ATOM   2994 HG22 VAL B 200     -21.920  82.736   6.307  0.0791 1.4870
ATOM   2995 HG23 VAL B 200     -20.523  81.895   6.430  0.0791 1.4870
ATOM   2996  N   VAL B 201     -20.757  81.068   1.388 -0.4157 1.8240
ATOM   2997  CA  VAL B 201     -21.108  80.066   0.376 -0.0875 1.9080
ATOM   2998  C   VAL B 201     -20.105  80.026  -0.807  0.5973 1.9080
ATOM   2999  O   VAL B 201     -20.058  79.110  -1.654 -0.5679 1.6612
ATOM   3000  CB  VAL B 201     -22.556  80.387  -0.063  0.2985 1.9080
ATOM   3001  CG1 VAL B 201     -22.916  79.781  -1.373 -0.3192 1.9080
ATOM   3002  CG2 VAL B 201     -23.514  79.882   0.974 -0.3192 1.9080
ATOM   3003  H   VAL B 201     -20.953  82.101   1.235  0.2719 0.6000
ATOM   3004  HA  VAL B 201     -21.092  79.155   0.814  0.0969 1.3870
ATOM   3005  HB  VAL B 201     -22.617  81.388  -0.159 -0.0297 1.4870
ATOM   3006 HG11 VAL B 201     -23.915  79.748  -1.482  0.0791 1.4870
ATOM   3007 HG12 VAL B 201     -22.530  80.322  -2.128  0.0791 1.4870
ATOM   3008 HG13 VAL B 201     -22.557  78.844  -1.437  0.0791 1.4870
ATOM   3009 HG21 VAL B 201     -24.380  80.386   0.913  0.0791 1.4870
ATOM   3010 HG22 VAL B 201     -23.692  78.905   0.827  0.0791 1.4870
ATOM   3011 HG23 VAL B 201     -23.124  80.010   1.890  0.0791 1.4870
ATOM   3012  N   GLY B 202     -19.241  80.999  -0.863 -0.4157 1.8240
ATOM   3013  CA  GLY B 202     -18.122  80.895  -1.779 -0.0252 1.9080
ATOM   3014  C   GLY B 202     -17.445  79.540  -1.669  0.5973 1.9080
ATOM   3015  O   GLY B 202     -17.252  79.055  -0.594 -0.5679 1.6612
ATOM   3016  H   GLY B 202     -19.406  81.799  -0.243  0.2719 0.6000
ATOM   3017  HA2 GLY B 202     -18.446  81.029  -2.726  0.0698 1.3870
ATOM   3018  HA3 GLY B 202     -17.450  81.620  -1.576  0.0698 1.3870
ATOM   3019  N   SER B 203     -17.120  78.955  -2.795 -0.4157 1.8240
ATOM   3020  CA  SER B 203     -16.336  77.760  -2.882 -0.0249 1.9080
ATOM   3021  C   SER B 203     -15.119  77.809  -1.944  0.5973 1.9080
ATOM   3022  O   SER B 203     -14.417  78.816  -1.871 -0.5679 1.6612
ATOM   3023  CB  SER B 203     -15.865  77.513  -4.329  0.2117 1.9080
ATOM   3024  OG  SER B 203     -16.965  77.213  -5.185 -0.6546 1.7210
ATOM   3025  H   SER B 203     -17.496  79.454  -3.655  0.2719 0.6000
ATOM   3026  HA  SER B 203     -16.903  76.974  -2.592  0.0843 1.3870
ATOM   3027  HB2 SER B 203     -15.412  78.333  -4.660  0.0352 1.3870
ATOM   3028  HB3 SER B 203     -15.235  76.744  -4.331  0.0352 1.3870
ATOM   3029  HG  SER B 203     -16.734  77.471  -6.121  0.4275 0.0000
ATOM   3030  N   GLY B 204     -14.936  76.700  -1.215 -0.4157 1.8240
ATOM   3031  CA  GLY B 204     -13.867  76.538  -0.312 -0.0252 1.9080
ATOM   3032  C   GLY B 204     -14.080  77.006   1.074  0.5973 1.9080
ATOM   3033  O   GLY B 204     -13.103  77.133   1.781 -0.5679 1.6612
ATOM   3034  H   GLY B 204     -15.678  75.969  -1.394  0.2719 0.6000
ATOM   3035  HA2 GLY B 204     -13.588  75.533  -0.289  0.0698 1.3870
ATOM   3036  HA3 GLY B 204     -13.018  77.006  -0.699  0.0698 1.3870
ATOM   3037  N   ASN B 205     -15.319  77.229   1.500 -0.4157 1.8240
ATOM   3038  CA  ASN B 205     -15.586  77.521   2.913  0.0143 1.9080
ATOM   3039  C   ASN B 205     -15.097  76.376   3.798  0.5973 1.9080
ATOM   3040  O   ASN B 205     -15.623  75.266   3.767 -0.5679 1.6612
ATOM   3041  CB  ASN B 205     -17.074  77.770   3.242 -0.2041 1.9080
ATOM   3042  CG  ASN B 205     -17.282  78.236   4.709  0.7130 1.9080
ATOM   3043  H   ASN B 205     -16.053  77.181   0.778  0.2719 0.6000
ATOM   3044  HA  ASN B 205     -15.045  78.331   3.154  0.1048 1.3870
ATOM   3045  HB2 ASN B 205     -17.416  78.480   2.645  0.0797 1.4870
ATOM   3046  HB3 ASN B 205     -17.572  76.924   3.117  0.0797 1.4870
ATOM   3047  OD1 ASN B 205     -16.448  77.996   5.605 -0.5931 1.6612
ATOM   3048  ND2 ASN B 205     -18.372  78.939   4.942 -0.9191 1.8240
ATOM   3049 HD22 ASN B 205     -19.015  79.141   4.199  0.4196 0.6000
ATOM   3050 HD21 ASN B 205     -18.568  79.278   5.866  0.4196 0.6000
ATOM   3051  N   PRO B 206     -14.110  76.665   4.632 -0.2548 1.8240
ATOM   3052  CA  PRO B 206     -13.565  75.654   5.501 -0.0266 1.9080
ATOM   3053  C   PRO B 206     -14.614  74.889   6.277  0.5896 1.9080
ATOM   3054  O   PRO B 206     -14.495  73.688   6.411 -0.5748 1.6612
ATOM   3055  CB  PRO B 206     -12.698  76.477   6.436 -0.0070 1.9080
ATOM   3056  CG  PRO B 206     -12.163  77.532   5.532  0.0189 1.9080
ATOM   3057  CD  PRO B 206     -13.387  77.945   4.770  0.0192 1.9080
ATOM   3058  HA  PRO B 206     -12.969  75.008   4.977  0.0641 1.3870
ATOM   3059  HB2 PRO B 206     -13.242  76.876   7.170  0.0253 1.4870
ATOM   3060  HB3 PRO B 206     -11.962  75.926   6.820  0.0253 1.4870
ATOM   3061  HG2 PRO B 206     -11.794  78.292   6.055  0.0213 1.4870
ATOM   3062  HG3 PRO B 206     -11.472  77.158   4.924  0.0213 1.4870
ATOM   3063  HD2 PRO B 206     -13.935  78.601   5.280  0.0391 1.3870
ATOM   3064  HD3 PRO B 206     -13.157  78.314   3.874  0.0391 1.3870
ATOM   3065  N   ALA B 207     -15.631  75.560   6.778 -0.4157 1.8240
ATOM   3066  CA  ALA B 207     -16.687  74.877   7.548  0.0337 1.9080
ATOM   3067  C   ALA B 207     -17.277  73.680   6.789  0.5973 1.9080
ATOM   3068  O   ALA B 207     -17.706  72.740   7.383 -0.5679 1.6612
ATOM   3069  CB  ALA B 207     -17.812  75.840   7.906 -0.1825 1.9080
ATOM   3070  H   ALA B 207     -15.634  76.577   6.596  0.2719 0.6000
ATOM   3071  HA  ALA B 207     -16.287  74.542   8.412  0.0823 1.3870
ATOM   3072  HB1 ALA B 207     -18.637  75.591   7.400  0.0603 1.4870
ATOM   3073  HB2 ALA B 207     -17.995  75.789   8.887  0.0603 1.4870
ATOM   3074  HB3 ALA B 207     -17.542  76.772   7.666  0.0603 1.4870
ATOM   3075  N   ASP B 208     -17.286  73.738   5.477 -0.5163 1.8240
ATOM   3076  CA  ASP B 208     -17.820  72.670   4.677  0.0381 1.9080
ATOM   3077  C   ASP B 208     -16.906  71.469   4.636  0.5366 1.9080
ATOM   3078  O   ASP B 208     -17.291  70.435   4.139 -0.5819 1.6612
ATOM   3079  CB  ASP B 208     -18.025  73.142   3.232 -0.0303 1.9080
ATOM   3080  CG  ASP B 208     -19.293  73.934   3.049  0.7994 1.9080
ATOM   3081  OD1 ASP B 208     -20.246  73.623   3.779 -0.8014 1.6612
ATOM   3082  OD2 ASP B 208     -19.334  74.856   2.175 -0.8014 1.6612
ATOM   3083  H   ASP B 208     -16.879  74.612   5.075  0.2936 0.6000
ATOM   3084  HA  ASP B 208     -18.687  72.368   5.111  0.0880 1.3870
ATOM   3085  HB2 ASP B 208     -17.247  73.712   2.987 -0.0122 1.4870
ATOM   3086  HB3 ASP B 208     -18.058  72.335   2.652 -0.0122 1.4870
ATOM   3087  N   PHE B 209     -15.675  71.638   5.062 -0.4157 1.8240
ATOM   3088  CA  PHE B 209     -14.648  70.633   4.841 -0.0024 1.9080
ATOM   3089  C   PHE B 209     -13.940  70.238   6.146  0.5973 1.9080
ATOM   3090  O   PHE B 209     -13.414  69.152   6.236 -0.5679 1.6612
ATOM   3091  CB  PHE B 209     -13.658  71.161   3.794 -0.0343 1.9080
ATOM   3092  CG  PHE B 209     -14.275  71.348   2.449  0.0118 1.9080
ATOM   3093  CD1 PHE B 209     -14.545  72.615   1.962 -0.1256 1.9080
ATOM   3094  CD2 PHE B 209     -14.651  70.255   1.691 -0.1256 1.9080
ATOM   3095  CE1 PHE B 209     -15.149  72.800   0.727 -0.1704 1.9080
ATOM   3096  CE2 PHE B 209     -15.276  70.434   0.455 -0.1704 1.9080
ATOM   3097  CZ  PHE B 209     -15.530  71.706  -0.018 -0.1072 1.9080
ATOM   3098  H   PHE B 209     -15.498  72.534   5.562  0.2719 0.6000
ATOM   3099  HA  PHE B 209     -15.111  69.801   4.506  0.0978 1.3870
ATOM   3100  HB2 PHE B 209     -13.328  72.035   4.111  0.0295 1.4870
ATOM   3101  HB3 PHE B 209     -12.929  70.501   3.715  0.0295 1.4870
ATOM   3102  HD1 PHE B 209     -14.301  73.418   2.507  0.1330 1.4590
ATOM   3103  HD2 PHE B 209     -14.477  69.330   2.023  0.1330 1.4590
ATOM   3104  HE1 PHE B 209     -15.305  73.735   0.387  0.1430 1.4590
ATOM   3105  HE2 PHE B 209     -15.541  69.618  -0.087  0.1430 1.4590
ATOM   3106  HZ  PHE B 209     -15.989  71.835  -0.899  0.1297 1.4590
ATOM   3107  N   ILE B 210     -13.942  71.143   7.121 -0.4157 1.8240
ATOM   3108  CA  ILE B 210     -13.490  70.907   8.464 -0.0597 1.9080
ATOM   3109  C   ILE B 210     -14.685  70.866   9.460  0.5973 1.9080
ATOM   3110  O   ILE B 210     -15.107  71.880  10.008 -0.5679 1.6612
ATOM   3111  CB  ILE B 210     -12.496  72.002   8.893  0.1303 1.9080
ATOM   3112  CG1 ILE B 210     -11.490  72.317   7.790 -0.0430 1.9080
ATOM   3113  CG2 ILE B 210     -11.727  71.565  10.121 -0.3204 1.9080
ATOM   3114  CD1 ILE B 210     -10.787  71.099   7.248 -0.0660 1.9080
ATOM   3115  H   ILE B 210     -14.321  72.087   6.803  0.2719 0.6000
ATOM   3116  HA  ILE B 210     -13.089  69.986   8.488  0.0869 1.3870
ATOM   3117  HB  ILE B 210     -13.019  72.833   9.083  0.0187 1.4870
ATOM   3118 HG12 ILE B 210     -11.972  72.775   7.044  0.0236 1.4870
ATOM   3119 HG13 ILE B 210     -10.806  72.946   8.161  0.0236 1.4870
ATOM   3120 HG21 ILE B 210     -11.115  72.299  10.415  0.0882 1.4870
ATOM   3121 HG22 ILE B 210     -12.365  71.352  10.861  0.0882 1.4870
ATOM   3122 HG23 ILE B 210     -11.186  70.751   9.909  0.0882 1.4870
ATOM   3123 HD11 ILE B 210     -11.461  70.467   6.865  0.0186 1.4870
ATOM   3124 HD12 ILE B 210     -10.145  71.374   6.532  0.0186 1.4870
ATOM   3125 HD13 ILE B 210     -10.287  70.645   7.986  0.0186 1.4870
ATOM   3126  N   PRO B 211     -15.217  69.679   9.722 -0.2548 1.8240
ATOM   3127  CA  PRO B 211     -16.355  69.603  10.596 -0.0266 1.9080
ATOM   3128  C   PRO B 211     -16.297  70.336  11.956  0.5896 1.9080
ATOM   3129  O   PRO B 211     -17.310  70.802  12.455 -0.5748 1.6612
ATOM   3130  CB  PRO B 211     -16.479  68.109  10.839 -0.0070 1.9080
ATOM   3131  CG  PRO B 211     -15.905  67.471   9.649  0.0189 1.9080
ATOM   3132  CD  PRO B 211     -14.745  68.337   9.307  0.0192 1.9080
ATOM   3133  HA  PRO B 211     -17.223  69.896  10.094  0.0641 1.3870
ATOM   3134  HB2 PRO B 211     -15.978  67.844  11.677  0.0253 1.4870
ATOM   3135  HB3 PRO B 211     -17.448  67.850  10.966  0.0253 1.4870
ATOM   3136  HG2 PRO B 211     -15.607  66.533   9.850  0.0213 1.4870
ATOM   3137  HG3 PRO B 211     -16.570  67.446   8.897  0.0213 1.4870
ATOM   3138  HD2 PRO B 211     -13.926  68.088   9.819  0.0391 1.3870
ATOM   3139  HD3 PRO B 211     -14.546  68.330   8.328  0.0391 1.3870
ATOM   3140  N   ILE B 212     -15.151  70.437  12.574 -0.4157 1.8240
ATOM   3141  CA  ILE B 212     -15.076  71.019  13.912 -0.0597 1.9080
ATOM   3142  C   ILE B 212     -15.481  72.508  13.869  0.5973 1.9080
ATOM   3143  O   ILE B 212     -16.059  73.019  14.832 -0.5679 1.6612
ATOM   3144  CB  ILE B 212     -13.664  70.787  14.543  0.1303 1.9080
ATOM   3145  CG1 ILE B 212     -13.587  71.159  16.023 -0.0430 1.9080
ATOM   3146  CG2 ILE B 212     -12.611  71.596  13.865 -0.3204 1.9080
ATOM   3147  CD1 ILE B 212     -13.705  69.980  16.956 -0.0660 1.9080
ATOM   3148  H   ILE B 212     -14.325  70.085  12.061  0.2719 0.6000
ATOM   3149  HA  ILE B 212     -15.771  70.557  14.464  0.0869 1.3870
ATOM   3150  HB  ILE B 212     -13.456  69.808  14.453  0.0187 1.4870
ATOM   3151 HG12 ILE B 212     -12.715  71.620  16.187  0.0236 1.4870
ATOM   3152 HG13 ILE B 212     -14.327  71.803  16.222  0.0236 1.4870
ATOM   3153 HG21 ILE B 212     -11.707  71.378  14.242  0.0882 1.4870
ATOM   3154 HG22 ILE B 212     -12.602  71.402  12.880  0.0882 1.4870
ATOM   3155 HG23 ILE B 212     -12.785  72.576  13.997  0.0882 1.4870
ATOM   3156 HD11 ILE B 212     -12.963  69.335  16.774  0.0186 1.4870
ATOM   3157 HD12 ILE B 212     -13.647  70.296  17.903  0.0186 1.4870
ATOM   3158 HD13 ILE B 212     -14.584  69.526  16.811  0.0186 1.4870
ATOM   3159  N   LEU B 213     -15.248  73.203  12.755 -0.4157 1.8240
ATOM   3160  CA  LEU B 213     -15.568  74.631  12.700 -0.0518 1.9080
ATOM   3161  C   LEU B 213     -17.050  74.885  12.795  0.5973 1.9080
ATOM   3162  O   LEU B 213     -17.458  75.922  13.284 -0.5679 1.6612
ATOM   3163  CB  LEU B 213     -15.046  75.260  11.450 -0.1102 1.9080
ATOM   3164  CG  LEU B 213     -13.573  74.983  11.252  0.3531 1.9080
ATOM   3165  CD1 LEU B 213     -13.118  75.659   9.982 -0.4121 1.9080
ATOM   3166  CD2 LEU B 213     -12.795  75.487  12.436 -0.4121 1.9080
ATOM   3167  H   LEU B 213     -14.843  72.672  11.976  0.2719 0.6000
ATOM   3168  HA  LEU B 213     -15.108  75.086  13.479  0.0922 1.3870
ATOM   3169  HB2 LEU B 213     -15.525  74.879  10.679  0.0457 1.4870
ATOM   3170  HB3 LEU B 213     -15.159  76.235  11.514  0.0457 1.4870
ATOM   3171  HG  LEU B 213     -13.429  74.001  11.177 -0.0361 1.4870
ATOM   3172 HD11 LEU B 213     -13.268  76.648  10.050  0.1000 1.4870
ATOM   3173 HD12 LEU B 213     -12.142  75.486   9.835  0.1000 1.4870
ATOM   3174 HD13 LEU B 213     -13.636  75.302   9.201  0.1000 1.4870
ATOM   3175 HD21 LEU B 213     -13.105  75.026  13.272  0.1000 1.4870
ATOM   3176 HD22 LEU B 213     -11.816  75.304  12.307  0.1000 1.4870
ATOM   3177 HD23 LEU B 213     -12.930  76.476  12.540  0.1000 1.4870
ATOM   3178  N   ARG B 214     -17.853  73.917  12.377 -0.3479 1.8240
ATOM   3179  CA  ARG B 214     -19.313  74.009  12.504 -0.2637 1.9080
ATOM   3180  C   ARG B 214     -19.788  74.038  13.945  0.7341 1.9080
ATOM   3181  O   ARG B 214     -20.923  74.395  14.192 -0.5894 1.6612
ATOM   3182  CB  ARG B 214     -20.022  72.837  11.768 -0.0007 1.9080
ATOM   3183  CG  ARG B 214     -19.295  72.413  10.480  0.0390 1.9080
ATOM   3184  CD  ARG B 214     -20.215  71.811   9.466  0.0486 1.9080
ATOM   3185  NE  ARG B 214     -20.091  70.379   9.347 -0.5295 1.8240
ATOM   3186  CZ  ARG B 214     -19.382  69.728   8.423  0.8076 1.9080
ATOM   3187  NH1 ARG B 214     -18.678  70.358   7.479 -0.8627 1.8240
ATOM   3188  NH2 ARG B 214     -19.378  68.394   8.448 -0.8627 1.8240
ATOM   3189  H   ARG B 214     -17.372  73.097  11.957  0.2747 0.6000
ATOM   3190  HA  ARG B 214     -19.620  74.860  12.042  0.1560 1.3870
ATOM   3191  HB2 ARG B 214     -20.043  72.063  12.378  0.0327 1.4870
ATOM   3192  HB3 ARG B 214     -20.930  73.135  11.524  0.0327 1.4870
ATOM   3193  HG2 ARG B 214     -18.855  73.221  10.082  0.0285 1.4870
ATOM   3194  HG3 ARG B 214     -18.590  71.741  10.719  0.0285 1.4870
ATOM   3195  HD2 ARG B 214     -21.162  72.041   9.723  0.0687 1.3870
ATOM   3196  HD3 ARG B 214     -20.020  72.236   8.572  0.0687 1.3870
ATOM   3197  HE  ARG B 214     -20.588  69.802  10.027  0.3456 0.6000
ATOM   3198 HH11 ARG B 214     -18.665  71.361   7.475  0.4478 0.6000
ATOM   3199 HH12 ARG B 214     -18.177  69.840   6.797  0.4478 0.6000
ATOM   3200 HH21 ARG B 214     -19.878  67.899   9.154  0.4478 0.6000
ATOM   3201 HH22 ARG B 214     -18.866  67.887   7.750  0.4478 0.6000
ATOM   3202  N   TYR B 215     -18.954  73.591  14.885 -0.4157 1.8240
ATOM   3203  CA  TYR B 215     -19.366  73.484  16.288 -0.0014 1.9080
ATOM   3204  C   TYR B 215     -18.605  74.456  17.177  0.5973 1.9080
ATOM   3205  O   TYR B 215     -19.083  74.822  18.230 -0.5679 1.6612
ATOM   3206  CB  TYR B 215     -19.263  72.045  16.800 -0.0152 1.9080
ATOM   3207  CG  TYR B 215     -20.192  71.112  16.074 -0.0011 1.9080
ATOM   3208  CD1 TYR B 215     -19.872  70.649  14.807 -0.1906 1.9080
ATOM   3209  CD2 TYR B 215     -21.392  70.693  16.637 -0.1906 1.9080
ATOM   3210  CE1 TYR B 215     -20.706  69.790  14.116 -0.2341 1.9080
ATOM   3211  CE2 TYR B 215     -22.243  69.843  15.952 -0.2341 1.9080
ATOM   3212  CZ  TYR B 215     -21.894  69.398  14.682  0.3226 1.9080
ATOM   3213  OH  TYR B 215     -22.713  68.547  13.964 -0.5579 1.7210
ATOM   3214  H   TYR B 215     -18.011  73.332  14.545  0.2719 0.6000
ATOM   3215  HA  TYR B 215     -20.349  73.709  16.343  0.0876 1.3870
ATOM   3216  HB2 TYR B 215     -18.332  71.734  16.664  0.0295 1.4870
ATOM   3217  HB3 TYR B 215     -19.501  72.041  17.763  0.0295 1.4870
ATOM   3218  HD1 TYR B 215     -19.010  70.946  14.377  0.1699 1.4590
ATOM   3219  HD2 TYR B 215     -21.642  71.010  17.550  0.1699 1.4590
ATOM   3220  HE1 TYR B 215     -20.441  69.456  13.207  0.1656 1.4590
ATOM   3221  HE2 TYR B 215     -23.105  69.549  16.364  0.1656 1.4590
ATOM   3222  HH  TYR B 215     -23.031  69.018  13.144  0.3992 0.0000
ATOM   3223  N   LEU B 216     -17.449  74.919  16.742 -0.4157 1.8240
ATOM   3224  CA  LEU B 216     -16.788  76.005  17.459 -0.0518 1.9080
ATOM   3225  C   LEU B 216     -17.621  77.285  17.376  0.5973 1.9080
ATOM   3226  O   LEU B 216     -18.469  77.430  16.481 -0.5679 1.6612
ATOM   3227  CB  LEU B 216     -15.355  76.234  16.938 -0.1102 1.9080
ATOM   3228  CG  LEU B 216     -14.445  75.033  17.194  0.3531 1.9080
ATOM   3229  CD1 LEU B 216     -13.014  75.462  16.986 -0.4121 1.9080
ATOM   3230  CD2 LEU B 216     -14.599  74.385  18.579 -0.4121 1.9080
ATOM   3231  H   LEU B 216     -17.072  74.473  15.898  0.2719 0.6000
ATOM   3232  HA  LEU B 216     -16.702  75.747  18.425  0.0922 1.3870
ATOM   3233  HB2 LEU B 216     -15.407  76.371  15.970  0.0457 1.4870
ATOM   3234  HB3 LEU B 216     -14.982  77.002  17.415  0.0457 1.4870
ATOM   3235  HG  LEU B 216     -14.677  74.311  16.554 -0.0361 1.4870
ATOM   3236 HD11 LEU B 216     -12.784  76.202  17.622  0.1000 1.4870
ATOM   3237 HD12 LEU B 216     -12.399  74.688  17.149  0.1000 1.4870
ATOM   3238 HD13 LEU B 216     -12.889  75.787  16.046  0.1000 1.4870
ATOM   3239 HD21 LEU B 216     -15.538  74.065  18.688  0.1000 1.4870
ATOM   3240 HD22 LEU B 216     -13.968  73.615  18.652  0.1000 1.4870
ATOM   3241 HD23 LEU B 216     -14.389  75.062  19.282  0.1000 1.4870
ATOM   3242  N   PRO B 217     -17.400  78.208  18.332 -0.2548 1.8240
ATOM   3243  CA  PRO B 217     -18.132  79.469  18.227 -0.0266 1.9080
ATOM   3244  C   PRO B 217     -17.780  80.090  16.881  0.5896 1.9080
ATOM   3245  O   PRO B 217     -16.610  80.356  16.619 -0.5748 1.6612
ATOM   3246  CB  PRO B 217     -17.599  80.299  19.420 -0.0070 1.9080
ATOM   3247  CG  PRO B 217     -16.257  79.703  19.740  0.0189 1.9080
ATOM   3248  CD  PRO B 217     -16.377  78.241  19.402  0.0192 1.9080
ATOM   3249  HA  PRO B 217     -19.110  79.326  18.310  0.0641 1.3870
ATOM   3250  HB2 PRO B 217     -17.511  81.263  19.161  0.0253 1.4870
ATOM   3251  HB3 PRO B 217     -18.220  80.224  20.202  0.0253 1.4870
ATOM   3252  HG2 PRO B 217     -15.540  80.142  19.190  0.0213 1.4870
ATOM   3253  HG3 PRO B 217     -16.042  79.831  20.712  0.0213 1.4870
ATOM   3254  HD2 PRO B 217     -15.511  77.869  19.066  0.0391 1.3870
ATOM   3255  HD3 PRO B 217     -16.682  77.704  20.192  0.0391 1.3870
ATOM   3256  N   ASN B 218     -18.777  80.238  16.019 -0.4157 1.8240
ATOM   3257  CA  ASN B 218     -18.573  80.685  14.632  0.0143 1.9080
ATOM   3258  C   ASN B 218     -19.547  81.814  14.328  0.5973 1.9080
ATOM   3259  O   ASN B 218     -20.686  81.559  13.948 -0.5679 1.6612
ATOM   3260  CB  ASN B 218     -18.805  79.504  13.684 -0.2041 1.9080
ATOM   3261  CG  ASN B 218     -18.163  79.713  12.326  0.7130 1.9080
ATOM   3262  H   ASN B 218     -19.722  80.012  16.403  0.2719 0.6000
ATOM   3263  HA  ASN B 218     -17.652  81.066  14.581  0.1048 1.3870
ATOM   3264  HB2 ASN B 218     -18.415  78.688  14.099  0.0797 1.4870
ATOM   3265  HB3 ASN B 218     -19.786  79.391  13.559  0.0797 1.4870
ATOM   3266  OD1 ASN B 218     -18.066  80.836  11.825 -0.5931 1.6612
ATOM   3267  ND2 ASN B 218     -17.730  78.621  11.715 -0.9191 1.8240
ATOM   3268 HD22 ASN B 218     -17.838  77.723  12.143  0.4196 0.6000
ATOM   3269 HD21 ASN B 218     -17.290  78.690  10.816  0.4196 0.6000
ATOM   3270  N   PRO B 219     -19.139  83.071  14.572 -0.2548 1.8240
ATOM   3271  CA  PRO B 219     -20.132  84.164  14.387 -0.0266 1.9080
ATOM   3272  C   PRO B 219     -20.692  84.203  12.974  0.5896 1.9080
ATOM   3273  O   PRO B 219     -21.923  84.278  12.777 -0.5748 1.6612
ATOM   3274  CB  PRO B 219     -19.348  85.446  14.697 -0.0070 1.9080
ATOM   3275  CG  PRO B 219     -17.950  85.021  15.048  0.0189 1.9080
ATOM   3276  CD  PRO B 219     -17.923  83.528  15.263  0.0192 1.9080
ATOM   3277  HA  PRO B 219     -20.872  84.076  15.070  0.0641 1.3870
ATOM   3278  HB2 PRO B 219     -19.342  86.061  13.895  0.0253 1.4870
ATOM   3279  HB3 PRO B 219     -19.772  85.944  15.466  0.0253 1.4870
ATOM   3280  HG2 PRO B 219     -17.307  85.287  14.303  0.0213 1.4870
ATOM   3281  HG3 PRO B 219     -17.637  85.509  15.887  0.0213 1.4870
ATOM   3282  HD2 PRO B 219     -17.110  83.116  14.855  0.0391 1.3870
ATOM   3283  HD3 PRO B 219     -17.962  83.299  16.235  0.0391 1.3870
ATOM   3284  N   SER B 220     -19.789  84.113  12.003 -0.4157 1.8240
ATOM   3285  CA  SER B 220     -20.174  84.133  10.574 -0.0249 1.9080
ATOM   3286  C   SER B 220     -21.238  83.102  10.228  0.5973 1.9080
ATOM   3287  O   SER B 220     -22.206  83.369   9.518 -0.5679 1.6612
ATOM   3288  CB  SER B 220     -18.959  83.879   9.679  0.2117 1.9080
ATOM   3289  OG  SER B 220     -18.970  82.520   9.351 -0.6546 1.7210
ATOM   3290  H   SER B 220     -18.806  84.029  12.319  0.2719 0.6000
ATOM   3291  HA  SER B 220     -20.549  85.053  10.375  0.0843 1.3870
ATOM   3292  HB2 SER B 220     -19.049  84.421   8.865  0.0352 1.3870
ATOM   3293  HB3 SER B 220     -18.146  84.094  10.186  0.0352 1.3870
ATOM   3294  HG  SER B 220     -18.711  81.973  10.150  0.4275 0.0000
ATOM   3295  N   LEU B 221     -21.058  81.921  10.776 -0.4157 1.8240
ATOM   3296  CA  LEU B 221     -21.962  80.864  10.534 -0.0518 1.9080
ATOM   3297  C   LEU B 221     -23.238  81.076  11.306  0.5973 1.9080
ATOM   3298  O   LEU B 221     -24.336  80.644  10.875 -0.5679 1.6612
ATOM   3299  CB  LEU B 221     -21.278  79.574  10.913 -0.1102 1.9080
ATOM   3300  CG  LEU B 221     -21.874  78.322  10.312  0.3531 1.9080
ATOM   3301  CD1 LEU B 221     -22.035  78.440   8.794 -0.4121 1.9080
ATOM   3302  CD2 LEU B 221     -20.938  77.184  10.695 -0.4121 1.9080
ATOM   3303  H   LEU B 221     -20.212  81.850  11.383  0.2719 0.6000
ATOM   3304  HA  LEU B 221     -22.192  80.834   9.549  0.0922 1.3870
ATOM   3305  HB2 LEU B 221     -20.328  79.627  10.614  0.0457 1.4870
ATOM   3306  HB3 LEU B 221     -21.319  79.480  11.904  0.0457 1.4870
ATOM   3307  HG  LEU B 221     -22.777  78.151  10.721 -0.0361 1.4870
ATOM   3308 HD11 LEU B 221     -21.140  78.594   8.378  0.1000 1.4870
ATOM   3309 HD12 LEU B 221     -22.430  77.595   8.438  0.1000 1.4870
ATOM   3310 HD13 LEU B 221     -22.639  79.208   8.585  0.1000 1.4870
ATOM   3311 HD21 LEU B 221     -20.885  77.116  11.692  0.1000 1.4870
ATOM   3312 HD22 LEU B 221     -21.287  76.324  10.320  0.1000 1.4870
ATOM   3313 HD23 LEU B 221     -20.026  77.363  10.325  0.1000 1.4870
ATOM   3314  N   ASN B 222     -23.115  81.756  12.444 -0.4157 1.8240
ATOM   3315  CA  ASN B 222     -24.304  82.133  13.224  0.0143 1.9080
ATOM   3316  C   ASN B 222     -25.116  83.108  12.435  0.5973 1.9080
ATOM   3317  O   ASN B 222     -26.324  82.919  12.251 -0.5679 1.6612
ATOM   3318  CB  ASN B 222     -23.955  82.773  14.575 -0.2041 1.9080
ATOM   3319  CG  ASN B 222     -23.730  81.745  15.662  0.7130 1.9080
ATOM   3320  H   ASN B 222     -22.152  81.988  12.722  0.2719 0.6000
ATOM   3321  HA  ASN B 222     -24.846  81.299  13.338  0.1048 1.3870
ATOM   3322  HB2 ASN B 222     -23.123  83.307  14.461  0.0797 1.4870
ATOM   3323  HB3 ASN B 222     -24.710  83.364  14.843  0.0797 1.4870
ATOM   3324  OD1 ASN B 222     -23.967  80.538  15.477 -0.5931 1.6612
ATOM   3325  ND2 ASN B 222     -23.248  82.216  16.804 -0.9191 1.8240
ATOM   3326 HD22 ASN B 222     -23.060  83.190  16.917  0.4196 0.6000
ATOM   3327 HD21 ASN B 222     -23.069  81.587  17.568  0.4196 0.6000
ATOM   3328  N   ALA B 223     -24.435  84.148  11.952 -0.4157 1.8240
ATOM   3329  CA  ALA B 223     -25.089  85.169  11.157  0.0337 1.9080
ATOM   3330  C   ALA B 223     -25.749  84.539   9.942  0.5973 1.9080
ATOM   3331  O   ALA B 223     -26.863  84.906   9.548 -0.5679 1.6612
ATOM   3332  CB  ALA B 223     -24.094  86.251  10.755 -0.1825 1.9080
ATOM   3333  H   ALA B 223     -23.427  84.156  12.191  0.2719 0.6000
ATOM   3334  HA  ALA B 223     -25.799  85.613  11.713  0.0823 1.3870
ATOM   3335  HB1 ALA B 223     -23.220  85.828  10.518  0.0603 1.4870
ATOM   3336  HB2 ALA B 223     -24.447  86.752   9.965  0.0603 1.4870
ATOM   3337  HB3 ALA B 223     -23.962  86.883  11.518  0.0603 1.4870
ATOM   3338  N   PHE B 224     -25.067  83.573   9.353 -0.4157 1.8240
ATOM   3339  CA  PHE B 224     -25.585  82.955   8.157 -0.0024 1.9080
ATOM   3340  C   PHE B 224     -26.876  82.201   8.446  0.5973 1.9080
ATOM   3341  O   PHE B 224     -27.828  82.250   7.643 -0.5679 1.6612
ATOM   3342  CB  PHE B 224     -24.512  82.052   7.570 -0.0343 1.9080
ATOM   3343  CG  PHE B 224     -24.908  81.382   6.292  0.0118 1.9080
ATOM   3344  CD1 PHE B 224     -24.853  82.063   5.102 -0.1256 1.9080
ATOM   3345  CD2 PHE B 224     -25.267  80.059   6.282 -0.1256 1.9080
ATOM   3346  CE1 PHE B 224     -25.207  81.437   3.926 -0.1704 1.9080
ATOM   3347  CE2 PHE B 224     -25.589  79.417   5.117 -0.1704 1.9080
ATOM   3348  CZ  PHE B 224     -25.577  80.098   3.943 -0.1072 1.9080
ATOM   3349  H   PHE B 224     -24.178  83.316   9.804  0.2719 0.6000
ATOM   3350  HA  PHE B 224     -25.822  83.695   7.514  0.0978 1.3870
ATOM   3351  HB2 PHE B 224     -23.711  82.607   7.389  0.0295 1.4870
ATOM   3352  HB3 PHE B 224     -24.309  81.346   8.236  0.0295 1.4870
ATOM   3353  HD1 PHE B 224     -24.556  83.014   5.080  0.1330 1.4590
ATOM   3354  HD2 PHE B 224     -25.293  79.548   7.153  0.1330 1.4590
ATOM   3355  HE1 PHE B 224     -25.198  81.950   3.060  0.1430 1.4590
ATOM   3356  HE2 PHE B 224     -25.838  78.427   5.142  0.1430 1.4590
ATOM   3357  HZ  PHE B 224     -25.831  79.652   3.080  0.1297 1.4590
ATOM   3358  N   LYS B 225     -26.913  81.496   9.577 -0.3479 1.8240
ATOM   3359  CA  LYS B 225     -28.152  80.853  10.008 -0.2400 1.9080
ATOM   3360  C   LYS B 225     -29.232  81.904  10.259  0.7341 1.9080
ATOM   3361  O   LYS B 225     -30.377  81.772   9.805 -0.5894 1.6612
ATOM   3362  CB  LYS B 225     -27.936  80.033  11.285 -0.0094 1.9080
ATOM   3363  CG  LYS B 225     -27.054  78.801  11.142  0.0187 1.9080
ATOM   3364  CD  LYS B 225     -26.589  78.319  12.509 -0.0479 1.9080
ATOM   3365  CE  LYS B 225     -25.594  77.157  12.458 -0.0143 1.9080
ATOM   3366  NZ  LYS B 225     -24.702  77.142  13.663 -0.3854 1.8240
ATOM   3367  H   LYS B 225     -26.027  81.448  10.097  0.2747 0.6000
ATOM   3368  HA  LYS B 225     -28.468  80.234   9.283  0.1426 1.3870
ATOM   3369  HB2 LYS B 225     -27.522  80.636  11.975  0.0362 1.4870
ATOM   3370  HB3 LYS B 225     -28.838  79.737  11.619  0.0362 1.4870
ATOM   3371  HG2 LYS B 225     -27.576  78.075  10.704  0.0103 1.4870
ATOM   3372  HG3 LYS B 225     -26.257  79.031  10.592  0.0103 1.4870
ATOM   3373  HD2 LYS B 225     -26.151  79.085  12.990  0.0621 1.4870
ATOM   3374  HD3 LYS B 225     -27.390  78.022  13.038  0.0621 1.4870
ATOM   3375  HE2 LYS B 225     -26.103  76.297  12.417  0.1135 1.1000
ATOM   3376  HE3 LYS B 225     -25.031  77.249  11.636  0.1135 1.1000
ATOM   3377  HZ1 LYS B 225     -24.652  76.212  14.020  0.3400 0.6000
ATOM   3378  HZ2 LYS B 225     -23.791  77.453  13.399  0.3400 0.6000
ATOM   3379  HZ3 LYS B 225     -25.080  77.752  14.356  0.3400 0.6000
ATOM   3380  N   ASP B 226     -28.886  82.968  10.975 -0.5163 1.8240
ATOM   3381  CA  ASP B 226     -29.881  84.001  11.233  0.0381 1.9080
ATOM   3382  C   ASP B 226     -30.419  84.512   9.897  0.5366 1.9080
ATOM   3383  O   ASP B 226     -31.655  84.528   9.641 -0.5819 1.6612
ATOM   3384  CB  ASP B 226     -29.302  85.152  12.054 -0.0303 1.9080
ATOM   3385  CG  ASP B 226     -30.398  85.973  12.760  0.7994 1.9080
ATOM   3386  OD1 ASP B 226     -31.322  85.355  13.341 -0.8014 1.6612
ATOM   3387  OD2 ASP B 226     -30.354  87.225  12.738 -0.8014 1.6612
ATOM   3388  H   ASP B 226     -27.921  82.994  11.307  0.2936 0.6000
ATOM   3389  HA  ASP B 226     -30.645  83.569  11.709  0.0880 1.3870
ATOM   3390  HB2 ASP B 226     -28.705  84.774  12.747 -0.0122 1.4870
ATOM   3391  HB3 ASP B 226     -28.808  85.755  11.446 -0.0122 1.4870
ATOM   3392  N   LEU B 227     -29.484  84.885   9.024 -0.4157 1.8240
ATOM   3393  CA  LEU B 227     -29.865  85.423   7.731 -0.0518 1.9080
ATOM   3394  C   LEU B 227     -30.888  84.493   7.141  0.5973 1.9080
ATOM   3395  O   LEU B 227     -31.980  84.920   6.769 -0.5679 1.6612
ATOM   3396  CB  LEU B 227     -28.697  85.517   6.782 -0.1102 1.9080
ATOM   3397  CG  LEU B 227     -28.475  86.833   6.075  0.3531 1.9080
ATOM   3398  CD1 LEU B 227     -27.720  86.673   4.755 -0.4121 1.9080
ATOM   3399  CD2 LEU B 227     -29.787  87.567   5.890 -0.4121 1.9080
ATOM   3400  H   LEU B 227     -28.512  84.761   9.339  0.2719 0.6000
ATOM   3401  HA  LEU B 227     -30.280  86.318   7.867  0.0922 1.3870
ATOM   3402  HB2 LEU B 227     -27.859  85.311   7.301  0.0457 1.4870
ATOM   3403  HB3 LEU B 227     -28.815  84.812   6.074  0.0457 1.4870
ATOM   3404  HG  LEU B 227     -27.949  87.452   6.676 -0.0361 1.4870
ATOM   3405 HD11 LEU B 227     -28.244  86.080   4.144  0.1000 1.4870
ATOM   3406 HD12 LEU B 227     -27.601  87.570   4.331  0.1000 1.4870
ATOM   3407 HD13 LEU B 227     -26.826  86.265   4.933  0.1000 1.4870
ATOM   3408 HD21 LEU B 227     -30.203  87.747   6.784  0.1000 1.4870
ATOM   3409 HD22 LEU B 227     -29.624  88.437   5.420  0.1000 1.4870
ATOM   3410 HD23 LEU B 227     -30.413  87.008   5.342  0.1000 1.4870
ATOM   3411  N   ASN B 228     -30.552  83.208   7.068 -0.4157 1.8240
ATOM   3412  CA  ASN B 228     -31.430  82.313   6.337  0.0143 1.9080
ATOM   3413  C   ASN B 228     -32.803  82.155   6.982  0.5973 1.9080
ATOM   3414  O   ASN B 228     -33.759  81.869   6.276 -0.5679 1.6612
ATOM   3415  CB  ASN B 228     -30.775  80.959   6.067 -0.2041 1.9080
ATOM   3416  CG  ASN B 228     -29.942  80.965   4.809  0.7130 1.9080
ATOM   3417  H   ASN B 228     -29.693  82.937   7.535  0.2719 0.6000
ATOM   3418  HA  ASN B 228     -31.583  82.723   5.420  0.1048 1.3870
ATOM   3419  HB2 ASN B 228     -30.188  80.735   6.840  0.0797 1.4870
ATOM   3420  HB3 ASN B 228     -31.494  80.276   5.973  0.0797 1.4870
ATOM   3421  OD1 ASN B 228     -30.492  80.867   3.713 -0.5931 1.6612
ATOM   3422  ND2 ASN B 228     -28.608  81.082   4.947 -0.9191 1.8240
ATOM   3423 HD22 ASN B 228     -28.232  81.153   5.874  0.4196 0.6000
ATOM   3424 HD21 ASN B 228     -28.024  81.096   4.152  0.4196 0.6000
ATOM   3425  N   GLU B 229     -32.922  82.329   8.300 -0.5163 1.8240
ATOM   3426  CA  GLU B 229     -34.233  82.149   8.925  0.0397 1.9080
ATOM   3427  C   GLU B 229     -35.069  83.388   8.645  0.5366 1.9080
ATOM   3428  O   GLU B 229     -36.197  83.276   8.133 -0.5819 1.6612
ATOM   3429  CB  GLU B 229     -34.135  81.813  10.414  0.0560 1.9080
ATOM   3430  CG  GLU B 229     -34.167  80.304  10.726  0.0136 1.9080
ATOM   3431  CD  GLU B 229     -32.783  79.645  10.925  0.8054 1.9080
ATOM   3432  OE1 GLU B 229     -32.060  79.406   9.922 -0.8188 1.6612
ATOM   3433  OE2 GLU B 229     -32.420  79.330  12.091 -0.8188 1.6612
ATOM   3434  H   GLU B 229     -32.071  82.582   8.799  0.2936 0.6000
ATOM   3435  HA  GLU B 229     -34.681  81.346   8.542  0.1105 1.3870
ATOM   3436  HB2 GLU B 229     -33.278  82.159  10.749 -0.0173 1.4870
ATOM   3437  HB3 GLU B 229     -34.905  82.219  10.870 -0.0173 1.4870
ATOM   3438  HG2 GLU B 229     -34.672  80.175  11.565 -0.0425 1.4870
ATOM   3439  HG3 GLU B 229     -34.601  79.842   9.968 -0.0425 1.4870
ATOM   3440  N   LYS B 230     -34.497  84.562   8.888 -0.3479 1.8240
ATOM   3441  CA  LYS B 230     -35.120  85.815   8.424 -0.2400 1.9080
ATOM   3442  C   LYS B 230     -35.701  85.658   7.032  0.7341 1.9080
ATOM   3443  O   LYS B 230     -36.909  85.813   6.819 -0.5894 1.6612
ATOM   3444  CB  LYS B 230     -34.150  86.968   8.418 -0.0094 1.9080
ATOM   3445  CG  LYS B 230     -34.065  87.770   9.701  0.0187 1.9080
ATOM   3446  CD  LYS B 230     -33.231  89.032   9.439 -0.0479 1.9080
ATOM   3447  CE  LYS B 230     -32.383  89.486  10.633 -0.0143 1.9080
ATOM   3448  NZ  LYS B 230     -32.721  90.852  11.139 -0.3854 1.8240
ATOM   3449  H   LYS B 230     -33.611  84.528   9.410  0.2747 0.6000
ATOM   3450  HA  LYS B 230     -35.859  86.058   9.065  0.1426 1.3870
ATOM   3451  HB2 LYS B 230     -33.228  86.610   8.215  0.0362 1.4870
ATOM   3452  HB3 LYS B 230     -34.409  87.600   7.674  0.0362 1.4870
ATOM   3453  HG2 LYS B 230     -34.972  88.044   9.982  0.0103 1.4870
ATOM   3454  HG3 LYS B 230     -33.616  87.235  10.399  0.0103 1.4870
ATOM   3455  HD2 LYS B 230     -32.616  88.852   8.666  0.0621 1.4870
ATOM   3456  HD3 LYS B 230     -33.853  89.780   9.192  0.0621 1.4870
ATOM   3457  HE2 LYS B 230     -32.503  88.819  11.383  0.1135 1.1000
ATOM   3458  HE3 LYS B 230     -31.409  89.469  10.360  0.1135 1.1000
ATOM   3459  HZ1 LYS B 230     -31.878  91.333  11.372  0.3400 0.6000
ATOM   3460  HZ2 LYS B 230     -33.210  91.354  10.428  0.3400 0.6000
ATOM   3461  HZ3 LYS B 230     -33.297  90.768  11.950  0.3400 0.6000
ATOM   3462  N   PHE B 231     -34.860  85.315   6.080 -0.4157 1.8240
ATOM   3463  CA  PHE B 231     -35.342  85.066   4.722 -0.0024 1.9080
ATOM   3464  C   PHE B 231     -36.444  84.005   4.667  0.5973 1.9080
ATOM   3465  O   PHE B 231     -37.435  84.157   3.919 -0.5679 1.6612
ATOM   3466  CB  PHE B 231     -34.171  84.699   3.772 -0.0343 1.9080
ATOM   3467  CG  PHE B 231     -33.505  85.895   3.170  0.0118 1.9080
ATOM   3468  CD1 PHE B 231     -33.958  86.428   1.966 -0.1256 1.9080
ATOM   3469  CD2 PHE B 231     -32.459  86.517   3.809 -0.1256 1.9080
ATOM   3470  CE1 PHE B 231     -33.366  87.563   1.418 -0.1704 1.9080
ATOM   3471  CE2 PHE B 231     -31.866  87.660   3.274 -0.1704 1.9080
ATOM   3472  CZ  PHE B 231     -32.321  88.181   2.086 -0.1072 1.9080
ATOM   3473  H   PHE B 231     -33.870  85.239   6.358  0.2719 0.6000
ATOM   3474  HA  PHE B 231     -35.756  85.930   4.394  0.0978 1.3870
ATOM   3475  HB2 PHE B 231     -33.508  84.204   4.306  0.0295 1.4870
ATOM   3476  HB3 PHE B 231     -34.547  84.149   3.047  0.0295 1.4870
ATOM   3477  HD1 PHE B 231     -34.717  85.995   1.487  0.1330 1.4590
ATOM   3478  HD2 PHE B 231     -32.110  86.150   4.676  0.1330 1.4590
ATOM   3479  HE1 PHE B 231     -33.701  87.923   0.542  0.1430 1.4590
ATOM   3480  HE2 PHE B 231     -31.097  88.097   3.773  0.1430 1.4590
ATOM   3481  HZ  PHE B 231     -31.904  89.005   1.698  0.1297 1.4590
ATOM   3482  N   TYR B 232     -36.315  82.928   5.433 -0.4157 1.8240
ATOM   3483  CA  TYR B 232     -37.333  81.893   5.281 -0.0014 1.9080
ATOM   3484  C   TYR B 232     -38.665  82.373   5.853  0.5973 1.9080
ATOM   3485  O   TYR B 232     -39.708  81.950   5.383 -0.5679 1.6612
ATOM   3486  CB  TYR B 232     -36.944  80.532   5.885 -0.0152 1.9080
ATOM   3487  CG  TYR B 232     -37.446  79.365   5.069 -0.0011 1.9080
ATOM   3488  CD1 TYR B 232     -37.196  79.293   3.721 -0.1906 1.9080
ATOM   3489  CD2 TYR B 232     -38.126  78.311   5.642 -0.1906 1.9080
ATOM   3490  CE1 TYR B 232     -37.640  78.224   2.953 -0.2341 1.9080
ATOM   3491  CE2 TYR B 232     -38.568  77.222   4.887 -0.2341 1.9080
ATOM   3492  CZ  TYR B 232     -38.337  77.189   3.540  0.3226 1.9080
ATOM   3493  OH  TYR B 232     -38.741  76.112   2.756 -0.5579 1.7210
ATOM   3494  H   TYR B 232     -35.534  82.896   6.061  0.2719 0.6000
ATOM   3495  HA  TYR B 232     -37.460  81.715   4.301  0.0876 1.3870
ATOM   3496  HB2 TYR B 232     -35.954  80.486   5.927  0.0295 1.4870
ATOM   3497  HB3 TYR B 232     -37.339  80.474   6.793  0.0295 1.4870
ATOM   3498  HD1 TYR B 232     -36.678  80.030   3.267  0.1699 1.4590
ATOM   3499  HD2 TYR B 232     -38.312  78.317   6.629  0.1699 1.4590
ATOM   3500  HE1 TYR B 232     -37.449  78.207   1.965  0.1656 1.4590
ATOM   3501  HE2 TYR B 232     -39.053  76.472   5.343  0.1656 1.4590
ATOM   3502  HH  TYR B 232     -39.085  75.393   3.353  0.3992 0.0000
ATOM   3503  N   SER B 233     -38.641  83.237   6.863 -0.4157 1.8240
ATOM   3504  CA  SER B 233     -39.908  83.654   7.440 -0.0249 1.9080
ATOM   3505  C   SER B 233     -40.513  84.780   6.615  0.5973 1.9080
ATOM   3506  O   SER B 233     -41.716  84.797   6.374 -0.5679 1.6612
ATOM   3507  CB  SER B 233     -39.810  83.988   8.933  0.2117 1.9080
ATOM   3508  OG  SER B 233     -38.614  84.634   9.251 -0.6546 1.7210
ATOM   3509  H   SER B 233     -37.726  83.552   7.168  0.2719 0.6000
ATOM   3510  HA  SER B 233     -40.540  82.874   7.408  0.0843 1.3870
ATOM   3511  HB2 SER B 233     -40.583  84.578   9.175  0.0352 1.3870
ATOM   3512  HB3 SER B 233     -39.876  83.132   9.451  0.0352 1.3870
ATOM   3513  HG  SER B 233     -37.839  84.136   8.856  0.4275 0.0000
ATOM   3514  N   PHE B 234     -39.689  85.698   6.142 -0.4157 1.8240
ATOM   3515  CA  PHE B 234     -40.186  86.718   5.217 -0.0024 1.9080
ATOM   3516  C   PHE B 234     -40.889  86.060   4.055  0.5973 1.9080
ATOM   3517  O   PHE B 234     -41.936  86.527   3.597 -0.5679 1.6612
ATOM   3518  CB  PHE B 234     -39.049  87.584   4.705 -0.0343 1.9080
ATOM   3519  CG  PHE B 234     -39.459  88.568   3.654  0.0118 1.9080
ATOM   3520  CD1 PHE B 234     -40.022  89.782   4.007 -0.1256 1.9080
ATOM   3521  CD2 PHE B 234     -39.271  88.286   2.321 -0.1256 1.9080
ATOM   3522  CE1 PHE B 234     -40.394  90.696   3.047 -0.1704 1.9080
ATOM   3523  CE2 PHE B 234     -39.644  89.192   1.354 -0.1704 1.9080
ATOM   3524  CZ  PHE B 234     -40.206  90.399   1.718 -0.1072 1.9080
ATOM   3525  H   PHE B 234     -38.716  85.640   6.462  0.2719 0.6000
ATOM   3526  HA  PHE B 234     -40.873  87.251   5.718  0.0978 1.3870
ATOM   3527  HB2 PHE B 234     -38.681  88.092   5.472  0.0295 1.4870
ATOM   3528  HB3 PHE B 234     -38.362  86.987   4.313  0.0295 1.4870
ATOM   3529  HD1 PHE B 234     -40.160  90.000   4.973  0.1330 1.4590
ATOM   3530  HD2 PHE B 234     -38.858  87.413   2.050  0.1330 1.4590
ATOM   3531  HE1 PHE B 234     -40.802  91.575   3.325  0.1430 1.4590
ATOM   3532  HE2 PHE B 234     -39.505  88.968   0.372  0.1430 1.4590
ATOM   3533  HZ  PHE B 234     -40.477  91.060   1.014  0.1297 1.4590
ATOM   3534  N   MET B 235     -40.335  84.960   3.581 -0.4157 1.8240
ATOM   3535  CA  MET B 235     -41.001  84.258   2.530 -0.0237 1.9080
ATOM   3536  C   MET B 235     -42.317  83.747   3.042  0.5973 1.9080
ATOM   3537  O   MET B 235     -43.339  83.925   2.383 -0.5679 1.6612
ATOM   3538  CB  MET B 235     -40.192  83.079   2.046  0.0342 1.9080
ATOM   3539  CG  MET B 235     -41.034  82.090   1.259  0.0018 1.9080
ATOM   3540  SD  MET B 235     -40.322  80.462   1.322 -0.2737 2.0000
ATOM   3541  CE  MET B 235     -41.759  79.437   1.589 -0.0536 1.9080
ATOM   3542  H   MET B 235     -39.448  84.683   4.011  0.2719 0.6000
ATOM   3543  HA  MET B 235     -41.185  84.899   1.779  0.0880 1.3870
ATOM   3544  HB2 MET B 235     -39.450  83.402   1.453  0.0241 1.4870
ATOM   3545  HB3 MET B 235     -39.795  82.599   2.833  0.0241 1.4870
ATOM   3546  HG2 MET B 235     -41.980  82.097   1.641  0.0440 1.3870
ATOM   3547  HG3 MET B 235     -41.111  82.425   0.298  0.0440 1.3870
ATOM   3548  HE1 MET B 235     -41.613  78.850   2.388  0.0684 1.3870
ATOM   3549  HE2 MET B 235     -42.562  80.015   1.748  0.0684 1.3870
ATOM   3550  HE3 MET B 235     -41.920  78.863   0.783  0.0684 1.3870
ATOM   3551  N   GLN B 236     -42.278  83.091   4.200 -0.4157 1.8240
ATOM   3552  CA  GLN B 236     -43.488  82.519   4.813 -0.0031 1.9080
ATOM   3553  C   GLN B 236     -44.589  83.583   4.975  0.5973 1.9080
ATOM   3554  O   GLN B 236     -45.723  83.346   4.584 -0.5679 1.6612
ATOM   3555  CB  GLN B 236     -43.193  81.860   6.169 -0.0036 1.9080
ATOM   3556  CG  GLN B 236     -44.067  80.631   6.450 -0.0645 1.9080
ATOM   3557  CD  GLN B 236     -44.625  80.559   7.880  0.6951 1.9080
ATOM   3558  H   GLN B 236     -41.336  83.017   4.630  0.2719 0.6000
ATOM   3559  HA  GLN B 236     -43.841  81.809   4.195  0.0850 1.3870
ATOM   3560  HB2 GLN B 236     -42.240  81.569   6.185  0.0171 1.4870
ATOM   3561  HB3 GLN B 236     -43.358  82.526   6.893  0.0171 1.4870
ATOM   3562  HG2 GLN B 236     -44.843  80.638   5.812  0.0352 1.4870
ATOM   3563  HG3 GLN B 236     -43.520  79.805   6.285  0.0352 1.4870
ATOM   3564  OE1 GLN B 236     -45.595  79.836   8.145 -0.6086 1.6612
ATOM   3565  NE2 GLN B 236     -44.018  81.308   8.803 -0.9407 1.8240
ATOM   3566 HE21 GLN B 236     -44.343  81.317   9.755  0.4251 0.6000
ATOM   3567 HE22 GLN B 236     -43.216  81.871   8.520  0.4251 0.6000
ATOM   3568  N   LYS B 237     -44.227  84.746   5.530 -0.3479 1.8240
ATOM   3569  CA  LYS B 237     -45.108  85.910   5.636 -0.2400 1.9080
ATOM   3570  C   LYS B 237     -45.754  86.244   4.287  0.7341 1.9080
ATOM   3571  O   LYS B 237     -46.971  86.363   4.175 -0.5894 1.6612
ATOM   3572  CB  LYS B 237     -44.299  87.111   6.142 -0.0094 1.9080
ATOM   3573  CG  LYS B 237     -45.056  88.434   6.312  0.0187 1.9080
ATOM   3574  CD  LYS B 237     -44.100  89.622   6.165 -0.0479 1.9080
ATOM   3575  CE  LYS B 237     -44.682  90.944   6.648 -0.0143 1.9080
ATOM   3576  NZ  LYS B 237     -44.794  90.996   8.136 -0.3854 1.8240
ATOM   3577  H   LYS B 237     -43.238  84.751   5.889  0.2747 0.6000
ATOM   3578  HA  LYS B 237     -45.839  85.706   6.299  0.1426 1.3870
ATOM   3579  HB2 LYS B 237     -43.902  86.866   7.036  0.0362 1.4870
ATOM   3580  HB3 LYS B 237     -43.540  87.270   5.496  0.0362 1.4870
ATOM   3581  HG2 LYS B 237     -45.757  88.497   5.611  0.0103 1.4870
ATOM   3582  HG3 LYS B 237     -45.464  88.460   7.217  0.0103 1.4870
ATOM   3583  HD2 LYS B 237     -43.269  89.428   6.693  0.0621 1.4870
ATOM   3584  HD3 LYS B 237     -43.856  89.716   5.196  0.0621 1.4870
ATOM   3585  HE2 LYS B 237     -44.090  91.693   6.337  0.1135 1.1000
ATOM   3586  HE3 LYS B 237     -45.594  91.064   6.246  0.1135 1.1000
ATOM   3587  HZ1 LYS B 237     -44.799  91.950   8.433  0.3400 0.6000
ATOM   3588  HZ2 LYS B 237     -45.643  90.551   8.418  0.3400 0.6000
ATOM   3589  HZ3 LYS B 237     -44.014  90.522   8.542  0.3400 0.6000
ATOM   3590  N   MET B 238     -44.937  86.360   3.253 -0.4157 1.8240
ATOM   3591  CA  MET B 238     -45.423  86.853   1.975 -0.0237 1.9080
ATOM   3592  C   MET B 238     -46.378  85.899   1.240  0.5973 1.9080
ATOM   3593  O   MET B 238     -47.201  86.325   0.433 -0.5679 1.6612
ATOM   3594  CB  MET B 238     -44.238  87.202   1.083  0.0342 1.9080
ATOM   3595  CG  MET B 238     -44.510  88.400   0.199  0.0018 1.9080
ATOM   3596  SD  MET B 238     -43.917  89.982   0.836 -0.2737 2.0000
ATOM   3597  CE  MET B 238     -44.463  89.967   2.544 -0.0536 1.9080
ATOM   3598  H   MET B 238     -43.958  86.079   3.428  0.2719 0.6000
ATOM   3599  HA  MET B 238     -45.931  87.723   2.141  0.0880 1.3870
ATOM   3600  HB2 MET B 238     -43.441  87.403   1.660  0.0241 1.4870
ATOM   3601  HB3 MET B 238     -44.025  86.414   0.498  0.0241 1.4870
ATOM   3602  HG2 MET B 238     -44.103  88.211  -0.738  0.0440 1.3870
ATOM   3603  HG3 MET B 238     -45.532  88.444   0.015  0.0440 1.3870
ATOM   3604  HE1 MET B 238     -43.831  90.505   3.102  0.0684 1.3870
ATOM   3605  HE2 MET B 238     -45.380  90.362   2.606  0.0684 1.3870
ATOM   3606  HE3 MET B 238     -44.484  89.025   2.881  0.0684 1.3870
ATOM   3607  N   VAL B 239     -46.272  84.614   1.517 -0.4157 1.8240
ATOM   3608  CA  VAL B 239     -47.084  83.608   0.848 -0.0875 1.9080
ATOM   3609  C   VAL B 239     -48.426  83.489   1.548  0.5973 1.9080
ATOM   3610  O   VAL B 239     -49.465  83.308   0.905 -0.5679 1.6612
ATOM   3611  CB  VAL B 239     -46.410  82.228   0.933  0.2985 1.9080
ATOM   3612  CG1 VAL B 239     -47.271  81.136   0.291 -0.3192 1.9080
ATOM   3613  CG2 VAL B 239     -45.037  82.295   0.295 -0.3192 1.9080
ATOM   3614  H   VAL B 239     -45.565  84.380   2.248  0.2719 0.6000
ATOM   3615  HA  VAL B 239     -47.249  83.913  -0.093  0.0969 1.3870
ATOM   3616  HB  VAL B 239     -46.319  81.990   1.899 -0.0297 1.4870
ATOM   3617 HG11 VAL B 239     -47.384  80.384   0.937  0.0791 1.4870
ATOM   3618 HG12 VAL B 239     -48.164  81.516   0.057  0.0791 1.4870
ATOM   3619 HG13 VAL B 239     -46.820  80.804  -0.535  0.0791 1.4870
ATOM   3620 HG21 VAL B 239     -44.554  81.432   0.451  0.0791 1.4870
ATOM   3621 HG22 VAL B 239     -45.134  82.450  -0.689  0.0791 1.4870
ATOM   3622 HG23 VAL B 239     -44.517  83.047   0.702  0.0791 1.4870
ATOM   3623  N   LYS B 240     -48.390  83.559   2.877 -0.3479 1.8240
ATOM   3624  CA  LYS B 240     -49.607  83.584   3.663 -0.2400 1.9080
ATOM   3625  C   LYS B 240     -50.468  84.753   3.180  0.7341 1.9080
ATOM   3626  O   LYS B 240     -51.576  84.533   2.686 -0.5894 1.6612
ATOM   3627  CB  LYS B 240     -49.279  83.613   5.158 -0.0094 1.9080
ATOM   3628  CG  LYS B 240     -48.892  82.206   5.617  0.0187 1.9080
ATOM   3629  CD  LYS B 240     -48.560  82.028   7.095 -0.0479 1.9080
ATOM   3630  CE  LYS B 240     -48.683  80.541   7.443 -0.0143 1.9080
ATOM   3631  NZ  LYS B 240     -48.079  80.143   8.749 -0.3854 1.8240
ATOM   3632  H   LYS B 240     -47.437  83.593   3.285  0.2747 0.6000
ATOM   3633  HA  LYS B 240     -50.113  82.737   3.519  0.1426 1.3870
ATOM   3634  HB2 LYS B 240     -48.515  84.206   5.299  0.0362 1.4870
ATOM   3635  HB3 LYS B 240     -50.078  83.890   5.648  0.0362 1.4870
ATOM   3636  HG2 LYS B 240     -49.656  81.569   5.380  0.0103 1.4870
ATOM   3637  HG3 LYS B 240     -48.087  81.897   5.067  0.0103 1.4870
ATOM   3638  HD2 LYS B 240     -47.634  82.310   7.253  0.0621 1.4870
ATOM   3639  HD3 LYS B 240     -49.207  82.529   7.634  0.0621 1.4870
ATOM   3640  HE2 LYS B 240     -49.669  80.294   7.447  0.1135 1.1000
ATOM   3641  HE3 LYS B 240     -48.247  80.001   6.701  0.1135 1.1000
ATOM   3642  HZ1 LYS B 240     -47.649  80.940   9.169  0.3400 0.6000
ATOM   3643  HZ2 LYS B 240     -48.795  79.791   9.350  0.3400 0.6000
ATOM   3644  HZ3 LYS B 240     -47.393  79.434   8.592  0.3400 0.6000
ATOM   3645  N   GLU B 241     -49.915  85.965   3.228 -0.5163 1.8240
ATOM   3646  CA  GLU B 241     -50.588  87.144   2.704  0.0397 1.9080
ATOM   3647  C   GLU B 241     -51.152  86.943   1.300  0.5366 1.9080
ATOM   3648  O   GLU B 241     -52.240  87.420   0.988 -0.5819 1.6612
ATOM   3649  CB  GLU B 241     -49.648  88.337   2.732  0.0560 1.9080
ATOM   3650  CG  GLU B 241     -49.402  88.865   4.142  0.0136 1.9080
ATOM   3651  CD  GLU B 241     -48.609  90.166   4.170  0.8054 1.9080
ATOM   3652  OE1 GLU B 241     -48.591  90.889   3.149 -0.8188 1.6612
ATOM   3653  OE2 GLU B 241     -47.993  90.464   5.220 -0.8188 1.6612
ATOM   3654  H   GLU B 241     -48.971  85.991   3.668  0.2936 0.6000
ATOM   3655  HA  GLU B 241     -51.343  87.411   3.331  0.1105 1.3870
ATOM   3656  HB2 GLU B 241     -48.783  88.053   2.370 -0.0173 1.4870
ATOM   3657  HB3 GLU B 241     -50.057  89.061   2.215 -0.0173 1.4870
ATOM   3658  HG2 GLU B 241     -50.274  89.042   4.561 -0.0425 1.4870
ATOM   3659  HG3 GLU B 241     -48.883  88.192   4.638 -0.0425 1.4870
ATOM   3660  N   HIP B 242     -50.419  86.227   0.458 -0.3479 1.8240
ATOM   3661  CA  HIP B 242     -50.835  86.021  -0.935 -0.1354 1.9080
ATOM   3662  C   HIP B 242     -51.985  85.026  -1.048  0.7341 1.9080
ATOM   3663  O   HIP B 242     -52.841  85.192  -1.915 -0.5894 1.6612
ATOM   3664  CB  HIP B 242     -49.657  85.525  -1.817 -0.0414 1.9080
ATOM   3665  CG  HIP B 242     -48.854  86.621  -2.441 -0.0012 1.9080
ATOM   3666  H   HIP B 242     -49.547  85.833   0.855  0.2747 0.6000
ATOM   3667  HA  HIP B 242     -51.145  86.908  -1.305  0.1212 1.3870
ATOM   3668  HB2 HIP B 242     -49.048  84.964  -1.245  0.0810 1.4870
ATOM   3669  HB3 HIP B 242     -50.033  84.945  -2.548  0.0810 1.4870
ATOM   3670  ND1 HIP B 242     -48.141  87.537  -1.695 -0.1513 1.8240
ATOM   3671  CD2 HIP B 242     -48.638  86.939  -3.741 -0.1141 1.9080
ATOM   3672  CE1 HIP B 242     -47.519  88.375  -2.508 -0.0170 1.9080
ATOM   3673  NE2 HIP B 242     -47.803  88.034  -3.755 -0.1718 1.8240
ATOM   3674  HD1 HIP B 242     -48.102  87.561  -0.697  0.3866 0.6000
ATOM   3675  HD2 HIP B 242     -49.011  86.472  -4.536  0.2317 1.4090
ATOM   3676  HE1 HIP B 242     -46.938  89.133  -2.231  0.2681 1.3590
ATOM   3677  HE2 HIP B 242     -47.465  88.496  -4.576  0.3911 0.6000
ATOM   3678  N   TYR B 243     -51.965  83.980  -0.218 -0.4157 1.8240
ATOM   3679  CA  TYR B 243     -52.988  82.944  -0.255 -0.0014 1.9080
ATOM   3680  C   TYR B 243     -54.276  83.578   0.235  0.5973 1.9080
ATOM   3681  O   TYR B 243     -55.310  83.509  -0.433 -0.5679 1.6612
ATOM   3682  CB  TYR B 243     -52.616  81.765   0.643 -0.0152 1.9080
ATOM   3683  CG  TYR B 243     -53.416  80.515   0.369 -0.0011 1.9080
ATOM   3684  CD1 TYR B 243     -52.786  79.317   0.060 -0.1906 1.9080
ATOM   3685  CD2 TYR B 243     -54.807  80.531   0.417 -0.1906 1.9080
ATOM   3686  CE1 TYR B 243     -53.519  78.169  -0.177 -0.2341 1.9080
ATOM   3687  CE2 TYR B 243     -55.554  79.395   0.165 -0.2341 1.9080
ATOM   3688  CZ  TYR B 243     -54.911  78.216  -0.130  0.3226 1.9080
ATOM   3689  OH  TYR B 243     -55.669  77.095  -0.382 -0.5579 1.7210
ATOM   3690  H   TYR B 243     -51.164  83.973   0.447  0.2719 0.6000
ATOM   3691  HA  TYR B 243     -53.116  82.660  -1.198  0.0876 1.3870
ATOM   3692  HB2 TYR B 243     -51.651  81.557   0.502  0.0295 1.4870
ATOM   3693  HB3 TYR B 243     -52.771  82.033   1.591  0.0295 1.4870
ATOM   3694  HD1 TYR B 243     -51.786  79.283   0.007  0.1699 1.4590
ATOM   3695  HD2 TYR B 243     -55.277  81.388   0.641  0.1699 1.4590
ATOM   3696  HE1 TYR B 243     -53.057  77.304  -0.381  0.1656 1.4590
ATOM   3697  HE2 TYR B 243     -56.553  79.433   0.197  0.1656 1.4590
ATOM   3698  HH  TYR B 243     -55.693  76.930  -1.366  0.3992 0.0000
ATOM   3699  N   LYS B 244     -54.191  84.212   1.403 -0.3479 1.8240
ATOM   3700  CA  LYS B 244     -55.256  85.064   1.931 -0.2400 1.9080
ATOM   3701  C   LYS B 244     -56.045  85.709   0.805  0.7341 1.9080
ATOM   3702  O   LYS B 244     -57.264  85.595   0.781 -0.5894 1.6612
ATOM   3703  CB  LYS B 244     -54.681  86.164   2.834 -0.0094 1.9080
ATOM   3704  CG  LYS B 244     -55.661  86.673   3.871  0.0187 1.9080
ATOM   3705  CD  LYS B 244     -54.954  87.486   4.941 -0.0479 1.9080
ATOM   3706  CE  LYS B 244     -55.848  87.674   6.159 -0.0143 1.9080
ATOM   3707  NZ  LYS B 244     -55.070  88.112   7.350 -0.3854 1.8240
ATOM   3708  H   LYS B 244     -53.291  84.048   1.915  0.2747 0.6000
ATOM   3709  HA  LYS B 244     -55.880  84.497   2.483  0.1426 1.3870
ATOM   3710  HB2 LYS B 244     -53.885  85.792   3.304  0.0362 1.4870
ATOM   3711  HB3 LYS B 244     -54.407  86.927   2.253  0.0362 1.4870
ATOM   3712  HG2 LYS B 244     -56.342  87.252   3.423  0.0103 1.4870
ATOM   3713  HG3 LYS B 244     -56.116  85.896   4.304  0.0103 1.4870
ATOM   3714  HD2 LYS B 244     -54.133  87.005   5.223  0.0621 1.4870
ATOM   3715  HD3 LYS B 244     -54.729  88.380   4.574  0.0621 1.4870
ATOM   3716  HE2 LYS B 244     -56.544  88.364   5.947  0.1135 1.1000
ATOM   3717  HE3 LYS B 244     -56.304  86.804   6.364  0.1135 1.1000
ATOM   3718  HZ1 LYS B 244     -55.062  89.111   7.392  0.3400 0.6000
ATOM   3719  HZ2 LYS B 244     -55.495  87.746   8.177  0.3400 0.6000
ATOM   3720  HZ3 LYS B 244     -54.133  87.772   7.277  0.3400 0.6000
ATOM   3721  N   THR B 245     -55.350  86.342  -0.145 -0.4157 1.8240
ATOM   3722  CA  THR B 245     -56.009  87.110  -1.209 -0.0389 1.9080
ATOM   3723  C   THR B 245     -55.979  86.451  -2.614  0.5973 1.9080
ATOM   3724  O   THR B 245     -56.127  87.132  -3.627 -0.5679 1.6612
ATOM   3725  CB  THR B 245     -55.444  88.553  -1.258  0.3654 1.9080
ATOM   3726  OG1 THR B 245     -54.201  88.564  -1.949 -0.6761 1.7210
ATOM   3727  CG2 THR B 245     -55.213  89.103   0.152 -0.2438 1.9080
ATOM   3728  H   THR B 245     -54.320  86.245  -0.067  0.2719 0.6000
ATOM   3729  HA  THR B 245     -56.988  87.240  -0.952  0.1007 1.3870
ATOM   3730  HB  THR B 245     -56.106  89.140  -1.769  0.0043 1.3870
ATOM   3731 HG21 THR B 245     -55.703  89.969   0.258  0.0642 1.4870
ATOM   3732 HG22 THR B 245     -55.550  88.446   0.828  0.0642 1.4870
ATOM   3733 HG23 THR B 245     -54.234  89.255   0.296  0.0642 1.4870
ATOM   3734  HG1 THR B 245     -53.784  87.647  -1.944  0.4102 0.0000
ATOM   3735  N   PHE B 246     -55.858  85.130  -2.687 -0.4157 1.8240
ATOM   3736  CA  PHE B 246     -55.637  84.468  -3.988 -0.0024 1.9080
ATOM   3737  C   PHE B 246     -56.866  84.337  -4.889  0.5973 1.9080
ATOM   3738  O   PHE B 246     -57.877  83.821  -4.453 -0.5679 1.6612
ATOM   3739  CB  PHE B 246     -55.093  83.076  -3.748 -0.0343 1.9080
ATOM   3740  CG  PHE B 246     -54.793  82.327  -5.001  0.0118 1.9080
ATOM   3741  CD1 PHE B 246     -53.876  82.831  -5.922 -0.1256 1.9080
ATOM   3742  CD2 PHE B 246     -55.398  81.104  -5.258 -0.1256 1.9080
ATOM   3743  CE1 PHE B 246     -53.575  82.126  -7.084 -0.1704 1.9080
ATOM   3744  CE2 PHE B 246     -55.104  80.393  -6.416 -0.1704 1.9080
ATOM   3745  CZ  PHE B 246     -54.189  80.903  -7.330 -0.1072 1.9080
ATOM   3746  H   PHE B 246     -55.928  84.623  -1.796  0.2719 0.6000
ATOM   3747  HA  PHE B 246     -54.962  85.047  -4.494  0.0978 1.3870
ATOM   3748  HB2 PHE B 246     -54.252  83.160  -3.231  0.0295 1.4870
ATOM   3749  HB3 PHE B 246     -55.773  82.565  -3.239  0.0295 1.4870
ATOM   3750  HD1 PHE B 246     -53.429  83.702  -5.750  0.1330 1.4590
ATOM   3751  HD2 PHE B 246     -56.053  80.728  -4.602  0.1330 1.4590
ATOM   3752  HE1 PHE B 246     -52.915  82.507  -7.740  0.1430 1.4590
ATOM   3753  HE2 PHE B 246     -55.560  79.506  -6.589  0.1430 1.4590
ATOM   3754  HZ  PHE B 246     -53.971  80.395  -8.161  0.1297 1.4590
ATOM   3755  N   GLU B 247     -56.756  84.735  -6.157 -0.5163 1.8240
ATOM   3756  CA  GLU B 247     -57.844  84.562  -7.148  0.0397 1.9080
ATOM   3757  C   GLU B 247     -57.427  83.617  -8.284  0.5366 1.9080
ATOM   3758  O   GLU B 247     -56.566  83.962  -9.093 -0.5819 1.6612
ATOM   3759  CB  GLU B 247     -58.245  85.940  -7.726  0.0560 1.9080
ATOM   3760  CG  GLU B 247     -59.382  85.940  -8.760  0.0136 1.9080
ATOM   3761  CD  GLU B 247     -59.967  87.332  -9.029  0.8054 1.9080
ATOM   3762  OE1 GLU B 247     -60.344  88.022  -8.062 -0.8188 1.6612
ATOM   3763  OE2 GLU B 247     -60.067  87.743 -10.210 -0.8188 1.6612
ATOM   3764  H   GLU B 247     -55.845  85.178  -6.398  0.2936 0.6000
ATOM   3765  HA  GLU B 247     -58.657  84.192  -6.685  0.1105 1.3870
ATOM   3766  HB2 GLU B 247     -58.536  86.506  -6.967 -0.0173 1.4870
ATOM   3767  HB3 GLU B 247     -57.445  86.321  -8.167 -0.0173 1.4870
ATOM   3768  HG2 GLU B 247     -59.021  85.604  -9.610 -0.0425 1.4870
ATOM   3769  HG3 GLU B 247     -60.110  85.377  -8.415 -0.0425 1.4870
ATOM   3770  N   LYS B 248     -58.053  82.440  -8.370 -0.3479 1.8240
ATOM   3771  CA  LYS B 248     -57.677  81.427  -9.379 -0.2400 1.9080
ATOM   3772  C   LYS B 248     -57.321  81.975 -10.766  0.7341 1.9080
ATOM   3773  O   LYS B 248     -56.508  81.384 -11.474 -0.5894 1.6612
ATOM   3774  CB  LYS B 248     -58.771  80.376  -9.544 -0.0094 1.9080
ATOM   3775  CG  LYS B 248     -58.792  79.317  -8.457  0.0187 1.9080
ATOM   3776  CD  LYS B 248     -59.850  78.257  -8.732 -0.0479 1.9080
ATOM   3777  CE  LYS B 248     -59.437  77.329  -9.868 -0.0143 1.9080
ATOM   3778  NZ  LYS B 248     -58.323  76.414  -9.491 -0.3854 1.8240
ATOM   3779  H   LYS B 248     -58.813  82.297  -7.682  0.2747 0.6000
ATOM   3780  HA  LYS B 248     -56.872  80.906  -9.021  0.1426 1.3870
ATOM   3781  HB2 LYS B 248     -59.656  80.843  -9.545  0.0362 1.4870
ATOM   3782  HB3 LYS B 248     -58.636  79.920 -10.425  0.0362 1.4870
ATOM   3783  HG2 LYS B 248     -57.896  78.873  -8.413  0.0103 1.4870
ATOM   3784  HG3 LYS B 248     -58.992  79.751  -7.579  0.0103 1.4870
ATOM   3785  HD2 LYS B 248     -59.980  77.712  -7.910  0.0621 1.4870
ATOM   3786  HD3 LYS B 248     -60.700  78.708  -8.985  0.0621 1.4870
ATOM   3787  HE2 LYS B 248     -60.235  76.780 -10.144  0.1135 1.1000
ATOM   3788  HE3 LYS B 248     -59.151  77.888 -10.656  0.1135 1.1000
ATOM   3789  HZ1 LYS B 248     -58.306  75.638 -10.120  0.3400 0.6000
ATOM   3790  HZ2 LYS B 248     -57.456  76.909  -9.545  0.3400 0.6000
ATOM   3791  HZ3 LYS B 248     -58.465  76.087  -8.558  0.3400 0.6000
ATOM   3792  N   GLY B 249     -57.928  83.084 -11.165 -0.4157 1.8240
ATOM   3793  CA  GLY B 249     -57.705  83.605 -12.508 -0.0252 1.9080
ATOM   3794  C   GLY B 249     -56.862  84.858 -12.612  0.5973 1.9080
ATOM   3795  O   GLY B 249     -56.540  85.267 -13.719 -0.5679 1.6612
ATOM   3796  H   GLY B 249     -58.546  83.527 -10.470  0.2719 0.6000
ATOM   3797  HA2 GLY B 249     -57.276  82.864 -13.083  0.0698 1.3870
ATOM   3798  HA3 GLY B 249     -58.620  83.779 -12.951  0.0698 1.3870
ATOM   3799  N   HID B 250     -56.536  85.497 -11.487 -0.4157 1.8240
ATOM   3800  CA  HID B 250     -55.718  86.724 -11.504  0.0188 1.9080
ATOM   3801  C   HID B 250     -54.378  86.503 -10.794  0.5973 1.9080
ATOM   3802  O   HID B 250     -54.216  86.750  -9.590 -0.5679 1.6612
ATOM   3803  CB  HID B 250     -56.464  87.919 -10.900 -0.0462 1.9080
ATOM   3804  CG  HID B 250     -55.870  89.248 -11.267 -0.0266 1.9080
ATOM   3805  H   HID B 250     -56.898  85.069 -10.618  0.2719 0.6000
ATOM   3806  HA  HID B 250     -55.532  86.963 -12.462  0.0881 1.3870
ATOM   3807  HB2 HID B 250     -57.418  87.902 -11.216  0.0402 1.4870
ATOM   3808  HB3 HID B 250     -56.455  87.836  -9.898  0.0402 1.4870
ATOM   3809  ND1 HID B 250     -54.848  89.834 -10.548 -0.3811 1.8240
ATOM   3810  CD2 HID B 250     -56.154  90.104 -12.278  0.1292 1.9080
ATOM   3811  CE1 HID B 250     -54.526  90.990 -11.102  0.2057 1.9080
ATOM   3812  NE2 HID B 250     -55.306  91.178 -12.151 -0.5727 1.8240
ATOM   3813  HD1 HID B 250     -54.419  89.441  -9.734  0.3649 0.6000
ATOM   3814  HD2 HID B 250     -56.848  89.980 -12.982  0.1147 1.4090
ATOM   3815  HE1 HID B 250     -53.818  91.613 -10.783  0.1392 1.3590
ATOM   3816  N   ILE B 251     -53.417  86.033 -11.580 -0.4157 1.8240
ATOM   3817  CA  ILE B 251     -52.063  85.770 -11.119 -0.0597 1.9080
ATOM   3818  C   ILE B 251     -51.267  87.067 -11.138  0.5973 1.9080
ATOM   3819  O   ILE B 251     -50.973  87.610 -12.199 -0.5679 1.6612
ATOM   3820  CB  ILE B 251     -51.377  84.727 -12.022  0.1303 1.9080
ATOM   3821  CG1 ILE B 251     -52.217  83.438 -12.136 -0.0430 1.9080
ATOM   3822  CG2 ILE B 251     -50.013  84.382 -11.476 -0.3204 1.9080
ATOM   3823  CD1 ILE B 251     -52.836  82.963 -10.830 -0.0660 1.9080
ATOM   3824  H   ILE B 251     -53.722  85.866 -12.573  0.2719 0.6000
ATOM   3825  HA  ILE B 251     -52.138  85.495 -10.161  0.0869 1.3870
ATOM   3826  HB  ILE B 251     -51.293  85.116 -12.936  0.0187 1.4870
ATOM   3827 HG12 ILE B 251     -52.947  83.599 -12.801  0.0236 1.4870
ATOM   3828 HG13 ILE B 251     -51.623  82.714 -12.491  0.0236 1.4870
ATOM   3829 HG21 ILE B 251     -49.554  83.738 -12.090  0.0882 1.4870
ATOM   3830 HG22 ILE B 251     -49.458  85.211 -11.398  0.0882 1.4870
ATOM   3831 HG23 ILE B 251     -50.105  83.963 -10.572  0.0882 1.4870
ATOM   3832 HD11 ILE B 251     -53.440  83.674 -10.477  0.0186 1.4870
ATOM   3833 HD12 ILE B 251     -53.357  82.129 -10.999  0.0186 1.4870
ATOM   3834 HD13 ILE B 251     -52.109  82.779 -10.171  0.0186 1.4870
ATOM   3835  N   ARG B 252     -50.925  87.565  -9.960 -0.3479 1.8240
ATOM   3836  CA  ARG B 252     -50.215  88.842  -9.845 -0.2637 1.9080
ATOM   3837  C   ARG B 252     -48.710  88.748 -10.060  0.7341 1.9080
ATOM   3838  O   ARG B 252     -48.058  89.741 -10.378 -0.5894 1.6612
ATOM   3839  CB  ARG B 252     -50.457  89.443  -8.459 -0.0007 1.9080
ATOM   3840  CG  ARG B 252     -51.882  89.933  -8.262  0.0390 1.9080
ATOM   3841  CD  ARG B 252     -52.242  89.999  -6.788  0.0486 1.9080
ATOM   3842  NE  ARG B 252     -52.441  88.668  -6.226 -0.5295 1.8240
ATOM   3843  CZ  ARG B 252     -52.629  88.425  -4.938  0.8076 1.9080
ATOM   3844  NH1 ARG B 252     -52.651  89.430  -4.078 -0.8627 1.8240
ATOM   3845  NH2 ARG B 252     -52.791  87.179  -4.504 -0.8627 1.8240
ATOM   3846  H   ARG B 252     -51.195  86.989  -9.141  0.2747 0.6000
ATOM   3847  HA  ARG B 252     -50.601  89.486 -10.536  0.1560 1.3870
ATOM   3848  HB2 ARG B 252     -50.273  88.744  -7.780  0.0327 1.4870
ATOM   3849  HB3 ARG B 252     -49.846  90.215  -8.343  0.0327 1.4870
ATOM   3850  HG2 ARG B 252     -51.976  90.846  -8.647  0.0285 1.4870
ATOM   3851  HG3 ARG B 252     -52.514  89.306  -8.708  0.0285 1.4870
ATOM   3852  HD2 ARG B 252     -51.498  90.452  -6.307  0.0687 1.3870
ATOM   3853  HD3 ARG B 252     -53.082  90.524  -6.699  0.0687 1.3870
ATOM   3854  HE  ARG B 252     -52.435  87.884  -6.859  0.3456 0.6000
ATOM   3855 HH11 ARG B 252     -52.550  90.375  -4.373  0.4478 0.6000
ATOM   3856 HH12 ARG B 252     -52.775  89.237  -3.092  0.4478 0.6000
ATOM   3857 HH21 ARG B 252     -52.789  86.425  -5.168  0.4478 0.6000
ATOM   3858 HH22 ARG B 252     -52.914  86.995  -3.535  0.4478 0.6000
ATOM   3859  N   ASP B 253     -48.147  87.564  -9.849 -0.5163 1.8240
ATOM   3860  CA  ASP B 253     -46.711  87.451  -9.679  0.0381 1.9080
ATOM   3861  C   ASP B 253     -46.282  86.017  -9.422  0.5366 1.9080
ATOM   3862  O   ASP B 253     -47.095  85.084  -9.389 -0.5819 1.6612
ATOM   3863  CB  ASP B 253     -46.241  88.368  -8.529 -0.0303 1.9080
ATOM   3864  CG  ASP B 253     -46.854  88.002  -7.184  0.7994 1.9080
ATOM   3865  OD1 ASP B 253     -47.363  86.842  -7.021 -0.8014 1.6612
ATOM   3866  OD2 ASP B 253     -46.789  88.895  -6.289 -0.8014 1.6612
ATOM   3867  H   ASP B 253     -48.799  86.765  -9.818  0.2936 0.6000
ATOM   3868  HA  ASP B 253     -46.281  87.737 -10.549  0.0880 1.3870
ATOM   3869  HB2 ASP B 253     -45.253  88.288  -8.463 -0.0122 1.4870
ATOM   3870  HB3 ASP B 253     -46.502  89.298  -8.758 -0.0122 1.4870
ATOM   3871  N   ILE B 254     -44.982  85.861  -9.207 -0.4157 1.8240
ATOM   3872  CA  ILE B 254     -44.383  84.567  -9.242 -0.0597 1.9080
ATOM   3873  C   ILE B 254     -44.939  83.751  -8.117  0.5973 1.9080
ATOM   3874  O   ILE B 254     -45.283  82.576  -8.313 -0.5679 1.6612
ATOM   3875  CB  ILE B 254     -42.849  84.637  -9.137  0.1303 1.9080
ATOM   3876  CG1 ILE B 254     -42.279  85.643 -10.159 -0.0430 1.9080
ATOM   3877  CG2 ILE B 254     -42.287  83.227  -9.299 -0.3204 1.9080
ATOM   3878  CD1 ILE B 254     -41.088  85.168 -10.987 -0.0660 1.9080
ATOM   3879  H   ILE B 254     -44.467  86.744  -9.018  0.2719 0.6000
ATOM   3880  HA  ILE B 254     -44.683  84.131 -10.093  0.0869 1.3870
ATOM   3881  HB  ILE B 254     -42.615  84.964  -8.228  0.0187 1.4870
ATOM   3882 HG12 ILE B 254     -43.022  85.906 -10.786  0.0236 1.4870
ATOM   3883 HG13 ILE B 254     -42.005  86.473  -9.656  0.0236 1.4870
ATOM   3884 HG21 ILE B 254     -41.297  83.249  -9.179  0.0882 1.4870
ATOM   3885 HG22 ILE B 254     -42.693  82.628  -8.612  0.0882 1.4870
ATOM   3886 HG23 ILE B 254     -42.505  82.886 -10.211  0.0882 1.4870
ATOM   3887 HD11 ILE B 254     -41.357  84.363 -11.510  0.0186 1.4870
ATOM   3888 HD12 ILE B 254     -40.811  85.898 -11.606  0.0186 1.4870
ATOM   3889 HD13 ILE B 254     -40.336  84.940 -10.373  0.0186 1.4870
ATOM   3890  N   THR B 255     -45.017  84.359  -6.934 -0.4157 1.8240
ATOM   3891  CA  THR B 255     -45.679  83.699  -5.810 -0.0389 1.9080
ATOM   3892  C   THR B 255     -47.091  83.154  -6.217  0.5973 1.9080
ATOM   3893  O   THR B 255     -47.372  81.962  -6.062 -0.5679 1.6612
ATOM   3894  CB  THR B 255     -45.812  84.617  -4.579  0.3654 1.9080
ATOM   3895  OG1 THR B 255     -44.542  85.198  -4.202 -0.6761 1.7210
ATOM   3896  CG2 THR B 255     -46.309  83.799  -3.438 -0.2438 1.9080
ATOM   3897  H   THR B 255     -44.589  85.291  -6.885  0.2719 0.6000
ATOM   3898  HA  THR B 255     -45.128  82.911  -5.520  0.1007 1.3870
ATOM   3899  HB  THR B 255     -46.452  85.388  -4.807  0.0043 1.3870
ATOM   3900 HG21 THR B 255     -45.607  83.139  -3.140  0.0642 1.4870
ATOM   3901 HG22 THR B 255     -46.542  84.387  -2.653  0.0642 1.4870
ATOM   3902 HG23 THR B 255     -47.134  83.284  -3.702  0.0642 1.4870
ATOM   3903  HG1 THR B 255     -44.252  85.865  -4.892  0.4102 0.0000
ATOM   3904  N   ASP B 256     -47.960  83.986  -6.790 -0.5163 1.8240
ATOM   3905  CA  ASP B 256     -49.258  83.460  -7.233  0.0381 1.9080
ATOM   3906  C   ASP B 256     -49.098  82.263  -8.158  0.5366 1.9080
ATOM   3907  O   ASP B 256     -49.807  81.259  -8.005 -0.5819 1.6612
ATOM   3908  CB  ASP B 256     -50.127  84.524  -7.927 -0.0303 1.9080
ATOM   3909  CG  ASP B 256     -50.959  85.355  -6.944  0.7994 1.9080
ATOM   3910  OD1 ASP B 256     -50.786  85.181  -5.714 -0.8014 1.6612
ATOM   3911  OD2 ASP B 256     -51.784  86.182  -7.417 -0.8014 1.6612
ATOM   3912  H   ASP B 256     -47.665  84.953  -6.887  0.2936 0.6000
ATOM   3913  HA  ASP B 256     -49.741  83.137  -6.407  0.0880 1.3870
ATOM   3914  HB2 ASP B 256     -49.524  85.136  -8.424 -0.0122 1.4870
ATOM   3915  HB3 ASP B 256     -50.745  84.059  -8.548 -0.0122 1.4870
ATOM   3916  N   SER B 257     -48.167  82.357  -9.104 -0.4157 1.8240
ATOM   3917  CA  SER B 257     -48.019  81.314 -10.135 -0.0249 1.9080
ATOM   3918  C   SER B 257     -47.632  79.988  -9.523  0.5973 1.9080
ATOM   3919  O   SER B 257     -47.921  78.941 -10.090 -0.5679 1.6612
ATOM   3920  CB  SER B 257     -46.960  81.703 -11.173  0.2117 1.9080
ATOM   3921  OG  SER B 257     -45.644  81.495 -10.682 -0.6546 1.7210
ATOM   3922  H   SER B 257     -47.572  83.199  -9.058  0.2719 0.6000
ATOM   3923  HA  SER B 257     -48.913  81.207 -10.588  0.0843 1.3870
ATOM   3924  HB2 SER B 257     -47.093  81.147 -11.990  0.0352 1.3870
ATOM   3925  HB3 SER B 257     -47.072  82.668 -11.398  0.0352 1.3870
ATOM   3926  HG  SER B 257     -45.564  81.893  -9.770  0.4275 0.0000
ATOM   3927  N   LEU B 258     -46.947  80.060  -8.382 -0.4157 1.8240
ATOM   3928  CA  LEU B 258     -46.539  78.891  -7.621 -0.0518 1.9080
ATOM   3929  C   LEU B 258     -47.664  78.353  -6.727  0.5973 1.9080
ATOM   3930  O   LEU B 258     -47.928  77.111  -6.701 -0.5679 1.6612
ATOM   3931  CB  LEU B 258     -45.292  79.227  -6.780 -0.1102 1.9080
ATOM   3932  CG  LEU B 258     -44.019  79.397  -7.634  0.3531 1.9080
ATOM   3933  CD1 LEU B 258     -42.989  80.203  -6.899 -0.4121 1.9080
ATOM   3934  CD2 LEU B 258     -43.406  78.072  -8.055 -0.4121 1.9080
ATOM   3935  H   LEU B 258     -46.727  81.042  -8.081  0.2719 0.6000
ATOM   3936  HA  LEU B 258     -46.276  78.157  -8.267  0.0922 1.3870
ATOM   3937  HB2 LEU B 258     -45.455  80.079  -6.322  0.0457 1.4870
ATOM   3938  HB3 LEU B 258     -45.135  78.485  -6.160  0.0457 1.4870
ATOM   3939  HG  LEU B 258     -44.272  79.857  -8.487 -0.0361 1.4870
ATOM   3940 HD11 LEU B 258     -42.739  79.744  -6.042  0.1000 1.4870
ATOM   3941 HD12 LEU B 258     -42.165  80.307  -7.463  0.1000 1.4870
ATOM   3942 HD13 LEU B 258     -43.352  81.114  -6.684  0.1000 1.4870
ATOM   3943 HD21 LEU B 258     -44.068  77.553  -8.598  0.1000 1.4870
ATOM   3944 HD22 LEU B 258     -42.586  78.241  -8.604  0.1000 1.4870
ATOM   3945 HD23 LEU B 258     -43.157  77.544  -7.242  0.1000 1.4870
ATOM   3946  N   ILE B 259     -48.325  79.266  -6.001 -0.4157 1.8240
ATOM   3947  CA  ILE B 259     -49.553  78.896  -5.286 -0.0597 1.9080
ATOM   3948  C   ILE B 259     -50.465  78.178  -6.297  0.5973 1.9080
ATOM   3949  O   ILE B 259     -50.888  77.052  -6.081 -0.5679 1.6612
ATOM   3950  CB  ILE B 259     -50.263  80.111  -4.635  0.1303 1.9080
ATOM   3951  CG1 ILE B 259     -49.640  80.471  -3.279 -0.0430 1.9080
ATOM   3952  CG2 ILE B 259     -51.720  79.790  -4.390 -0.3204 1.9080
ATOM   3953  CD1 ILE B 259     -49.742  81.944  -2.907 -0.0660 1.9080
ATOM   3954  H   ILE B 259     -47.913  80.205  -5.991  0.2719 0.6000
ATOM   3955  HA  ILE B 259     -49.292  78.218  -4.615  0.0869 1.3870
ATOM   3956  HB  ILE B 259     -50.148  80.892  -5.245  0.0187 1.4870
ATOM   3957 HG12 ILE B 259     -50.091  79.928  -2.570  0.0236 1.4870
ATOM   3958 HG13 ILE B 259     -48.672  80.216  -3.303  0.0236 1.4870
ATOM   3959 HG21 ILE B 259     -52.180  80.586  -3.995  0.0882 1.4870
ATOM   3960 HG22 ILE B 259     -52.164  79.549  -5.254  0.0882 1.4870
ATOM   3961 HG23 ILE B 259     -51.795  79.020  -3.756  0.0882 1.4870
ATOM   3962 HD11 ILE B 259     -50.704  82.204  -2.866  0.0186 1.4870
ATOM   3963 HD12 ILE B 259     -49.315  82.086  -2.017  0.0186 1.4870
ATOM   3964 HD13 ILE B 259     -49.273  82.489  -3.599  0.0186 1.4870
ATOM   3965  N   GLU B 260     -50.692  78.806  -7.443 -0.5163 1.8240
ATOM   3966  CA  GLU B 260     -51.456  78.156  -8.492  0.0397 1.9080
ATOM   3967  C   GLU B 260     -50.958  76.735  -8.727  0.5366 1.9080
ATOM   3968  O   GLU B 260     -51.737  75.783  -8.675 -0.5819 1.6612
ATOM   3969  CB  GLU B 260     -51.392  78.965  -9.794  0.0560 1.9080
ATOM   3970  CG  GLU B 260     -52.156  78.351 -10.969  0.0136 1.9080
ATOM   3971  CD  GLU B 260     -52.607  79.391 -11.993  0.8054 1.9080
ATOM   3972  OE1 GLU B 260     -51.808  80.280 -12.381 -0.8188 1.6612
ATOM   3973  OE2 GLU B 260     -53.779  79.319 -12.416 -0.8188 1.6612
ATOM   3974  H   GLU B 260     -50.295  79.753  -7.516  0.2936 0.6000
ATOM   3975  HA  GLU B 260     -52.431  78.130  -8.239  0.1105 1.3870
ATOM   3976  HB2 GLU B 260     -51.786  79.851  -9.616 -0.0173 1.4870
ATOM   3977  HB3 GLU B 260     -50.446  79.032 -10.060 -0.0173 1.4870
ATOM   3978  HG2 GLU B 260     -51.558  77.724 -11.429 -0.0425 1.4870
ATOM   3979  HG3 GLU B 260     -52.962  77.915 -10.618 -0.0425 1.4870
ATOM   3980  N   HID B 261     -49.659  76.585  -8.968 -0.4157 1.8240
ATOM   3981  CA  HID B 261     -49.150  75.285  -9.335  0.0188 1.9080
ATOM   3982  C   HID B 261     -49.406  74.290  -8.211  0.5973 1.9080
ATOM   3983  O   HID B 261     -49.669  73.138  -8.508 -0.5679 1.6612
ATOM   3984  CB  HID B 261     -47.670  75.321  -9.717 -0.0462 1.9080
ATOM   3985  CG  HID B 261     -47.209  74.082 -10.436 -0.0266 1.9080
ATOM   3986  H   HID B 261     -49.090  77.433  -8.873  0.2719 0.6000
ATOM   3987  HA  HID B 261     -49.637  74.964 -10.153  0.0881 1.3870
ATOM   3988  HB2 HID B 261     -47.503  76.110 -10.315  0.0402 1.4870
ATOM   3989  HB3 HID B 261     -47.118  75.423  -8.885  0.0402 1.4870
ATOM   3990  ND1 HID B 261     -46.737  72.963  -9.778 -0.3811 1.8240
ATOM   3991  CD2 HID B 261     -47.176  73.776 -11.755  0.1292 1.9080
ATOM   3992  CE1 HID B 261     -46.432  72.023 -10.658  0.2057 1.9080
ATOM   3993  NE2 HID B 261     -46.680  72.494 -11.867 -0.5727 1.8240
ATOM   3994  HD1 HID B 261     -46.642  72.879  -8.785  0.3649 0.6000
ATOM   3995  HD2 HID B 261     -47.456  74.365 -12.508  0.1147 1.4090
ATOM   3996  HE1 HID B 261     -46.076  71.119 -10.446  0.1392 1.3590
ATOM   3997  N   CYS B 262     -49.372  74.720  -6.945 -0.4157 1.8240
ATOM   3998  CA  CYS B 262     -49.752  73.825  -5.830  0.0213 1.9080
ATOM   3999  C   CYS B 262     -51.091  73.082  -5.990  0.5973 1.9080
ATOM   4000  O   CYS B 262     -51.204  71.898  -5.636 -0.5679 1.6612
ATOM   4001  CB  CYS B 262     -49.772  74.586  -4.519 -0.1231 1.9080
ATOM   4002  SG  CYS B 262     -48.097  74.903  -3.960 -0.3119 2.0000
ATOM   4003  H   CYS B 262     -49.069  75.693  -6.815  0.2719 0.6000
ATOM   4004  HA  CYS B 262     -49.016  73.121  -5.734  0.1124 1.3870
ATOM   4005  HB2 CYS B 262     -50.221  75.448  -4.662  0.1112 1.3870
ATOM   4006  HB3 CYS B 262     -50.227  74.036  -3.843  0.1112 1.3870
ATOM   4007  HG  CYS B 262     -47.594  74.039  -3.887  0.1933 0.6000
ATOM   4008  N   GLN B 263     -52.097  73.778  -6.513 -0.4157 1.8240
ATOM   4009  CA  GLN B 263     -53.361  73.142  -6.909 -0.0031 1.9080
ATOM   4010  C   GLN B 263     -53.173  72.429  -8.259  0.5973 1.9080
ATOM   4011  O   GLN B 263     -53.197  73.082  -9.309 -0.5679 1.6612
ATOM   4012  CB  GLN B 263     -54.464  74.191  -7.005 -0.0036 1.9080
ATOM   4013  CG  GLN B 263     -54.667  74.990  -5.715 -0.0645 1.9080
ATOM   4014  CD  GLN B 263     -55.125  76.437  -5.942  0.6951 1.9080
ATOM   4015  H   GLN B 263     -51.917  74.796  -6.617  0.2719 0.6000
ATOM   4016  HA  GLN B 263     -53.584  72.447  -6.228  0.0850 1.3870
ATOM   4017  HB2 GLN B 263     -54.236  74.838  -7.733  0.0171 1.4870
ATOM   4018  HB3 GLN B 263     -55.329  73.736  -7.222  0.0171 1.4870
ATOM   4019  HG2 GLN B 263     -55.359  74.527  -5.157  0.0352 1.4870
ATOM   4020  HG3 GLN B 263     -53.800  75.011  -5.211  0.0352 1.4870
ATOM   4021  OE1 GLN B 263     -55.623  76.795  -7.022 -0.6086 1.6612
ATOM   4022  NE2 GLN B 263     -54.964  77.280  -4.911 -0.9407 1.8240
ATOM   4023 HE21 GLN B 263     -55.231  78.248  -4.997  0.4251 0.6000
ATOM   4024 HE22 GLN B 263     -54.569  76.918  -4.048  0.4251 0.6000
ATOM   4025  N   GLU B 264     -52.937  71.109  -8.194 -0.5163 1.8240
ATOM   4026  CA  GLU B 264     -52.727  70.210  -9.356  0.0397 1.9080
ATOM   4027  C   GLU B 264     -52.396  68.798  -8.816  0.5366 1.9080
ATOM   4028  O   GLU B 264     -52.406  68.596  -7.596 -0.5819 1.6612
ATOM   4029  CB  GLU B 264     -51.604  70.710 -10.290  0.0560 1.9080
ATOM   4030  CG  GLU B 264     -52.058  71.335 -11.616  0.0136 1.9080
ATOM   4031  CD  GLU B 264     -50.896  71.633 -12.580  0.8054 1.9080
ATOM   4032  OE1 GLU B 264     -50.584  72.829 -12.794 -0.8188 1.6612
ATOM   4033  OE2 GLU B 264     -50.287  70.678 -13.131 -0.8188 1.6612
ATOM   4034  H   GLU B 264     -52.911  70.740  -7.200  0.2936 0.6000
ATOM   4035  HA  GLU B 264     -53.553  70.170  -9.900  0.1105 1.3870
ATOM   4036  HB2 GLU B 264     -51.094  71.401  -9.797 -0.0173 1.4870
ATOM   4037  HB3 GLU B 264     -51.032  69.933 -10.510 -0.0173 1.4870
ATOM   4038  HG2 GLU B 264     -52.655  70.699 -12.067 -0.0425 1.4870
ATOM   4039  HG3 GLU B 264     -52.499  72.190 -11.420 -0.0425 1.4870
ATOM   4040  N   LYS B 265     -52.104  67.837  -9.704 -0.3479 1.8240
ATOM   4041  CA  LYS B 265     -51.743  66.456  -9.297 -0.2400 1.9080
ATOM   4042  C   LYS B 265     -50.349  65.993  -9.805  0.7341 1.9080
ATOM   4043  O   LYS B 265     -50.157  65.591 -10.963 -0.5894 1.6612
ATOM   4044  CB  LYS B 265     -52.846  65.474  -9.727 -0.0094 1.9080
ATOM   4045  CG  LYS B 265     -52.969  64.244  -8.834  0.0187 1.9080
ATOM   4046  CD  LYS B 265     -54.206  63.411  -9.165 -0.0479 1.9080
ATOM   4047  CE  LYS B 265     -54.231  62.937 -10.613 -0.0143 1.9080
ATOM   4048  NZ  LYS B 265     -52.951  62.307 -11.042 -0.3854 1.8240
ATOM   4049  H   LYS B 265     -52.150  68.135 -10.698  0.2747 0.6000
ATOM   4050  HA  LYS B 265     -51.741  66.410  -8.284  0.1426 1.3870
ATOM   4051  HB2 LYS B 265     -53.716  65.961  -9.712  0.0362 1.4870
ATOM   4052  HB3 LYS B 265     -52.644  65.170 -10.656  0.0362 1.4870
ATOM   4053  HG2 LYS B 265     -52.155  63.671  -8.954  0.0103 1.4870
ATOM   4054  HG3 LYS B 265     -53.026  64.538  -7.878  0.0103 1.4870
ATOM   4055  HD2 LYS B 265     -54.220  62.609  -8.568  0.0621 1.4870
ATOM   4056  HD3 LYS B 265     -55.020  63.966  -8.999  0.0621 1.4870
ATOM   4057  HE2 LYS B 265     -54.979  62.270 -10.722  0.1135 1.1000
ATOM   4058  HE3 LYS B 265     -54.425  63.727 -11.209  0.1135 1.1000
ATOM   4059  HZ1 LYS B 265     -52.446  62.001 -10.236  0.3400 0.6000
ATOM   4060  HZ2 LYS B 265     -53.149  61.524 -11.631  0.3400 0.6000
ATOM   4061  HZ3 LYS B 265     -52.405  62.976 -11.546  0.3400 0.6000
ATOM   4062  N   VAL B 273     -45.477  65.026  -8.621 -0.4157 1.8240
ATOM   4063  CA  VAL B 273     -45.587  64.141  -7.459 -0.0875 1.9080
ATOM   4064  C   VAL B 273     -44.185  63.940  -6.836  0.5973 1.9080
ATOM   4065  O   VAL B 273     -43.175  63.866  -7.561 -0.5679 1.6612
ATOM   4066  CB  VAL B 273     -46.288  62.795  -7.826  0.2985 1.9080
ATOM   4067  CG1 VAL B 273     -46.418  61.891  -6.599 -0.3192 1.9080
ATOM   4068  CG2 VAL B 273     -47.659  63.052  -8.467 -0.3192 1.9080
ATOM   4069  H   VAL B 273     -44.632  65.438  -8.962  0.2719 0.6000
ATOM   4070  HA  VAL B 273     -46.159  64.587  -6.774  0.0969 1.3870
ATOM   4071  HB  VAL B 273     -45.701  62.324  -8.476 -0.0297 1.4870
ATOM   4072 HG11 VAL B 273     -45.865  61.070  -6.734  0.0791 1.4870
ATOM   4073 HG12 VAL B 273     -46.097  62.383  -5.791  0.0791 1.4870
ATOM   4074 HG13 VAL B 273     -47.376  61.635  -6.478  0.0791 1.4870
ATOM   4075 HG21 VAL B 273     -47.527  63.529  -9.333  0.0791 1.4870
ATOM   4076 HG22 VAL B 273     -48.112  62.177  -8.624  0.0791 1.4870
ATOM   4077 HG23 VAL B 273     -48.205  63.613  -7.849  0.0791 1.4870
ATOM   4078  N   GLN B 274     -44.161  63.858  -5.493 -0.4157 1.8240
ATOM   4079  CA  GLN B 274     -42.954  64.024  -4.618 -0.0031 1.9080
ATOM   4080  C   GLN B 274     -42.376  65.449  -4.658  0.5973 1.9080
ATOM   4081  O   GLN B 274     -41.343  65.765  -4.040 -0.5679 1.6612
ATOM   4082  CB  GLN B 274     -41.849  62.994  -4.896 -0.0036 1.9080
ATOM   4083  CG  GLN B 274     -41.096  62.597  -3.628 -0.0645 1.9080
ATOM   4084  CD  GLN B 274     -39.898  61.707  -3.896  0.6951 1.9080
ATOM   4085  H   GLN B 274     -45.113  63.655  -5.072  0.2719 0.6000
ATOM   4086  HA  GLN B 274     -43.247  63.833  -3.672  0.0850 1.3870
ATOM   4087  HB2 GLN B 274     -42.262  62.177  -5.280  0.0171 1.4870
ATOM   4088  HB3 GLN B 274     -41.197  63.388  -5.534  0.0171 1.4870
ATOM   4089  HG2 GLN B 274     -40.780  63.431  -3.172  0.0352 1.4870
ATOM   4090  HG3 GLN B 274     -41.728  62.110  -3.022  0.0352 1.4870
ATOM   4091  OE1 GLN B 274     -38.868  62.181  -4.352 -0.6086 1.6612
ATOM   4092  NE2 GLN B 274     -40.025  60.412  -3.601 -0.9407 1.8240
ATOM   4093 HE21 GLN B 274     -39.271  59.762  -3.767  0.4251 0.6000
ATOM   4094 HE22 GLN B 274     -40.907  60.090  -3.200  0.4251 0.6000
ATOM   4095  N   LEU B 275     -43.071  66.310  -5.385 -0.4157 1.8240
ATOM   4096  CA  LEU B 275     -42.754  67.696  -5.410 -0.0518 1.9080
ATOM   4097  C   LEU B 275     -43.622  68.294  -4.313  0.5973 1.9080
ATOM   4098  O   LEU B 275     -44.725  68.706  -4.567 -0.5679 1.6612
ATOM   4099  CB  LEU B 275     -43.085  68.269  -6.790 -0.1102 1.9080
ATOM   4100  CG  LEU B 275     -42.082  69.263  -7.365  0.3531 1.9080
ATOM   4101  CD1 LEU B 275     -42.605  69.886  -8.653 -0.4121 1.9080
ATOM   4102  CD2 LEU B 275     -41.770  70.341  -6.347 -0.4121 1.9080
ATOM   4103  H   LEU B 275     -43.856  65.877  -5.925  0.2719 0.6000
ATOM   4104  HA  LEU B 275     -41.810  67.830  -5.162  0.0922 1.3870
ATOM   4105  HB2 LEU B 275     -43.149  67.506  -7.429  0.0457 1.4870
ATOM   4106  HB3 LEU B 275     -43.964  68.734  -6.724  0.0457 1.4870
ATOM   4107  HG  LEU B 275     -41.221  68.787  -7.555 -0.0361 1.4870
ATOM   4108 HD11 LEU B 275     -43.462  70.367  -8.467  0.1000 1.4870
ATOM   4109 HD12 LEU B 275     -41.930  70.533  -9.009  0.1000 1.4870
ATOM   4110 HD13 LEU B 275     -42.767  69.167  -9.329  0.1000 1.4870
ATOM   4111 HD21 LEU B 275     -41.380  69.925  -5.523  0.1000 1.4870
ATOM   4112 HD22 LEU B 275     -41.111  70.989  -6.733  0.1000 1.4870
ATOM   4113 HD23 LEU B 275     -42.610  70.830  -6.104  0.1000 1.4870
ATOM   4114  N   SER B 276     -43.114  68.312  -3.091 -0.4157 1.8240
ATOM   4115  CA  SER B 276     -43.813  68.921  -1.975 -0.0249 1.9080
ATOM   4116  C   SER B 276     -44.264  70.371  -2.261  0.5973 1.9080
ATOM   4117  O   SER B 276     -43.730  71.062  -3.109 -0.5679 1.6612
ATOM   4118  CB  SER B 276     -42.925  68.911  -0.734  0.2117 1.9080
ATOM   4119  OG  SER B 276     -42.206  70.130  -0.656 -0.6546 1.7210
ATOM   4120  H   SER B 276     -42.180  67.856  -3.002  0.2719 0.6000
ATOM   4121  HA  SER B 276     -44.650  68.380  -1.787  0.0843 1.3870
ATOM   4122  HB2 SER B 276     -43.495  68.819   0.070  0.0352 1.3870
ATOM   4123  HB3 SER B 276     -42.283  68.161  -0.804  0.0352 1.3870
ATOM   4124  HG  SER B 276     -42.294  70.510   0.264  0.4275 0.0000
ATOM   4125  N   ASP B 277     -45.261  70.830  -1.528 -0.5163 1.8240
ATOM   4126  CA  ASP B 277     -45.744  72.189  -1.688  0.0381 1.9080
ATOM   4127  C   ASP B 277     -44.666  73.183  -1.224  0.5366 1.9080
ATOM   4128  O   ASP B 277     -44.499  74.299  -1.813 -0.5819 1.6612
ATOM   4129  CB  ASP B 277     -47.078  72.381  -0.925 -0.0303 1.9080
ATOM   4130  CG  ASP B 277     -48.288  71.722  -1.638  0.7994 1.9080
ATOM   4131  OD1 ASP B 277     -48.203  71.331  -2.833 -0.8014 1.6612
ATOM   4132  OD2 ASP B 277     -49.347  71.605  -0.982 -0.8014 1.6612
ATOM   4133  H   ASP B 277     -45.657  70.155  -0.848  0.2936 0.6000
ATOM   4134  HA  ASP B 277     -45.880  72.351  -2.667  0.0880 1.3870
ATOM   4135  HB2 ASP B 277     -46.983  71.966  -0.031 -0.0122 1.4870
ATOM   4136  HB3 ASP B 277     -47.254  73.352  -0.852 -0.0122 1.4870
ATOM   4137  N   GLU B 278     -43.923  72.786  -0.186 -0.5163 1.8240
ATOM   4138  CA  GLU B 278     -42.769  73.592   0.269  0.0397 1.9080
ATOM   4139  C   GLU B 278     -41.776  73.792  -0.893  0.5366 1.9080
ATOM   4140  O   GLU B 278     -41.325  74.924  -1.149 -0.5819 1.6612
ATOM   4141  CB  GLU B 278     -42.048  72.955   1.455  0.0560 1.9080
ATOM   4142  CG  GLU B 278     -41.024  73.876   2.111  0.0136 1.9080
ATOM   4143  CD  GLU B 278     -40.391  73.267   3.357  0.8054 1.9080
ATOM   4144  OE1 GLU B 278     -39.631  73.982   4.065 -0.8188 1.6612
ATOM   4145  OE2 GLU B 278     -40.655  72.072   3.622 -0.8188 1.6612
ATOM   4146  H   GLU B 278     -44.210  71.904   0.255  0.2936 0.6000
ATOM   4147  HA  GLU B 278     -43.089  74.482   0.589  0.1105 1.3870
ATOM   4148  HB2 GLU B 278     -42.722  72.732   2.133 -0.0173 1.4870
ATOM   4149  HB3 GLU B 278     -41.568  72.164   1.128 -0.0173 1.4870
ATOM   4150  HG2 GLU B 278     -40.303  74.044   1.466 -0.0425 1.4870
ATOM   4151  HG3 GLU B 278     -41.481  74.701   2.386 -0.0425 1.4870
ATOM   4152  N   LYS B 279     -41.509  72.697  -1.615 -0.3479 1.8240
ATOM   4153  CA  LYS B 279     -40.510  72.713  -2.657 -0.2400 1.9080
ATOM   4154  C   LYS B 279     -40.909  73.510  -3.869  0.7341 1.9080
ATOM   4155  O   LYS B 279     -40.025  74.016  -4.568 -0.5894 1.6612
ATOM   4156  CB  LYS B 279     -40.094  71.297  -3.046 -0.0094 1.9080
ATOM   4157  CG  LYS B 279     -39.141  70.706  -2.010  0.0187 1.9080
ATOM   4158  CD  LYS B 279     -38.693  69.333  -2.425 -0.0479 1.9080
ATOM   4159  CE  LYS B 279     -37.836  68.679  -1.366 -0.0143 1.9080
ATOM   4160  NZ  LYS B 279     -37.451  67.342  -1.870 -0.3854 1.8240
ATOM   4161  H   LYS B 279     -42.073  71.865  -1.359  0.2747 0.6000
ATOM   4162  HA  LYS B 279     -39.646  73.107  -2.276  0.1426 1.3870
ATOM   4163  HB2 LYS B 279     -40.899  70.732  -3.085  0.0362 1.4870
ATOM   4164  HB3 LYS B 279     -39.627  71.333  -3.913  0.0362 1.4870
ATOM   4165  HG2 LYS B 279     -38.347  71.305  -1.929  0.0103 1.4870
ATOM   4166  HG3 LYS B 279     -39.615  70.651  -1.134  0.0103 1.4870
ATOM   4167  HD2 LYS B 279     -39.496  68.760  -2.582  0.0621 1.4870
ATOM   4168  HD3 LYS B 279     -38.159  69.402  -3.267  0.0621 1.4870
ATOM   4169  HE2 LYS B 279     -37.025  69.224  -1.219  0.1135 1.1000
ATOM   4170  HE3 LYS B 279     -38.361  68.581  -0.535  0.1135 1.1000
ATOM   4171  HZ1 LYS B 279     -36.858  67.443  -2.670  0.3400 0.6000
ATOM   4172  HZ2 LYS B 279     -36.961  66.842  -1.155  0.3400 0.6000
ATOM   4173  HZ3 LYS B 279     -38.272  66.831  -2.128  0.3400 0.6000
ATOM   4174  N   ILE B 280     -42.217  73.636  -4.117 -0.4157 1.8240
ATOM   4175  CA  ILE B 280     -42.694  74.517  -5.171 -0.0597 1.9080
ATOM   4176  C   ILE B 280     -42.652  75.944  -4.630  0.5973 1.9080
ATOM   4177  O   ILE B 280     -42.209  76.896  -5.300 -0.5679 1.6612
ATOM   4178  CB  ILE B 280     -44.124  74.155  -5.627  0.1303 1.9080
ATOM   4179  CG1 ILE B 280     -44.092  73.032  -6.669 -0.0430 1.9080
ATOM   4180  CG2 ILE B 280     -44.837  75.353  -6.251 -0.3204 1.9080
ATOM   4181  CD1 ILE B 280     -45.179  71.995  -6.490 -0.0660 1.9080
ATOM   4182  H   ILE B 280     -42.832  73.070  -3.512  0.2719 0.6000
ATOM   4183  HA  ILE B 280     -42.024  74.473  -5.903  0.0869 1.3870
ATOM   4184  HB  ILE B 280     -44.623  73.825  -4.833  0.0187 1.4870
ATOM   4185 HG12 ILE B 280     -44.179  73.442  -7.576  0.0236 1.4870
ATOM   4186 HG13 ILE B 280     -43.202  72.578  -6.610  0.0236 1.4870
ATOM   4187 HG21 ILE B 280     -45.765  75.090  -6.505  0.0882 1.4870
ATOM   4188 HG22 ILE B 280     -44.870  76.099  -5.590  0.0882 1.4870
ATOM   4189 HG23 ILE B 280     -44.339  75.648  -7.063  0.0882 1.4870
ATOM   4190 HD11 ILE B 280     -46.073  72.436  -6.558  0.0186 1.4870
ATOM   4191 HD12 ILE B 280     -45.094  71.299  -7.202  0.0186 1.4870
ATOM   4192 HD13 ILE B 280     -45.085  71.568  -5.592  0.0186 1.4870
ATOM   4193  N   ILE B 281     -43.105  76.126  -3.409 -0.4157 1.8240
ATOM   4194  CA  ILE B 281     -43.259  77.501  -2.988 -0.0597 1.9080
ATOM   4195  C   ILE B 281     -41.919  78.196  -2.796  0.5973 1.9080
ATOM   4196  O   ILE B 281     -41.767  79.334  -3.224 -0.5679 1.6612
ATOM   4197  CB  ILE B 281     -44.087  77.638  -1.690  0.1303 1.9080
ATOM   4198  CG1 ILE B 281     -45.543  77.244  -1.944 -0.0430 1.9080
ATOM   4199  CG2 ILE B 281     -44.012  79.073  -1.157 -0.3204 1.9080
ATOM   4200  CD1 ILE B 281     -46.334  78.283  -2.697 -0.0660 1.9080
ATOM   4201  H   ILE B 281     -43.311  75.312  -2.858  0.2719 0.6000
ATOM   4202  HA  ILE B 281     -43.725  77.983  -3.744  0.0869 1.3870
ATOM   4203  HB  ILE B 281     -43.708  77.010  -1.020  0.0187 1.4870
ATOM   4204 HG12 ILE B 281     -45.552  76.388  -2.460  0.0236 1.4870
ATOM   4205 HG13 ILE B 281     -45.981  77.084  -1.058  0.0236 1.4870
ATOM   4206 HG21 ILE B 281     -44.522  79.133  -0.303  0.0882 1.4870
ATOM   4207 HG22 ILE B 281     -43.058  79.314  -0.997  0.0882 1.4870
ATOM   4208 HG23 ILE B 281     -44.408  79.694  -1.829  0.0882 1.4870
ATOM   4209 HD11 ILE B 281     -45.911  78.443  -3.589  0.0186 1.4870
ATOM   4210 HD12 ILE B 281     -47.271  77.960  -2.827  0.0186 1.4870
ATOM   4211 HD13 ILE B 281     -46.345  79.137  -2.176  0.0186 1.4870
ATOM   4212  N   ASN B 282     -40.977  77.538  -2.111 -0.4157 1.8240
ATOM   4213  CA  ASN B 282     -39.693  78.186  -1.771  0.0143 1.9080
ATOM   4214  C   ASN B 282     -38.743  78.573  -2.935  0.5973 1.9080
ATOM   4215  O   ASN B 282     -37.754  79.287  -2.718 -0.5679 1.6612
ATOM   4216  CB  ASN B 282     -38.932  77.416  -0.694 -0.2041 1.9080
ATOM   4217  CG  ASN B 282     -38.317  76.137  -1.192  0.7130 1.9080
ATOM   4218  H   ASN B 282     -41.214  76.572  -1.849  0.2719 0.6000
ATOM   4219  HA  ASN B 282     -39.925  79.063  -1.285  0.1048 1.3870
ATOM   4220  HB2 ASN B 282     -38.205  78.008  -0.341  0.0797 1.4870
ATOM   4221  HB3 ASN B 282     -39.571  77.200   0.046  0.0797 1.4870
ATOM   4222  OD1 ASN B 282     -38.338  75.815  -2.397 -0.5931 1.6612
ATOM   4223  ND2 ASN B 282     -37.771  75.372  -0.246 -0.9191 1.8240
ATOM   4224 HD22 ASN B 282     -37.787  75.644   0.709  0.4196 0.6000
ATOM   4225 HD21 ASN B 282     -37.335  74.502  -0.506  0.4196 0.6000
ATOM   4226  N   ILE B 283     -39.084  78.143  -4.146 -0.4157 1.8240
ATOM   4227  CA  ILE B 283     -38.459  78.608  -5.354 -0.0597 1.9080
ATOM   4228  C   ILE B 283     -38.330  80.124  -5.444  0.5973 1.9080
ATOM   4229  O   ILE B 283     -37.310  80.640  -5.912 -0.5679 1.6612
ATOM   4230  CB  ILE B 283     -39.208  78.069  -6.555  0.1303 1.9080
ATOM   4231  CG1 ILE B 283     -38.994  76.551  -6.612 -0.0430 1.9080
ATOM   4232  CG2 ILE B 283     -38.747  78.736  -7.852 -0.3204 1.9080
ATOM   4233  CD1 ILE B 283     -39.923  75.857  -7.597 -0.0660 1.9080
ATOM   4234  H   ILE B 283     -39.858  77.427  -4.135  0.2719 0.6000
ATOM   4235  HA  ILE B 283     -37.509  78.242  -5.351  0.0869 1.3870
ATOM   4236  HB  ILE B 283     -40.174  78.231  -6.427  0.0187 1.4870
ATOM   4237 HG12 ILE B 283     -38.053  76.374  -6.877  0.0236 1.4870
ATOM   4238 HG13 ILE B 283     -39.157  76.178  -5.704  0.0236 1.4870
ATOM   4239 HG21 ILE B 283     -39.270  78.366  -8.617  0.0882 1.4870
ATOM   4240 HG22 ILE B 283     -38.897  79.720  -7.788  0.0882 1.4870
ATOM   4241 HG23 ILE B 283     -37.776  78.553  -7.990  0.0882 1.4870
ATOM   4242 HD11 ILE B 283     -39.763  76.223  -8.511  0.0186 1.4870
ATOM   4243 HD12 ILE B 283     -39.736  74.877  -7.588  0.0186 1.4870
ATOM   4244 HD13 ILE B 283     -40.869  76.023  -7.327  0.0186 1.4870
ATOM   4245  N   VAL B 284     -39.321  80.853  -4.970 -0.4157 1.8240
ATOM   4246  CA  VAL B 284     -39.292  82.309  -5.082 -0.0875 1.9080
ATOM   4247  C   VAL B 284     -38.224  82.866  -4.188  0.5973 1.9080
ATOM   4248  O   VAL B 284     -37.796  84.027  -4.326 -0.5679 1.6612
ATOM   4249  CB  VAL B 284     -40.636  82.980  -4.678  0.2985 1.9080
ATOM   4250  CG1 VAL B 284     -41.789  82.278  -5.347 -0.3192 1.9080
ATOM   4251  CG2 VAL B 284     -40.874  82.980  -3.169 -0.3192 1.9080
ATOM   4252  H   VAL B 284     -40.092  80.329  -4.529  0.2719 0.6000
ATOM   4253  HA  VAL B 284     -39.067  82.540  -6.034  0.0969 1.3870
ATOM   4254  HB  VAL B 284     -40.611  83.913  -5.020 -0.0297 1.4870
ATOM   4255 HG11 VAL B 284     -41.450  81.694  -6.088  0.0791 1.4870
ATOM   4256 HG12 VAL B 284     -42.276  81.710  -4.680  0.0791 1.4870
ATOM   4257 HG13 VAL B 284     -42.425  82.953  -5.728  0.0791 1.4870
ATOM   4258 HG21 VAL B 284     -40.040  82.684  -2.706  0.0791 1.4870
ATOM   4259 HG22 VAL B 284     -41.114  83.904  -2.876  0.0791 1.4870
ATOM   4260 HG23 VAL B 284     -41.621  82.352  -2.956  0.0791 1.4870
ATOM   4261  N   LEU B 285     -37.850  82.086  -3.202 -0.4157 1.8240
ATOM   4262  CA  LEU B 285     -36.851  82.567  -2.294 -0.0518 1.9080
ATOM   4263  C   LEU B 285     -35.484  82.453  -3.004  0.5973 1.9080
ATOM   4264  O   LEU B 285     -34.605  83.314  -2.805 -0.5679 1.6612
ATOM   4265  CB  LEU B 285     -36.882  81.773  -1.005 -0.1102 1.9080
ATOM   4266  CG  LEU B 285     -35.811  82.220  -0.032  0.3531 1.9080
ATOM   4267  CD1 LEU B 285     -36.000  83.674   0.348 -0.4121 1.9080
ATOM   4268  CD2 LEU B 285     -35.833  81.353   1.200 -0.4121 1.9080
ATOM   4269  H   LEU B 285     -38.305  81.171  -3.148  0.2719 0.6000
ATOM   4270  HA  LEU B 285     -37.008  83.528  -2.097  0.0922 1.3870
ATOM   4271  HB2 LEU B 285     -37.755  81.915  -0.576  0.0457 1.4870
ATOM   4272  HB3 LEU B 285     -36.718  80.829  -1.220  0.0457 1.4870
ATOM   4273  HG  LEU B 285     -34.910  82.103  -0.457 -0.0361 1.4870
ATOM   4274 HD11 LEU B 285     -36.896  83.797   0.779  0.1000 1.4870
ATOM   4275 HD12 LEU B 285     -35.284  83.951   0.991  0.1000 1.4870
ATOM   4276 HD13 LEU B 285     -35.947  84.247  -0.472  0.1000 1.4870
ATOM   4277 HD21 LEU B 285     -35.664  80.397   0.948  0.1000 1.4870
ATOM   4278 HD22 LEU B 285     -35.122  81.652   1.842  0.1000 1.4870
ATOM   4279 HD23 LEU B 285     -36.728  81.419   1.649  0.1000 1.4870
ATOM   4280  N   ASP B 286     -35.332  81.417  -3.842 -0.5163 1.8240
ATOM   4281  CA  ASP B 286     -34.134  81.232  -4.616  0.0381 1.9080
ATOM   4282  C   ASP B 286     -34.025  82.386  -5.591  0.5366 1.9080
ATOM   4283  O   ASP B 286     -32.960  83.015  -5.676 -0.5819 1.6612
ATOM   4284  CB  ASP B 286     -34.170  79.899  -5.355 -0.0303 1.9080
ATOM   4285  CG  ASP B 286     -33.890  78.711  -4.440  0.7994 1.9080
ATOM   4286  OD1 ASP B 286     -32.991  77.912  -4.799 -0.8014 1.6612
ATOM   4287  OD2 ASP B 286     -34.549  78.562  -3.371 -0.8014 1.6612
ATOM   4288  H   ASP B 286     -36.153  80.775  -3.873  0.2936 0.6000
ATOM   4289  HA  ASP B 286     -33.355  81.300  -3.994  0.0880 1.3870
ATOM   4290  HB2 ASP B 286     -35.074  79.786  -5.749 -0.0122 1.4870
ATOM   4291  HB3 ASP B 286     -33.479  79.918  -6.067 -0.0122 1.4870
ATOM   4292  N   LEU B 287     -35.127  82.698  -6.292 -0.4157 1.8240
ATOM   4293  CA  LEU B 287     -35.156  83.841  -7.232 -0.0518 1.9080
ATOM   4294  C   LEU B 287     -34.955  85.175  -6.540  0.5973 1.9080
ATOM   4295  O   LEU B 287     -34.154  85.981  -6.959 -0.5679 1.6612
ATOM   4296  CB  LEU B 287     -36.455  83.896  -7.955 -0.1102 1.9080
ATOM   4297  CG  LEU B 287     -36.722  82.952  -9.128  0.3531 1.9080
ATOM   4298  CD1 LEU B 287     -35.901  81.715  -9.033 -0.4121 1.9080
ATOM   4299  CD2 LEU B 287     -38.181  82.536  -9.220 -0.4121 1.9080
ATOM   4300  H   LEU B 287     -35.940  82.083  -6.123  0.2719 0.6000
ATOM   4301  HA  LEU B 287     -34.411  83.707  -7.905  0.0922 1.3870
ATOM   4302  HB2 LEU B 287     -37.204  83.734  -7.284  0.0457 1.4870
ATOM   4303  HB3 LEU B 287     -36.584  84.839  -8.314  0.0457 1.4870
ATOM   4304  HG  LEU B 287     -36.513  83.443  -9.983 -0.0361 1.4870
ATOM   4305 HD11 LEU B 287     -36.110  81.219  -8.183  0.1000 1.4870
ATOM   4306 HD12 LEU B 287     -36.090  81.107  -9.812  0.1000 1.4870
ATOM   4307 HD13 LEU B 287     -34.921  81.943  -9.036  0.1000 1.4870
ATOM   4308 HD21 LEU B 287     -38.754  83.347  -9.342  0.1000 1.4870
ATOM   4309 HD22 LEU B 287     -38.306  81.921 -10.000  0.1000 1.4870
ATOM   4310 HD23 LEU B 287     -38.449  82.064  -8.379  0.1000 1.4870
ATOM   4311  N   PHE B 288     -35.648  85.394  -5.438 -0.4157 1.8240
ATOM   4312  CA  PHE B 288     -35.534  86.651  -4.755 -0.0024 1.9080
ATOM   4313  C   PHE B 288     -34.103  86.913  -4.284  0.5973 1.9080
ATOM   4314  O   PHE B 288     -33.538  87.993  -4.536 -0.5679 1.6612
ATOM   4315  CB  PHE B 288     -36.524  86.733  -3.590 -0.0343 1.9080
ATOM   4316  CG  PHE B 288     -36.426  88.016  -2.824  0.0118 1.9080
ATOM   4317  CD1 PHE B 288     -36.798  89.214  -3.414 -0.1256 1.9080
ATOM   4318  CD2 PHE B 288     -35.949  88.040  -1.531 -0.1256 1.9080
ATOM   4319  CE1 PHE B 288     -36.713  90.427  -2.722 -0.1704 1.9080
ATOM   4320  CE2 PHE B 288     -35.841  89.247  -0.834 -0.1704 1.9080
ATOM   4321  CZ  PHE B 288     -36.214  90.447  -1.438 -0.1072 1.9080
ATOM   4322  H   PHE B 288     -36.249  84.612  -5.131  0.2719 0.6000
ATOM   4323  HA  PHE B 288     -35.751  87.381  -5.420  0.0978 1.3870
ATOM   4324  HB2 PHE B 288     -37.434  86.665  -3.963  0.0295 1.4870
ATOM   4325  HB3 PHE B 288     -36.325  85.989  -2.974  0.0295 1.4870
ATOM   4326  HD1 PHE B 288     -37.137  89.222  -4.355  0.1330 1.4590
ATOM   4327  HD2 PHE B 288     -35.676  87.191  -1.079  0.1330 1.4590
ATOM   4328  HE1 PHE B 288     -37.018  91.271  -3.174  0.1430 1.4590
ATOM   4329  HE2 PHE B 288     -35.487  89.242   0.116  0.1430 1.4590
ATOM   4330  HZ  PHE B 288     -36.120  91.306  -0.944  0.1297 1.4590
ATOM   4331  N   GLY B 289     -33.519  85.929  -3.599 -0.4157 1.8240
ATOM   4332  CA  GLY B 289     -32.146  86.081  -3.065 -0.0252 1.9080
ATOM   4333  C   GLY B 289     -31.127  86.268  -4.170  0.5973 1.9080
ATOM   4334  O   GLY B 289     -30.321  87.182  -4.106 -0.5679 1.6612
ATOM   4335  H   GLY B 289     -34.084  85.078  -3.474  0.2719 0.6000
ATOM   4336  HA2 GLY B 289     -32.127  86.877  -2.444  0.0698 1.3870
ATOM   4337  HA3 GLY B 289     -31.917  85.260  -2.524  0.0698 1.3870
ATOM   4338  N   ALA B 290     -31.202  85.438  -5.207 -0.4157 1.8240
ATOM   4339  CA  ALA B 290     -30.278  85.561  -6.338  0.0337 1.9080
ATOM   4340  C   ALA B 290     -30.477  86.881  -7.095  0.5973 1.9080
ATOM   4341  O   ALA B 290     -29.506  87.594  -7.442 -0.5679 1.6612
ATOM   4342  CB  ALA B 290     -30.399  84.369  -7.294 -0.1825 1.9080
ATOM   4343  H   ALA B 290     -31.943  84.723  -5.149  0.2719 0.6000
ATOM   4344  HA  ALA B 290     -29.332  85.535  -5.988  0.0823 1.3870
ATOM   4345  HB1 ALA B 290     -30.602  83.545  -6.768  0.0603 1.4870
ATOM   4346  HB2 ALA B 290     -31.135  84.543  -7.945  0.0603 1.4870
ATOM   4347  HB3 ALA B 290     -29.538  84.252  -7.784  0.0603 1.4870
ATOM   4348  N   GLY B 291     -31.735  87.208  -7.342 -0.4157 1.8240
ATOM   4349  CA  GLY B 291     -32.040  88.407  -8.103 -0.0252 1.9080
ATOM   4350  C   GLY B 291     -31.359  89.590  -7.458  0.5973 1.9080
ATOM   4351  O   GLY B 291     -30.577  90.303  -8.085 -0.5679 1.6612
ATOM   4352  H   GLY B 291     -32.445  86.566  -6.964  0.2719 0.6000
ATOM   4353  HA2 GLY B 291     -31.712  88.301  -9.043  0.0698 1.3870
ATOM   4354  HA3 GLY B 291     -33.031  88.554  -8.116  0.0698 1.3870
ATOM   4355  N   PHE B 292     -31.622  89.757  -6.176 -0.4157 1.8240
ATOM   4356  CA  PHE B 292     -31.340  90.990  -5.539 -0.0024 1.9080
ATOM   4357  C   PHE B 292     -29.855  91.085  -5.327  0.5973 1.9080
ATOM   4358  O   PHE B 292     -29.272  92.124  -5.558 -0.5679 1.6612
ATOM   4359  CB  PHE B 292     -32.153  91.141  -4.222 -0.0343 1.9080
ATOM   4360  CG  PHE B 292     -31.377  90.840  -2.963  0.0118 1.9080
ATOM   4361  CD1 PHE B 292     -30.484  91.769  -2.443 -0.1256 1.9080
ATOM   4362  CD2 PHE B 292     -31.565  89.643  -2.289 -0.1256 1.9080
ATOM   4363  CE1 PHE B 292     -29.781  91.496  -1.283 -0.1704 1.9080
ATOM   4364  CE2 PHE B 292     -30.865  89.364  -1.134 -0.1704 1.9080
ATOM   4365  CZ  PHE B 292     -29.981  90.286  -0.630 -0.1072 1.9080
ATOM   4366  H   PHE B 292     -32.038  88.928  -5.706  0.2719 0.6000
ATOM   4367  HA  PHE B 292     -31.589  91.728  -6.172  0.0978 1.3870
ATOM   4368  HB2 PHE B 292     -32.465  92.079  -4.176  0.0295 1.4870
ATOM   4369  HB3 PHE B 292     -32.914  90.512  -4.274  0.0295 1.4870
ATOM   4370  HD1 PHE B 292     -30.348  92.639  -2.907  0.1330 1.4590
ATOM   4371  HD2 PHE B 292     -32.220  88.974  -2.648  0.1330 1.4590
ATOM   4372  HE1 PHE B 292     -29.131  92.170  -0.920  0.1430 1.4590
ATOM   4373  HE2 PHE B 292     -31.008  88.475  -0.664  0.1430 1.4590
ATOM   4374  HZ  PHE B 292     -29.471  90.095   0.215  0.1297 1.4590
ATOM   4375  N   ASP B 293     -29.227  90.009  -4.888 -0.5163 1.8240
ATOM   4376  CA  ASP B 293     -27.839  90.148  -4.505  0.0381 1.9080
ATOM   4377  C   ASP B 293     -26.950  90.236  -5.738  0.5366 1.9080
ATOM   4378  O   ASP B 293     -26.031  91.058  -5.781 -0.5819 1.6612
ATOM   4379  CB  ASP B 293     -27.360  89.028  -3.584 -0.0303 1.9080
ATOM   4380  CG  ASP B 293     -26.007  89.381  -2.899  0.7994 1.9080
ATOM   4381  OD1 ASP B 293     -24.944  89.019  -3.433 -0.8014 1.6612
ATOM   4382  OD2 ASP B 293     -26.000  90.068  -1.845 -0.8014 1.6612
ATOM   4383  H   ASP B 293     -29.765  89.149  -4.848  0.2936 0.6000
ATOM   4384  HA  ASP B 293     -27.746  91.022  -4.014  0.0880 1.3870
ATOM   4385  HB2 ASP B 293     -28.030  88.892  -2.874 -0.0122 1.4870
ATOM   4386  HB3 ASP B 293     -27.223  88.212  -4.119 -0.0122 1.4870
ATOM   4387  N   THR B 294     -27.201  89.417  -6.757 -0.4157 1.8240
ATOM   4388  CA  THR B 294     -26.283  89.467  -7.859 -0.0389 1.9080
ATOM   4389  C   THR B 294     -26.383  90.812  -8.589  0.5973 1.9080
ATOM   4390  O   THR B 294     -25.347  91.454  -8.823 -0.5679 1.6612
ATOM   4391  CB  THR B 294     -26.462  88.321  -8.821  0.3654 1.9080
ATOM   4392  OG1 THR B 294     -27.766  88.400  -9.380 -0.6761 1.7210
ATOM   4393  CG2 THR B 294     -26.300  87.053  -8.112 -0.2438 1.9080
ATOM   4394  H   THR B 294     -28.013  88.827  -6.678  0.2719 0.6000
ATOM   4395  HA  THR B 294     -25.341  89.376  -7.512  0.1007 1.3870
ATOM   4396  HB  THR B 294     -25.786  88.406  -9.581  0.0043 1.3870
ATOM   4397 HG21 THR B 294     -27.154  86.781  -7.640  0.0642 1.4870
ATOM   4398 HG22 THR B 294     -26.052  86.303  -8.747  0.0642 1.4870
ATOM   4399 HG23 THR B 294     -25.571  87.112  -7.411  0.0642 1.4870
ATOM   4400  HG1 THR B 294     -28.460  88.117  -8.706  0.4102 0.0000
ATOM   4401  N   VAL B 295     -27.594  91.246  -8.940 -0.4157 1.8240
ATOM   4402  CA  VAL B 295     -27.717  92.445  -9.787 -0.0875 1.9080
ATOM   4403  C   VAL B 295     -27.299  93.669  -8.974  0.5973 1.9080
ATOM   4404  O   VAL B 295     -26.700  94.586  -9.480 -0.5679 1.6612
ATOM   4405  CB  VAL B 295     -29.149  92.589 -10.351  0.2985 1.9080
ATOM   4406  CG1 VAL B 295     -29.388  93.969 -10.966 -0.3192 1.9080
ATOM   4407  CG2 VAL B 295     -29.428  91.523 -11.383 -0.3192 1.9080
ATOM   4408  H   VAL B 295     -28.385  90.706  -8.591  0.2719 0.6000
ATOM   4409  HA  VAL B 295     -27.084  92.348 -10.551  0.0969 1.3870
ATOM   4410  HB  VAL B 295     -29.786  92.499  -9.586 -0.0297 1.4870
ATOM   4411 HG11 VAL B 295     -28.531  94.482 -10.970  0.0791 1.4870
ATOM   4412 HG12 VAL B 295     -29.718  93.861 -11.902  0.0791 1.4870
ATOM   4413 HG13 VAL B 295     -30.070  94.458 -10.424  0.0791 1.4870
ATOM   4414 HG21 VAL B 295     -30.386  91.238 -11.321  0.0791 1.4870
ATOM   4415 HG22 VAL B 295     -29.248  91.887 -12.299  0.0791 1.4870
ATOM   4416 HG23 VAL B 295     -28.835  90.732 -11.218  0.0791 1.4870
ATOM   4417  N   THR B 296     -27.541  93.664  -7.677 -0.4157 1.8240
ATOM   4418  CA  THR B 296     -27.090  94.772  -6.875 -0.0389 1.9080
ATOM   4419  C   THR B 296     -25.586  94.876  -6.949  0.5973 1.9080
ATOM   4420  O   THR B 296     -25.015  95.976  -7.001 -0.5679 1.6612
ATOM   4421  CB  THR B 296     -27.506  94.594  -5.404  0.3654 1.9080
ATOM   4422  OG1 THR B 296     -28.936  94.723  -5.286 -0.6761 1.7210
ATOM   4423  CG2 THR B 296     -26.837  95.615  -4.531 -0.2438 1.9080
ATOM   4424  H   THR B 296     -28.048  92.848  -7.318  0.2719 0.6000
ATOM   4425  HA  THR B 296     -27.486  95.621  -7.241  0.1007 1.3870
ATOM   4426  HB  THR B 296     -27.249  93.656  -5.098  0.0043 1.3870
ATOM   4427 HG21 THR B 296     -26.216  96.189  -5.076  0.0642 1.4870
ATOM   4428 HG22 THR B 296     -27.523  96.209  -4.097  0.0642 1.4870
ATOM   4429 HG23 THR B 296     -26.303  95.162  -3.808  0.0642 1.4870
ATOM   4430  HG1 THR B 296     -29.373  93.823  -5.374  0.4102 0.0000
ATOM   4431  N   THR B 297     -24.923  93.725  -6.912 -0.4157 1.8240
ATOM   4432  CA  THR B 297     -23.458  93.703  -6.846 -0.0389 1.9080
ATOM   4433  C   THR B 297     -22.915  94.116  -8.200  0.5973 1.9080
ATOM   4434  O   THR B 297     -21.952  94.882  -8.276 -0.5679 1.6612
ATOM   4435  CB  THR B 297     -22.931  92.311  -6.428  0.3654 1.9080
ATOM   4436  OG1 THR B 297     -23.591  91.857  -5.226 -0.6761 1.7210
ATOM   4437  CG2 THR B 297     -21.438  92.362  -6.182 -0.2438 1.9080
ATOM   4438  H   THR B 297     -25.507  92.875  -6.933  0.2719 0.6000
ATOM   4439  HA  THR B 297     -23.164  94.369  -6.165  0.1007 1.3870
ATOM   4440  HB  THR B 297     -23.140  91.642  -7.173  0.0043 1.3870
ATOM   4441 HG21 THR B 297     -21.120  93.314  -6.192  0.0642 1.4870
ATOM   4442 HG22 THR B 297     -21.223  91.957  -5.289  0.0642 1.4870
ATOM   4443 HG23 THR B 297     -20.954  91.850  -6.897  0.0642 1.4870
ATOM   4444  HG1 THR B 297     -24.518  91.539  -5.442  0.4102 0.0000
ATOM   4445  N   ALA B 298     -23.551  93.667  -9.281 -0.4157 1.8240
ATOM   4446  CA  ALA B 298     -23.128  94.121 -10.601  0.0337 1.9080
ATOM   4447  C   ALA B 298     -23.195  95.603 -10.723  0.5973 1.9080
ATOM   4448  O   ALA B 298     -22.239  96.245 -11.164 -0.5679 1.6612
ATOM   4449  CB  ALA B 298     -23.951  93.514 -11.700 -0.1825 1.9080
ATOM   4450  H   ALA B 298     -24.318  93.013  -9.110  0.2719 0.6000
ATOM   4451  HA  ALA B 298     -22.173  93.813 -10.750  0.0823 1.3870
ATOM   4452  HB1 ALA B 298     -24.887  93.348 -11.378  0.0603 1.4870
ATOM   4453  HB2 ALA B 298     -23.984  94.134 -12.488  0.0603 1.4870
ATOM   4454  HB3 ALA B 298     -23.549  92.642 -11.990  0.0603 1.4870
ATOM   4455  N   ILE B 299     -24.332  96.163 -10.340 -0.4157 1.8240
ATOM   4456  CA  ILE B 299     -24.488  97.620 -10.466 -0.0597 1.9080
ATOM   4457  C   ILE B 299     -23.508  98.373  -9.558  0.5973 1.9080
ATOM   4458  O   ILE B 299     -22.884  99.347  -9.960 -0.5679 1.6612
ATOM   4459  CB  ILE B 299     -25.944  98.070 -10.227  0.1303 1.9080
ATOM   4460  CG1 ILE B 299     -26.821  97.499 -11.328 -0.0430 1.9080
ATOM   4461  CG2 ILE B 299     -26.016  99.554 -10.299 -0.3204 1.9080
ATOM   4462  CD1 ILE B 299     -28.301  97.703 -11.144 -0.0660 1.9080
ATOM   4463  H   ILE B 299     -25.048  95.539  -9.972  0.2719 0.6000
ATOM   4464  HA  ILE B 299     -24.234  97.847 -11.411  0.0869 1.3870
ATOM   4465  HB  ILE B 299     -26.239  97.691  -9.363  0.0187 1.4870
ATOM   4466 HG12 ILE B 299     -26.542  97.912 -12.203  0.0236 1.4870
ATOM   4467 HG13 ILE B 299     -26.639  96.509 -11.394  0.0236 1.4870
ATOM   4468 HG21 ILE B 299     -26.962  99.866 -10.173  0.0882 1.4870
ATOM   4469 HG22 ILE B 299     -25.446  99.968  -9.583  0.0882 1.4870
ATOM   4470 HG23 ILE B 299     -25.690  99.878 -11.192  0.0882 1.4870
ATOM   4471 HD11 ILE B 299     -28.502  98.682 -11.102  0.0186 1.4870
ATOM   4472 HD12 ILE B 299     -28.794  97.296 -11.914  0.0186 1.4870
ATOM   4473 HD13 ILE B 299     -28.596  97.267 -10.293  0.0186 1.4870
ATOM   4474  N   SER B 300     -23.367  97.918  -8.338 -0.4157 1.8240
ATOM   4475  CA  SER B 300     -22.466  98.597  -7.427 -0.0249 1.9080
ATOM   4476  C   SER B 300     -21.066  98.601  -8.045  0.5973 1.9080
ATOM   4477  O   SER B 300     -20.375  99.582  -8.023 -0.5679 1.6612
ATOM   4478  CB  SER B 300     -22.481  97.894  -6.084  0.2117 1.9080
ATOM   4479  OG  SER B 300     -21.531  98.479  -5.193 -0.6546 1.7210
ATOM   4480  H   SER B 300     -23.917  97.087  -8.094  0.2719 0.6000
ATOM   4481  HA  SER B 300     -22.760  99.546  -7.337  0.0843 1.3870
ATOM   4482  HB2 SER B 300     -23.386  97.975  -5.679  0.0352 1.3870
ATOM   4483  HB3 SER B 300     -22.246  96.935  -6.212  0.0352 1.3870
ATOM   4484  HG  SER B 300     -21.957  99.245  -4.717  0.4275 0.0000
ATOM   4485  N   TRP B 301     -20.674  97.494  -8.661 -0.4157 1.8240
ATOM   4486  CA  TRP B 301     -19.381  97.432  -9.307 -0.0275 1.9080
ATOM   4487  C   TRP B 301     -19.324  98.372 -10.513  0.5973 1.9080
ATOM   4488  O   TRP B 301     -18.367  99.100 -10.690 -0.5679 1.6612
ATOM   4489  CB  TRP B 301     -19.053  96.010  -9.740 -0.0050 1.9080
ATOM   4490  CG  TRP B 301     -18.369  95.204  -8.689 -0.1415 1.9080
ATOM   4491  CD1 TRP B 301     -18.855  94.076  -8.073 -0.1638 1.9080
ATOM   4492  CD2 TRP B 301     -17.078  95.443  -8.128  0.1243 1.9080
ATOM   4493  NE1 TRP B 301     -17.948  93.613  -7.148 -0.3418 1.8240
ATOM   4494  CE2 TRP B 301     -16.844  94.422  -7.160  0.1380 1.9080
ATOM   4495  CE3 TRP B 301     -16.092  96.388  -8.355 -0.2387 1.9080
ATOM   4496  CZ2 TRP B 301     -15.673  94.333  -6.423 -0.2601 1.9080
ATOM   4497  CZ3 TRP B 301     -14.871  96.305  -7.599 -0.1972 1.9080
ATOM   4498  CH2 TRP B 301     -14.694  95.282  -6.645 -0.1134 1.9080
ATOM   4499  H   TRP B 301     -21.350  96.713  -8.637  0.2719 0.6000
ATOM   4500  HA  TRP B 301     -18.686  97.748  -8.650  0.1123 1.3870
ATOM   4501  HB2 TRP B 301     -19.899  95.539  -9.972  0.0339 1.4870
ATOM   4502  HB3 TRP B 301     -18.448  96.043 -10.530  0.0339 1.4870
ATOM   4503  HD1 TRP B 301     -19.737  93.655  -8.268  0.2062 1.4090
ATOM   4504  HE1 TRP B 301     -18.075  92.813  -6.561  0.3412 0.6000
ATOM   4505  HE3 TRP B 301     -16.190  97.119  -9.016  0.1700 1.4590
ATOM   4506  HZ2 TRP B 301     -15.547  93.597  -5.748  0.1572 1.4590
ATOM   4507  HZ3 TRP B 301     -14.174  96.974  -7.765  0.1447 1.4590
ATOM   4508  HH2 TRP B 301     -13.844  95.250  -6.126  0.1417 1.4590
ATOM   4509  N   SER B 302     -20.338  98.329 -11.357 -0.4157 1.8240
ATOM   4510  CA  SER B 302     -20.442  99.299 -12.421 -0.0249 1.9080
ATOM   4511  C   SER B 302     -20.146 100.731 -11.922  0.5973 1.9080
ATOM   4512  O   SER B 302     -19.309 101.421 -12.537 -0.5679 1.6612
ATOM   4513  CB  SER B 302     -21.794  99.192 -13.087  0.2117 1.9080
ATOM   4514  OG  SER B 302     -21.796  98.108 -13.999 -0.6546 1.7210
ATOM   4515  H   SER B 302     -21.020  97.571 -11.193  0.2719 0.6000
ATOM   4516  HA  SER B 302     -19.753  99.083 -13.126  0.0843 1.3870
ATOM   4517  HB2 SER B 302     -22.489  99.032 -12.397  0.0352 1.3870
ATOM   4518  HB3 SER B 302     -21.982 100.030 -13.585  0.0352 1.3870
ATOM   4519  HG  SER B 302     -20.867  97.949 -14.330  0.4275 0.0000
ATOM   4520  N   LEU B 303     -20.740 101.154 -10.793 -0.4157 1.8240
ATOM   4521  CA  LEU B 303     -20.555 102.559 -10.336 -0.0518 1.9080
ATOM   4522  C   LEU B 303     -19.143 102.821  -9.928  0.5973 1.9080
ATOM   4523  O   LEU B 303     -18.573 103.889 -10.182 -0.5679 1.6612
ATOM   4524  CB  LEU B 303     -21.442 102.915  -9.165 -0.1102 1.9080
ATOM   4525  CG  LEU B 303     -22.927 102.732  -9.435  0.3531 1.9080
ATOM   4526  CD1 LEU B 303     -23.653 103.113  -8.194 -0.4121 1.9080
ATOM   4527  CD2 LEU B 303     -23.408 103.598 -10.575 -0.4121 1.9080
ATOM   4528  H   LEU B 303     -21.303 100.464 -10.297  0.2719 0.6000
ATOM   4529  HA  LEU B 303     -20.802 103.160 -11.108  0.0922 1.3870
ATOM   4530  HB2 LEU B 303     -21.204 102.327  -8.404  0.0457 1.4870
ATOM   4531  HB3 LEU B 303     -21.296 103.867  -8.941  0.0457 1.4870
ATOM   4532  HG  LEU B 303     -23.098 101.781  -9.657 -0.0361 1.4870
ATOM   4533 HD11 LEU B 303     -23.461 104.071  -7.955  0.1000 1.4870
ATOM   4534 HD12 LEU B 303     -24.646 103.009  -8.321  0.1000 1.4870
ATOM   4535 HD13 LEU B 303     -23.367 102.529  -7.426  0.1000 1.4870
ATOM   4536 HD21 LEU B 303     -22.910 103.364 -11.414  0.1000 1.4870
ATOM   4537 HD22 LEU B 303     -24.389 103.451 -10.724  0.1000 1.4870
ATOM   4538 HD23 LEU B 303     -23.250 104.564 -10.359  0.1000 1.4870
ATOM   4539  N   MET B 304     -18.568 101.825  -9.298 -0.4157 1.8240
ATOM   4540  CA  MET B 304     -17.189 101.918  -8.869 -0.0237 1.9080
ATOM   4541  C   MET B 304     -16.268 102.148 -10.077  0.5973 1.9080
ATOM   4542  O   MET B 304     -15.320 102.965 -10.034 -0.5679 1.6612
ATOM   4543  CB  MET B 304     -16.842 100.663  -8.080  0.0342 1.9080
ATOM   4544  CG  MET B 304     -17.595 100.604  -6.749  0.0018 1.9080
ATOM   4545  SD  MET B 304     -16.845 101.783  -5.622 -0.2737 2.0000
ATOM   4546  CE  MET B 304     -15.758 100.755  -4.652 -0.0536 1.9080
ATOM   4547  H   MET B 304     -19.165 100.993  -9.139  0.2719 0.6000
ATOM   4548  HA  MET B 304     -17.093 102.711  -8.261  0.0880 1.3870
ATOM   4549  HB2 MET B 304     -17.087  99.856  -8.614  0.0241 1.4870
ATOM   4550  HB3 MET B 304     -15.862 100.653  -7.886  0.0241 1.4870
ATOM   4551  HG2 MET B 304     -18.562 100.825  -6.916  0.0440 1.3870
ATOM   4552  HG3 MET B 304     -17.538  99.668  -6.387  0.0440 1.3870
ATOM   4553  HE1 MET B 304     -16.037 100.779  -3.689  0.0684 1.3870
ATOM   4554  HE2 MET B 304     -15.800  99.810  -4.983  0.0684 1.3870
ATOM   4555  HE3 MET B 304     -14.816 101.089  -4.729  0.0684 1.3870
ATOM   4556  N   TYR B 305     -16.590 101.491 -11.179 -0.4157 1.8240
ATOM   4557  CA  TYR B 305     -15.746 101.604 -12.346 -0.0014 1.9080
ATOM   4558  C   TYR B 305     -15.929 102.959 -12.989  0.5973 1.9080
ATOM   4559  O   TYR B 305     -14.963 103.627 -13.292 -0.5679 1.6612
ATOM   4560  CB  TYR B 305     -16.042 100.494 -13.354 -0.0152 1.9080
ATOM   4561  CG  TYR B 305     -15.391  99.197 -12.973 -0.0011 1.9080
ATOM   4562  CD1 TYR B 305     -16.151  98.066 -12.677 -0.1906 1.9080
ATOM   4563  CD2 TYR B 305     -14.006  99.101 -12.917 -0.1906 1.9080
ATOM   4564  CE1 TYR B 305     -15.539  96.878 -12.332 -0.2341 1.9080
ATOM   4565  CE2 TYR B 305     -13.388  97.924 -12.554 -0.2341 1.9080
ATOM   4566  CZ  TYR B 305     -14.155  96.813 -12.259  0.3226 1.9080
ATOM   4567  OH  TYR B 305     -13.512  95.635 -11.926 -0.5579 1.7210
ATOM   4568  H   TYR B 305     -17.446 100.927 -11.129  0.2719 0.6000
ATOM   4569  HA  TYR B 305     -14.786 101.520 -12.056  0.0876 1.3870
ATOM   4570  HB2 TYR B 305     -17.023 100.359 -13.388  0.0295 1.4870
ATOM   4571  HB3 TYR B 305     -15.692 100.776 -14.237  0.0295 1.4870
ATOM   4572  HD1 TYR B 305     -17.148  98.119 -12.715  0.1699 1.4590
ATOM   4573  HD2 TYR B 305     -13.451  99.902 -13.146  0.1699 1.4590
ATOM   4574  HE1 TYR B 305     -16.089  96.062 -12.135  0.1656 1.4590
ATOM   4575  HE2 TYR B 305     -12.389  97.871 -12.503  0.1656 1.4590
ATOM   4576  HH  TYR B 305     -14.120  94.868 -12.119  0.3992 0.0000
ATOM   4577  N   LEU B 306     -17.184 103.355 -13.149 -0.4157 1.8240
ATOM   4578  CA  LEU B 306     -17.544 104.640 -13.722 -0.0518 1.9080
ATOM   4579  C   LEU B 306     -16.890 105.793 -13.027  0.5973 1.9080
ATOM   4580  O   LEU B 306     -16.420 106.716 -13.645 -0.5679 1.6612
ATOM   4581  CB  LEU B 306     -19.039 104.821 -13.610 -0.1102 1.9080
ATOM   4582  CG  LEU B 306     -19.713 103.945 -14.649  0.3531 1.9080
ATOM   4583  CD1 LEU B 306     -21.202 103.923 -14.373 -0.4121 1.9080
ATOM   4584  CD2 LEU B 306     -19.405 104.384 -16.086 -0.4121 1.9080
ATOM   4585  H   LEU B 306     -17.898 102.656 -12.824  0.2719 0.6000
ATOM   4586  HA  LEU B 306     -17.260 104.642 -14.700  0.0922 1.3870
ATOM   4587  HB2 LEU B 306     -19.323 104.516 -12.735  0.0457 1.4870
ATOM   4588  HB3 LEU B 306     -19.256 105.743 -13.812  0.0457 1.4870
ATOM   4589  HG  LEU B 306     -19.350 103.022 -14.586 -0.0361 1.4870
ATOM   4590 HD11 LEU B 306     -21.569 104.853 -14.425  0.1000 1.4870
ATOM   4591 HD12 LEU B 306     -21.663 103.348 -15.051  0.1000 1.4870
ATOM   4592 HD13 LEU B 306     -21.371 103.553 -13.458  0.1000 1.4870
ATOM   4593 HD21 LEU B 306     -18.419 104.339 -16.239  0.1000 1.4870
ATOM   4594 HD22 LEU B 306     -19.873 103.774 -16.723  0.1000 1.4870
ATOM   4595 HD23 LEU B 306     -19.725 105.321 -16.219  0.1000 1.4870
ATOM   4596  N   VAL B 307     -16.862 105.736 -11.723 -0.4157 1.8240
ATOM   4597  CA  VAL B 307     -16.285 106.798 -10.947 -0.0875 1.9080
ATOM   4598  C   VAL B 307     -14.774 106.734 -10.962  0.5973 1.9080
ATOM   4599  O   VAL B 307     -14.109 107.733 -10.687 -0.5679 1.6612
ATOM   4600  CB  VAL B 307     -16.815 106.691  -9.514  0.2985 1.9080
ATOM   4601  CG1 VAL B 307     -15.731 106.774  -8.466 -0.3192 1.9080
ATOM   4602  CG2 VAL B 307     -17.907 107.690  -9.291 -0.3192 1.9080
ATOM   4603  H   VAL B 307     -17.282 104.879 -11.306  0.2719 0.6000
ATOM   4604  HA  VAL B 307     -16.562 107.682 -11.356  0.0969 1.3870
ATOM   4605  HB  VAL B 307     -17.251 105.787  -9.417 -0.0297 1.4870
ATOM   4606 HG11 VAL B 307     -15.495 107.733  -8.296  0.0791 1.4870
ATOM   4607 HG12 VAL B 307     -16.051 106.358  -7.612  0.0791 1.4870
ATOM   4608 HG13 VAL B 307     -14.915 106.287  -8.782  0.0791 1.4870
ATOM   4609 HG21 VAL B 307     -18.776 107.332  -9.643  0.0791 1.4870
ATOM   4610 HG22 VAL B 307     -18.005 107.877  -8.309  0.0791 1.4870
ATOM   4611 HG23 VAL B 307     -17.690 108.547  -9.767  0.0791 1.4870
ATOM   4612  N   MET B 308     -14.200 105.578 -11.242 -0.4157 1.8240
ATOM   4613  CA  MET B 308     -12.709 105.491 -11.260 -0.0237 1.9080
ATOM   4614  C   MET B 308     -12.226 105.597 -12.673  0.5973 1.9080
ATOM   4615  O   MET B 308     -11.051 105.636 -12.891 -0.5679 1.6612
ATOM   4616  CB  MET B 308     -12.170 104.169 -10.653  0.0342 1.9080
ATOM   4617  CG  MET B 308     -12.282 104.024  -9.154  0.0018 1.9080
ATOM   4618  SD  MET B 308     -11.030 104.993  -8.282 -0.2737 2.0000
ATOM   4619  CE  MET B 308     -12.024 106.436  -7.938 -0.0536 1.9080
ATOM   4620  H   MET B 308     -14.811 104.790 -11.435  0.2719 0.6000
ATOM   4621  HA  MET B 308     -12.365 106.268 -10.734  0.0880 1.3870
ATOM   4622  HB2 MET B 308     -12.665 103.396 -11.095  0.0241 1.4870
ATOM   4623  HB3 MET B 308     -11.191 104.078 -10.919  0.0241 1.4870
ATOM   4624  HG2 MET B 308     -13.221 104.308  -8.863  0.0440 1.3870
ATOM   4625  HG3 MET B 308     -12.202 103.033  -8.909  0.0440 1.3870
ATOM   4626  HE1 MET B 308     -12.796 106.183  -7.352  0.0684 1.3870
ATOM   4627  HE2 MET B 308     -11.468 107.127  -7.471  0.0684 1.3870
ATOM   4628  HE3 MET B 308     -12.373 106.819  -8.796  0.0684 1.3870
ATOM   4629  N   ASN B 309     -13.133 105.610 -13.641 -0.4157 1.8240
ATOM   4630  CA  ASN B 309     -12.761 105.868 -15.028  0.0143 1.9080
ATOM   4631  C   ASN B 309     -13.676 106.911 -15.686  0.5973 1.9080
ATOM   4632  O   ASN B 309     -14.507 106.560 -16.514 -0.5679 1.6612
ATOM   4633  CB  ASN B 309     -12.721 104.550 -15.831 -0.2041 1.9080
ATOM   4634  CG  ASN B 309     -11.818 103.519 -15.191  0.7130 1.9080
ATOM   4635  H   ASN B 309     -14.106 105.425 -13.334  0.2719 0.6000
ATOM   4636  HA  ASN B 309     -11.831 106.261 -15.022  0.1048 1.3870
ATOM   4637  HB2 ASN B 309     -13.645 104.188 -15.874  0.0797 1.4870
ATOM   4638  HB3 ASN B 309     -12.383 104.756 -16.742  0.0797 1.4870
ATOM   4639  OD1 ASN B 309     -10.618 103.466 -15.441 -0.5931 1.6612
ATOM   4640  ND2 ASN B 309     -12.384 102.745 -14.300 -0.9191 1.8240
ATOM   4641 HD22 ASN B 309     -13.355 102.835 -14.070  0.4196 0.6000
ATOM   4642 HD21 ASN B 309     -11.841 102.036 -13.826  0.4196 0.6000
ATOM   4643  N   PRO B 310     -13.505 108.209 -15.335 -0.2548 1.8240
ATOM   4644  CA  PRO B 310     -14.356 109.283 -15.911 -0.0266 1.9080
ATOM   4645  C   PRO B 310     -14.431 109.227 -17.434  0.5896 1.9080
ATOM   4646  O   PRO B 310     -15.507 109.310 -18.033 -0.5748 1.6612
ATOM   4647  CB  PRO B 310     -13.657 110.567 -15.478 -0.0070 1.9080
ATOM   4648  CG  PRO B 310     -12.745 110.199 -14.342  0.0189 1.9080
ATOM   4649  CD  PRO B 310     -12.487 108.725 -14.390  0.0192 1.9080
ATOM   4650  HA  PRO B 310     -15.282 109.248 -15.502  0.0641 1.3870
ATOM   4651  HB2 PRO B 310     -13.127 110.963 -16.243  0.0253 1.4870
ATOM   4652  HB3 PRO B 310     -14.330 111.260 -15.181  0.0253 1.4870
ATOM   4653  HG2 PRO B 310     -11.874 110.723 -14.413  0.0213 1.4870
ATOM   4654  HG3 PRO B 310     -13.171 110.465 -13.456  0.0213 1.4870
ATOM   4655  HD2 PRO B 310     -11.566 108.520 -14.729  0.0391 1.3870
ATOM   4656  HD3 PRO B 310     -12.603 108.297 -13.489  0.0391 1.3870
ATOM   4657  N   ARG B 311     -13.279 109.057 -18.051 -0.3479 1.8240
ATOM   4658  CA  ARG B 311     -13.165 108.895 -19.497 -0.2637 1.9080
ATOM   4659  C   ARG B 311     -14.163 107.863 -20.061  0.7341 1.9080
ATOM   4660  O   ARG B 311     -14.689 108.053 -21.159 -0.5894 1.6612
ATOM   4661  CB  ARG B 311     -11.689 108.561 -19.807 -0.0007 1.9080
ATOM   4662  CG  ARG B 311     -11.360 107.940 -21.157  0.0390 1.9080
ATOM   4663  CD  ARG B 311     -10.549 106.645 -21.007  0.0486 1.9080
ATOM   4664  NE  ARG B 311     -11.043 105.695 -22.002 -0.5295 1.8240
ATOM   4665  CZ  ARG B 311     -10.968 104.373 -21.906  0.8076 1.9080
ATOM   4666  NH1 ARG B 311     -10.404 103.775 -20.858 -0.8627 1.8240
ATOM   4667  NH2 ARG B 311     -11.476 103.639 -22.876 -0.8627 1.8240
ATOM   4668  H   ARG B 311     -12.443 109.047 -17.415  0.2747 0.6000
ATOM   4669  HA  ARG B 311     -13.349 109.785 -19.943  0.1560 1.3870
ATOM   4670  HB2 ARG B 311     -11.159 109.419 -19.722  0.0327 1.4870
ATOM   4671  HB3 ARG B 311     -11.362 107.929 -19.087  0.0327 1.4870
ATOM   4672  HG2 ARG B 311     -12.203 107.717 -21.638  0.0285 1.4870
ATOM   4673  HG3 ARG B 311     -10.817 108.578 -21.696  0.0285 1.4870
ATOM   4674  HD2 ARG B 311      -9.611 106.854 -21.184  0.0687 1.3870
ATOM   4675  HD3 ARG B 311     -10.704 106.295 -20.107  0.0687 1.3870
ATOM   4676  HE  ARG B 311     -11.479 106.078 -22.835  0.3456 0.6000
ATOM   4677 HH11 ARG B 311     -10.042 104.330 -20.108  0.4478 0.6000
ATOM   4678 HH12 ARG B 311     -10.345 102.780 -20.822  0.4478 0.6000
ATOM   4679 HH21 ARG B 311     -11.928 104.062 -23.662  0.4478 0.6000
ATOM   4680 HH22 ARG B 311     -11.413 102.634 -22.832  0.4478 0.6000
ATOM   4681  N   VAL B 312     -14.459 106.803 -19.297 -0.4157 1.8240
ATOM   4682  CA  VAL B 312     -15.432 105.771 -19.707 -0.0875 1.9080
ATOM   4683  C   VAL B 312     -16.870 106.231 -19.478  0.5973 1.9080
ATOM   4684  O   VAL B 312     -17.801 105.906 -20.252 -0.5679 1.6612
ATOM   4685  CB  VAL B 312     -15.198 104.418 -18.967  0.2985 1.9080
ATOM   4686  CG1 VAL B 312     -16.329 103.430 -19.230 -0.3192 1.9080
ATOM   4687  CG2 VAL B 312     -13.889 103.775 -19.397 -0.3192 1.9080
ATOM   4688  H   VAL B 312     -13.947 106.767 -18.391  0.2719 0.6000
ATOM   4689  HA  VAL B 312     -15.309 105.608 -20.693  0.0969 1.3870
ATOM   4690  HB  VAL B 312     -15.198 104.613 -17.989 -0.0297 1.4870
ATOM   4691 HG11 VAL B 312     -15.950 102.581 -19.596  0.0791 1.4870
ATOM   4692 HG12 VAL B 312     -16.810 103.239 -18.375  0.0791 1.4870
ATOM   4693 HG13 VAL B 312     -16.967 103.823 -19.891  0.0791 1.4870
ATOM   4694 HG21 VAL B 312     -13.388 103.472 -18.587  0.0791 1.4870
ATOM   4695 HG22 VAL B 312     -14.084 102.990 -19.985  0.0791 1.4870
ATOM   4696 HG23 VAL B 312     -13.341 104.444 -19.900  0.0791 1.4870
ATOM   4697  N   GLN B 313     -17.074 106.962 -18.397 -0.4157 1.8240
ATOM   4698  CA  GLN B 313     -18.398 107.520 -18.141 -0.0031 1.9080
ATOM   4699  C   GLN B 313     -18.716 108.525 -19.240  0.5973 1.9080
ATOM   4700  O   GLN B 313     -19.760 108.426 -19.895 -0.5679 1.6612
ATOM   4701  CB  GLN B 313     -18.481 108.175 -16.764 -0.0036 1.9080
ATOM   4702  CG  GLN B 313     -19.918 108.373 -16.325 -0.0645 1.9080
ATOM   4703  CD  GLN B 313     -20.050 108.995 -14.958  0.6951 1.9080
ATOM   4704  H   GLN B 313     -16.263 107.097 -17.784  0.2719 0.6000
ATOM   4705  HA  GLN B 313     -19.063 106.780 -18.200  0.0850 1.3870
ATOM   4706  HB2 GLN B 313     -18.029 107.590 -16.102  0.0171 1.4870
ATOM   4707  HB3 GLN B 313     -18.040 109.064 -16.804  0.0171 1.4870
ATOM   4708  HG2 GLN B 313     -20.379 108.966 -16.993  0.0352 1.4870
ATOM   4709  HG3 GLN B 313     -20.377 107.479 -16.318  0.0352 1.4870
ATOM   4710  OE1 GLN B 313     -21.150 109.341 -14.532 -0.6086 1.6612
ATOM   4711  NE2 GLN B 313     -18.946 109.098 -14.244 -0.9407 1.8240
ATOM   4712 HE21 GLN B 313     -18.952 109.521 -13.315  0.4251 0.6000
ATOM   4713 HE22 GLN B 313     -18.069 108.746 -14.633  0.4251 0.6000
ATOM   4714  N   ARG B 314     -17.786 109.448 -19.473 -0.3479 1.8240
ATOM   4715  CA  ARG B 314     -17.952 110.423 -20.556 -0.2637 1.9080
ATOM   4716  C   ARG B 314     -18.289 109.695 -21.834  0.7341 1.9080
ATOM   4717  O   ARG B 314     -19.208 110.093 -22.525 -0.5894 1.6612
ATOM   4718  CB  ARG B 314     -16.711 111.301 -20.749 -0.0007 1.9080
ATOM   4719  CG  ARG B 314     -16.784 112.658 -20.047  0.0390 1.9080
ATOM   4720  CD  ARG B 314     -15.514 113.016 -19.260  0.0486 1.9080
ATOM   4721  NE  ARG B 314     -14.259 112.592 -19.907 -0.5295 1.8240
ATOM   4722  CZ  ARG B 314     -13.073 112.515 -19.286  0.8076 1.9080
ATOM   4723  NH1 ARG B 314     -12.964 112.841 -18.001 -0.8627 1.8240
ATOM   4724  NH2 ARG B 314     -11.981 112.109 -19.946 -0.8627 1.8240
ATOM   4725  H   ARG B 314     -16.967 109.420 -18.849  0.2747 0.6000
ATOM   4726  HA  ARG B 314     -18.706 111.038 -20.318  0.1560 1.3870
ATOM   4727  HB2 ARG B 314     -15.923 110.812 -20.388  0.0327 1.4870
ATOM   4728  HB3 ARG B 314     -16.594 111.467 -21.723  0.0327 1.4870
ATOM   4729  HG2 ARG B 314     -16.934 113.378 -20.730  0.0285 1.4870
ATOM   4730  HG3 ARG B 314     -17.552 112.657 -19.402  0.0285 1.4870
ATOM   4731  HD2 ARG B 314     -15.499 114.012 -19.140  0.0687 1.3870
ATOM   4732  HD3 ARG B 314     -15.581 112.580 -18.359  0.0687 1.3870
ATOM   4733  HE  ARG B 314     -14.295 112.344 -20.880  0.3456 0.6000
ATOM   4734 HH11 ARG B 314     -13.762 113.127 -17.478  0.4478 0.6000
ATOM   4735 HH12 ARG B 314     -12.066 112.797 -17.553  0.4478 0.6000
ATOM   4736 HH21 ARG B 314     -12.076 111.845 -20.910  0.4478 0.6000
ATOM   4737 HH22 ARG B 314     -11.105 112.071 -19.490  0.4478 0.6000
ATOM   4738  N   LYS B 315     -17.582 108.611 -22.142 -0.3479 1.8240
ATOM   4739  CA  LYS B 315     -17.850 107.939 -23.411 -0.2400 1.9080
ATOM   4740  C   LYS B 315     -19.239 107.325 -23.450  0.7341 1.9080
ATOM   4741  O   LYS B 315     -19.850 107.255 -24.498 -0.5894 1.6612
ATOM   4742  CB  LYS B 315     -16.805 106.876 -23.745 -0.0094 1.9080
ATOM   4743  CG  LYS B 315     -15.576 107.369 -24.495  0.0187 1.9080
ATOM   4744  CD  LYS B 315     -15.176 106.357 -25.575 -0.0479 1.9080
ATOM   4745  CE  LYS B 315     -13.681 106.381 -25.884 -0.0143 1.9080
ATOM   4746  NZ  LYS B 315     -13.334 105.245 -26.788 -0.3854 1.8240
ATOM   4747  H   LYS B 315     -16.888 108.314 -21.462  0.2747 0.6000
ATOM   4748  HA  LYS B 315     -17.773 108.617 -24.159  0.1426 1.3870
ATOM   4749  HB2 LYS B 315     -16.498 106.458 -22.884  0.0362 1.4870
ATOM   4750  HB3 LYS B 315     -17.249 106.167 -24.304  0.0362 1.4870
ATOM   4751  HG2 LYS B 315     -15.784 108.236 -24.933  0.0103 1.4870
ATOM   4752  HG3 LYS B 315     -14.821 107.471 -23.859  0.0103 1.4870
ATOM   4753  HD2 LYS B 315     -15.420 105.442 -25.259  0.0621 1.4870
ATOM   4754  HD3 LYS B 315     -15.676 106.570 -26.412  0.0621 1.4870
ATOM   4755  HE2 LYS B 315     -13.458 107.239 -26.333  0.1135 1.1000
ATOM   4756  HE3 LYS B 315     -13.174 106.292 -25.034  0.1135 1.1000
ATOM   4757  HZ1 LYS B 315     -14.172 104.781 -27.071  0.3400 0.6000
ATOM   4758  HZ2 LYS B 315     -12.857 105.597 -27.591  0.3400 0.6000
ATOM   4759  HZ3 LYS B 315     -12.743 104.604 -26.300  0.3400 0.6000
ATOM   4760  N   ILE B 316     -19.737 106.846 -22.326 -0.4157 1.8240
ATOM   4761  CA  ILE B 316     -21.069 106.243 -22.331 -0.0597 1.9080
ATOM   4762  C   ILE B 316     -22.131 107.311 -22.597  0.5973 1.9080
ATOM   4763  O   ILE B 316     -23.090 107.107 -23.342 -0.5679 1.6612
ATOM   4764  CB  ILE B 316     -21.357 105.524 -20.994  0.1303 1.9080
ATOM   4765  CG1 ILE B 316     -20.468 104.291 -20.906 -0.0430 1.9080
ATOM   4766  CG2 ILE B 316     -22.823 105.091 -20.889 -0.3204 1.9080
ATOM   4767  CD1 ILE B 316     -20.293 103.830 -19.489 -0.0660 1.9080
ATOM   4768  H   ILE B 316     -19.145 106.927 -21.495  0.2719 0.6000
ATOM   4769  HA  ILE B 316     -21.092 105.617 -23.112  0.0869 1.3870
ATOM   4770  HB  ILE B 316     -21.112 106.139 -20.262  0.0187 1.4870
ATOM   4771 HG12 ILE B 316     -20.882 103.564 -21.440  0.0236 1.4870
ATOM   4772 HG13 ILE B 316     -19.579 104.519 -21.286  0.0236 1.4870
ATOM   4773 HG21 ILE B 316     -22.968 104.631 -20.016  0.0882 1.4870
ATOM   4774 HG22 ILE B 316     -23.408 105.896 -20.946  0.0882 1.4870
ATOM   4775 HG23 ILE B 316     -23.036 104.467 -21.637  0.0882 1.4870
ATOM   4776 HD11 ILE B 316     -21.185 103.600 -19.096  0.0186 1.4870
ATOM   4777 HD12 ILE B 316     -19.705 103.020 -19.468  0.0186 1.4870
ATOM   4778 HD13 ILE B 316     -19.871 104.558 -18.947  0.0186 1.4870
ATOM   4779  N   GLN B 317     -21.905 108.450 -21.968 -0.4157 1.8240
ATOM   4780  CA  GLN B 317     -22.779 109.601 -22.045 -0.0031 1.9080
ATOM   4781  C   GLN B 317     -22.850 110.094 -23.478  0.5973 1.9080
ATOM   4782  O   GLN B 317     -23.943 110.104 -24.083 -0.5679 1.6612
ATOM   4783  CB  GLN B 317     -22.306 110.652 -21.014 -0.0036 1.9080
ATOM   4784  CG  GLN B 317     -22.783 110.196 -19.640 -0.0645 1.9080
ATOM   4785  CD  GLN B 317     -22.185 110.857 -18.436  0.6951 1.9080
ATOM   4786  H   GLN B 317     -21.017 108.449 -21.394  0.2719 0.6000
ATOM   4787  HA  GLN B 317     -23.702 109.314 -21.773  0.0850 1.3870
ATOM   4788  HB2 GLN B 317     -21.333 110.676 -21.016  0.0171 1.4870
ATOM   4789  HB3 GLN B 317     -22.725 111.506 -21.223  0.0171 1.4870
ATOM   4790  HG2 GLN B 317     -23.800 110.317 -19.606  0.0352 1.4870
ATOM   4791  HG3 GLN B 317     -22.621 109.187 -19.572  0.0352 1.4870
ATOM   4792  OE1 GLN B 317     -21.081 111.420 -18.438 -0.6086 1.6612
ATOM   4793  NE2 GLN B 317     -22.916 110.738 -17.343 -0.9407 1.8240
ATOM   4794 HE21 GLN B 317     -22.579 111.153 -16.445  0.4251 0.6000
ATOM   4795 HE22 GLN B 317     -23.798 110.249 -17.371  0.4251 0.6000
ATOM   4796  N   GLU B 318     -21.683 110.389 -24.049 -0.5163 1.8240
ATOM   4797  CA  GLU B 318     -21.573 110.705 -25.484  0.0397 1.9080
ATOM   4798  C   GLU B 318     -22.337 109.725 -26.363  0.5366 1.9080
ATOM   4799  O   GLU B 318     -22.950 110.130 -27.330 -0.5819 1.6612
ATOM   4800  CB  GLU B 318     -20.114 110.786 -25.951  0.0560 1.9080
ATOM   4801  CG  GLU B 318     -19.345 111.998 -25.399  0.0136 1.9080
ATOM   4802  CD  GLU B 318     -17.835 111.913 -25.655  0.8054 1.9080
ATOM   4803  OE1 GLU B 318     -17.411 111.096 -26.514 -0.8188 1.6612
ATOM   4804  OE2 GLU B 318     -17.062 112.654 -24.991 -0.8188 1.6612
ATOM   4805  H   GLU B 318     -20.867 110.378 -23.408  0.2936 0.6000
ATOM   4806  HA  GLU B 318     -21.919 111.644 -25.643  0.1105 1.3870
ATOM   4807  HB2 GLU B 318     -19.651 109.979 -25.636 -0.0173 1.4870
ATOM   4808  HB3 GLU B 318     -20.113 110.861 -26.930 -0.0173 1.4870
ATOM   4809  HG2 GLU B 318     -19.675 112.801 -25.853 -0.0425 1.4870
ATOM   4810  HG3 GLU B 318     -19.477 112.028 -24.429 -0.0425 1.4870
ATOM   4811  N   GLU B 319     -22.360 108.447 -26.013 -0.5163 1.8240
ATOM   4812  CA  GLU B 319     -23.015 107.505 -26.877  0.0397 1.9080
ATOM   4813  C   GLU B 319     -24.492 107.710 -26.688  0.5366 1.9080
ATOM   4814  O   GLU B 319     -25.253 107.602 -27.645 -0.5819 1.6612
ATOM   4815  CB  GLU B 319     -22.559 106.045 -26.646  0.0560 1.9080
ATOM   4816  CG  GLU B 319     -23.293 105.051 -27.558  0.0136 1.9080
ATOM   4817  CD  GLU B 319     -23.123 103.557 -27.238  0.8054 1.9080
ATOM   4818  OE1 GLU B 319     -23.543 103.120 -26.131 -0.8188 1.6612
ATOM   4819  OE2 GLU B 319     -22.616 102.812 -28.131 -0.8188 1.6612
ATOM   4820  H   GLU B 319     -21.898 108.217 -25.130  0.2936 0.6000
ATOM   4821  HA  GLU B 319     -22.768 107.675 -27.824  0.1105 1.3870
ATOM   4822  HB2 GLU B 319     -21.610 105.995 -26.859 -0.0173 1.4870
ATOM   4823  HB3 GLU B 319     -22.770 105.812 -25.724 -0.0173 1.4870
ATOM   4824  HG2 GLU B 319     -24.268 105.251 -27.507 -0.0425 1.4870
ATOM   4825  HG3 GLU B 319     -22.966 105.188 -28.489 -0.0425 1.4870
ATOM   4826  N   LEU B 320     -24.906 108.023 -25.464 -0.4157 1.8240
ATOM   4827  CA  LEU B 320     -26.348 108.101 -25.149 -0.0518 1.9080
ATOM   4828  C   LEU B 320     -27.012 109.356 -25.739  0.5973 1.9080
ATOM   4829  O   LEU B 320     -28.096 109.287 -26.326 -0.5679 1.6612
ATOM   4830  CB  LEU B 320     -26.584 108.080 -23.638 -0.1102 1.9080
ATOM   4831  CG  LEU B 320     -26.508 106.726 -22.914  0.3531 1.9080
ATOM   4832  CD1 LEU B 320     -26.447 107.002 -21.429 -0.4121 1.9080
ATOM   4833  CD2 LEU B 320     -27.670 105.794 -23.247 -0.4121 1.9080
ATOM   4834  H   LEU B 320     -24.165 108.202 -24.773  0.2719 0.6000
ATOM   4835  HA  LEU B 320     -26.801 107.289 -25.542  0.0922 1.3870
ATOM   4836  HB2 LEU B 320     -25.900 108.679 -23.212  0.0457 1.4870
ATOM   4837  HB3 LEU B 320     -27.498 108.455 -23.464  0.0457 1.4870
ATOM   4838  HG  LEU B 320     -25.689 106.255 -23.204 -0.0361 1.4870
ATOM   4839 HD11 LEU B 320     -27.267 107.502 -21.143  0.1000 1.4870
ATOM   4840 HD12 LEU B 320     -26.397 106.137 -20.925  0.1000 1.4870
ATOM   4841 HD13 LEU B 320     -25.636 107.553 -21.219  0.1000 1.4870
ATOM   4842 HD21 LEU B 320     -27.677 105.609 -24.230  0.1000 1.4870
ATOM   4843 HD22 LEU B 320     -27.561 104.935 -22.746  0.1000 1.4870
ATOM   4844 HD23 LEU B 320     -28.531 106.229 -22.982  0.1000 1.4870
ATOM   4845  N   ASP B 321     -26.340 110.487 -25.559 -0.5163 1.8240
ATOM   4846  CA  ASP B 321     -26.695 111.742 -26.212  0.0381 1.9080
ATOM   4847  C   ASP B 321     -26.827 111.595 -27.715  0.5366 1.9080
ATOM   4848  O   ASP B 321     -27.840 111.928 -28.311 -0.5819 1.6612
ATOM   4849  CB  ASP B 321     -25.634 112.780 -25.893 -0.0303 1.9080
ATOM   4850  CG  ASP B 321     -25.735 113.267 -24.463  0.7994 1.9080
ATOM   4851  OD1 ASP B 321     -26.789 113.005 -23.817 -0.8014 1.6612
ATOM   4852  OD2 ASP B 321     -24.770 113.891 -23.970 -0.8014 1.6612
ATOM   4853  H   ASP B 321     -25.525 110.401 -24.902  0.2936 0.6000
ATOM   4854  HA  ASP B 321     -27.604 112.014 -25.857  0.0880 1.3870
ATOM   4855  HB2 ASP B 321     -24.743 112.366 -26.026 -0.0122 1.4870
ATOM   4856  HB3 ASP B 321     -25.759 113.552 -26.502 -0.0122 1.4870
ATOM   4857  N   THR B 322     -25.807 111.041 -28.317 -0.4157 1.8240
ATOM   4858  CA  THR B 322     -25.811 110.801 -29.754 -0.0389 1.9080
ATOM   4859  C   THR B 322     -26.771 109.728 -30.280  0.5973 1.9080
ATOM   4860  O   THR B 322     -26.872 109.546 -31.472 -0.5679 1.6612
ATOM   4861  CB  THR B 322     -24.385 110.403 -30.162  0.3654 1.9080
ATOM   4862  OG1 THR B 322     -23.484 111.464 -29.798 -0.6761 1.7210
ATOM   4863  CG2 THR B 322     -24.281 110.114 -31.599 -0.2438 1.9080
ATOM   4864  H   THR B 322     -25.007 110.789 -27.702  0.2719 0.6000
ATOM   4865  HA  THR B 322     -26.047 111.688 -30.226  0.1007 1.3870
ATOM   4866  HB  THR B 322     -24.113 109.569 -29.647  0.0043 1.3870
ATOM   4867 HG21 THR B 322     -23.613 109.375 -31.776  0.0642 1.4870
ATOM   4868 HG22 THR B 322     -25.172 109.821 -31.979  0.0642 1.4870
ATOM   4869 HG23 THR B 322     -23.981 110.930 -32.116  0.0642 1.4870
ATOM   4870  HG1 THR B 322     -23.675 111.775 -28.862  0.4102 0.0000
ATOM   4871  N   VAL B 323     -27.436 108.957 -29.440 -0.4157 1.8240
ATOM   4872  CA  VAL B 323     -28.230 107.849 -30.007 -0.0875 1.9080
ATOM   4873  C   VAL B 323     -29.677 107.951 -29.587  0.5973 1.9080
ATOM   4874  O   VAL B 323     -30.571 107.380 -30.233 -0.5679 1.6612
ATOM   4875  CB  VAL B 323     -27.652 106.478 -29.579  0.2985 1.9080
ATOM   4876  CG1 VAL B 323     -28.567 105.291 -29.992 -0.3192 1.9080
ATOM   4877  CG2 VAL B 323     -26.239 106.343 -30.144 -0.3192 1.9080
ATOM   4878  H   VAL B 323     -27.365 109.167 -28.456  0.2719 0.6000
ATOM   4879  HA  VAL B 323     -28.181 107.924 -31.010  0.0969 1.3870
ATOM   4880  HB  VAL B 323     -27.606 106.461 -28.581 -0.0297 1.4870
ATOM   4881 HG11 VAL B 323     -29.431 105.372 -29.506  0.0791 1.4870
ATOM   4882 HG12 VAL B 323     -28.718 105.333 -30.974  0.0791 1.4870
ATOM   4883 HG13 VAL B 323     -28.113 104.440 -29.749  0.0791 1.4870
ATOM   4884 HG21 VAL B 323     -26.097 107.045 -30.841  0.0791 1.4870
ATOM   4885 HG22 VAL B 323     -25.578 106.461 -29.404  0.0791 1.4870
ATOM   4886 HG23 VAL B 323     -26.134 105.436 -30.550  0.0791 1.4870
ATOM   4887  N   ILE B 324     -29.876 108.669 -28.486 -0.4157 1.8240
ATOM   4888  CA  ILE B 324     -31.148 108.770 -27.816 -0.0597 1.9080
ATOM   4889  C   ILE B 324     -31.536 110.238 -27.566  0.5973 1.9080
ATOM   4890  O   ILE B 324     -32.727 110.542 -27.542 -0.5679 1.6612
ATOM   4891  CB  ILE B 324     -31.078 107.953 -26.502  0.1303 1.9080
ATOM   4892  CG1 ILE B 324     -30.979 106.463 -26.860 -0.0430 1.9080
ATOM   4893  CG2 ILE B 324     -32.274 108.228 -25.587 -0.3204 1.9080
ATOM   4894  CD1 ILE B 324     -31.113 105.514 -25.687 -0.0660 1.9080
ATOM   4895  H   ILE B 324     -29.007 109.163 -28.145  0.2719 0.6000
ATOM   4896  HA  ILE B 324     -31.842 108.404 -28.446  0.0869 1.3870
ATOM   4897  HB  ILE B 324     -30.254 108.210 -26.029  0.0187 1.4870
ATOM   4898 HG12 ILE B 324     -31.694 106.254 -27.531  0.0236 1.4870
ATOM   4899 HG13 ILE B 324     -30.089 106.308 -27.298  0.0236 1.4870
ATOM   4900 HG21 ILE B 324     -32.171 107.704 -24.745  0.0882 1.4870
ATOM   4901 HG22 ILE B 324     -32.309 109.202 -25.375  0.0882 1.4870
ATOM   4902 HG23 ILE B 324     -33.113 107.956 -26.051  0.0882 1.4870
ATOM   4903 HD11 ILE B 324     -32.003 105.648 -25.254  0.0186 1.4870
ATOM   4904 HD12 ILE B 324     -31.036 104.573 -26.013  0.0186 1.4870
ATOM   4905 HD13 ILE B 324     -30.387 105.700 -25.027  0.0186 1.4870
ATOM   4906  N   GLY B 325     -30.548 111.132 -27.405 -0.4157 1.8240
ATOM   4907  CA  GLY B 325     -30.778 112.520 -26.991 -0.0252 1.9080
ATOM   4908  C   GLY B 325     -31.167 112.626 -25.521  0.5973 1.9080
ATOM   4909  O   GLY B 325     -30.766 111.771 -24.715 -0.5679 1.6612
ATOM   4910  H   GLY B 325     -29.594 110.749 -27.602  0.2719 0.6000
ATOM   4911  HA2 GLY B 325     -29.938 113.058 -27.154  0.0698 1.3870
ATOM   4912  HA3 GLY B 325     -31.512 112.919 -27.560  0.0698 1.3870
ATOM   4913  N   ARG B 326     -31.902 113.692 -25.172 -0.3479 1.8240
ATOM   4914  CA  ARG B 326     -32.640 113.771 -23.885 -0.2637 1.9080
ATOM   4915  C   ARG B 326     -34.160 113.840 -24.097  0.7341 1.9080
ATOM   4916  O   ARG B 326     -34.939 113.509 -23.205 -0.5894 1.6612
ATOM   4917  CB  ARG B 326     -32.189 114.953 -23.032 -0.0007 1.9080
ATOM   4918  CG  ARG B 326     -30.838 115.536 -23.402  0.0390 1.9080
ATOM   4919  CD  ARG B 326     -29.670 114.582 -23.206  0.0486 1.9080
ATOM   4920  NE  ARG B 326     -28.446 115.345 -22.970 -0.5295 1.8240
ATOM   4921  CZ  ARG B 326     -28.084 115.856 -21.792  0.8076 1.9080
ATOM   4922  NH1 ARG B 326     -28.839 115.676 -20.703 -0.8627 1.8240
ATOM   4923  NH2 ARG B 326     -26.952 116.553 -21.701 -0.8627 1.8240
ATOM   4924  H   ARG B 326     -31.914 114.459 -25.873  0.2747 0.6000
ATOM   4925  HA  ARG B 326     -32.426 112.946 -23.348  0.1560 1.3870
ATOM   4926  HB2 ARG B 326     -32.873 115.679 -23.117  0.0327 1.4870
ATOM   4927  HB3 ARG B 326     -32.145 114.652 -22.079  0.0327 1.4870
ATOM   4928  HG2 ARG B 326     -30.849 115.816 -24.371  0.0285 1.4870
ATOM   4929  HG3 ARG B 326     -30.664 116.356 -22.841  0.0285 1.4870
ATOM   4930  HD2 ARG B 326     -29.861 114.016 -22.421  0.0687 1.3870
ATOM   4931  HD3 ARG B 326     -29.570 114.044 -24.028  0.0687 1.3870
ATOM   4932  HE  ARG B 326     -27.829 115.498 -23.754  0.3456 0.6000
ATOM   4933 HH11 ARG B 326     -29.675 115.137 -20.759  0.4478 0.6000
ATOM   4934 HH12 ARG B 326     -28.559 116.083 -19.834  0.4478 0.6000
ATOM   4935 HH21 ARG B 326     -26.374 116.671 -22.509  0.4478 0.6000
ATOM   4936 HH22 ARG B 326     -26.682 116.955 -20.828  0.4478 0.6000
ATOM   4937  N   SER B 327     -34.563 114.252 -25.293 -0.4157 1.8240
ATOM   4938  CA  SER B 327     -35.956 114.192 -25.750 -0.0249 1.9080
ATOM   4939  C   SER B 327     -36.774 112.991 -25.228  0.5973 1.9080
ATOM   4940  O   SER B 327     -37.997 113.014 -25.307 -0.5679 1.6612
ATOM   4941  CB  SER B 327     -35.994 114.196 -27.296  0.2117 1.9080
ATOM   4942  OG  SER B 327     -35.318 113.058 -27.834 -0.6546 1.7210
ATOM   4943  H   SER B 327     -33.790 114.632 -25.898  0.2719 0.6000
ATOM   4944  HA  SER B 327     -36.427 115.041 -25.430  0.0843 1.3870
ATOM   4945  HB2 SER B 327     -36.943 114.177 -27.589  0.0352 1.3870
ATOM   4946  HB3 SER B 327     -35.546 115.021 -27.621  0.0352 1.3870
ATOM   4947  HG  SER B 327     -34.939 112.519 -27.086  0.4275 0.0000
ATOM   4948  N   ARG B 328     -36.120 111.934 -24.745 -0.3479 1.8240
ATOM   4949  CA  ARG B 328     -36.838 110.810 -24.148 -0.2637 1.9080
ATOM   4950  C   ARG B 328     -35.932 110.040 -23.242  0.7341 1.9080
ATOM   4951  O   ARG B 328     -34.748 110.305 -23.178 -0.5894 1.6612
ATOM   4952  CB  ARG B 328     -37.343 109.863 -25.226 -0.0007 1.9080
ATOM   4953  CG  ARG B 328     -36.256 109.477 -26.207  0.0390 1.9080
ATOM   4954  CD  ARG B 328     -36.583 108.187 -26.928  0.0486 1.9080
ATOM   4955  NE  ARG B 328     -35.383 107.628 -27.551 -0.5295 1.8240
ATOM   4956  CZ  ARG B 328     -35.311 106.408 -28.067  0.8076 1.9080
ATOM   4957  NH1 ARG B 328     -36.369 105.595 -28.045 -0.8627 1.8240
ATOM   4958  NH2 ARG B 328     -34.176 106.002 -28.612 -0.8627 1.8240
ATOM   4959  H   ARG B 328     -35.091 111.980 -24.828  0.2747 0.6000
ATOM   4960  HA  ARG B 328     -37.612 111.174 -23.617  0.1560 1.3870
ATOM   4961  HB2 ARG B 328     -37.674 109.038 -24.790  0.0327 1.4870
ATOM   4962  HB3 ARG B 328     -38.066 110.315 -25.728  0.0327 1.4870
ATOM   4963  HG2 ARG B 328     -36.151 110.199 -26.890  0.0285 1.4870
ATOM   4964  HG3 ARG B 328     -35.394 109.350 -25.717  0.0285 1.4870
ATOM   4965  HD2 ARG B 328     -36.940 107.540 -26.267  0.0687 1.3870
ATOM   4966  HD3 ARG B 328     -37.255 108.383 -27.630  0.0687 1.3870
ATOM   4967  HE  ARG B 328     -34.561 108.208 -27.589  0.3456 0.6000
ATOM   4968 HH11 ARG B 328     -37.234 105.903 -27.658  0.4478 0.6000
ATOM   4969 HH12 ARG B 328     -36.290 104.670 -28.423  0.4478 0.6000
ATOM   4970 HH21 ARG B 328     -33.386 106.616 -28.653  0.4478 0.6000
ATOM   4971 HH22 ARG B 328     -34.102 105.076 -28.989  0.4478 0.6000
ATOM   4972  N   ARG B 329     -36.498 109.059 -22.563 -0.3479 1.8240
ATOM   4973  CA  ARG B 329     -35.730 108.213 -21.690 -0.2637 1.9080
ATOM   4974  C   ARG B 329     -35.509 106.881 -22.384  0.7341 1.9080
ATOM   4975  O   ARG B 329     -36.383 106.443 -23.153 -0.5894 1.6612
ATOM   4976  CB  ARG B 329     -36.472 107.990 -20.388 -0.0007 1.9080
ATOM   4977  CG  ARG B 329     -36.650 109.248 -19.540  0.0390 1.9080
ATOM   4978  CD  ARG B 329     -37.256 108.873 -18.195  0.0486 1.9080
ATOM   4979  NE  ARG B 329     -38.232 107.798 -18.377 -0.5295 1.8240
ATOM   4980  CZ  ARG B 329     -38.519 106.852 -17.486  0.8076 1.9080
ATOM   4981  NH1 ARG B 329     -37.946 106.820 -16.280 -0.8627 1.8240
ATOM   4982  NH2 ARG B 329     -39.414 105.933 -17.816 -0.8627 1.8240
ATOM   4983  H   ARG B 329     -37.523 108.959 -22.715  0.2747 0.6000
ATOM   4984  HA  ARG B 329     -34.839 108.633 -21.516  0.1560 1.3870
ATOM   4985  HB2 ARG B 329     -37.381 107.634 -20.595  0.0327 1.4870
ATOM   4986  HB3 ARG B 329     -35.966 107.326 -19.841  0.0327 1.4870
ATOM   4987  HG2 ARG B 329     -35.769 109.665 -19.380  0.0285 1.4870
ATOM   4988  HG3 ARG B 329     -37.267 109.868 -19.997  0.0285 1.4870
ATOM   4989  HD2 ARG B 329     -36.530 108.561 -17.605  0.0687 1.3870
ATOM   4990  HD3 ARG B 329     -37.709 109.670 -17.828  0.0687 1.3870
ATOM   4991  HE  ARG B 329     -38.734 107.771 -19.260  0.3456 0.6000
ATOM   4992 HH11 ARG B 329     -37.296 107.537 -16.027  0.4478 0.6000
ATOM   4993 HH12 ARG B 329     -38.167 106.089 -15.642  0.4478 0.6000
ATOM   4994 HH21 ARG B 329     -39.878 105.957 -18.699  0.4478 0.6000
ATOM   4995 HH22 ARG B 329     -39.634 105.195 -17.165  0.4478 0.6000
ATOM   4996  N   PRO B 330     -34.349 106.231 -22.098 -0.2548 1.8240
ATOM   4997  CA  PRO B 330     -33.915 104.986 -22.723 -0.0266 1.9080
ATOM   4998  C   PRO B 330     -34.827 103.830 -22.480  0.5896 1.9080
ATOM   4999  O   PRO B 330     -35.543 103.812 -21.515 -0.5748 1.6612
ATOM   5000  CB  PRO B 330     -32.573 104.715 -22.078 -0.0070 1.9080
ATOM   5001  CG  PRO B 330     -32.062 106.047 -21.673  0.0189 1.9080
ATOM   5002  CD  PRO B 330     -33.257 106.868 -21.335  0.0192 1.9080
ATOM   5003  HA  PRO B 330     -33.766 105.134 -23.727  0.0641 1.3870
ATOM   5004  HB2 PRO B 330     -32.675 104.109 -21.277  0.0253 1.4870
ATOM   5005  HB3 PRO B 330     -31.944 104.270 -22.728  0.0253 1.4870
ATOM   5006  HG2 PRO B 330     -31.443 105.962 -20.877  0.0213 1.4870
ATOM   5007  HG3 PRO B 330     -31.534 106.467 -22.427  0.0213 1.4870
ATOM   5008  HD2 PRO B 330     -33.462 106.845 -20.353  0.0391 1.3870
ATOM   5009  HD3 PRO B 330     -33.147 107.825 -21.620  0.0391 1.3870
ATOM   5010  N   ARG B 331     -34.781 102.864 -23.371 -0.3479 1.8240
ATOM   5011  CA  ARG B 331     -35.613 101.709 -23.288 -0.2637 1.9080
ATOM   5012  C   ARG B 331     -34.827 100.471 -23.739  0.7341 1.9080
ATOM   5013  O   ARG B 331     -33.820 100.594 -24.409 -0.5894 1.6612
ATOM   5014  CB  ARG B 331     -36.840 101.930 -24.152 -0.0007 1.9080
ATOM   5015  CG  ARG B 331     -37.743 102.999 -23.546  0.0390 1.9080
ATOM   5016  CD  ARG B 331     -39.030 103.205 -24.317  0.0486 1.9080
ATOM   5017  NE  ARG B 331     -39.796 101.974 -24.534 -0.5295 1.8240
ATOM   5018  CZ  ARG B 331     -40.555 101.361 -23.621  0.8076 1.9080
ATOM   5019  NH1 ARG B 331     -40.637 101.828 -22.370 -0.8627 1.8240
ATOM   5020  NH2 ARG B 331     -41.233 100.259 -23.958 -0.8627 1.8240
ATOM   5021  H   ARG B 331     -34.082 103.022 -24.140  0.2747 0.6000
ATOM   5022  HA  ARG B 331     -35.902 101.562 -22.337  0.1560 1.3870
ATOM   5023  HB2 ARG B 331     -36.553 102.242 -25.039  0.0327 1.4870
ATOM   5024  HB3 ARG B 331     -37.351 101.092 -24.199  0.0327 1.4870
ATOM   5025  HG2 ARG B 331     -37.978 102.736 -22.605  0.0285 1.4870
ATOM   5026  HG3 ARG B 331     -37.248 103.873 -23.523  0.0285 1.4870
ATOM   5027  HD2 ARG B 331     -39.600 103.857 -23.808  0.0687 1.3870
ATOM   5028  HD3 ARG B 331     -38.799 103.606 -25.209  0.0687 1.3870
ATOM   5029  HE  ARG B 331     -39.746 101.551 -25.454  0.3456 0.6000
ATOM   5030 HH11 ARG B 331     -40.144 102.655 -22.112  0.4478 0.6000
ATOM   5031 HH12 ARG B 331     -41.196 101.344 -21.697  0.4478 0.6000
ATOM   5032 HH21 ARG B 331     -41.180  99.917 -24.896  0.4478 0.6000
ATOM   5033 HH22 ARG B 331     -41.786  99.787 -23.278  0.4478 0.6000
ATOM   5034  N   LEU B 332     -35.282  99.289 -23.329 -0.4157 1.8240
ATOM   5035  CA  LEU B 332     -34.779  98.026 -23.829 -0.0518 1.9080
ATOM   5036  C   LEU B 332     -34.577  98.038 -25.345  0.5973 1.9080
ATOM   5037  O   LEU B 332     -33.626  97.460 -25.847 -0.5679 1.6612
ATOM   5038  CB  LEU B 332     -35.735  96.863 -23.444 -0.1102 1.9080
ATOM   5039  CG  LEU B 332     -35.439  96.060 -22.158  0.3531 1.9080
ATOM   5040  CD1 LEU B 332     -34.867  96.921 -21.055 -0.4121 1.9080
ATOM   5041  CD2 LEU B 332     -36.652  95.301 -21.625 -0.4121 1.9080
ATOM   5042  H   LEU B 332     -36.043  99.356 -22.606  0.2719 0.6000
ATOM   5043  HA  LEU B 332     -33.883  97.836 -23.396  0.0922 1.3870
ATOM   5044  HB2 LEU B 332     -36.654  97.253 -23.344  0.0457 1.4870
ATOM   5045  HB3 LEU B 332     -35.736  96.213 -24.206  0.0457 1.4870
ATOM   5046  HG  LEU B 332     -34.789  95.325 -22.388 -0.0361 1.4870
ATOM   5047 HD11 LEU B 332     -35.517  97.646 -20.819  0.1000 1.4870
ATOM   5048 HD12 LEU B 332     -34.691  96.360 -20.243  0.1000 1.4870
ATOM   5049 HD13 LEU B 332     -34.008  97.336 -21.360  0.1000 1.4870
ATOM   5050 HD21 LEU B 332     -36.969  94.654 -22.318  0.1000 1.4870
ATOM   5051 HD22 LEU B 332     -36.395  94.804 -20.796  0.1000 1.4870
ATOM   5052 HD23 LEU B 332     -37.383  95.950 -21.413  0.1000 1.4870
ATOM   5053  N   SER B 333     -35.468  98.687 -26.080 -0.4157 1.8240
ATOM   5054  CA  SER B 333     -35.422  98.611 -27.528 -0.0249 1.9080
ATOM   5055  C   SER B 333     -34.152  99.292 -28.037  0.5973 1.9080
ATOM   5056  O   SER B 333     -33.698  99.007 -29.148 -0.5679 1.6612
ATOM   5057  CB  SER B 333     -36.674  99.259 -28.134  0.2117 1.9080
ATOM   5058  OG  SER B 333     -36.752 100.645 -27.796 -0.6546 1.7210
ATOM   5059  H   SER B 333     -36.169  99.229 -25.551  0.2719 0.6000
ATOM   5060  HA  SER B 333     -35.378  97.646 -27.794  0.0843 1.3870
ATOM   5061  HB2 SER B 333     -36.634  99.172 -29.123  0.0352 1.3870
ATOM   5062  HB3 SER B 333     -37.479  98.797 -27.778  0.0352 1.3870
ATOM   5063  HG  SER B 333     -35.879 101.081 -28.000  0.4275 0.0000
ATOM   5064  N   ASP B 334     -33.596 100.189 -27.226 -0.5163 1.8240
ATOM   5065  CA  ASP B 334     -32.394 100.900 -27.589  0.0381 1.9080
ATOM   5066  C   ASP B 334     -31.138 100.124 -27.275  0.5366 1.9080
ATOM   5067  O   ASP B 334     -30.041 100.627 -27.522 -0.5819 1.6612
ATOM   5068  CB  ASP B 334     -32.287 102.230 -26.836 -0.0303 1.9080
ATOM   5069  CG  ASP B 334     -33.520 103.111 -26.988  0.7994 1.9080
ATOM   5070  OD1 ASP B 334     -34.213 103.067 -28.056 -0.8014 1.6612
ATOM   5071  OD2 ASP B 334     -33.791 103.848 -26.008 -0.8014 1.6612
ATOM   5072  H   ASP B 334     -34.101 100.325 -26.325  0.2936 0.6000
ATOM   5073  HA  ASP B 334     -32.416 101.036 -28.596  0.0880 1.3870
ATOM   5074  HB2 ASP B 334     -32.159 102.027 -25.870 -0.0122 1.4870
ATOM   5075  HB3 ASP B 334     -31.499 102.722 -27.191 -0.0122 1.4870
ATOM   5076  N   ARG B 335     -31.277  98.911 -26.741 -0.3479 1.8240
ATOM   5077  CA  ARG B 335     -30.136  98.205 -26.147 -0.2637 1.9080
ATOM   5078  C   ARG B 335     -29.114  97.739 -27.200  0.7341 1.9080
ATOM   5079  O   ARG B 335     -27.906  98.001 -27.094 -0.5894 1.6612
ATOM   5080  CB  ARG B 335     -30.611  97.005 -25.334 -0.0007 1.9080
ATOM   5081  CG  ARG B 335     -29.522  96.506 -24.404  0.0390 1.9080
ATOM   5082  CD  ARG B 335     -29.881  95.195 -23.749  0.0486 1.9080
ATOM   5083  NE  ARG B 335     -28.652  94.476 -23.431 -0.5295 1.8240
ATOM   5084  CZ  ARG B 335     -28.477  93.167 -23.569  0.8076 1.9080
ATOM   5085  NH1 ARG B 335     -29.470  92.403 -23.997 -0.8627 1.8240
ATOM   5086  NH2 ARG B 335     -27.297  92.627 -23.271 -0.8627 1.8240
ATOM   5087  H   ARG B 335     -32.233  98.520 -26.780  0.2747 0.6000
ATOM   5088  HA  ARG B 335     -29.667  98.830 -25.505  0.1560 1.3870
ATOM   5089  HB2 ARG B 335     -31.382  97.283 -24.788  0.0327 1.4870
ATOM   5090  HB3 ARG B 335     -30.844  96.278 -25.956  0.0327 1.4870
ATOM   5091  HG2 ARG B 335     -28.675  96.377 -24.924  0.0285 1.4870
ATOM   5092  HG3 ARG B 335     -29.365  97.185 -23.684  0.0285 1.4870
ATOM   5093  HD2 ARG B 335     -30.374  95.384 -22.918  0.0687 1.3870
ATOM   5094  HD3 ARG B 335     -30.416  94.664 -24.383  0.0687 1.3870
ATOM   5095  HE  ARG B 335     -27.872  95.017 -23.077  0.3456 0.6000
ATOM   5096 HH11 ARG B 335     -30.354  92.793 -24.241  0.4478 0.6000
ATOM   5097 HH12 ARG B 335     -29.332  91.407 -24.080  0.4478 0.6000
ATOM   5098 HH21 ARG B 335     -26.545  93.213 -22.964  0.4478 0.6000
ATOM   5099 HH22 ARG B 335     -27.162  91.642 -23.354  0.4478 0.6000
ATOM   5100  N   SER B 336     -29.626  97.071 -28.223 -0.4157 1.8240
ATOM   5101  CA  SER B 336     -28.798  96.608 -29.309 -0.0249 1.9080
ATOM   5102  C   SER B 336     -28.218  97.772 -30.113  0.5973 1.9080
ATOM   5103  O   SER B 336     -27.416  97.528 -30.978 -0.5679 1.6612
ATOM   5104  CB  SER B 336     -29.557  95.629 -30.211  0.2117 1.9080
ATOM   5105  OG  SER B 336     -30.696  96.260 -30.749 -0.6546 1.7210
ATOM   5106  H   SER B 336     -30.654  96.916 -28.171  0.2719 0.6000
ATOM   5107  HA  SER B 336     -28.021  96.090 -28.922  0.0843 1.3870
ATOM   5108  HB2 SER B 336     -28.958  95.347 -30.948  0.0352 1.3870
ATOM   5109  HB3 SER B 336     -29.839  94.850 -29.666  0.0352 1.3870
ATOM   5110  HG  SER B 336     -30.513  97.235 -30.877  0.4275 0.0000
ATOM   5111  N   HIE B 337     -28.527  99.025 -29.792 -0.4157 1.8240
ATOM   5112  CA  HIE B 337     -27.887 100.140 -30.513 -0.0581 1.9080
ATOM   5113  C   HIE B 337     -26.922 100.916 -29.653  0.5973 1.9080
ATOM   5114  O   HIE B 337     -26.487 102.029 -30.051 -0.5679 1.6612
ATOM   5115  CB  HIE B 337     -28.963 101.059 -31.193 -0.0074 1.9080
ATOM   5116  CG  HIE B 337     -29.958 100.273 -32.010  0.1868 1.9080
ATOM   5117  H   HIE B 337     -29.210  99.145 -29.043  0.2719 0.6000
ATOM   5118  HA  HIE B 337     -27.381  99.747 -31.299  0.1360 1.3870
ATOM   5119  HB2 HIE B 337     -29.451 101.550 -30.478  0.0367 1.4870
ATOM   5120  HB3 HIE B 337     -28.492 101.700 -31.791  0.0367 1.4870
ATOM   5121  ND1 HIE B 337     -31.248 100.016 -31.577 -0.5432 1.8240
ATOM   5122  CD2 HIE B 337     -29.803  99.567 -33.153 -0.2207 1.9080
ATOM   5123  CE1 HIE B 337     -31.856  99.217 -32.437  0.1635 1.9080
ATOM   5124  NE2 HIE B 337     -31.004  98.939 -33.410 -0.2795 1.8240
ATOM   5125  HD2 HIE B 337     -28.979  99.507 -33.708  0.1862 1.4090
ATOM   5126  HE1 HIE B 337     -32.788  98.882 -32.366  0.1435 1.3590
ATOM   5127  HE2 HIE B 337     -31.198  98.365 -34.208  0.3339 0.6000
ATOM   5128  N   LEU B 338     -26.561 100.352 -28.490 -0.4157 1.8240
ATOM   5129  CA  LEU B 338     -25.569 101.018 -27.613 -0.0518 1.9080
ATOM   5130  C   LEU B 338     -24.265 100.217 -27.355  0.5973 1.9080
ATOM   5131  O   LEU B 338     -23.924  99.870 -26.234 -0.5679 1.6612
ATOM   5132  CB  LEU B 338     -26.236 101.422 -26.293 -0.1102 1.9080
ATOM   5133  CG  LEU B 338     -27.071 102.707 -26.128  0.3531 1.9080
ATOM   5134  CD1 LEU B 338     -26.813 103.714 -27.231 -0.4121 1.9080
ATOM   5135  CD2 LEU B 338     -28.550 102.416 -26.035 -0.4121 1.9080
ATOM   5136  H   LEU B 338     -27.010  99.460 -28.269  0.2719 0.6000
ATOM   5137  HA  LEU B 338     -25.309 101.904 -28.046  0.0922 1.3870
ATOM   5138  HB2 LEU B 338     -26.845 100.645 -26.011  0.0457 1.4870
ATOM   5139  HB3 LEU B 338     -25.499 101.463 -25.581  0.0457 1.4870
ATOM   5140  HG  LEU B 338     -26.848 103.119 -25.236 -0.0361 1.4870
ATOM   5141 HD11 LEU B 338     -27.045 103.310 -28.118  0.1000 1.4870
ATOM   5142 HD12 LEU B 338     -27.375 104.529 -27.082  0.1000 1.4870
ATOM   5143 HD13 LEU B 338     -25.846 103.975 -27.230  0.1000 1.4870
ATOM   5144 HD21 LEU B 338     -28.732 101.826 -25.245  0.1000 1.4870
ATOM   5145 HD22 LEU B 338     -29.060 103.273 -25.929  0.1000 1.4870
ATOM   5146 HD23 LEU B 338     -28.859 101.952 -26.869  0.1000 1.4870
ATOM   5147  N   PRO B 339     -23.492  99.973 -28.399 -0.2548 1.8240
ATOM   5148  CA  PRO B 339     -22.422  99.010 -28.239 -0.0266 1.9080
ATOM   5149  C   PRO B 339     -21.369  99.376 -27.173  0.5896 1.9080
ATOM   5150  O   PRO B 339     -20.800  98.503 -26.577 -0.5748 1.6612
ATOM   5151  CB  PRO B 339     -21.798  98.965 -29.644 -0.0070 1.9080
ATOM   5152  CG  PRO B 339     -22.023 100.347 -30.165  0.0189 1.9080
ATOM   5153  CD  PRO B 339     -23.418 100.657 -29.697  0.0192 1.9080
ATOM   5154  HA  PRO B 339     -22.797  98.076 -28.044  0.0641 1.3870
ATOM   5155  HB2 PRO B 339     -20.824  98.755 -29.588  0.0253 1.4870
ATOM   5156  HB3 PRO B 339     -22.259  98.287 -30.210  0.0253 1.4870
ATOM   5157  HG2 PRO B 339     -21.365 100.982 -29.773  0.0213 1.4870
ATOM   5158  HG3 PRO B 339     -21.967 100.361 -31.158  0.0213 1.4870
ATOM   5159  HD2 PRO B 339     -23.556 101.641 -29.586  0.0391 1.3870
ATOM   5160  HD3 PRO B 339     -24.105 100.294 -30.327  0.0391 1.3870
ATOM   5161  N   TYR B 340     -21.110 100.647 -26.935 -0.4157 1.8240
ATOM   5162  CA  TYR B 340     -20.172 101.014 -25.924 -0.0014 1.9080
ATOM   5163  C   TYR B 340     -20.701 100.670 -24.541  0.5973 1.9080
ATOM   5164  O   TYR B 340     -19.950 100.380 -23.613 -0.5679 1.6612
ATOM   5165  CB  TYR B 340     -19.886 102.500 -25.957 -0.0152 1.9080
ATOM   5166  CG  TYR B 340     -18.650 102.786 -25.196 -0.0011 1.9080
ATOM   5167  CD1 TYR B 340     -17.408 102.563 -25.766 -0.1906 1.9080
ATOM   5168  CD2 TYR B 340     -18.703 103.132 -23.851 -0.1906 1.9080
ATOM   5169  CE1 TYR B 340     -16.238 102.756 -25.039 -0.2341 1.9080
ATOM   5170  CE2 TYR B 340     -17.541 103.337 -23.115 -0.2341 1.9080
ATOM   5171  CZ  TYR B 340     -16.314 103.143 -23.713  0.3226 1.9080
ATOM   5172  OH  TYR B 340     -15.165 103.342 -22.998 -0.5579 1.7210
ATOM   5173  H   TYR B 340     -21.631 101.320 -27.527  0.2719 0.6000
ATOM   5174  HA  TYR B 340     -19.316 100.494 -26.063  0.0876 1.3870
ATOM   5175  HB2 TYR B 340     -19.759 102.772 -26.895  0.0295 1.4870
ATOM   5176  HB3 TYR B 340     -20.641 102.972 -25.535  0.0295 1.4870
ATOM   5177  HD1 TYR B 340     -17.344 102.256 -26.719  0.1699 1.4590
ATOM   5178  HD2 TYR B 340     -19.590 103.237 -23.404  0.1699 1.4590
ATOM   5179  HE1 TYR B 340     -15.348 102.616 -25.475  0.1656 1.4590
ATOM   5180  HE2 TYR B 340     -17.599 103.623 -22.159  0.1656 1.4590
ATOM   5181  HH  TYR B 340     -14.376 103.247 -23.605  0.3992 0.0000
ATOM   5182  N   MET B 341     -22.002 100.756 -24.381 -0.4157 1.8240
ATOM   5183  CA  MET B 341     -22.577 100.478 -23.089 -0.0237 1.9080
ATOM   5184  C   MET B 341     -22.403  98.978 -22.891  0.5973 1.9080
ATOM   5185  O   MET B 341     -21.942  98.579 -21.836 -0.5679 1.6612
ATOM   5186  CB  MET B 341     -24.056 100.882 -23.024  0.0342 1.9080
ATOM   5187  CG  MET B 341     -24.829 100.358 -21.820  0.0018 1.9080
ATOM   5188  SD  MET B 341     -25.048 101.518 -20.454 -0.2737 2.0000
ATOM   5189  CE  MET B 341     -23.375 101.894 -19.969 -0.0536 1.9080
ATOM   5190  H   MET B 341     -22.542 101.024 -25.214  0.2719 0.6000
ATOM   5191  HA  MET B 341     -22.048 100.940 -22.396  0.0880 1.3870
ATOM   5192  HB2 MET B 341     -24.117 101.895 -23.024  0.0241 1.4870
ATOM   5193  HB3 MET B 341     -24.519 100.555 -23.866  0.0241 1.4870
ATOM   5194  HG2 MET B 341     -25.752 100.014 -22.158  0.0440 1.3870
ATOM   5195  HG3 MET B 341     -24.357  99.490 -21.490  0.0440 1.3870
ATOM   5196  HE1 MET B 341     -23.104 102.784 -20.342  0.0684 1.3870
ATOM   5197  HE2 MET B 341     -23.309 101.924 -18.969  0.0684 1.3870
ATOM   5198  HE3 MET B 341     -22.753 101.189 -20.318  0.0684 1.3870
ATOM   5199  N   GLU B 342     -22.787  98.171 -23.886 -0.5163 1.8240
ATOM   5200  CA  GLU B 342     -22.537  96.751 -23.843  0.0397 1.9080
ATOM   5201  C   GLU B 342     -21.001  96.475 -23.597  0.5366 1.9080
ATOM   5202  O   GLU B 342     -20.614  95.655 -22.779 -0.5819 1.6612
ATOM   5203  CB  GLU B 342     -23.068  96.081 -25.099  0.0560 1.9080
ATOM   5204  CG  GLU B 342     -22.824  94.571 -25.217  0.0136 1.9080
ATOM   5205  CD  GLU B 342     -23.630  93.654 -24.267  0.8054 1.9080
ATOM   5206  OE1 GLU B 342     -23.864  93.998 -23.085 -0.8188 1.6612
ATOM   5207  OE2 GLU B 342     -23.991  92.532 -24.707 -0.8188 1.6612
ATOM   5208  H   GLU B 342     -23.269  98.655 -24.669  0.2936 0.6000
ATOM   5209  HA  GLU B 342     -23.048  96.318 -23.100  0.1105 1.3870
ATOM   5210  HB2 GLU B 342     -24.051  96.218 -25.128 -0.0173 1.4870
ATOM   5211  HB3 GLU B 342     -22.632  96.507 -25.883 -0.0173 1.4870
ATOM   5212  HG2 GLU B 342     -23.051  94.292 -26.146 -0.0425 1.4870
ATOM   5213  HG3 GLU B 342     -21.860  94.396 -25.034 -0.0425 1.4870
ATOM   5214  N   ALA B 343     -20.120  97.213 -24.229 -0.4157 1.8240
ATOM   5215  CA  ALA B 343     -18.738  96.987 -23.945  0.0337 1.9080
ATOM   5216  C   ALA B 343     -18.454  97.263 -22.489  0.5973 1.9080
ATOM   5217  O   ALA B 343     -17.672  96.553 -21.881 -0.5679 1.6612
ATOM   5218  CB  ALA B 343     -17.834  97.811 -24.837 -0.1825 1.9080
ATOM   5219  H   ALA B 343     -20.487  97.902 -24.884  0.2719 0.6000
ATOM   5220  HA  ALA B 343     -18.509  96.023 -24.139  0.0823 1.3870
ATOM   5221  HB1 ALA B 343     -17.791  97.399 -25.748  0.0603 1.4870
ATOM   5222  HB2 ALA B 343     -18.192  98.743 -24.914  0.0603 1.4870
ATOM   5223  HB3 ALA B 343     -16.913  97.844 -24.447  0.0603 1.4870
ATOM   5224  N   PHE B 344     -19.092  98.272 -21.917 -0.4157 1.8240
ATOM   5225  CA  PHE B 344     -18.799  98.625 -20.514 -0.0024 1.9080
ATOM   5226  C   PHE B 344     -19.260  97.546 -19.504  0.5973 1.9080
ATOM   5227  O   PHE B 344     -18.551  97.225 -18.543 -0.5679 1.6612
ATOM   5228  CB  PHE B 344     -19.420  99.980 -20.156 -0.0343 1.9080
ATOM   5229  CG  PHE B 344     -19.429 100.274 -18.685  0.0118 1.9080
ATOM   5230  CD1 PHE B 344     -18.293 100.626 -18.047 -0.1256 1.9080
ATOM   5231  CD2 PHE B 344     -20.568 100.158 -17.967 -0.1256 1.9080
ATOM   5232  CE1 PHE B 344     -18.288 100.927 -16.722 -0.1704 1.9080
ATOM   5233  CE2 PHE B 344     -20.576 100.403 -16.623 -0.1704 1.9080
ATOM   5234  CZ  PHE B 344     -19.425 100.808 -15.996 -0.1072 1.9080
ATOM   5235  H   PHE B 344     -19.774  98.766 -22.497  0.2719 0.6000
ATOM   5236  HA  PHE B 344     -17.793  98.682 -20.431  0.0978 1.3870
ATOM   5237  HB2 PHE B 344     -18.890 100.682 -20.607  0.0295 1.4870
ATOM   5238  HB3 PHE B 344     -20.356  99.975 -20.475  0.0295 1.4870
ATOM   5239  HD1 PHE B 344     -17.421 100.670 -18.560  0.1330 1.4590
ATOM   5240  HD2 PHE B 344     -21.428  99.888 -18.424  0.1330 1.4590
ATOM   5241  HE1 PHE B 344     -17.425 101.240 -16.283  0.1430 1.4590
ATOM   5242  HE2 PHE B 344     -21.436 100.283 -16.090  0.1430 1.4590
ATOM   5243  HZ  PHE B 344     -19.430 101.012 -15.015  0.1297 1.4590
ATOM   5244  N   ILE B 345     -20.446  97.021 -19.746 -0.4157 1.8240
ATOM   5245  CA  ILE B 345     -21.039  96.058 -18.896 -0.0597 1.9080
ATOM   5246  C   ILE B 345     -20.250  94.747 -18.990  0.5973 1.9080
ATOM   5247  O   ILE B 345     -19.844  94.199 -17.980 -0.5679 1.6612
ATOM   5248  CB  ILE B 345     -22.506  95.809 -19.293  0.1303 1.9080
ATOM   5249  CG1 ILE B 345     -23.345  97.035 -18.939 -0.0430 1.9080
ATOM   5250  CG2 ILE B 345     -23.079  94.577 -18.587 -0.3204 1.9080
ATOM   5251  CD1 ILE B 345     -24.664  97.089 -19.718 -0.0660 1.9080
ATOM   5252  H   ILE B 345     -20.899  97.387 -20.624  0.2719 0.6000
ATOM   5253  HA  ILE B 345     -20.927  96.375 -17.952  0.0869 1.3870
ATOM   5254  HB  ILE B 345     -22.540  95.684 -20.275  0.0187 1.4870
ATOM   5255 HG12 ILE B 345     -23.552  97.015 -17.970  0.0236 1.4870
ATOM   5256 HG13 ILE B 345     -22.823  97.851 -19.154  0.0236 1.4870
ATOM   5257 HG21 ILE B 345     -24.020  94.435 -18.885  0.0882 1.4870
ATOM   5258 HG22 ILE B 345     -22.529  93.779 -18.820  0.0882 1.4870
ATOM   5259 HG23 ILE B 345     -23.057  94.723 -17.601  0.0882 1.4870
ATOM   5260 HD11 ILE B 345     -25.196  96.275 -19.506  0.0186 1.4870
ATOM   5261 HD12 ILE B 345     -25.165  97.906 -19.446  0.0186 1.4870
ATOM   5262 HD13 ILE B 345     -24.461  97.121 -20.692  0.0186 1.4870
ATOM   5263  N   LEU B 346     -20.070  94.246 -20.203 -0.4157 1.8240
ATOM   5264  CA  LEU B 346     -19.220  93.102 -20.451 -0.0518 1.9080
ATOM   5265  C   LEU B 346     -17.884  93.228 -19.727  0.5973 1.9080
ATOM   5266  O   LEU B 346     -17.429  92.261 -19.145 -0.5679 1.6612
ATOM   5267  CB  LEU B 346     -18.924  92.937 -21.944 -0.1102 1.9080
ATOM   5268  CG  LEU B 346     -20.055  92.382 -22.814  0.3531 1.9080
ATOM   5269  CD1 LEU B 346     -19.559  92.286 -24.249 -0.4121 1.9080
ATOM   5270  CD2 LEU B 346     -20.525  91.031 -22.345 -0.4121 1.9080
ATOM   5271  H   LEU B 346     -20.593  94.747 -20.958  0.2719 0.6000
ATOM   5272  HA  LEU B 346     -19.684  92.271 -20.112  0.0922 1.3870
ATOM   5273  HB2 LEU B 346     -18.683  93.835 -22.309  0.0457 1.4870
ATOM   5274  HB3 LEU B 346     -18.148  92.317 -22.035  0.0457 1.4870
ATOM   5275  HG  LEU B 346     -20.829  92.999 -22.771 -0.0361 1.4870
ATOM   5276 HD11 LEU B 346     -18.767  91.676 -24.289  0.1000 1.4870
ATOM   5277 HD12 LEU B 346     -20.288  91.924 -24.831  0.1000 1.4870
ATOM   5278 HD13 LEU B 346     -19.295  93.195 -24.573  0.1000 1.4870
ATOM   5279 HD21 LEU B 346     -20.866  91.094 -21.403  0.1000 1.4870
ATOM   5280 HD22 LEU B 346     -21.264  90.700 -22.938  0.1000 1.4870
ATOM   5281 HD23 LEU B 346     -19.766  90.375 -22.374  0.1000 1.4870
ATOM   5282  N   GLU B 347     -17.275  94.409 -19.742 -0.5163 1.8240
ATOM   5283  CA  GLU B 347     -15.964  94.574 -19.112  0.0397 1.9080
ATOM   5284  C   GLU B 347     -16.072  94.679 -17.617  0.5366 1.9080
ATOM   5285  O   GLU B 347     -15.055  94.603 -16.918 -0.5819 1.6612
ATOM   5286  CB  GLU B 347     -15.264  95.844 -19.608  0.0560 1.9080
ATOM   5287  CG  GLU B 347     -13.818  96.048 -19.174  0.0136 1.9080
ATOM   5288  CD  GLU B 347     -12.877  94.992 -19.755  0.8054 1.9080
ATOM   5289  OE1 GLU B 347     -13.389  93.967 -20.209 -0.8188 1.6612
ATOM   5290  OE2 GLU B 347     -11.634  95.182 -19.764 -0.8188 1.6612
ATOM   5291  H   GLU B 347     -17.784  95.167 -20.216  0.2936 0.6000
ATOM   5292  HA  GLU B 347     -15.376  93.789 -19.362  0.1105 1.3870
ATOM   5293  HB2 GLU B 347     -15.275  95.822 -20.603 -0.0173 1.4870
ATOM   5294  HB3 GLU B 347     -15.787  96.623 -19.276 -0.0173 1.4870
ATOM   5295  HG2 GLU B 347     -13.516  96.921 -19.502 -0.0425 1.4870
ATOM   5296  HG3 GLU B 347     -13.773  95.974 -18.197 -0.0425 1.4870
ATOM   5297  N   THR B 348     -17.280  94.918 -17.123 -0.4157 1.8240
ATOM   5298  CA  THR B 348     -17.468  95.041 -15.709 -0.0389 1.9080
ATOM   5299  C   THR B 348     -17.532  93.615 -15.200  0.5973 1.9080
ATOM   5300  O   THR B 348     -16.853  93.240 -14.253 -0.5679 1.6612
ATOM   5301  CB  THR B 348     -18.709  95.904 -15.412  0.3654 1.9080
ATOM   5302  OG1 THR B 348     -18.349  97.281 -15.594 -0.6761 1.7210
ATOM   5303  CG2 THR B 348     -19.171  95.735 -13.990 -0.2438 1.9080
ATOM   5304  H   THR B 348     -18.032  95.002 -17.827  0.2719 0.6000
ATOM   5305  HA  THR B 348     -16.679  95.480 -15.308  0.1007 1.3870
ATOM   5306  HB  THR B 348     -19.436  95.674 -16.081  0.0043 1.3870
ATOM   5307 HG21 THR B 348     -18.426  95.369 -13.423  0.0642 1.4870
ATOM   5308 HG22 THR B 348     -19.460  96.620 -13.610  0.0642 1.4870
ATOM   5309 HG23 THR B 348     -19.948  95.098 -13.949  0.0642 1.4870
ATOM   5310  HG1 THR B 348     -18.311  97.505 -16.573  0.4102 0.0000
ATOM   5311  N   PHE B 349     -18.314  92.805 -15.880 -0.4157 1.8240
ATOM   5312  CA  PHE B 349     -18.373  91.400 -15.622 -0.0024 1.9080
ATOM   5313  C   PHE B 349     -16.971  90.716 -15.728  0.5973 1.9080
ATOM   5314  O   PHE B 349     -16.573  89.932 -14.874 -0.5679 1.6612
ATOM   5315  CB  PHE B 349     -19.306  90.778 -16.635 -0.0343 1.9080
ATOM   5316  CG  PHE B 349     -20.768  91.144 -16.477  0.0118 1.9080
ATOM   5317  CD1 PHE B 349     -21.660  90.822 -17.486 -0.1256 1.9080
ATOM   5318  CD2 PHE B 349     -21.270  91.641 -15.332 -0.1256 1.9080
ATOM   5319  CE1 PHE B 349     -23.024  91.079 -17.370 -0.1704 1.9080
ATOM   5320  CE2 PHE B 349     -22.633  91.902 -15.203 -0.1704 1.9080
ATOM   5321  CZ  PHE B 349     -23.512  91.635 -16.213 -0.1072 1.9080
ATOM   5322  H   PHE B 349     -18.885  93.282 -16.622  0.2719 0.6000
ATOM   5323  HA  PHE B 349     -18.663  91.266 -14.663  0.0978 1.3870
ATOM   5324  HB2 PHE B 349     -19.024  91.072 -17.543  0.0295 1.4870
ATOM   5325  HB3 PHE B 349     -19.239  89.788 -16.557  0.0295 1.4870
ATOM   5326  HD1 PHE B 349     -21.323  90.390 -18.327  0.1330 1.4590
ATOM   5327  HD2 PHE B 349     -20.671  91.834 -14.545  0.1330 1.4590
ATOM   5328  HE1 PHE B 349     -23.634  90.855 -18.137  0.1430 1.4590
ATOM   5329  HE2 PHE B 349     -22.967  92.307 -14.320  0.1430 1.4590
ATOM   5330  HZ  PHE B 349     -24.482  91.835 -16.120  0.1297 1.4590
ATOM   5331  N   ARG B 350     -16.212  91.041 -16.757 -0.3479 1.8240
ATOM   5332  CA  ARG B 350     -14.979  90.360 -17.003 -0.2637 1.9080
ATOM   5333  C   ARG B 350     -13.911  90.748 -15.984  0.7341 1.9080
ATOM   5334  O   ARG B 350     -13.236  89.890 -15.385 -0.5894 1.6612
ATOM   5335  CB  ARG B 350     -14.449  90.669 -18.403 -0.0007 1.9080
ATOM   5336  CG  ARG B 350     -13.328  89.727 -18.789  0.0390 1.9080
ATOM   5337  CD  ARG B 350     -12.369  90.300 -19.749  0.0486 1.9080
ATOM   5338  NE  ARG B 350     -11.828  91.590 -19.320 -0.5295 1.8240
ATOM   5339  CZ  ARG B 350     -10.806  91.757 -18.500  0.8076 1.9080
ATOM   5340  NH1 ARG B 350     -10.216  90.710 -17.925 -0.8627 1.8240
ATOM   5341  NH2 ARG B 350     -10.387  92.984 -18.212 -0.8627 1.8240
ATOM   5342  H   ARG B 350     -16.584  91.811 -17.348  0.2747 0.6000
ATOM   5343  HA  ARG B 350     -15.125  89.360 -16.938  0.1560 1.3870
ATOM   5344  HB2 ARG B 350     -15.187  90.556 -19.046  0.0327 1.4870
ATOM   5345  HB3 ARG B 350     -14.097  91.589 -18.406  0.0327 1.4870
ATOM   5346  HG2 ARG B 350     -12.832  89.454 -17.950  0.0285 1.4870
ATOM   5347  HG3 ARG B 350     -13.733  88.889 -19.189  0.0285 1.4870
ATOM   5348  HD2 ARG B 350     -11.602  89.661 -19.873  0.0687 1.3870
ATOM   5349  HD3 ARG B 350     -12.826  90.428 -20.636  0.0687 1.3870
ATOM   5350  HE  ARG B 350     -12.279  92.424 -19.685  0.3456 0.6000
ATOM   5351 HH11 ARG B 350     -10.525  89.783 -18.122  0.4478 0.6000
ATOM   5352 HH12 ARG B 350      -9.453  90.857 -17.290  0.4478 0.6000
ATOM   5353 HH21 ARG B 350     -10.835  93.775 -18.633  0.4478 0.6000
ATOM   5354 HH22 ARG B 350      -9.627  93.119 -17.578  0.4478 0.6000
ATOM   5355  N   HIE B 351     -13.778  92.037 -15.780 -0.4157 1.8240
ATOM   5356  CA  HIE B 351     -12.706  92.547 -14.974 -0.0581 1.9080
ATOM   5357  C   HIE B 351     -12.894  92.206 -13.500  0.5973 1.9080
ATOM   5358  O   HIE B 351     -11.943  91.804 -12.824 -0.5679 1.6612
ATOM   5359  CB  HIE B 351     -12.589  94.065 -15.133 -0.0074 1.9080
ATOM   5360  CG  HIE B 351     -11.366  94.632 -14.486  0.1868 1.9080
ATOM   5361  H   HIE B 351     -14.494  92.634 -16.239  0.2719 0.6000
ATOM   5362  HA  HIE B 351     -11.836  92.129 -15.280  0.1360 1.3870
ATOM   5363  HB2 HIE B 351     -12.564  94.290 -16.111  0.0367 1.4870
ATOM   5364  HB3 HIE B 351     -13.395  94.498 -14.721  0.0367 1.4870
ATOM   5365  ND1 HIE B 351     -11.362  95.100 -13.189 -0.5432 1.8240
ATOM   5366  CD2 HIE B 351     -10.106  94.790 -14.945 -0.2207 1.9080
ATOM   5367  CE1 HIE B 351     -10.149  95.512 -12.870  0.1635 1.9080
ATOM   5368  NE2 HIE B 351      -9.367  95.332 -13.921 -0.2795 1.8240
ATOM   5369  HD2 HIE B 351      -9.771  94.559 -15.855  0.1862 1.4090
ATOM   5370  HE1 HIE B 351      -9.871  95.892 -11.995  0.1435 1.3590
ATOM   5371  HE2 HIE B 351      -8.390  95.555 -13.963  0.3339 0.6000
ATOM   5372  N   SER B 352     -14.105  92.423 -13.004 -0.4157 1.8240
ATOM   5373  CA  SER B 352     -14.430  92.187 -11.600 -0.0249 1.9080
ATOM   5374  C   SER B 352     -14.592  90.687 -11.318  0.5973 1.9080
ATOM   5375  O   SER B 352     -14.469  90.241 -10.180 -0.5679 1.6612
ATOM   5376  CB  SER B 352     -15.782  92.830 -11.287  0.2117 1.9080
ATOM   5377  OG  SER B 352     -16.842  91.994 -11.782 -0.6546 1.7210
ATOM   5378  H   SER B 352     -14.802  92.774 -13.697  0.2719 0.6000
ATOM   5379  HA  SER B 352     -13.665  92.521 -11.040  0.0843 1.3870
ATOM   5380  HB2 SER B 352     -15.882  92.919 -10.308  0.0352 1.3870
ATOM   5381  HB3 SER B 352     -15.837  93.708 -11.738  0.0352 1.3870
ATOM   5382  HG  SER B 352     -17.060  92.268 -12.714  0.4275 0.0000
ATOM   5383  N   SER B 353     -14.960  89.953 -12.361 -0.4157 1.8240
ATOM   5384  CA  SER B 353     -15.484  88.604 -12.265 -0.0249 1.9080
ATOM   5385  C   SER B 353     -16.138  88.348 -10.925  0.5973 1.9080
ATOM   5386  O   SER B 353     -15.804  87.400 -10.207 -0.5679 1.6612
ATOM   5387  CB  SER B 353     -14.389  87.588 -12.588  0.2117 1.9080
ATOM   5388  OG  SER B 353     -14.176  87.577 -13.998 -0.6546 1.7210
ATOM   5389  H   SER B 353     -14.835  90.448 -13.288  0.2719 0.6000
ATOM   5390  HA  SER B 353     -16.188  88.489 -12.983  0.0843 1.3870
ATOM   5391  HB2 SER B 353     -13.555  87.859 -12.140  0.0352 1.3870
ATOM   5392  HB3 SER B 353     -14.686  86.693 -12.302  0.0352 1.3870
ATOM   5393  HG  SER B 353     -13.865  88.479 -14.291  0.4275 0.0000
ATOM   5394  N   PHE B 354     -17.106  89.186 -10.610 -0.4157 1.8240
ATOM   5395  CA  PHE B 354     -17.640  89.203  -9.282 -0.0024 1.9080
ATOM   5396  C   PHE B 354     -18.341  87.898  -8.920  0.5973 1.9080
ATOM   5397  O   PHE B 354     -18.647  87.690  -7.763 -0.5679 1.6612
ATOM   5398  CB  PHE B 354     -18.504  90.432  -9.033 -0.0343 1.9080
ATOM   5399  CG  PHE B 354     -19.861  90.372  -9.679  0.0118 1.9080
ATOM   5400  CD1 PHE B 354     -20.909  89.892  -9.008 -0.1256 1.9080
ATOM   5401  CD2 PHE B 354     -20.065  90.862 -10.945 -0.1256 1.9080
ATOM   5402  CE1 PHE B 354     -22.149  89.834  -9.576 -0.1704 1.9080
ATOM   5403  CE2 PHE B 354     -21.308  90.835 -11.520 -0.1704 1.9080
ATOM   5404  CZ  PHE B 354     -22.351  90.277 -10.851 -0.1072 1.9080
ATOM   5405  H   PHE B 354     -17.426  89.800 -11.379  0.2719 0.6000
ATOM   5406  HA  PHE B 354     -16.861  89.295  -8.639  0.0978 1.3870
ATOM   5407  HB2 PHE B 354     -18.637  90.520  -8.055  0.0295 1.4870
ATOM   5408  HB3 PHE B 354     -18.028  91.220  -9.399  0.0295 1.4870
ATOM   5409  HD1 PHE B 354     -20.802  89.561  -8.057  0.1330 1.4590
ATOM   5410  HD2 PHE B 354     -19.288  91.248 -11.458  0.1330 1.4590
ATOM   5411  HE1 PHE B 354     -22.926  89.454  -9.038  0.1430 1.4590
ATOM   5412  HE2 PHE B 354     -21.439  91.234 -12.449  0.1430 1.4590
ATOM   5413  HZ  PHE B 354     -23.251  90.190 -11.278  0.1297 1.4590
ATOM   5414  N   VAL B 355     -18.535  86.986  -9.863 -0.4157 1.8240
ATOM   5415  CA  VAL B 355     -18.898  85.636  -9.469 -0.0875 1.9080
ATOM   5416  C   VAL B 355     -17.785  84.723  -9.949  0.5973 1.9080
ATOM   5417  O   VAL B 355     -17.923  84.086 -10.986 -0.5679 1.6612
ATOM   5418  CB  VAL B 355     -20.199  85.183 -10.123  0.2985 1.9080
ATOM   5419  CG1 VAL B 355     -20.595  83.793  -9.660 -0.3192 1.9080
ATOM   5420  CG2 VAL B 355     -21.320  86.135  -9.789 -0.3192 1.9080
ATOM   5421  H   VAL B 355     -18.414  87.300 -10.826  0.2719 0.6000
ATOM   5422  HA  VAL B 355     -18.927  85.594  -8.478  0.0969 1.3870
ATOM   5423  HB  VAL B 355     -20.046  85.127 -11.110 -0.0297 1.4870
ATOM   5424 HG11 VAL B 355     -21.515  83.819  -9.266  0.0791 1.4870
ATOM   5425 HG12 VAL B 355     -20.586  83.164 -10.438  0.0791 1.4870
ATOM   5426 HG13 VAL B 355     -19.948  83.472  -8.968  0.0791 1.4870
ATOM   5427 HG21 VAL B 355     -21.232  86.966 -10.342  0.0791 1.4870
ATOM   5428 HG22 VAL B 355     -22.201  85.699  -9.983  0.0791 1.4870
ATOM   5429 HG23 VAL B 355     -21.278  86.378  -8.818  0.0791 1.4870
ATOM   5430  N   PRO B 356     -16.676  84.650  -9.202 -0.2548 1.8240
ATOM   5431  CA  PRO B 356     -15.461  83.961  -9.661 -0.0266 1.9080
ATOM   5432  C   PRO B 356     -15.609  82.460  -9.878  0.5896 1.9080
ATOM   5433  O   PRO B 356     -14.982  81.933 -10.747 -0.5748 1.6612
ATOM   5434  CB  PRO B 356     -14.434  84.256  -8.571 -0.0070 1.9080
ATOM   5435  CG  PRO B 356     -15.208  84.663  -7.363  0.0189 1.9080
ATOM   5436  CD  PRO B 356     -16.574  85.090  -7.810  0.0192 1.9080
ATOM   5437  HA  PRO B 356     -15.103  84.411 -10.510  0.0641 1.3870
ATOM   5438  HB2 PRO B 356     -13.874  83.436  -8.379  0.0253 1.4870
ATOM   5439  HB3 PRO B 356     -13.808  84.994  -8.862  0.0253 1.4870
ATOM   5440  HG2 PRO B 356     -15.270  83.889  -6.706  0.0213 1.4870
ATOM   5441  HG3 PRO B 356     -14.734  85.422  -6.880  0.0213 1.4870
ATOM   5442  HD2 PRO B 356     -17.295  84.661  -7.249  0.0391 1.3870
ATOM   5443  HD3 PRO B 356     -16.685  86.092  -7.746  0.0391 1.3870
ATOM   5444  N   PHE B 357     -16.443  81.793  -9.115 -0.4157 1.8240
ATOM   5445  CA  PHE B 357     -16.688  80.390  -9.308 -0.0024 1.9080
ATOM   5446  C   PHE B 357     -18.190  80.242  -9.454  0.5973 1.9080
ATOM   5447  O   PHE B 357     -18.953  80.964  -8.824 -0.5679 1.6612
ATOM   5448  CB  PHE B 357     -16.275  79.593  -8.064 -0.0343 1.9080
ATOM   5449  CG  PHE B 357     -14.791  79.511  -7.827  0.0118 1.9080
ATOM   5450  CD1 PHE B 357     -14.173  80.334  -6.929 -0.1256 1.9080
ATOM   5451  CD2 PHE B 357     -14.002  78.545  -8.481 -0.1256 1.9080
ATOM   5452  CE1 PHE B 357     -12.795  80.219  -6.682 -0.1704 1.9080
ATOM   5453  CE2 PHE B 357     -12.633  78.451  -8.244 -0.1704 1.9080
ATOM   5454  CZ  PHE B 357     -12.042  79.288  -7.354 -0.1072 1.9080
ATOM   5455  H   PHE B 357     -16.904  82.362  -8.369  0.2719 0.6000
ATOM   5456  HA  PHE B 357     -16.290  80.133 -10.179  0.0978 1.3870
ATOM   5457  HB2 PHE B 357     -16.687  80.032  -7.275  0.0295 1.4870
ATOM   5458  HB3 PHE B 357     -16.619  78.668  -8.171  0.0295 1.4870
ATOM   5459  HD1 PHE B 357     -14.686  81.029  -6.432  0.1330 1.4590
ATOM   5460  HD2 PHE B 357     -14.439  77.918  -9.125  0.1330 1.4590
ATOM   5461  HE1 PHE B 357     -12.374  80.836  -6.002  0.1430 1.4590
ATOM   5462  HE2 PHE B 357     -12.096  77.751  -8.749  0.1430 1.4590
ATOM   5463  HZ  PHE B 357     -11.051  79.234  -7.178  0.1297 1.4590
ATOM   5464  N   THR B 358     -18.624  79.286 -10.257 -0.4157 1.8240
ATOM   5465  CA  THR B 358     -20.009  78.910 -10.246 -0.0389 1.9080
ATOM   5466  C   THR B 358     -20.194  78.348  -8.869  0.5973 1.9080
ATOM   5467  O   THR B 358     -19.245  78.141  -8.142 -0.5679 1.6612
ATOM   5468  CB  THR B 358     -20.321  77.805 -11.265  0.3654 1.9080
ATOM   5469  OG1 THR B 358     -19.727  76.576 -10.882 -0.6761 1.7210
ATOM   5470  CG2 THR B 358     -19.757  78.141 -12.607 -0.2438 1.9080
ATOM   5471  H   THR B 358     -17.905  78.858 -10.862  0.2719 0.6000
ATOM   5472  HA  THR B 358     -20.564  79.715 -10.339  0.1007 1.3870
ATOM   5473  HB  THR B 358     -21.340  77.674 -11.304  0.0043 1.3870
ATOM   5474 HG21 THR B 358     -18.935  78.716 -12.512  0.0642 1.4870
ATOM   5475 HG22 THR B 358     -19.502  77.303 -13.103  0.0642 1.4870
ATOM   5476 HG23 THR B 358     -20.433  78.643 -13.159  0.0642 1.4870
ATOM   5477  HG1 THR B 358     -20.226  76.163 -10.109  0.4102 0.0000
ATOM   5478  N   ILE B 359     -21.418  78.119  -8.498 -0.4157 1.8240
ATOM   5479  CA  ILE B 359     -21.684  77.313  -7.368 -0.0597 1.9080
ATOM   5480  C   ILE B 359     -21.036  75.948  -7.656  0.5973 1.9080
ATOM   5481  O   ILE B 359     -21.049  75.461  -8.778 -0.5679 1.6612
ATOM   5482  CB  ILE B 359     -23.212  77.168  -7.206  0.1303 1.9080
ATOM   5483  CG1 ILE B 359     -23.848  78.523  -6.868 -0.0430 1.9080
ATOM   5484  CG2 ILE B 359     -23.554  76.155  -6.125 -0.3204 1.9080
ATOM   5485  CD1 ILE B 359     -25.367  78.572  -7.002 -0.0660 1.9080
ATOM   5486  H   ILE B 359     -22.152  78.567  -9.088  0.2719 0.6000
ATOM   5487  HA  ILE B 359     -21.182  77.690  -6.601  0.0869 1.3870
ATOM   5488  HB  ILE B 359     -23.584  76.862  -8.075  0.0187 1.4870
ATOM   5489 HG12 ILE B 359     -23.602  78.762  -5.927  0.0236 1.4870
ATOM   5490 HG13 ILE B 359     -23.455  79.214  -7.478  0.0236 1.4870
ATOM   5491 HG21 ILE B 359     -24.546  76.049  -6.068  0.0882 1.4870
ATOM   5492 HG22 ILE B 359     -23.138  75.275  -6.348  0.0882 1.4870
ATOM   5493 HG23 ILE B 359     -23.204  76.473  -5.246  0.0882 1.4870
ATOM   5494 HD11 ILE B 359     -25.769  77.900  -6.385  0.0186 1.4870
ATOM   5495 HD12 ILE B 359     -25.685  79.486  -6.763  0.0186 1.4870
ATOM   5496 HD13 ILE B 359     -25.617  78.361  -7.944  0.0186 1.4870
ATOM   5497  N   PRO B 360     -20.502  75.305  -6.638 -0.2548 1.8240
ATOM   5498  CA  PRO B 360     -19.898  74.001  -6.834 -0.0266 1.9080
ATOM   5499  C   PRO B 360     -20.800  73.016  -7.483  0.5896 1.9080
ATOM   5500  O   PRO B 360     -21.988  72.997  -7.167 -0.5748 1.6612
ATOM   5501  CB  PRO B 360     -19.661  73.524  -5.419 -0.0070 1.9080
ATOM   5502  CG  PRO B 360     -19.420  74.773  -4.678  0.0189 1.9080
ATOM   5503  CD  PRO B 360     -20.428  75.720  -5.239  0.0192 1.9080
ATOM   5504  HA  PRO B 360     -19.018  74.096  -7.353  0.0641 1.3870
ATOM   5505  HB2 PRO B 360     -20.465  73.040  -5.066  0.0253 1.4870
ATOM   5506  HB3 PRO B 360     -18.867  72.914  -5.375  0.0253 1.4870
ATOM   5507  HG2 PRO B 360     -19.561  74.641  -3.694  0.0213 1.4870
ATOM   5508  HG3 PRO B 360     -18.488  75.109  -4.832  0.0213 1.4870
ATOM   5509  HD2 PRO B 360     -21.316  75.620  -4.793  0.0391 1.3870
ATOM   5510  HD3 PRO B 360     -20.123  76.670  -5.167  0.0391 1.3870
ATOM   5511  N   HID B 361     -20.218  72.193  -8.359 -0.4157 1.8240
ATOM   5512  CA  HID B 361     -20.874  71.044  -8.959  0.0188 1.9080
ATOM   5513  C   HID B 361     -20.447  69.735  -8.344  0.5973 1.9080
ATOM   5514  O   HID B 361     -19.586  69.668  -7.463 -0.5679 1.6612
ATOM   5515  CB  HID B 361     -20.632  70.997 -10.451 -0.0462 1.9080
ATOM   5516  CG  HID B 361     -21.293  72.109 -11.197 -0.0266 1.9080
ATOM   5517  H   HID B 361     -19.220  72.457  -8.580  0.2719 0.6000
ATOM   5518  HA  HID B 361     -21.877  71.148  -8.829  0.0881 1.3870
ATOM   5519  HB2 HID B 361     -19.642  71.044 -10.631  0.0402 1.4870
ATOM   5520  HB3 HID B 361     -20.978  70.125 -10.818  0.0402 1.4870
ATOM   5521  ND1 HID B 361     -22.234  71.897 -12.181 -0.3811 1.8240
ATOM   5522  CD2 HID B 361     -21.141  73.449 -11.116  0.1292 1.9080
ATOM   5523  CE1 HID B 361     -22.613  73.050 -12.693  0.2057 1.9080
ATOM   5524  NE2 HID B 361     -21.988  74.014 -12.044 -0.5727 1.8240
ATOM   5525  HD1 HID B 361     -22.577  70.996 -12.462  0.3649 0.6000
ATOM   5526  HD2 HID B 361     -20.530  73.942 -10.502  0.1147 1.4090
ATOM   5527  HE1 HID B 361     -23.258  73.175 -13.441  0.1392 1.3590
ATOM   5528  N   SER B 362     -21.116  68.683  -8.780 -0.4157 1.8240
ATOM   5529  CA  SER B 362     -20.748  67.326  -8.438 -0.0249 1.9080
ATOM   5530  C   SER B 362     -21.024  66.367  -9.573  0.5973 1.9080
ATOM   5531  O   SER B 362     -22.013  66.494 -10.252 -0.5679 1.6612
ATOM   5532  CB  SER B 362     -21.486  66.847  -7.221  0.2117 1.9080
ATOM   5533  OG  SER B 362     -20.747  65.725  -6.774 -0.6546 1.7210
ATOM   5534  H   SER B 362     -21.934  68.916  -9.393  0.2719 0.6000
ATOM   5535  HA  SER B 362     -19.754  67.308  -8.249  0.0843 1.3870
ATOM   5536  HB2 SER B 362     -21.470  67.535  -6.533  0.0352 1.3870
ATOM   5537  HB3 SER B 362     -22.383  66.560  -7.471  0.0352 1.3870
ATOM   5538  HG  SER B 362     -19.808  65.789  -7.109  0.4275 0.0000
ATOM   5539  N   THR B 363     -20.129  65.402  -9.774 -0.4157 1.8240
ATOM   5540  CA  THR B 363     -20.282  64.433 -10.835 -0.0389 1.9080
ATOM   5541  C   THR B 363     -21.358  63.502 -10.433  0.5973 1.9080
ATOM   5542  O   THR B 363     -21.327  63.001  -9.309 -0.5679 1.6612
ATOM   5543  CB  THR B 363     -19.025  63.610 -11.093  0.3654 1.9080
ATOM   5544  OG1 THR B 363     -18.491  63.084  -9.858 -0.6761 1.7210
ATOM   5545  CG2 THR B 363     -18.058  64.477 -11.787 -0.2438 1.9080
ATOM   5546  H   THR B 363     -19.328  65.412  -9.110  0.2719 0.6000
ATOM   5547  HA  THR B 363     -20.553  64.916 -11.667  0.1007 1.3870
ATOM   5548  HB  THR B 363     -19.260  62.812 -11.693  0.0043 1.3870
ATOM   5549 HG21 THR B 363     -18.509  65.302 -12.159  0.0642 1.4870
ATOM   5550 HG22 THR B 363     -17.326  64.782 -11.159  0.0642 1.4870
ATOM   5551 HG23 THR B 363     -17.620  63.991 -12.558  0.0642 1.4870
ATOM   5552  HG1 THR B 363     -17.836  62.349 -10.052  0.4102 0.0000
ATOM   5553  N   THR B 364     -22.281  63.278 -11.368 -0.4157 1.8240
ATOM   5554  CA  THR B 364     -23.487  62.442 -11.178 -0.0389 1.9080
ATOM   5555  C   THR B 364     -23.177  60.975 -11.483  0.5973 1.9080
ATOM   5556  O   THR B 364     -23.916  60.122 -11.065 -0.5679 1.6612
ATOM   5557  CB  THR B 364     -24.648  62.902 -12.074  0.3654 1.9080
ATOM   5558  OG1 THR B 364     -24.298  62.832 -13.472 -0.6761 1.7210
ATOM   5559  CG2 THR B 364     -24.977  64.288 -11.788 -0.2438 1.9080
ATOM   5560  H   THR B 364     -22.080  63.759 -12.286  0.2719 0.6000
ATOM   5561  HA  THR B 364     -23.769  62.515 -10.219  0.1007 1.3870
ATOM   5562  HB  THR B 364     -25.452  62.281 -11.922  0.0043 1.3870
ATOM   5563 HG21 THR B 364     -24.145  64.867 -11.735  0.0642 1.4870
ATOM   5564 HG22 THR B 364     -25.575  64.686 -12.504  0.0642 1.4870
ATOM   5565 HG23 THR B 364     -25.465  64.382 -10.903  0.0642 1.4870
ATOM   5566  HG1 THR B 364     -24.669  63.627 -13.960  0.4102 0.0000
ATOM   5567  N   ARG B 365     -22.033  60.716 -12.125 -0.3479 1.8240
ATOM   5568  CA  ARG B 365     -21.523  59.354 -12.345 -0.2637 1.9080
ATOM   5569  C   ARG B 365     -20.073  59.347 -12.872  0.7341 1.9080
ATOM   5570  O   ARG B 365     -19.651  60.301 -13.525 -0.5894 1.6612
ATOM   5571  CB  ARG B 365     -22.435  58.588 -13.306 -0.0007 1.9080
ATOM   5572  CG  ARG B 365     -22.308  59.020 -14.758  0.0390 1.9080
ATOM   5573  CD  ARG B 365     -23.422  58.431 -15.608  0.0486 1.9080
ATOM   5574  NE  ARG B 365     -24.741  58.873 -15.164 -0.5295 1.8240
ATOM   5575  CZ  ARG B 365     -25.343  59.976 -15.597  0.8076 1.9080
ATOM   5576  NH1 ARG B 365     -24.745  60.755 -16.488 -0.8627 1.8240
ATOM   5577  NH2 ARG B 365     -26.544  60.302 -15.138 -0.8627 1.8240
ATOM   5578  H   ARG B 365     -21.528  61.569 -12.460  0.2747 0.6000
ATOM   5579  HA  ARG B 365     -21.543  58.855 -11.467  0.1560 1.3870
ATOM   5580  HB2 ARG B 365     -22.205  57.621 -13.250  0.0327 1.4870
ATOM   5581  HB3 ARG B 365     -23.378  58.732 -13.022  0.0327 1.4870
ATOM   5582  HG2 ARG B 365     -22.364  60.012 -14.816  0.0285 1.4870
ATOM   5583  HG3 ARG B 365     -21.438  58.703 -15.124  0.0285 1.4870
ATOM   5584  HD2 ARG B 365     -23.278  58.720 -16.551  0.0687 1.3870
ATOM   5585  HD3 ARG B 365     -23.368  57.438 -15.543  0.0687 1.3870
ATOM   5586  HE  ARG B 365     -25.225  58.307 -14.487  0.3456 0.6000
ATOM   5587 HH11 ARG B 365     -23.852  60.522 -16.862  0.4478 0.6000
ATOM   5588 HH12 ARG B 365     -25.202  61.600 -16.795  0.4478 0.6000
ATOM   5589 HH21 ARG B 365     -27.002  59.700 -14.478  0.4478 0.6000
ATOM   5590 HH22 ARG B 365     -26.992  61.138 -15.446  0.4478 0.6000
ATOM   5591  N   ASP B 366     -19.316  58.280 -12.593 -0.5163 1.8240
ATOM   5592  CA  ASP B 366     -17.962  58.181 -13.071  0.0381 1.9080
ATOM   5593  C   ASP B 366     -17.920  58.788 -14.446  0.5366 1.9080
ATOM   5594  O   ASP B 366     -18.849  58.627 -15.202 -0.5819 1.6612
ATOM   5595  CB  ASP B 366     -17.467  56.744 -13.173 -0.0303 1.9080
ATOM   5596  CG  ASP B 366     -17.339  56.025 -11.821  0.7994 1.9080
ATOM   5597  OD1 ASP B 366     -17.137  54.789 -11.875 -0.8014 1.6612
ATOM   5598  OD2 ASP B 366     -17.411  56.609 -10.713 -0.8014 1.6612
ATOM   5599  H   ASP B 366     -19.789  57.558 -12.017  0.2936 0.6000
ATOM   5600  HA  ASP B 366     -17.390  58.746 -12.479  0.0880 1.3870
ATOM   5601  HB2 ASP B 366     -18.110  56.229 -13.737 -0.0122 1.4870
ATOM   5602  HB3 ASP B 366     -16.568  56.750 -13.606 -0.0122 1.4870
ATOM   5603  N   THR B 367     -16.858  59.527 -14.763 -0.4157 1.8240
ATOM   5604  CA  THR B 367     -16.723  60.114 -16.083 -0.0389 1.9080
ATOM   5605  C   THR B 367     -15.273  60.382 -16.441  0.5973 1.9080
ATOM   5606  O   THR B 367     -14.323  60.007 -15.717 -0.5679 1.6612
ATOM   5607  CB  THR B 367     -17.573  61.398 -16.232  0.3654 1.9080
ATOM   5608  OG1 THR B 367     -17.277  62.037 -17.477 -0.6761 1.7210
ATOM   5609  CG2 THR B 367     -17.276  62.390 -15.158 -0.2438 1.9080
ATOM   5610  H   THR B 367     -16.162  59.639 -14.005  0.2719 0.6000
ATOM   5611  HA  THR B 367     -17.104  59.467 -16.763  0.1007 1.3870
ATOM   5612  HB  THR B 367     -18.560  61.136 -16.232  0.0043 1.3870
ATOM   5613 HG21 THR B 367     -17.966  63.124 -15.152  0.0642 1.4870
ATOM   5614 HG22 THR B 367     -17.279  61.946 -14.254  0.0642 1.4870
ATOM   5615 HG23 THR B 367     -16.371  62.808 -15.302  0.0642 1.4870
ATOM   5616  HG1 THR B 367     -18.011  62.679 -17.725  0.4102 0.0000
ATOM   5617  N   SER B 368     -15.085  61.038 -17.568 -0.4157 1.8240
ATOM   5618  CA  SER B 368     -13.787  61.499 -17.925 -0.0249 1.9080
ATOM   5619  C   SER B 368     -13.830  62.805 -18.704  0.5973 1.9080
ATOM   5620  O   SER B 368     -14.808  63.153 -19.354 -0.5679 1.6612
ATOM   5621  CB  SER B 368     -13.033  60.371 -18.632  0.2117 1.9080
ATOM   5622  OG  SER B 368     -13.248  60.278 -20.001 -0.6546 1.7210
ATOM   5623  H   SER B 368     -15.939  61.177 -18.141  0.2719 0.6000
ATOM   5624  HA  SER B 368     -13.255  61.671 -17.076  0.0843 1.3870
ATOM   5625  HB2 SER B 368     -12.040  60.500 -18.457  0.0352 1.3870
ATOM   5626  HB3 SER B 368     -13.298  59.494 -18.192  0.0352 1.3870
ATOM   5627  HG  SER B 368     -13.661  61.126 -20.346  0.4275 0.0000
ATOM   5628  N   LEU B 369     -12.781  63.583 -18.582 -0.4157 1.8240
ATOM   5629  CA  LEU B 369     -12.789  64.936 -19.151 -0.0518 1.9080
ATOM   5630  C   LEU B 369     -11.371  65.170 -19.652  0.5973 1.9080
ATOM   5631  O   LEU B 369     -10.395  65.130 -18.874 -0.5679 1.6612
ATOM   5632  CB  LEU B 369     -13.256  65.932 -18.089 -0.1102 1.9080
ATOM   5633  CG  LEU B 369     -13.170  67.388 -18.454  0.3531 1.9080
ATOM   5634  CD1 LEU B 369     -14.177  67.751 -19.521 -0.4121 1.9080
ATOM   5635  CD2 LEU B 369     -13.390  68.239 -17.216 -0.4121 1.9080
ATOM   5636  H   LEU B 369     -11.977  63.187 -18.074  0.2719 0.6000
ATOM   5637  HA  LEU B 369     -13.404  64.952 -19.919  0.0922 1.3870
ATOM   5638  HB2 LEU B 369     -14.212  65.722 -17.882  0.0457 1.4870
ATOM   5639  HB3 LEU B 369     -12.697  65.784 -17.274  0.0457 1.4870
ATOM   5640  HG  LEU B 369     -12.243  67.594 -18.791 -0.0361 1.4870
ATOM   5641 HD11 LEU B 369     -15.104  67.564 -19.190  0.1000 1.4870
ATOM   5642 HD12 LEU B 369     -14.098  68.725 -19.745  0.1000 1.4870
ATOM   5643 HD13 LEU B 369     -14.007  67.209 -20.347  0.1000 1.4870
ATOM   5644 HD21 LEU B 369     -12.689  68.027 -16.533  0.1000 1.4870
ATOM   5645 HD22 LEU B 369     -13.333  69.209 -17.460  0.1000 1.4870
ATOM   5646 HD23 LEU B 369     -14.295  68.047 -16.832  0.1000 1.4870
ATOM   5647  N   LYS B 370     -11.242  65.243 -20.969 -0.3479 1.8240
ATOM   5648  CA  LYS B 370      -9.936  65.371 -21.589 -0.2400 1.9080
ATOM   5649  C   LYS B 370      -9.015  64.283 -21.130  0.7341 1.9080
ATOM   5650  O   LYS B 370      -7.857  64.537 -20.909 -0.5894 1.6612
ATOM   5651  CB  LYS B 370      -9.314  66.734 -21.248 -0.0094 1.9080
ATOM   5652  CG  LYS B 370     -10.244  67.909 -21.555  0.0187 1.9080
ATOM   5653  CD  LYS B 370     -10.098  68.410 -22.985 -0.0479 1.9080
ATOM   5654  CE  LYS B 370     -10.882  69.713 -23.208 -0.0143 1.9080
ATOM   5655  NZ  LYS B 370     -10.107  70.842 -23.824 -0.3854 1.8240
ATOM   5656  H   LYS B 370     -12.131  65.202 -21.500  0.2747 0.6000
ATOM   5657  HA  LYS B 370     -10.047  65.312 -22.592  0.1426 1.3870
ATOM   5658  HB2 LYS B 370      -9.105  66.747 -20.278  0.0362 1.4870
ATOM   5659  HB3 LYS B 370      -8.487  66.841 -21.786  0.0362 1.4870
ATOM   5660  HG2 LYS B 370     -11.193  67.616 -21.409  0.0103 1.4870
ATOM   5661  HG3 LYS B 370     -10.035  68.661 -20.924  0.0103 1.4870
ATOM   5662  HD2 LYS B 370      -9.139  68.589 -23.170  0.0621 1.4870
ATOM   5663  HD3 LYS B 370     -10.453  67.724 -23.609  0.0621 1.4870
ATOM   5664  HE2 LYS B 370     -11.684  69.507 -23.799  0.1135 1.1000
ATOM   5665  HE3 LYS B 370     -11.251  70.022 -22.312  0.1135 1.1000
ATOM   5666  HZ1 LYS B 370      -9.744  71.421 -23.098  0.3400 0.6000
ATOM   5667  HZ2 LYS B 370      -9.358  70.465 -24.365  0.3400 0.6000
ATOM   5668  HZ3 LYS B 370     -10.716  71.373 -24.409  0.3400 0.6000
ATOM   5669  N   GLY B 371      -9.535  63.078 -20.944 -0.4157 1.8240
ATOM   5670  CA  GLY B 371      -8.708  61.931 -20.603 -0.0252 1.9080
ATOM   5671  C   GLY B 371      -8.461  61.667 -19.158  0.5973 1.9080
ATOM   5672  O   GLY B 371      -7.742  60.715 -18.799 -0.5679 1.6612
ATOM   5673  H   GLY B 371     -10.567  63.025 -21.061  0.2719 0.6000
ATOM   5674  HA2 GLY B 371      -9.129  61.087 -21.040  0.0698 1.3870
ATOM   5675  HA3 GLY B 371      -7.798  62.030 -21.095  0.0698 1.3870
ATOM   5676  N   PHE B 372      -9.080  62.490 -18.308 -0.4157 1.8240
ATOM   5677  CA  PHE B 372      -8.886  62.370 -16.867 -0.0024 1.9080
ATOM   5678  C   PHE B 372     -10.106  61.750 -16.240  0.5973 1.9080
ATOM   5679  O   PHE B 372     -11.175  62.325 -16.291 -0.5679 1.6612
ATOM   5680  CB  PHE B 372      -8.665  63.760 -16.232 -0.0343 1.9080
ATOM   5681  CG  PHE B 372      -7.396  64.399 -16.645  0.0118 1.9080
ATOM   5682  CD1 PHE B 372      -7.394  65.489 -17.495 -0.1256 1.9080
ATOM   5683  CD2 PHE B 372      -6.184  63.840 -16.276 -0.1256 1.9080
ATOM   5684  CE1 PHE B 372      -6.204  66.041 -17.936 -0.1704 1.9080
ATOM   5685  CE2 PHE B 372      -4.976  64.402 -16.690 -0.1704 1.9080
ATOM   5686  CZ  PHE B 372      -4.987  65.506 -17.526 -0.1072 1.9080
ATOM   5687  H   PHE B 372      -9.690  63.197 -18.751  0.2719 0.6000
ATOM   5688  HA  PHE B 372      -8.124  61.732 -16.730  0.0978 1.3870
ATOM   5689  HB2 PHE B 372      -9.419  64.332 -16.516  0.0295 1.4870
ATOM   5690  HB3 PHE B 372      -8.656  63.633 -15.252  0.0295 1.4870
ATOM   5691  HD1 PHE B 372      -8.258  65.887 -17.796  0.1330 1.4590
ATOM   5692  HD2 PHE B 372      -6.169  63.019 -15.702  0.1330 1.4590
ATOM   5693  HE1 PHE B 372      -6.223  66.835 -18.559  0.1430 1.4590
ATOM   5694  HE2 PHE B 372      -4.105  63.998 -16.378  0.1430 1.4590
ATOM   5695  HZ  PHE B 372      -4.134  65.919 -17.834  0.1297 1.4590
ATOM   5696  N   TYR B 373      -9.919  60.608 -15.605 -0.4157 1.8240
ATOM   5697  CA  TYR B 373     -10.944  60.005 -14.785 -0.0014 1.9080
ATOM   5698  C   TYR B 373     -11.424  60.808 -13.574  0.5973 1.9080
ATOM   5699  O   TYR B 373     -10.644  61.278 -12.765 -0.5679 1.6612
ATOM   5700  CB  TYR B 373     -10.444  58.681 -14.274 -0.0152 1.9080
ATOM   5701  CG  TYR B 373     -11.424  57.921 -13.426 -0.0011 1.9080
ATOM   5702  CD1 TYR B 373     -12.499  57.329 -13.995 -0.1906 1.9080
ATOM   5703  CD2 TYR B 373     -11.242  57.761 -12.069 -0.1906 1.9080
ATOM   5704  CE1 TYR B 373     -13.398  56.586 -13.257 -0.2341 1.9080
ATOM   5705  CE2 TYR B 373     -12.138  57.010 -11.323 -0.2341 1.9080
ATOM   5706  CZ  TYR B 373     -13.229  56.438 -11.942  0.3226 1.9080
ATOM   5707  OH  TYR B 373     -14.162  55.694 -11.285 -0.5579 1.7210
ATOM   5708  H   TYR B 373      -8.973  60.183 -15.747  0.2719 0.6000
ATOM   5709  HA  TYR B 373     -11.769  59.826 -15.380  0.0876 1.3870
ATOM   5710  HB2 TYR B 373     -10.201  58.104 -15.060  0.0295 1.4870
ATOM   5711  HB3 TYR B 373      -9.618  58.840 -13.724  0.0295 1.4870
ATOM   5712  HD1 TYR B 373     -12.663  57.425 -14.992  0.1699 1.4590
ATOM   5713  HD2 TYR B 373     -10.462  58.185 -11.616  0.1699 1.4590
ATOM   5714  HE1 TYR B 373     -14.185  56.157 -13.735  0.1656 1.4590
[truncated: 126,296 more chars]
