# Supplementary material for: Real-time electrical monitoring of enzymatic catalytic dynamics at the single-molecule level
Source: Nat Commun. 2026 Jun 5;17:7198. doi: 10.1038/s41467-026-74020-0 (PMC13396217; doi:10.1038/s41467-026-74020-0)
Supplement: Supplementary file 7 — Source Data [file 41467_2026_74020_MOESM7_ESM.xlsx]

## Sheet: Figure S2
Fig.S2a						Fig.S2b									Fig.S2c									Fig.S2d
wavelength(nm)	NADH- RawData	NADPH - RawData	7-ER - RawData	P450 - RawData		wavelength(nm)	P450-0 - RawData	P450-0.5 - RawData	P450-1 - RawData	P450-1.5 - RawData	P450-2 - RawData	P450-2.5 - RawData	P450-3 - RawData		wavelength(nm)	NADH-0 - RawData	MADH-0.5 - RawData	NADH-1 - RawData	NADH-1.5 - RawData	NADH-2 - RawData	NADH-2.5 - RawData	NADH-3 - RawData		wavelength(nm)	NADPH-0 - RawData	MADPH-0.5 - RawData	NADPH-1 - RawData	NADPH-1.5 - RawData	NADPH-2 - RawData	NADPH-2.5 - RawData	NADPH-3 - RawData
200	3.245	1.12	0.12	0.293		200	2.601	2.587	2.572	2.594	2.59	2.58	2.576		200	3.245	3.166	3.175	3.223	3.166	3.232	3.187		200	3.88	3.899	3.943	3.76	3.819	3.673	3.727
200.5	3.29	1.315	0.121	0.311		200.5	2.626	2.578	2.557	2.589	2.589	2.581	2.555		200.5	3.29	3.236	3.29	3.294	3.237	3.272	3.213		200.5	3.872	3.83	3.925	3.887	3.821	3.831	3.852
201	3.23	1.432	0.148	0.401		201	2.426	2.378	2.359	2.387	2.386	2.381	2.334		201	3.23	3.223	3.196	3.222	3.142	3.21	3.114		201	3.919	3.895	3.882	3.959	3.788	3.876	3.906
201.5	3.095	1.6	0.166	0.467		201.5	2.175	2.105	2.09	2.121	2.123	2.121	2.07		201.5	3.095	3.067	3.071	3.096	3.003	3.065	3.004		201.5	3.91	3.837	3.756	3.937	3.747	3.869	3.881
202	2.92	2.056	0.162	0.49		202	1.893	1.826	1.81	1.84	1.845	1.842	1.794		202	2.92	2.862	2.895	2.924	2.844	2.874	2.799		202	3.936	3.843	3.88	3.889	3.716	3.851	3.876
202.5	2.719	2.297	0.159	0.484		202.5	1.631	1.57	1.556	1.584	1.588	1.587	1.545		202.5	2.719	2.677	2.699	2.73	2.652	2.692	2.591		202.5	3.894	3.905	3.749	3.902	3.67	3.811	3.798
203	2.535	2.507	0.152	0.465		203	1.411	1.357	1.343	1.369	1.373	1.374	1.338		203	2.535	2.485	2.527	2.551	2.471	2.514	2.407		203	3.881	3.836	3.761	3.751	3.63	3.732	3.756
203.5	2.364	2.626	0.144	0.443		203.5	1.213	1.166	1.154	1.177	1.18	1.182	1.154		203.5	2.364	2.315	2.36	2.39	2.303	2.347	2.24		203.5	3.739	3.857	3.741	3.736	3.655	3.696	3.585
204	2.202	2.799	0.137	0.42		204	1.037	0.995	0.985	1.006	1.009	1.01	0.989		204	2.202	2.158	2.202	2.233	2.143	2.192	2.083		204	3.731	3.631	3.675	3.724	3.548	3.522	3.619
204.5	2.06	2.826	0.13	0.398		204.5	0.886	0.851	0.842	0.861	0.864	0.865	0.85		204.5	2.06	2.02	2.063	2.097	2.005	2.059	1.944		204.5	3.664	3.656	3.58	3.618	3.468	3.451	3.491
205	1.937	2.889	0.124	0.377		205	0.761	0.73	0.721	0.739	0.741	0.743	0.734		205	1.937	1.899	1.947	1.978	1.886	1.943	1.828		205	3.636	3.644	3.563	3.587	3.428	3.358	3.398
205.5	1.836	2.946	0.119	0.359		205.5	0.658	0.631	0.623	0.64	0.641	0.644	0.638		205.5	1.836	1.8	1.849	1.878	1.787	1.847	1.73		205.5	3.59	3.544	3.483	3.508	3.382	3.31	3.338
206	1.746	2.949	0.115	0.343		206	0.571	0.547	0.541	0.556	0.556	0.56	0.558		206	1.746	1.713	1.762	1.791	1.7	1.761	1.646		206	3.542	3.483	3.449	3.465	3.276	3.238	3.31
206.5	1.664	2.977	0.111	0.328		206.5	0.495	0.474	0.468	0.482	0.482	0.487	0.488		206.5	1.664	1.634	1.684	1.713	1.622	1.684	1.569		206.5	3.493	3.42	3.364	3.42	3.236	3.147	3.226
207	1.595	2.986	0.108	0.315		207	0.433	0.414	0.409	0.422	0.422	0.426	0.43		207	1.595	1.566	1.617	1.645	1.555	1.618	1.503		207	3.415	3.369	3.317	3.391	3.151	3.081	3.18
207.5	1.532	3.003	0.106	0.303		207.5	0.38	0.364	0.359	0.372	0.371	0.376	0.382		207.5	1.532	1.505	1.556	1.585	1.495	1.559	1.444		207.5	3.399	3.334	3.27	3.298	3.092	3.014	3.099
208	1.475	2.943	0.104	0.293		208	0.335	0.321	0.317	0.328	0.327	0.332	0.34		208	1.475	1.45	1.501	1.529	1.44	1.505	1.391		208	3.327	3.305	3.248	3.227	3.018	2.958	3.039
208.5	1.427	2.932	0.102	0.284		208.5	0.3	0.287	0.283	0.294	0.293	0.298	0.308		208.5	1.427	1.403	1.453	1.481	1.394	1.459	1.346		208.5	3.287	3.216	3.157	3.185	2.967	2.895	2.991
209	1.376	2.891	0.1	0.276		209	0.267	0.255	0.252	0.262	0.261	0.266	0.277		209	1.376	1.353	1.404	1.431	1.345	1.411	1.3		209	3.204	3.157	3.112	3.138	2.904	2.836	2.924
209.5	1.329	2.853	0.099	0.268		209.5	0.239	0.229	0.225	0.235	0.234	0.239	0.251		209.5	1.329	1.308	1.357	1.385	1.3	1.366	1.256		209.5	3.163	3.076	3.043	3.066	2.846	2.784	2.861
210	1.286	2.803	0.098	0.261		210	0.216	0.207	0.204	0.213	0.212	0.217	0.23		210	1.286	1.265	1.314	1.342	1.259	1.323	1.215		210	3.088	3.013	2.962	2.995	2.769	2.718	2.799
210.5	1.244	2.754	0.097	0.254		210.5	0.197	0.189	0.186	0.195	0.194	0.199	0.213		210.5	1.244	1.224	1.274	1.3	1.219	1.283	1.177		210.5	3.031	2.947	2.908	2.935	2.711	2.655	2.737
211	1.206	2.715	0.097	0.249		211	0.182	0.175	0.172	0.18	0.179	0.184	0.199		211	1.206	1.187	1.236	1.261	1.183	1.246	1.141		211	2.951	2.882	2.843	2.858	2.645	2.585	2.679
211.5	1.168	2.646	0.096	0.244		211.5	0.169	0.162	0.16	0.168	0.166	0.172	0.187		211.5	1.168	1.15	1.198	1.223	1.146	1.208	1.106		211.5	2.895	2.812	2.774	2.788	2.583	2.525	2.614
212	1.128	2.574	0.096	0.239		212	0.158	0.151	0.148	0.156	0.155	0.16	0.175		212	1.128	1.111	1.157	1.182	1.107	1.168	1.069		212	2.818	2.733	2.695	2.709	2.51	2.449	2.537
212.5	1.089	2.505	0.095	0.234		212.5	0.148	0.141	0.139	0.147	0.145	0.15	0.166		212.5	1.089	1.072	1.117	1.141	1.069	1.128	1.032		212.5	2.717	2.641	2.622	2.63	2.431	2.372	2.467
213	1.048	2.415	0.095	0.229		213	0.139	0.133	0.131	0.138	0.137	0.142	0.158		213	1.048	1.032	1.076	1.098	1.03	1.087	0.994		213	2.631	2.562	2.529	2.538	2.35	2.295	2.381
213.5	1.009	2.33	0.095	0.225		213.5	0.132	0.126	0.124	0.131	0.13	0.135	0.151		213.5	1.009	0.993	1.035	1.057	0.992	1.048	0.958		213.5	2.54	2.472	2.438	2.451	2.269	2.213	2.3
214	0.971	2.246	0.095	0.221		214	0.126	0.121	0.119	0.126	0.125	0.129	0.145		214	0.971	0.956	0.998	1.019	0.956	1.01	0.924		214	2.451	2.382	2.356	2.362	2.191	2.137	2.217
214.5	0.931	2.154	0.095	0.217		214.5	0.121	0.116	0.114	0.121	0.119	0.124	0.14		214.5	0.931	0.916	0.957	0.977	0.917	0.969	0.886		214.5	2.35	2.286	2.259	2.267	2.1	2.051	2.126
215	0.89	2.061	0.095	0.213		215	0.116	0.112	0.11	0.116	0.115	0.12	0.136		215	0.89	0.877	0.916	0.936	0.877	0.928	0.849		215	2.25	2.187	2.162	2.17	2.011	1.965	2.036
215.5	0.85	1.964	0.095	0.21		215.5	0.113	0.108	0.107	0.112	0.111	0.116	0.132		215.5	0.85	0.838	0.875	0.895	0.838	0.887	0.812		215.5	2.147	2.089	2.064	2.07	1.919	1.877	1.945
216	0.81	1.866	0.095	0.207		216	0.109	0.105	0.104	0.109	0.108	0.112	0.129		216	0.81	0.799	0.834	0.853	0.799	0.847	0.774		216	2.044	1.99	1.962	1.971	1.827	1.787	1.851
216.5	0.773	1.777	0.095	0.204		216.5	0.106	0.103	0.101	0.106	0.105	0.109	0.126		216.5	0.773	0.763	0.796	0.815	0.763	0.81	0.739		216.5	1.948	1.895	1.871	1.877	1.741	1.703	1.765
217	0.735	1.681	0.095	0.2		217	0.104	0.1	0.098	0.104	0.103	0.107	0.123		217	0.735	0.725	0.756	0.774	0.724	0.77	0.703		217	1.845	1.793	1.771	1.777	1.649	1.611	1.672
217.5	0.697	1.587	0.095	0.198		217.5	0.101	0.098	0.096	0.101	0.1	0.104	0.12		217.5	0.697	0.689	0.717	0.735	0.688	0.731	0.668		217.5	1.744	1.694	1.674	1.679	1.559	1.522	1.581
218	0.662	1.495	0.095	0.195		218	0.099	0.096	0.094	0.099	0.098	0.102	0.118		218	0.662	0.653	0.68	0.697	0.653	0.694	0.634		218	1.645	1.599	1.579	1.585	1.471	1.436	1.493
218.5	0.63	1.412	0.095	0.192		218.5	0.097	0.094	0.093	0.097	0.096	0.1	0.116		218.5	0.63	0.62	0.647	0.662	0.621	0.659	0.602		218.5	1.554	1.51	1.493	1.499	1.39	1.358	1.411
219	0.598	1.332	0.095	0.189		219	0.096	0.092	0.091	0.095	0.095	0.098	0.114		219	0.598	0.588	0.614	0.63	0.589	0.626	0.572		219	1.466	1.425	1.41	1.416	1.313	1.283	1.332
219.5	0.566	1.251	0.095	0.187		219.5	0.094	0.091	0.09	0.093	0.093	0.096	0.112		219.5	0.566	0.557	0.581	0.596	0.558	0.591	0.541		219.5	1.378	1.34	1.326	1.331	1.236	1.207	1.253
220	0.535	1.175	0.095	0.184		220	0.093	0.089	0.088	0.092	0.091	0.094	0.11		220	0.535	0.526	0.549	0.564	0.528	0.559	0.511		220	1.295	1.26	1.245	1.251	1.162	1.136	1.176
220.5	0.507	1.105	0.095	0.182		220.5	0.091	0.088	0.087	0.09	0.09	0.093	0.109		220.5	0.507	0.499	0.521	0.534	0.501	0.529	0.485		220.5	1.22	1.188	1.172	1.178	1.095	1.072	1.107
221	0.484	1.045	0.095	0.18		221	0.09	0.087	0.086	0.089	0.089	0.092	0.107		221	0.484	0.475	0.496	0.508	0.477	0.504	0.462		221	1.156	1.126	1.11	1.115	1.038	1.017	1.049
221.5	0.46	0.988	0.095	0.178		221.5	0.089	0.086	0.085	0.088	0.088	0.09	0.106		221.5	0.46	0.453	0.472	0.484	0.454	0.48	0.44		221.5	1.095	1.066	1.05	1.054	0.983	0.963	0.993
222	0.439	0.937	0.095	0.176		222	0.088	0.085	0.084	0.087	0.086	0.089	0.105		222	0.439	0.432	0.45	0.462	0.434	0.458	0.42		222	1.04	1.012	0.997	1.001	0.934	0.915	0.944
222.5	0.42	0.89	0.095	0.174		222.5	0.087	0.084	0.083	0.086	0.085	0.088	0.103		222.5	0.42	0.414	0.431	0.442	0.416	0.439	0.403		222.5	0.991	0.965	0.951	0.954	0.89	0.873	0.9
223	0.404	0.852	0.095	0.172		223	0.086	0.083	0.082	0.085	0.085	0.087	0.102		223	0.404	0.399	0.415	0.426	0.4	0.423	0.388		223	0.951	0.925	0.913	0.915	0.854	0.838	0.864
223.5	0.389	0.815	0.094	0.17		223.5	0.085	0.082	0.081	0.084	0.084	0.086	0.101		223.5	0.389	0.383	0.4	0.41	0.385	0.407	0.374		223.5	0.912	0.887	0.876	0.878	0.819	0.804	0.828
224	0.376	0.783	0.094	0.168		224	0.085	0.082	0.081	0.083	0.083	0.085	0.1		224	0.376	0.371	0.387	0.396	0.372	0.393	0.361		224	0.879	0.855	0.845	0.846	0.789	0.776	0.798
224.5	0.365	0.757	0.094	0.167		224.5	0.084	0.081	0.08	0.082	0.082	0.085	0.099		224.5	0.365	0.36	0.375	0.385	0.361	0.382	0.351		224.5	0.852	0.829	0.818	0.819	0.765	0.752	0.773
225	0.356	0.736	0.094	0.165		225	0.083	0.08	0.079	0.082	0.081	0.084	0.099		225	0.356	0.351	0.366	0.375	0.352	0.373	0.342		225	0.829	0.807	0.797	0.798	0.745	0.733	0.753
225.5	0.347	0.716	0.093	0.164		225.5	0.083	0.08	0.078	0.081	0.081	0.083	0.098		225.5	0.347	0.343	0.357	0.366	0.344	0.364	0.334		225.5	0.808	0.787	0.777	0.778	0.727	0.715	0.734
226	0.34	0.698	0.093	0.162		226	0.082	0.079	0.078	0.08	0.08	0.082	0.097		226	0.34	0.336	0.349	0.358	0.336	0.356	0.327		226	0.789	0.769	0.759	0.76	0.711	0.699	0.718
226.5	0.334	0.683	0.092	0.161		226.5	0.081	0.078	0.077	0.08	0.079	0.082	0.096		226.5	0.334	0.329	0.343	0.352	0.33	0.35	0.321		226.5	0.773	0.754	0.745	0.745	0.698	0.686	0.704
227	0.328	0.669	0.092	0.159		227	0.081	0.078	0.077	0.079	0.079	0.081	0.096		227	0.328	0.323	0.337	0.346	0.325	0.344	0.316		227	0.759	0.74	0.732	0.732	0.685	0.674	0.692
227.5	0.322	0.656	0.091	0.158		227.5	0.08	0.077	0.076	0.078	0.078	0.08	0.095		227.5	0.322	0.318	0.331	0.34	0.319	0.338	0.311		227.5	0.745	0.728	0.719	0.72	0.674	0.663	0.681
228	0.318	0.645	0.091	0.157		228	0.08	0.077	0.076	0.078	0.077	0.08	0.094		228	0.318	0.313	0.327	0.335	0.315	0.333	0.306		228	0.734	0.717	0.709	0.709	0.664	0.654	0.671
228.5	0.314	0.635	0.09	0.155		228.5	0.079	0.076	0.075	0.077	0.077	0.079	0.094		228.5	0.314	0.31	0.323	0.331	0.311	0.329	0.303		228.5	0.725	0.708	0.7	0.701	0.657	0.647	0.664
229	0.31	0.626	0.089	0.154		229	0.079	0.076	0.075	0.077	0.076	0.079	0.093		229	0.31	0.306	0.319	0.327	0.307	0.325	0.299		229	0.716	0.699	0.692	0.693	0.649	0.64	0.657
229.5	0.307	0.618	0.089	0.153		229.5	0.078	0.075	0.074	0.076	0.076	0.078	0.093		229.5	0.307	0.303	0.315	0.324	0.304	0.322	0.296		229.5	0.709	0.692	0.685	0.686	0.643	0.634	0.651
230	0.304	0.611	0.088	0.152		230	0.078	0.075	0.074	0.076	0.075	0.078	0.092		230	0.304	0.3	0.312	0.321	0.301	0.319	0.294		230	0.702	0.686	0.679	0.68	0.638	0.629	0.646
230.5	0.301	0.604	0.087	0.151		230.5	0.078	0.074	0.073	0.075	0.075	0.077	0.092		230.5	0.301	0.297	0.309	0.318	0.298	0.316	0.291		230.5	0.696	0.68	0.673	0.674	0.633	0.625	0.642
231	0.298	0.598	0.086	0.149		231	0.077	0.074	0.073	0.075	0.074	0.077	0.091		231	0.298	0.294	0.307	0.315	0.296	0.314	0.289		231	0.691	0.675	0.669	0.67	0.63	0.621	0.638
231.5	0.296	0.593	0.086	0.148		231.5	0.077	0.073	0.072	0.074	0.074	0.076	0.091		231.5	0.296	0.292	0.305	0.313	0.294	0.312	0.287		231.5	0.687	0.671	0.665	0.667	0.627	0.619	0.636
232	0.295	0.589	0.085	0.147		232	0.076	0.073	0.072	0.074	0.074	0.076	0.09		232	0.295	0.291	0.303	0.311	0.293	0.31	0.286		232	0.684	0.669	0.663	0.665	0.625	0.617	0.634
232.5	0.293	0.586	0.084	0.146		232.5	0.076	0.073	0.072	0.074	0.073	0.076	0.09		232.5	0.293	0.289	0.302	0.31	0.291	0.309	0.285		232.5	0.681	0.666	0.661	0.663	0.624	0.616	0.634
233	0.292	0.583	0.083	0.145		233	0.076	0.072	0.071	0.073	0.073	0.075	0.089		233	0.292	0.288	0.301	0.309	0.29	0.308	0.284		233	0.68	0.665	0.66	0.662	0.624	0.616	0.634
233.5	0.291	0.582	0.083	0.145		233.5	0.075	0.072	0.071	0.073	0.073	0.075	0.089		233.5	0.291	0.288	0.3	0.308	0.29	0.307	0.283		233.5	0.679	0.665	0.66	0.663	0.624	0.617	0.635
234	0.291	0.581	0.082	0.144		234	0.075	0.072	0.071	0.073	0.072	0.074	0.089		234	0.291	0.287	0.3	0.308	0.29	0.307	0.283		234	0.68	0.666	0.661	0.664	0.625	0.619	0.637
234.5	0.291	0.58	0.081	0.143		234.5	0.075	0.071	0.07	0.072	0.072	0.074	0.088		234.5	0.291	0.287	0.299	0.308	0.29	0.307	0.283		234.5	0.681	0.667	0.663	0.666	0.628	0.621	0.64
235	0.291	0.581	0.08	0.143		235	0.074	0.071	0.07	0.072	0.072	0.074	0.088		235	0.291	0.287	0.3	0.308	0.29	0.308	0.284		235	0.683	0.67	0.666	0.669	0.631	0.625	0.644
235.5	0.291	0.583	0.079	0.142		235.5	0.074	0.071	0.07	0.072	0.071	0.074	0.088		235.5	0.291	0.288	0.301	0.309	0.291	0.309	0.284		235.5	0.687	0.673	0.67	0.674	0.635	0.629	0.648
236	0.292	0.585	0.079	0.141		236	0.074	0.071	0.07	0.072	0.071	0.073	0.087		236	0.292	0.289	0.302	0.31	0.292	0.31	0.286		236	0.691	0.678	0.675	0.679	0.64	0.634	0.654
236.5	0.294	0.589	0.078	0.141		236.5	0.073	0.07	0.069	0.071	0.071	0.073	0.087		236.5	0.294	0.29	0.303	0.312	0.294	0.312	0.287		236.5	0.697	0.684	0.68	0.685	0.646	0.64	0.661
237	0.295	0.593	0.077	0.141		237	0.073	0.07	0.069	0.071	0.071	0.073	0.087		237	0.295	0.292	0.305	0.314	0.295	0.314	0.289		237	0.703	0.69	0.687	0.692	0.653	0.647	0.668
237.5	0.298	0.599	0.077	0.14		237.5	0.073	0.07	0.069	0.071	0.071	0.073	0.087		237.5	0.298	0.294	0.307	0.316	0.298	0.316	0.292		237.5	0.712	0.699	0.695	0.701	0.662	0.656	0.678
238	0.3	0.606	0.076	0.14		238	0.073	0.07	0.069	0.071	0.07	0.072	0.087		238	0.3	0.297	0.31	0.319	0.301	0.32	0.294		238	0.721	0.708	0.705	0.711	0.671	0.665	0.688
238.5	0.303	0.614	0.075	0.14		238.5	0.073	0.069	0.068	0.071	0.07	0.072	0.086		238.5	0.303	0.3	0.313	0.323	0.304	0.323	0.298		238.5	0.731	0.718	0.715	0.721	0.681	0.675	0.698
239	0.306	0.623	0.075	0.14		239	0.073	0.069	0.068	0.07	0.07	0.072	0.086		239	0.306	0.303	0.317	0.327	0.307	0.327	0.301		239	0.743	0.729	0.727	0.734	0.692	0.686	0.711
239.5	0.31	0.633	0.074	0.139		239.5	0.072	0.069	0.068	0.07	0.07	0.072	0.086		239.5	0.31	0.307	0.321	0.331	0.312	0.331	0.305		239.5	0.756	0.742	0.74	0.747	0.704	0.699	0.724
240	0.314	0.643	0.074	0.14		240	0.072	0.069	0.068	0.07	0.07	0.072	0.086		240	0.314	0.311	0.326	0.335	0.316	0.336	0.309		240	0.769	0.755	0.753	0.76	0.717	0.712	0.737
240.5	0.319	0.655	0.074	0.14		240.5	0.072	0.069	0.068	0.07	0.07	0.072	0.086		240.5	0.319	0.315	0.33	0.34	0.32	0.341	0.314		240.5	0.783	0.77	0.767	0.775	0.731	0.725	0.751
241	0.324	0.668	0.073	0.14		241	0.072	0.069	0.068	0.07	0.07	0.072	0.086		241	0.324	0.32	0.336	0.346	0.325	0.346	0.319		241	0.799	0.786	0.782	0.791	0.746	0.74	0.767
241.5	0.33	0.683	0.073	0.14		241.5	0.072	0.069	0.068	0.07	0.07	0.072	0.086		241.5	0.33	0.326	0.341	0.352	0.331	0.353	0.324		241.5	0.816	0.803	0.8	0.809	0.763	0.756	0.785
242	0.335	0.696	0.073	0.14		242	0.072	0.069	0.068	0.07	0.07	0.072	0.086		242	0.335	0.331	0.347	0.358	0.337	0.358	0.33		242	0.833	0.819	0.816	0.826	0.778	0.772	0.802
242.5	0.341	0.712	0.073	0.141		242.5	0.072	0.068	0.068	0.07	0.07	0.072	0.086		242.5	0.341	0.337	0.353	0.364	0.343	0.365	0.336		242.5	0.852	0.838	0.835	0.845	0.796	0.789	0.821
243	0.347	0.728	0.073	0.141		243	0.072	0.068	0.067	0.07	0.07	0.072	0.086		243	0.347	0.343	0.36	0.371	0.349	0.372	0.342		243	0.872	0.857	0.855	0.865	0.814	0.807	0.84
243.5	0.354	0.745	0.072	0.141		243.5	0.071	0.068	0.067	0.07	0.07	0.072	0.086		243.5	0.354	0.35	0.367	0.379	0.356	0.379	0.349		243.5	0.892	0.877	0.875	0.886	0.833	0.826	0.86
244	0.36	0.761	0.073	0.142		244	0.071	0.068	0.067	0.07	0.07	0.072	0.086		244	0.36	0.356	0.374	0.386	0.362	0.386	0.355		244	0.912	0.896	0.894	0.905	0.851	0.844	0.879
244.5	0.367	0.78	0.072	0.142		244.5	0.071	0.068	0.067	0.07	0.07	0.072	0.086		244.5	0.367	0.364	0.382	0.393	0.37	0.394	0.362		244.5	0.935	0.918	0.916	0.928	0.872	0.865	0.9
245	0.375	0.799	0.073	0.143		245	0.071	0.068	0.067	0.07	0.07	0.072	0.086		245	0.375	0.371	0.39	0.402	0.377	0.402	0.369		245	0.958	0.941	0.939	0.951	0.894	0.886	0.922
245.5	0.383	0.819	0.073	0.143		245.5	0.071	0.068	0.067	0.07	0.07	0.072	0.086		245.5	0.383	0.379	0.398	0.41	0.385	0.41	0.377		245.5	0.982	0.965	0.962	0.974	0.917	0.909	0.946
246	0.39	0.839	0.073	0.144		246	0.071	0.068	0.067	0.07	0.07	0.072	0.086		246	0.39	0.387	0.406	0.418	0.393	0.419	0.384		246	1.005	0.987	0.985	0.997	0.938	0.929	0.968
246.5	0.399	0.86	0.073	0.144		246.5	0.071	0.068	0.067	0.07	0.07	0.072	0.086		246.5	0.399	0.395	0.414	0.427	0.402	0.428	0.392		246.5	1.03	1.012	1.01	1.023	0.962	0.952	0.992
247	0.407	0.882	0.073	0.145		247	0.071	0.068	0.067	0.07	0.07	0.072	0.087		247	0.407	0.403	0.423	0.436	0.41	0.437	0.401		247	1.056	1.037	1.035	1.048	0.986	0.975	1.017
247.5	0.415	0.904	0.074	0.146		247.5	0.071	0.068	0.067	0.07	0.07	0.072	0.087		247.5	0.415	0.412	0.432	0.445	0.419	0.446	0.409		247.5	1.082	1.063	1.061	1.074	1.01	0.999	1.042
248	0.424	0.925	0.074	0.146		248	0.071	0.068	0.067	0.07	0.07	0.072	0.087		248	0.424	0.42	0.441	0.454	0.427	0.455	0.417		248	1.107	1.088	1.085	1.099	1.033	1.022	1.066
248.5	0.432	0.946	0.074	0.147		248.5	0.071	0.068	0.067	0.07	0.07	0.072	0.087		248.5	0.432	0.428	0.45	0.463	0.435	0.464	0.425		248.5	1.133	1.112	1.11	1.124	1.056	1.045	1.089
249	0.441	0.968	0.074	0.147		249	0.071	0.068	0.067	0.07	0.07	0.072	0.087		249	0.441	0.436	0.459	0.472	0.444	0.473	0.434		249	1.159	1.139	1.136	1.15	1.081	1.069	1.114
249.5	0.45	0.991	0.075	0.148		249.5	0.071	0.068	0.067	0.07	0.07	0.072	0.087		249.5	0.45	0.445	0.468	0.481	0.453	0.482	0.442		249.5	1.186	1.165	1.162	1.176	1.105	1.092	1.139
250	0.458	1.013	0.075	0.149		250	0.071	0.068	0.067	0.07	0.07	0.072	0.087		250	0.458	0.453	0.477	0.49	0.461	0.492	0.451		250	1.212	1.19	1.187	1.202	1.129	1.116	1.164
250.5	0.466	1.033	0.075	0.149		250.5	0.071	0.068	0.067	0.07	0.07	0.072	0.087		250.5	0.466	0.461	0.485	0.499	0.469	0.5	0.458		250.5	1.236	1.214	1.211	1.226	1.151	1.138	1.187
251	0.474	1.053	0.075	0.15		251	0.071	0.068	0.067	0.07	0.07	0.072	0.087		251	0.474	0.469	0.493	0.507	0.477	0.508	0.466		251	1.26	1.237	1.235	1.251	1.173	1.16	1.211
251.5	0.482	1.072	0.076	0.15		251.5	0.071	0.068	0.067	0.07	0.07	0.072	0.087		251.5	0.482	0.477	0.501	0.516	0.485	0.517	0.473		251.5	1.285	1.262	1.259	1.275	1.195	1.182	1.234
252	0.489	1.091	0.076	0.151		252	0.071	0.068	0.067	0.07	0.07	0.072	0.087		252	0.489	0.484	0.51	0.524	0.492	0.525	0.481		252	1.309	1.285	1.282	1.299	1.217	1.204	1.257
252.5	0.497	1.11	0.076	0.151		252.5	0.071	0.068	0.067	0.07	0.07	0.072	0.087		252.5	0.497	0.492	0.517	0.532	0.5	0.533	0.488		252.5	1.333	1.308	1.305	1.323	1.239	1.225	1.279
253	0.504	1.128	0.076	0.151		253	0.071	0.068	0.067	0.07	0.07	0.072	0.088		253	0.504	0.499	0.525	0.54	0.507	0.541	0.495		253	1.355	1.33	1.327	1.345	1.259	1.245	1.301
253.5	0.51	1.144	0.076	0.152		253.5	0.071	0.068	0.067	0.07	0.07	0.072	0.088		253.5	0.51	0.505	0.532	0.546	0.513	0.548	0.501		253.5	1.375	1.35	1.347	1.365	1.278	1.263	1.32
254	0.517	1.16	0.077	0.152		254	0.071	0.068	0.067	0.071	0.07	0.072	0.088		254	0.517	0.512	0.539	0.554	0.52	0.555	0.508		254	1.397	1.37	1.367	1.386	1.298	1.282	1.341
254.5	0.524	1.176	0.077	0.152		254.5	0.071	0.068	0.067	0.071	0.07	0.072	0.088		254.5	0.524	0.519	0.546	0.561	0.527	0.562	0.514		254.5	1.418	1.391	1.387	1.407	1.317	1.301	1.361
255	0.53	1.192	0.077	0.153		255	0.071	0.068	0.067	0.071	0.07	0.072	0.088		255	0.53	0.524	0.552	0.567	0.533	0.569	0.52		255	1.437	1.41	1.406	1.427	1.335	1.319	1.38
255.5	0.536	1.206	0.077	0.153		255.5	0.071	0.068	0.067	0.071	0.07	0.072	0.088		255.5	0.536	0.53	0.558	0.573	0.539	0.575	0.526		255.5	1.455	1.428	1.425	1.445	1.352	1.337	1.398
256	0.541	1.219	0.077	0.153		256	0.071	0.068	0.067	0.071	0.07	0.072	0.088		256	0.541	0.536	0.564	0.579	0.545	0.581	0.531		256	1.473	1.446	1.443	1.463	1.369	1.353	1.415
256.5	0.545	1.23	0.077	0.154		256.5	0.071	0.068	0.067	0.071	0.07	0.072	0.088		256.5	0.545	0.54	0.568	0.584	0.549	0.586	0.536		256.5	1.487	1.461	1.457	1.478	1.383	1.366	1.429
257	0.55	1.24	0.077	0.154		257	0.071	0.067	0.067	0.071	0.07	0.072	0.088		257	0.55	0.544	0.573	0.589	0.554	0.59	0.54		257	1.503	1.476	1.471	1.492	1.397	1.38	1.444
257.5	0.553	1.249	0.077	0.154		257.5	0.071	0.067	0.067	0.071	0.07	0.072	0.088		257.5	0.553	0.548	0.577	0.593	0.557	0.594	0.543		257.5	1.515	1.488	1.484	1.504	1.408	1.392	1.456
258	0.556	1.256	0.077	0.154		258	0.07	0.067	0.067	0.071	0.07	0.072	0.088		258	0.556	0.55	0.579	0.596	0.56	0.597	0.546		258	1.527	1.499	1.494	1.515	1.418	1.401	1.466
258.5	0.558	1.261	0.077	0.154		258.5	0.07	0.067	0.067	0.071	0.07	0.072	0.088		258.5	0.558	0.553	0.582	0.598	0.562	0.599	0.548		258.5	1.534	1.508	1.503	1.523	1.427	1.409	1.474
259	0.56	1.264	0.077	0.154		259	0.07	0.067	0.066	0.071	0.07	0.072	0.088		259	0.56	0.554	0.584	0.6	0.564	0.601	0.55		259	1.541	1.514	1.51	1.531	1.433	1.416	1.481
259.5	0.561	1.265	0.077	0.154		259.5	0.07	0.067	0.066	0.071	0.07	0.072	0.088		259.5	0.561	0.555	0.585	0.601	0.565	0.602	0.551		259.5	1.547	1.519	1.515	1.536	1.439	1.421	1.487
260	0.561	1.265	0.077	0.154		260	0.07	0.067	0.066	0.07	0.07	0.072	0.087		260	0.561	0.556	0.585	0.601	0.565	0.603	0.551		260	1.55	1.523	1.519	1.54	1.442	1.424	1.49
260.5	0.561	1.263	0.076	0.154		260.5	0.07	0.067	0.066	0.07	0.07	0.072	0.087		260.5	0.561	0.555	0.585	0.601	0.565	0.602	0.551		260.5	1.551	1.524	1.52	1.542	1.443	1.426	1.492
261	0.56	1.26	0.076	0.154		261	0.07	0.067	0.066	0.07	0.07	0.072	0.087		261	0.56	0.554	0.584	0.6	0.564	0.601	0.55		261	1.552	1.524	1.52	1.541	1.443	1.426	1.492
261.5	0.558	1.254	0.075	0.153		261.5	0.07	0.067	0.066	0.07	0.07	0.072	0.087		261.5	0.558	0.553	0.582	0.598	0.562	0.6	0.548		261.5	1.55	1.523	1.519	1.54	1.442	1.424	1.49
262	0.556	1.248	0.075	0.153		262	0.07	0.067	0.066	0.07	0.07	0.072	0.087		262	0.556	0.551	0.58	0.596	0.56	0.598	0.546		262	1.546	1.519	1.515	1.537	1.439	1.421	1.487
262.5	0.553	1.239	0.074	0.153		262.5	0.07	0.067	0.066	0.07	0.07	0.072	0.087		262.5	0.553	0.548	0.577	0.593	0.558	0.595	0.544		262.5	1.541	1.514	1.51	1.532	1.434	1.416	1.482
263	0.55	1.23	0.074	0.153		263	0.07	0.067	0.066	0.07	0.069	0.071	0.087		263	0.55	0.545	0.573	0.589	0.554	0.591	0.541		263	1.533	1.507	1.503	1.524	1.427	1.41	1.475
263.5	0.546	1.219	0.073	0.152		263.5	0.07	0.066	0.066	0.07	0.069	0.071	0.086		263.5	0.546	0.541	0.57	0.585	0.551	0.587	0.537		263.5	1.524	1.498	1.495	1.516	1.42	1.403	1.468
264	0.542	1.205	0.073	0.152		264	0.07	0.066	0.065	0.069	0.069	0.071	0.086		264	0.542	0.537	0.565	0.581	0.546	0.582	0.533		264	1.514	1.489	1.485	1.506	1.41	1.393	1.458
264.5	0.536	1.191	0.073	0.152		264.5	0.069	0.066	0.065	0.069	0.069	0.071	0.086		264.5	0.536	0.531	0.559	0.575	0.541	0.577	0.528		264.5	1.501	1.476	1.472	1.494	1.398	1.383	1.447
265	0.531	1.173	0.072	0.151		265	0.069	0.066	0.065	0.069	0.069	0.071	0.086		265	0.531	0.526	0.553	0.569	0.535	0.57	0.522		265	1.486	1.462	1.458	1.479	1.386	1.369	1.433
265.5	0.524	1.155	0.072	0.151		265.5	0.069	0.066	0.065	0.069	0.069	0.07	0.085		265.5	0.524	0.519	0.546	0.562	0.528	0.563	0.516		265.5	1.469	1.444	1.441	1.462	1.371	1.355	1.418
266	0.517	1.134	0.071	0.15		266	0.069	0.066	0.065	0.069	0.068	0.07	0.085		266	0.517	0.512	0.539	0.554	0.521	0.556	0.509		266	1.451	1.426	1.423	1.445	1.353	1.338	1.401
266.5	0.509	1.113	0.071	0.15		266.5	0.069	0.066	0.065	0.069	0.068	0.07	0.085		266.5	0.509	0.504	0.531	0.546	0.513	0.548	0.501		266.5	1.431	1.406	1.405	1.426	1.336	1.321	1.383
267	0.5	1.088	0.071	0.149		267	0.069	0.066	0.065	0.068	0.068	0.07	0.085		267	0.5	0.495	0.522	0.536	0.504	0.538	0.493		267	1.408	1.384	1.383	1.403	1.315	1.301	1.362
267.5	0.49	1.061	0.07	0.149		267.5	0.069	0.065	0.065	0.068	0.068	0.07	0.085		267.5	0.49	0.485	0.512	0.526	0.495	0.528	0.483		267.5	1.383	1.36	1.358	1.378	1.291	1.277	1.337
268	0.48	1.033	0.07	0.148		268	0.069	0.065	0.064	0.068	0.068	0.07	0.084		268	0.48	0.475	0.501	0.515	0.484	0.517	0.473		268	1.356	1.333	1.332	1.35	1.266	1.252	1.311
268.5	0.469	1.003	0.07	0.147		268.5	0.068	0.065	0.064	0.068	0.067	0.069	0.084		268.5	0.469	0.464	0.489	0.502	0.473	0.505	0.462		268.5	1.326	1.303	1.303	1.321	1.239	1.226	1.282
269	0.458	0.972	0.07	0.147		269	0.068	0.065	0.064	0.068	0.067	0.069	0.084		269	0.458	0.453	0.477	0.49	0.462	0.492	0.451		269	1.295	1.273	1.272	1.289	1.211	1.198	1.252
269.5	0.447	0.943	0.07	0.146		269.5	0.068	0.065	0.064	0.067	0.067	0.069	0.083		269.5	0.447	0.442	0.466	0.478	0.451	0.48	0.44		269.5	1.265	1.244	1.242	1.26	1.184	1.171	1.224
270	0.434	0.908	0.069	0.146		270	0.068	0.065	0.064	0.067	0.067	0.068	0.083		270	0.434	0.43	0.452	0.465	0.438	0.467	0.428		270	1.231	1.21	1.209	1.225	1.152	1.14	1.191
270.5	0.421	0.873	0.069	0.145		270.5	0.068	0.064	0.064	0.067	0.066	0.068	0.083		270.5	0.421	0.417	0.438	0.451	0.425	0.453	0.415		270.5	1.194	1.175	1.173	1.188	1.119	1.107	1.157
271	0.407	0.836	0.069	0.144		271	0.067	0.064	0.063	0.066	0.066	0.068	0.082		271	0.407	0.403	0.424	0.436	0.411	0.439	0.402		271	1.156	1.139	1.137	1.151	1.084	1.074	1.122
271.5	0.394	0.799	0.069	0.143		271.5	0.067	0.064	0.063	0.066	0.066	0.068	0.082		271.5	0.394	0.39	0.41	0.422	0.398	0.424	0.389		271.5	1.118	1.102	1.101	1.115	1.05	1.04	1.086
272	0.381	0.766	0.068	0.143		272	0.067	0.064	0.063	0.066	0.066	0.067	0.082		272	0.381	0.378	0.398	0.409	0.385	0.411	0.378		272	1.084	1.068	1.068	1.081	1.018	1.01	1.054
272.5	0.369	0.732	0.068	0.142		272.5	0.067	0.064	0.063	0.066	0.065	0.067	0.081		272.5	0.369	0.366	0.385	0.396	0.373	0.398	0.366		272.5	1.05	1.035	1.035	1.047	0.987	0.979	1.021
273	0.357	0.698	0.068	0.141		273	0.067	0.063	0.063	0.065	0.065	0.067	0.081		273	0.357	0.354	0.372	0.383	0.36	0.385	0.354		273	1.015	1.001	1.001	1.013	0.954	0.948	0.989
273.5	0.344	0.663	0.067	0.14		273.5	0.066	0.063	0.063	0.065	0.065	0.067	0.081		273.5	0.344	0.341	0.359	0.369	0.348	0.371	0.341		273.5	0.979	0.967	0.966	0.979	0.922	0.916	0.955
274	0.331	0.629	0.067	0.139		274	0.066	0.063	0.062	0.065	0.064	0.066	0.08		274	0.331	0.329	0.346	0.355	0.335	0.358	0.329		274	0.944	0.932	0.932	0.945	0.89	0.884	0.922
274.5	0.32	0.598	0.067	0.139		274.5	0.066	0.063	0.062	0.064	0.064	0.066	0.08		274.5	0.32	0.317	0.334	0.343	0.323	0.345	0.318		274.5	0.911	0.9	0.901	0.913	0.861	0.854	0.891
275	0.309	0.567	0.067	0.138		275	0.066	0.063	0.062	0.064	0.064	0.066	0.079		275	0.309	0.306	0.322	0.331	0.312	0.333	0.306		275	0.878	0.869	0.87	0.881	0.831	0.825	0.86
275.5	0.297	0.537	0.066	0.137		275.5	0.065	0.062	0.062	0.064	0.063	0.065	0.079		275.5	0.297	0.295	0.31	0.319	0.3	0.321	0.295		275.5	0.847	0.837	0.839	0.85	0.801	0.796	0.83
276	0.287	0.508	0.066	0.136		276	0.065	0.062	0.061	0.064	0.063	0.065	0.079		276	0.287	0.284	0.298	0.307	0.289	0.309	0.284		276	0.817	0.807	0.81	0.819	0.774	0.768	0.8
276.5	0.277	0.481	0.066	0.135		276.5	0.065	0.062	0.061	0.063	0.063	0.065	0.078		276.5	0.277	0.274	0.288	0.296	0.279	0.297	0.274		276.5	0.788	0.78	0.781	0.79	0.747	0.742	0.772
277	0.267	0.456	0.066	0.134		277	0.065	0.062	0.061	0.063	0.063	0.064	0.078		277	0.267	0.264	0.277	0.286	0.269	0.286	0.264		277	0.762	0.753	0.754	0.763	0.722	0.716	0.745
277.5	0.257	0.429	0.066	0.134		277.5	0.065	0.062	0.061	0.063	0.062	0.064	0.077		277.5	0.257	0.254	0.266	0.274	0.259	0.275	0.254		277.5	0.733	0.725	0.726	0.733	0.695	0.69	0.716
278	0.247	0.404	0.066	0.133		278	0.065	0.062	0.061	0.062	0.062	0.064	0.077		278	0.247	0.244	0.256	0.263	0.248	0.264	0.244		278	0.705	0.698	0.698	0.705	0.669	0.663	0.688
278.5	0.237	0.379	0.065	0.132		278.5	0.064	0.061	0.06	0.062	0.062	0.064	0.077		278.5	0.237	0.234	0.246	0.253	0.239	0.253	0.234		278.5	0.678	0.671	0.671	0.677	0.643	0.638	0.661
279	0.228	0.357	0.065	0.132		279	0.064	0.061	0.06	0.062	0.062	0.063	0.076		279	0.228	0.226	0.237	0.243	0.23	0.244	0.225		279	0.655	0.648	0.648	0.653	0.62	0.615	0.638
279.5	0.219	0.335	0.065	0.131		279.5	0.064	0.061	0.06	0.062	0.061	0.063	0.076		279.5	0.219	0.217	0.227	0.234	0.22	0.234	0.217		279.5	0.63	0.624	0.624	0.628	0.596	0.592	0.613
280	0.211	0.314	0.065	0.13		280	0.064	0.061	0.06	0.061	0.061	0.063	0.076		280	0.211	0.209	0.219	0.225	0.212	0.225	0.208		280	0.607	0.6	0.601	0.604	0.574	0.57	0.589
280.5	0.203	0.294	0.065	0.129		280.5	0.064	0.061	0.06	0.061	0.061	0.062	0.076		280.5	0.203	0.201	0.21	0.216	0.203	0.216	0.2		280.5	0.583	0.577	0.578	0.581	0.551	0.548	0.565
281	0.195	0.276	0.065	0.128		281	0.063	0.06	0.059	0.061	0.06	0.062	0.075		281	0.195	0.193	0.202	0.208	0.196	0.208	0.193		281	0.563	0.557	0.557	0.56	0.531	0.529	0.545
281.5	0.188	0.258	0.064	0.128		281.5	0.063	0.06	0.059	0.061	0.06	0.062	0.075		281.5	0.188	0.186	0.195	0.2	0.188	0.2	0.185		281.5	0.542	0.536	0.536	0.538	0.511	0.509	0.523
282	0.181	0.241	0.064	0.127		282	0.063	0.06	0.059	0.06	0.06	0.062	0.074		282	0.181	0.179	0.187	0.192	0.181	0.192	0.178		282	0.521	0.516	0.515	0.517	0.492	0.49	0.502
282.5	0.175	0.225	0.063	0.126		282.5	0.063	0.06	0.059	0.06	0.06	0.061	0.074		282.5	0.175	0.173	0.18	0.185	0.174	0.185	0.172		282.5	0.501	0.497	0.496	0.498	0.474	0.472	0.484
283	0.169	0.212	0.063	0.125		283	0.063	0.059	0.058	0.06	0.059	0.061	0.074		283	0.169	0.167	0.174	0.179	0.169	0.179	0.166		283	0.485	0.481	0.48	0.482	0.458	0.456	0.467
283.5	0.164	0.2	0.062	0.124		283.5	0.062	0.059	0.058	0.059	0.059	0.061	0.073		283.5	0.164	0.162	0.169	0.173	0.163	0.173	0.161		283.5	0.469	0.465	0.464	0.466	0.443	0.441	0.451
284	0.159	0.188	0.062	0.124		284	0.062	0.059	0.058	0.059	0.059	0.06	0.073		284	0.159	0.157	0.164	0.168	0.158	0.168	0.156		284	0.453	0.449	0.449	0.45	0.429	0.426	0.436
284.5	0.154	0.178	0.061	0.123		284.5	0.062	0.059	0.058	0.059	0.058	0.06	0.073		284.5	0.154	0.152	0.159	0.163	0.154	0.162	0.151		284.5	0.439	0.435	0.435	0.436	0.415	0.413	0.422
285	0.151	0.169	0.061	0.122		285	0.062	0.059	0.058	0.059	0.058	0.06	0.072		285	0.151	0.149	0.155	0.159	0.15	0.158	0.147		285	0.427	0.423	0.423	0.423	0.403	0.401	0.409
285.5	0.147	0.162	0.06	0.121		285.5	0.062	0.058	0.057	0.058	0.058	0.06	0.072		285.5	0.147	0.145	0.151	0.155	0.146	0.154	0.143		285.5	0.415	0.411	0.411	0.41	0.392	0.39	0.398
286	0.144	0.155	0.06	0.121		286	0.061	0.058	0.057	0.058	0.058	0.059	0.072		286	0.144	0.141	0.147	0.151	0.142	0.15	0.14		286	0.404	0.4	0.399	0.399	0.381	0.379	0.386
286.5	0.14	0.149	0.06	0.12		286.5	0.061	0.058	0.057	0.058	0.057	0.059	0.071		286.5	0.14	0.138	0.144	0.147	0.139	0.147	0.137		286.5	0.394	0.39	0.389	0.388	0.371	0.369	0.375
287	0.138	0.145	0.06	0.119		287	0.061	0.058	0.057	0.058	0.057	0.059	0.071		287	0.138	0.136	0.141	0.145	0.137	0.144	0.134		287	0.385	0.381	0.38	0.379	0.363	0.361	0.366
287.5	0.136	0.141	0.06	0.118		287.5	0.061	0.057	0.056	0.057	0.057	0.058	0.071		287.5	0.136	0.134	0.139	0.142	0.134	0.141	0.132		287.5	0.377	0.373	0.372	0.37	0.354	0.352	0.357
288	0.134	0.138	0.06	0.118		288	0.06	0.057	0.056	0.057	0.057	0.058	0.07		288	0.134	0.132	0.137	0.14	0.132	0.139	0.13		288	0.368	0.365	0.364	0.362	0.346	0.344	0.349
288.5	0.132	0.135	0.059	0.117		288.5	0.06	0.057	0.056	0.057	0.056	0.058	0.07		288.5	0.132	0.13	0.135	0.138	0.13	0.137	0.128		288.5	0.361	0.358	0.356	0.354	0.338	0.337	0.34
289	0.131	0.134	0.059	0.116		289	0.06	0.057	0.056	0.057	0.056	0.058	0.07		289	0.131	0.128	0.133	0.136	0.128	0.135	0.126		289	0.354	0.351	0.35	0.347	0.331	0.33	0.333
289.5	0.129	0.133	0.059	0.116		289.5	0.06	0.057	0.056	0.056	0.056	0.057	0.07		289.5	0.129	0.127	0.132	0.135	0.127	0.133	0.125		289.5	0.348	0.345	0.343	0.34	0.325	0.323	0.326
290	0.128	0.132	0.059	0.115		290	0.06	0.056	0.056	0.056	0.056	0.057	0.069		290	0.128	0.126	0.131	0.134	0.126	0.132	0.123		290	0.342	0.339	0.337	0.333	0.319	0.317	0.319
290.5	0.127	0.132	0.059	0.114		290.5	0.059	0.056	0.055	0.056	0.055	0.057	0.069		290.5	0.127	0.125	0.129	0.132	0.125	0.131	0.122		290.5	0.337	0.333	0.331	0.327	0.313	0.311	0.312
291	0.126	0.132	0.059	0.114		291	0.059	0.056	0.055	0.056	0.055	0.057	0.069		291	0.126	0.124	0.129	0.131	0.124	0.13	0.121		291	0.332	0.328	0.325	0.322	0.308	0.306	0.306
291.5	0.126	0.133	0.059	0.113		291.5	0.059	0.056	0.055	0.056	0.055	0.057	0.068		291.5	0.126	0.123	0.128	0.131	0.123	0.129	0.12		291.5	0.328	0.323	0.321	0.317	0.303	0.301	0.301
292	0.125	0.134	0.059	0.113		292	0.059	0.056	0.055	0.055	0.055	0.056	0.068		292	0.125	0.123	0.127	0.13	0.122	0.128	0.119		292	0.323	0.319	0.316	0.312	0.298	0.295	0.295
292.5	0.125	0.136	0.059	0.112		292.5	0.059	0.056	0.055	0.055	0.055	0.056	0.068		292.5	0.125	0.122	0.127	0.129	0.121	0.127	0.119		292.5	0.318	0.314	0.311	0.306	0.293	0.29	0.29
293	0.124	0.138	0.059	0.111		293	0.059	0.055	0.054	0.055	0.054	0.056	0.068		293	0.124	0.122	0.126	0.129	0.121	0.126	0.118		293	0.314	0.31	0.306	0.302	0.288	0.285	0.284
293.5	0.124	0.139	0.059	0.111		293.5	0.058	0.055	0.054	0.055	0.054	0.056	0.067		293.5	0.124	0.121	0.126	0.128	0.12	0.126	0.117		293.5	0.311	0.306	0.302	0.297	0.284	0.281	0.279
294	0.124	0.141	0.059	0.11		294	0.058	0.055	0.054	0.055	0.054	0.055	0.067		294	0.124	0.121	0.125	0.128	0.12	0.125	0.117		294	0.307	0.302	0.298	0.293	0.28	0.277	0.275
294.5	0.124	0.144	0.059	0.11		294.5	0.058	0.055	0.054	0.054	0.054	0.055	0.067		294.5	0.124	0.121	0.125	0.127	0.12	0.125	0.116		294.5	0.304	0.298	0.295	0.289	0.276	0.272	0.27
295	0.124	0.146	0.059	0.109		295	0.058	0.055	0.054	0.054	0.054	0.055	0.067		295	0.124	0.121	0.125	0.127	0.119	0.124	0.116		295	0.301	0.295	0.291	0.285	0.272	0.268	0.266
295.5	0.124	0.149	0.059	0.109		295.5	0.058	0.054	0.054	0.054	0.053	0.055	0.066		295.5	0.124	0.121	0.125	0.127	0.119	0.124	0.116		295.5	0.298	0.292	0.287	0.281	0.268	0.264	0.261
296	0.124	0.152	0.059	0.109		296	0.058	0.054	0.053	0.054	0.053	0.055	0.066		296	0.124	0.121	0.125	0.127	0.119	0.124	0.116		296	0.295	0.289	0.284	0.278	0.265	0.261	0.257
296.5	0.124	0.155	0.059	0.108		296.5	0.057	0.054	0.053	0.054	0.053	0.054	0.066		296.5	0.124	0.121	0.125	0.127	0.119	0.124	0.116		296.5	0.293	0.286	0.281	0.275	0.261	0.257	0.254
297	0.124	0.158	0.059	0.108		297	0.057	0.054	0.053	0.053	0.053	0.054	0.066		297	0.124	0.121	0.125	0.127	0.119	0.124	0.115		297	0.29	0.284	0.279	0.272	0.258	0.254	0.25
297.5	0.125	0.161	0.059	0.108		297.5	0.057	0.054	0.053	0.053	0.053	0.054	0.066		297.5	0.125	0.122	0.125	0.127	0.119	0.124	0.115		297.5	0.289	0.282	0.276	0.269	0.255	0.251	0.247
298	0.125	0.165	0.059	0.107		298	0.057	0.054	0.053	0.053	0.053	0.054	0.065		298	0.125	0.122	0.126	0.128	0.119	0.124	0.116		298	0.287	0.28	0.274	0.266	0.253	0.248	0.243
298.5	0.125	0.169	0.059	0.107		298.5	0.057	0.054	0.053	0.053	0.052	0.054	0.065		298.5	0.125	0.122	0.126	0.128	0.12	0.124	0.116		298.5	0.285	0.278	0.272	0.264	0.25	0.246	0.24
299	0.126	0.172	0.059	0.106		299	0.057	0.053	0.052	0.053	0.052	0.054	0.065		299	0.126	0.123	0.127	0.128	0.12	0.125	0.116		299	0.284	0.276	0.27	0.262	0.248	0.243	0.238
299.5	0.126	0.176	0.059	0.106		299.5	0.057	0.053	0.052	0.053	0.052	0.053	0.065		299.5	0.126	0.123	0.127	0.129	0.12	0.125	0.116		299.5	0.283	0.275	0.269	0.26	0.246	0.241	0.235
300	0.127	0.18	0.059	0.106		300	0.057	0.053	0.052	0.053	0.052	0.053	0.065		300	0.127	0.124	0.128	0.129	0.121	0.125	0.116		300	0.282	0.274	0.267	0.259	0.245	0.239	0.233
300.5	0.128	0.184	0.059	0.106		300.5	0.056	0.053	0.052	0.052	0.052	0.053	0.065		300.5	0.128	0.124	0.128	0.13	0.121	0.126	0.117		300.5	0.282	0.273	0.266	0.257	0.243	0.237	0.231
301	0.129	0.188	0.059	0.106		301	0.056	0.053	0.052	0.052	0.052	0.053	0.064		301	0.129	0.125	0.129	0.13	0.122	0.126	0.117		301	0.281	0.273	0.266	0.256	0.242	0.236	0.229
301.5	0.129	0.192	0.059	0.105		301.5	0.056	0.053	0.052	0.052	0.051	0.053	0.064		301.5	0.129	0.126	0.13	0.131	0.122	0.127	0.118		301.5	0.281	0.272	0.265	0.255	0.241	0.235	0.228
302	0.13	0.197	0.059	0.105		302	0.056	0.053	0.052	0.052	0.051	0.053	0.064		302	0.13	0.127	0.131	0.132	0.123	0.128	0.118		302	0.281	0.272	0.265	0.255	0.24	0.233	0.226
302.5	0.131	0.202	0.059	0.105		302.5	0.056	0.052	0.051	0.052	0.051	0.053	0.064		302.5	0.131	0.128	0.131	0.133	0.124	0.128	0.119		302.5	0.282	0.273	0.265	0.255	0.24	0.233	0.225
303	0.132	0.206	0.059	0.105		303	0.056	0.052	0.051	0.052	0.051	0.053	0.064		303	0.132	0.129	0.132	0.134	0.125	0.129	0.12		303	0.283	0.273	0.265	0.255	0.239	0.232	0.225
303.5	0.133	0.211	0.059	0.105		303.5	0.056	0.052	0.051	0.052	0.051	0.052	0.064		303.5	0.133	0.13	0.133	0.135	0.125	0.13	0.12		303.5	0.284	0.274	0.265	0.255	0.239	0.232	0.224
304	0.135	0.216	0.059	0.104		304	0.055	0.052	0.051	0.052	0.051	0.052	0.064		304	0.135	0.131	0.135	0.136	0.126	0.131	0.121		304	0.285	0.275	0.266	0.255	0.239	0.232	0.224
304.5	0.136	0.22	0.059	0.104		304.5	0.055	0.052	0.051	0.051	0.051	0.052	0.063		304.5	0.136	0.132	0.136	0.137	0.127	0.132	0.122		304.5	0.286	0.276	0.267	0.256	0.24	0.232	0.224
305	0.137	0.225	0.059	0.104		305	0.055	0.052	0.051	0.051	0.051	0.052	0.063		305	0.137	0.133	0.137	0.138	0.128	0.133	0.123		305	0.288	0.278	0.268	0.257	0.24	0.233	0.224
305.5	0.138	0.23	0.059	0.104		305.5	0.055	0.052	0.051	0.051	0.05	0.052	0.063		305.5	0.138	0.134	0.138	0.139	0.129	0.134	0.124		305.5	0.29	0.279	0.269	0.258	0.241	0.233	0.224
306	0.139	0.236	0.059	0.104		306	0.055	0.052	0.051	0.051	0.051	0.052	0.063		306	0.139	0.136	0.139	0.141	0.131	0.135	0.125		306	0.292	0.281	0.271	0.259	0.242	0.234	0.225
306.5	0.141	0.241	0.059	0.104		306.5	0.055	0.052	0.051	0.051	0.05	0.052	0.063		306.5	0.141	0.137	0.141	0.142	0.132	0.136	0.126		306.5	0.295	0.283	0.273	0.261	0.243	0.235	0.226
307	0.142	0.246	0.059	0.104		307	0.055	0.052	0.051	0.051	0.05	0.052	0.063		307	0.142	0.138	0.142	0.143	0.133	0.138	0.127		307	0.298	0.285	0.275	0.263	0.245	0.236	0.227
307.5	0.144	0.252	0.059	0.104		307.5	0.055	0.052	0.051	0.051	0.05	0.052	0.063		307.5	0.144	0.14	0.144	0.145	0.134	0.139	0.128		307.5	0.301	0.288	0.278	0.265	0.247	0.238	0.228
308	0.145	0.256	0.059	0.103		308	0.054	0.051	0.05	0.051	0.05	0.051	0.062		308	0.145	0.141	0.145	0.146	0.136	0.14	0.129		308	0.303	0.29	0.28	0.267	0.248	0.239	0.229
308.5	0.147	0.262	0.059	0.103		308.5	0.054	0.051	0.05	0.051	0.05	0.051	0.062		308.5	0.147	0.143	0.147	0.148	0.137	0.142	0.131		308.5	0.307	0.293	0.283	0.27	0.251	0.241	0.231
309	0.149	0.268	0.059	0.103		309	0.054	0.051	0.05	0.051	0.05	0.051	0.062		309	0.149	0.144	0.149	0.15	0.138	0.143	0.132		309	0.31	0.297	0.285	0.273	0.253	0.243	0.233
309.5	0.15	0.273	0.059	0.103		309.5	0.054	0.051	0.05	0.05	0.05	0.051	0.062		309.5	0.15	0.146	0.15	0.151	0.14	0.145	0.133		309.5	0.314	0.3	0.289	0.276	0.255	0.245	0.235
310	0.152	0.279	0.059	0.103		310	0.054	0.051	0.05	0.05	0.05	0.051	0.062		310	0.152	0.148	0.152	0.153	0.142	0.146	0.135		310	0.318	0.304	0.292	0.278	0.258	0.247	0.238
310.5	0.154	0.285	0.059	0.103		310.5	0.054	0.051	0.05	0.05	0.05	0.051	0.062		310.5	0.154	0.149	0.154	0.154	0.143	0.148	0.136		310.5	0.322	0.307	0.295	0.282	0.261	0.25	0.24
311	0.156	0.291	0.059	0.103		311	0.054	0.051	0.05	0.05	0.05	0.051	0.062		311	0.156	0.151	0.155	0.156	0.145	0.15	0.138		311	0.326	0.311	0.299	0.285	0.264	0.252	0.243
311.5	0.158	0.297	0.059	0.103		311.5	0.054	0.051	0.05	0.05	0.049	0.051	0.062		311.5	0.158	0.153	0.157	0.158	0.146	0.151	0.139		311.5	0.33	0.315	0.303	0.289	0.267	0.255	0.245
312	0.159	0.302	0.059	0.103		312	0.054	0.051	0.05	0.05	0.049	0.051	0.062		312	0.159	0.155	0.159	0.16	0.148	0.153	0.141		312	0.334	0.319	0.307	0.292	0.27	0.258	0.248
312.5	0.161	0.308	0.059	0.103		312.5	0.054	0.051	0.05	0.05	0.049	0.051	0.062		312.5	0.161	0.156	0.161	0.162	0.15	0.155	0.142		312.5	0.339	0.323	0.31	0.296	0.273	0.261	0.251
313	0.163	0.314	0.059	0.103		313	0.054	0.051	0.05	0.05	0.049	0.051	0.062		313	0.163	0.158	0.163	0.163	0.151	0.157	0.144		313	0.343	0.327	0.314	0.3	0.276	0.264	0.254
313.5	0.165	0.32	0.059	0.103		313.5	0.054	0.05	0.049	0.05	0.049	0.05	0.062		313.5	0.165	0.16	0.165	0.165	0.153	0.158	0.145		313.5	0.348	0.332	0.318	0.304	0.279	0.267	0.257
314	0.167	0.325	0.059	0.103		314	0.053	0.05	0.049	0.05	0.049	0.05	0.061		314	0.167	0.161	0.166	0.167	0.155	0.16	0.147		314	0.352	0.336	0.322	0.307	0.283	0.27	0.26
314.5	0.169	0.331	0.059	0.102		314.5	0.053	0.05	0.049	0.049	0.049	0.05	0.061		314.5	0.169	0.163	0.168	0.169	0.156	0.162	0.148		314.5	0.357	0.34	0.327	0.312	0.286	0.273	0.263
315	0.171	0.337	0.059	0.102		315	0.053	0.05	0.049	0.05	0.049	0.05	0.061		315	0.171	0.166	0.17	0.171	0.158	0.164	0.15		315	0.362	0.345	0.331	0.316	0.29	0.276	0.266
315.5	0.173	0.343	0.059	0.102		315.5	0.053	0.05	0.049	0.05	0.049	0.05	0.061		315.5	0.173	0.167	0.172	0.173	0.16	0.166	0.152		315.5	0.367	0.35	0.335	0.32	0.293	0.28	0.27
316	0.175	0.349	0.059	0.102		316	0.053	0.05	0.049	0.049	0.049	0.05	0.061		316	0.175	0.169	0.174	0.175	0.162	0.167	0.153		316	0.372	0.354	0.34	0.324	0.297	0.283	0.273
316.5	0.177	0.355	0.059	0.102		316.5	0.053	0.05	0.049	0.049	0.049	0.05	0.061		316.5	0.177	0.171	0.176	0.177	0.164	0.169	0.155		316.5	0.377	0.359	0.345	0.329	0.301	0.287	0.277
317	0.179	0.361	0.059	0.102		317	0.053	0.05	0.049	0.049	0.048	0.05	0.061		317	0.179	0.173	0.178	0.179	0.165	0.171	0.156		317	0.382	0.364	0.349	0.333	0.305	0.29	0.28
317.5	0.181	0.367	0.059	0.102		317.5	0.053	0.05	0.049	0.049	0.048	0.05	0.061		317.5	0.181	0.175	0.18	0.181	0.167	0.173	0.158		317.5	0.387	0.369	0.354	0.338	0.309	0.294	0.284
318	0.183	0.373	0.059	0.102		318	0.053	0.05	0.048	0.049	0.048	0.05	0.061		318	0.183	0.177	0.182	0.183	0.169	0.175	0.16		318	0.393	0.374	0.358	0.342	0.312	0.298	0.287
318.5	0.184	0.378	0.059	0.102		318.5	0.053	0.049	0.048	0.049	0.048	0.049	0.061		318.5	0.184	0.179	0.184	0.185	0.171	0.177	0.161		318.5	0.398	0.378	0.362	0.346	0.316	0.301	0.291
319	0.187	0.384	0.059	0.102		319	0.053	0.049	0.048	0.049	0.048	0.05	0.061		319	0.187	0.181	0.186	0.186	0.172	0.179	0.163		319	0.402	0.383	0.367	0.351	0.32	0.304	0.294
319.5	0.188	0.389	0.059	0.102		319.5	0.052	0.049	0.048	0.049	0.048	0.049	0.061		319.5	0.188	0.182	0.188	0.188	0.174	0.18	0.164		319.5	0.407	0.387	0.371	0.355	0.324	0.308	0.298
320	0.19	0.395	0.059	0.102		320	0.053	0.049	0.048	0.049	0.048	0.049	0.06		320	0.19	0.184	0.19	0.19	0.176	0.182	0.166		320	0.412	0.392	0.376	0.359	0.327	0.311	0.301
320.5	0.192	0.401	0.059	0.102		320.5	0.052	0.049	0.048	0.049	0.048	0.049	0.06		320.5	0.192	0.186	0.192	0.192	0.178	0.184	0.168		320.5	0.417	0.397	0.38	0.363	0.331	0.315	0.305
321	0.194	0.406	0.059	0.102		321	0.052	0.049	0.048	0.048	0.048	0.049	0.06		321	0.194	0.188	0.194	0.194	0.179	0.186	0.169		321	0.422	0.402	0.385	0.368	0.335	0.318	0.308
321.5	0.196	0.412	0.059	0.102		321.5	0.052	0.049	0.048	0.049	0.048	0.049	0.06		321.5	0.196	0.19	0.196	0.196	0.181	0.188	0.171		321.5	0.427	0.407	0.389	0.372	0.339	0.322	0.312
322	0.198	0.418	0.059	0.102		322	0.052	0.049	0.048	0.049	0.048	0.049	0.06		322	0.198	0.192	0.198	0.198	0.183	0.189	0.173		322	0.432	0.411	0.394	0.376	0.343	0.325	0.316
322.5	0.2	0.423	0.059	0.102		322.5	0.052	0.049	0.048	0.048	0.048	0.049	0.06		322.5	0.2	0.193	0.199	0.2	0.185	0.191	0.174		322.5	0.437	0.416	0.398	0.381	0.346	0.329	0.319
323	0.202	0.428	0.059	0.102		323	0.052	0.049	0.048	0.048	0.048	0.049	0.06		323	0.202	0.195	0.201	0.202	0.186	0.193	0.176		323	0.442	0.42	0.402	0.384	0.35	0.332	0.322
323.5	0.203	0.433	0.059	0.102		323.5	0.052	0.049	0.048	0.048	0.047	0.049	0.06		323.5	0.203	0.197	0.203	0.203	0.188	0.194	0.177		323.5	0.446	0.424	0.406	0.388	0.353	0.335	0.325
324	0.205	0.438	0.059	0.102		324	0.052	0.049	0.047	0.048	0.047	0.049	0.06		324	0.205	0.199	0.205	0.205	0.189	0.196	0.178		324	0.45	0.429	0.411	0.392	0.357	0.338	0.329
324.5	0.207	0.443	0.059	0.102		324.5	0.052	0.048	0.047	0.048	0.047	0.049	0.06		324.5	0.207	0.2	0.207	0.207	0.191	0.198	0.18		324.5	0.455	0.433	0.415	0.397	0.36	0.342	0.332
325	0.209	0.448	0.059	0.101		325	0.052	0.049	0.047	0.048	0.047	0.049	0.06		325	0.209	0.202	0.208	0.208	0.193	0.2	0.181		325	0.46	0.438	0.419	0.401	0.364	0.345	0.336
325.5	0.21	0.453	0.059	0.101		325.5	0.052	0.048	0.047	0.048	0.047	0.049	0.059		325.5	0.21	0.204	0.21	0.21	0.194	0.201	0.183		325.5	0.465	0.442	0.423	0.405	0.368	0.348	0.339
326	0.212	0.457	0.059	0.101		326	0.052	0.048	0.047	0.048	0.047	0.048	0.059		326	0.212	0.205	0.212	0.212	0.196	0.203	0.184		326	0.469	0.446	0.427	0.409	0.371	0.351	0.342
326.5	0.213	0.462	0.059	0.101		326.5	0.051	0.048	0.047	0.048	0.047	0.048	0.059		326.5	0.213	0.207	0.213	0.213	0.197	0.204	0.185		326.5	0.473	0.45	0.431	0.412	0.374	0.354	0.345
327	0.215	0.466	0.059	0.101		327	0.051	0.048	0.047	0.048	0.047	0.048	0.059		327	0.215	0.208	0.215	0.215	0.199	0.206	0.187		327	0.477	0.454	0.435	0.416	0.377	0.357	0.347
327.5	0.217	0.47	0.059	0.101		327.5	0.051	0.048	0.047	0.048	0.047	0.048	0.059		327.5	0.217	0.21	0.217	0.216	0.2	0.207	0.188		327.5	0.481	0.457	0.438	0.419	0.38	0.36	0.351
328	0.218	0.475	0.059	0.101		328	0.051	0.048	0.047	0.048	0.047	0.048	0.059		328	0.218	0.211	0.218	0.218	0.201	0.208	0.189		328	0.485	0.461	0.442	0.423	0.383	0.363	0.353
328.5	0.219	0.479	0.059	0.101		328.5	0.051	0.048	0.047	0.048	0.047	0.048	0.059		328.5	0.219	0.212	0.219	0.219	0.203	0.21	0.19		328.5	0.489	0.465	0.445	0.426	0.386	0.365	0.356
329	0.221	0.483	0.059	0.101		329	0.051	0.048	0.047	0.048	0.047	0.048	0.059		329	0.221	0.214	0.221	0.221	0.204	0.211	0.192		329	0.492	0.468	0.448	0.429	0.389	0.368	0.359
329.5	0.222	0.486	0.059	0.101		329.5	0.051	0.048	0.047	0.047	0.047	0.048	0.059		329.5	0.222	0.215	0.222	0.222	0.205	0.212	0.193		329.5	0.495	0.471	0.451	0.432	0.391	0.37	0.361
330	0.223	0.49	0.059	0.101		330	0.051	0.048	0.047	0.047	0.047	0.048	0.059		330	0.223	0.216	0.223	0.223	0.206	0.213	0.194		330	0.499	0.474	0.454	0.434	0.394	0.373	0.364
330.5	0.225	0.493	0.059	0.101		330.5	0.051	0.048	0.046	0.047	0.046	0.048	0.059		330.5	0.225	0.217	0.224	0.224	0.207	0.215	0.194		330.5	0.501	0.477	0.457	0.437	0.396	0.375	0.366
331	0.225	0.496	0.059	0.101		331	0.051	0.048	0.046	0.047	0.046	0.047	0.059		331	0.225	0.218	0.225	0.225	0.208	0.216	0.195		331	0.505	0.48	0.459	0.439	0.398	0.377	0.367
331.5	0.226	0.499	0.059	0.101		331.5	0.051	0.048	0.047	0.047	0.046	0.048	0.058		331.5	0.226	0.219	0.226	0.226	0.209	0.216	0.196		331.5	0.508	0.483	0.462	0.442	0.4	0.379	0.37
332	0.228	0.502	0.059	0.101		332	0.051	0.048	0.046	0.047	0.046	0.048	0.058		332	0.228	0.22	0.227	0.227	0.21	0.218	0.197		332	0.51	0.485	0.465	0.445	0.403	0.381	0.372
332.5	0.228	0.505	0.059	0.101		332.5	0.051	0.048	0.047	0.047	0.046	0.048	0.059		332.5	0.228	0.221	0.228	0.228	0.211	0.218	0.198		332.5	0.513	0.488	0.467	0.447	0.404	0.383	0.373
333	0.229	0.507	0.059	0.101		333	0.051	0.047	0.046	0.047	0.046	0.047	0.058		333	0.229	0.222	0.229	0.229	0.211	0.219	0.199		333	0.515	0.49	0.469	0.449	0.406	0.384	0.375
333.5	0.23	0.509	0.059	0.101		333.5	0.051	0.047	0.046	0.047	0.046	0.048	0.058		333.5	0.23	0.223	0.23	0.23	0.212	0.22	0.199		333.5	0.517	0.492	0.471	0.451	0.408	0.386	0.377
334	0.231	0.512	0.059	0.101		334	0.05	0.047	0.046	0.047	0.046	0.048	0.058		334	0.231	0.223	0.231	0.231	0.213	0.22	0.2		334	0.519	0.494	0.473	0.452	0.409	0.387	0.378
334.5	0.232	0.513	0.059	0.101		334.5	0.05	0.047	0.046	0.047	0.046	0.047	0.058		334.5	0.232	0.224	0.231	0.231	0.213	0.221	0.2		334.5	0.521	0.496	0.475	0.454	0.411	0.389	0.379
335	0.232	0.515	0.059	0.1		335	0.05	0.047	0.046	0.047	0.046	0.047	0.058		335	0.232	0.225	0.232	0.232	0.214	0.222	0.201		335	0.522	0.497	0.476	0.455	0.412	0.389	0.381
335.5	0.233	0.516	0.059	0.101		335.5	0.05	0.047	0.046	0.047	0.046	0.047	0.058		335.5	0.233	0.225	0.233	0.232	0.215	0.222	0.201		335.5	0.524	0.499	0.477	0.457	0.413	0.391	0.382
336	0.233	0.518	0.059	0.101		336	0.05	0.047	0.046	0.047	0.046	0.047	0.058		336	0.233	0.226	0.233	0.233	0.215	0.223	0.202		336	0.525	0.5	0.478	0.458	0.414	0.392	0.382
336.5	0.233	0.519	0.059	0.1		336.5	0.05	0.047	0.046	0.047	0.046	0.047	0.058		336.5	0.233	0.226	0.233	0.233	0.215	0.223	0.202		336.5	0.526	0.501	0.48	0.459	0.415	0.392	0.383
337	0.234	0.52	0.059	0.101		337	0.05	0.047	0.046	0.047	0.046	0.047	0.058		337	0.234	0.227	0.234	0.233	0.216	0.223	0.202		337	0.527	0.502	0.48	0.46	0.416	0.393	0.384
337.5	0.234	0.52	0.06	0.101		337.5	0.05	0.047	0.046	0.047	0.046	0.047	0.058		337.5	0.234	0.226	0.234	0.233	0.216	0.224	0.203		337.5	0.528	0.503	0.481	0.46	0.416	0.394	0.385
338	0.234	0.521	0.06	0.101		338	0.05	0.047	0.046	0.047	0.046	0.047	0.058		338	0.234	0.226	0.234	0.234	0.216	0.223	0.202		338	0.529	0.503	0.481	0.46	0.417	0.394	0.385
338.5	0.234	0.521	0.06	0.101		338.5	0.05	0.047	0.046	0.047	0.046	0.047	0.058		338.5	0.234	0.227	0.234	0.234	0.216	0.224	0.203		338.5	0.529	0.504	0.482	0.461	0.417	0.394	0.385
339	0.234	0.521	0.06	0.1		339	0.05	0.047	0.046	0.047	0.046	0.047	0.058		339	0.234	0.227	0.234	0.234	0.216	0.224	0.203		339	0.529	0.503	0.482	0.461	0.417	0.395	0.385
339.5	0.234	0.521	0.06	0.101		339.5	0.05	0.047	0.046	0.046	0.045	0.047	0.058		339.5	0.234	0.227	0.234	0.234	0.216	0.224	0.203		339.5	0.529	0.504	0.482	0.461	0.417	0.394	0.385
340	0.234	0.522	0.06	0.101		340	0.05	0.047	0.046	0.046	0.046	0.047	0.058		340	0.234	0.227	0.234	0.234	0.215	0.223	0.202		340	0.529	0.503	0.482	0.461	0.417	0.394	0.385
340.5	0.234	0.521	0.06	0.101		340.5	0.05	0.047	0.046	0.046	0.046	0.047	0.058		340.5	0.234	0.227	0.233	0.235	0.215	0.222	0.202		340.5	0.528	0.501	0.482	0.461	0.416	0.394	0.384
341	0.233	0.52	0.06	0.101		341	0.05	0.047	0.046	0.046	0.046	0.046	0.058		341	0.233	0.226	0.233	0.234	0.215	0.222	0.202		341	0.527	0.501	0.481	0.46	0.415	0.394	0.384
341.5	0.233	0.52	0.061	0.101		341.5	0.05	0.047	0.046	0.046	0.046	0.046	0.058		341.5	0.233	0.226	0.232	0.234	0.214	0.221	0.202		341.5	0.526	0.501	0.481	0.459	0.415	0.393	0.383
342	0.232	0.519	0.061	0.101		342	0.05	0.047	0.046	0.046	0.045	0.047	0.058		342	0.232	0.226	0.232	0.233	0.214	0.221	0.201		342	0.526	0.5	0.48	0.458	0.414	0.393	0.383
342.5	0.232	0.517	0.06	0.101		342.5	0.05	0.046	0.046	0.046	0.045	0.047	0.058		342.5	0.232	0.225	0.231	0.233	0.214	0.221	0.201		342.5	0.524	0.499	0.479	0.457	0.413	0.392	0.382
343	0.231	0.516	0.061	0.101		343	0.05	0.047	0.046	0.046	0.045	0.047	0.058		343	0.231	0.224	0.231	0.232	0.213	0.22	0.2		343	0.523	0.497	0.478	0.456	0.413	0.391	0.381
343.5	0.231	0.515	0.061	0.101		343.5	0.05	0.047	0.046	0.046	0.045	0.047	0.058		343.5	0.231	0.224	0.23	0.232	0.212	0.219	0.2		343.5	0.522	0.497	0.476	0.455	0.411	0.39	0.38
344	0.23	0.513	0.061	0.101		344	0.049	0.046	0.045	0.046	0.045	0.046	0.057		344	0.23	0.223	0.23	0.231	0.211	0.219	0.199		344	0.52	0.494	0.475	0.453	0.41	0.388	0.379
344.5	0.229	0.51	0.061	0.101		344.5	0.049	0.046	0.045	0.046	0.045	0.046	0.058		344.5	0.229	0.222	0.229	0.23	0.211	0.218	0.199		344.5	0.518	0.493	0.473	0.451	0.409	0.387	0.377
345	0.228	0.508	0.061	0.101		345	0.049	0.046	0.045	0.046	0.045	0.046	0.057		345	0.228	0.221	0.228	0.229	0.21	0.217	0.198		345	0.516	0.491	0.471	0.45	0.407	0.385	0.376
345.5	0.227	0.505	0.061	0.1		345.5	0.049	0.046	0.045	0.046	0.045	0.046	0.057		345.5	0.227	0.221	0.227	0.228	0.209	0.216	0.197		345.5	0.514	0.489	0.469	0.448	0.405	0.384	0.374
346	0.226	0.503	0.061	0.101		346	0.049	0.046	0.045	0.046	0.045	0.046	0.057		346	0.226	0.22	0.226	0.228	0.208	0.216	0.196		346	0.511	0.486	0.467	0.446	0.403	0.382	0.372
346.5	0.225	0.501	0.062	0.101		346.5	0.049	0.046	0.045	0.046	0.045	0.046	0.057		346.5	0.225	0.219	0.225	0.226	0.208	0.214	0.195		346.5	0.509	0.484	0.465	0.443	0.401	0.38	0.37
347	0.224	0.498	0.061	0.101		347	0.049	0.046	0.046	0.046	0.045	0.046	0.057		347	0.224	0.218	0.224	0.225	0.207	0.213	0.194		347	0.506	0.482	0.463	0.441	0.399	0.378	0.368
347.5	0.223	0.494	0.062	0.101		347.5	0.049	0.046	0.045	0.046	0.045	0.046	0.057		347.5	0.223	0.217	0.223	0.224	0.205	0.212	0.194		347.5	0.503	0.479	0.459	0.439	0.397	0.376	0.366
348	0.222	0.491	0.062	0.1		348	0.049	0.046	0.045	0.046	0.045	0.046	0.057		348	0.222	0.215	0.221	0.223	0.204	0.211	0.192		348	0.5	0.476	0.457	0.435	0.395	0.374	0.364
348.5	0.22	0.487	0.062	0.101		348.5	0.049	0.046	0.045	0.046	0.045	0.046	0.057		348.5	0.22	0.214	0.22	0.222	0.203	0.21	0.191		348.5	0.497	0.473	0.454	0.433	0.392	0.371	0.362
349	0.219	0.483	0.062	0.101		349	0.049	0.046	0.045	0.046	0.045	0.046	0.057		349	0.219	0.213	0.219	0.22	0.202	0.209	0.19		349	0.493	0.469	0.451	0.43	0.389	0.369	0.359
349.5	0.218	0.479	0.062	0.101		349.5	0.049	0.046	0.045	0.045	0.045	0.046	0.057		349.5	0.218	0.211	0.217	0.219	0.2	0.207	0.189		349.5	0.489	0.466	0.447	0.426	0.386	0.366	0.356
350	0.216	0.475	0.062	0.101		350	0.049	0.046	0.045	0.045	0.045	0.046	0.057		350	0.216	0.21	0.216	0.217	0.199	0.206	0.187		350	0.486	0.462	0.444	0.423	0.383	0.363	0.353
350.5	0.215	0.471	0.062	0.101		350.5	0.049	0.046	0.045	0.045	0.045	0.046	0.057		350.5	0.215	0.208	0.214	0.215	0.197	0.204	0.186		350.5	0.482	0.459	0.44	0.42	0.38	0.36	0.351
351	0.213	0.466	0.062	0.1		351	0.049	0.046	0.045	0.046	0.045	0.046	0.057		351	0.213	0.207	0.212	0.214	0.196	0.203	0.185		351	0.478	0.455	0.437	0.416	0.377	0.358	0.348
351.5	0.211	0.462	0.062	0.1		351.5	0.049	0.046	0.045	0.045	0.045	0.046	0.057		351.5	0.211	0.205	0.211	0.212	0.195	0.201	0.183		351.5	0.474	0.451	0.433	0.412	0.374	0.355	0.345
352	0.209	0.456	0.063	0.1		352	0.048	0.046	0.045	0.045	0.044	0.045	0.057		352	0.209	0.203	0.209	0.21	0.193	0.199	0.182		352	0.469	0.446	0.428	0.408	0.37	0.351	0.341
352.5	0.207	0.452	0.063	0.1		352.5	0.048	0.046	0.045	0.045	0.044	0.045	0.057		352.5	0.207	0.201	0.207	0.208	0.191	0.197	0.18		352.5	0.465	0.442	0.424	0.404	0.366	0.348	0.338
353	0.206	0.447	0.063	0.1		353	0.049	0.046	0.045	0.045	0.045	0.046	0.057		353	0.206	0.199	0.205	0.207	0.189	0.196	0.179		353	0.46	0.438	0.42	0.4	0.363	0.344	0.334
353.5	0.204	0.441	0.063	0.1		353.5	0.048	0.046	0.045	0.045	0.044	0.045	0.057		353.5	0.204	0.197	0.203	0.205	0.187	0.194	0.177		353.5	0.455	0.433	0.416	0.395	0.359	0.341	0.331
354	0.201	0.435	0.063	0.1		354	0.048	0.046	0.045	0.045	0.045	0.046	0.057		354	0.201	0.196	0.201	0.202	0.186	0.192	0.175		354	0.45	0.428	0.411	0.391	0.355	0.337	0.327
354.5	0.199	0.43	0.063	0.1		354.5	0.048	0.045	0.044	0.045	0.044	0.046	0.057		354.5	0.199	0.193	0.199	0.2	0.184	0.19	0.173		354.5	0.444	0.423	0.406	0.386	0.351	0.333	0.323
355	0.197	0.424	0.063	0.1		355	0.048	0.045	0.045	0.045	0.044	0.045	0.057		355	0.197	0.191	0.197	0.198	0.182	0.188	0.171		355	0.439	0.419	0.402	0.382	0.347	0.329	0.319
355.5	0.195	0.419	0.063	0.1		355.5	0.048	0.046	0.045	0.045	0.044	0.046	0.057		355.5	0.195	0.189	0.195	0.196	0.18	0.186	0.17		355.5	0.434	0.414	0.397	0.377	0.343	0.325	0.315
356	0.193	0.413	0.064	0.1		356	0.048	0.046	0.045	0.045	0.044	0.046	0.057		356	0.193	0.188	0.193	0.194	0.178	0.184	0.168		356	0.428	0.408	0.392	0.372	0.339	0.321	0.312
356.5	0.191	0.407	0.064	0.1		356.5	0.048	0.045	0.045	0.045	0.044	0.045	0.056		356.5	0.191	0.185	0.191	0.192	0.176	0.182	0.166		356.5	0.422	0.403	0.386	0.367	0.334	0.317	0.307
357	0.189	0.401	0.064	0.1		357	0.048	0.045	0.045	0.045	0.044	0.045	0.056		357	0.189	0.183	0.188	0.19	0.174	0.18	0.164		357	0.417	0.398	0.382	0.362	0.33	0.313	0.303
357.5	0.186	0.394	0.064	0.1		357.5	0.048	0.045	0.044	0.045	0.044	0.045	0.057		357.5	0.186	0.18	0.186	0.187	0.172	0.178	0.162		357.5	0.411	0.392	0.376	0.357	0.325	0.309	0.298
358	0.184	0.388	0.064	0.1		358	0.048	0.045	0.045	0.045	0.044	0.045	0.057		358	0.184	0.178	0.184	0.185	0.17	0.176	0.16		358	0.405	0.387	0.371	0.352	0.321	0.305	0.295
358.5	0.182	0.382	0.064	0.1		358.5	0.048	0.045	0.045	0.045	0.044	0.045	0.056		358.5	0.182	0.176	0.182	0.183	0.168	0.173	0.159		358.5	0.4	0.381	0.366	0.347	0.317	0.301	0.291
359	0.179	0.376	0.064	0.1		359	0.048	0.045	0.044	0.044	0.044	0.045	0.056		359	0.179	0.174	0.179	0.181	0.166	0.171	0.156		359	0.394	0.376	0.361	0.342	0.312	0.297	0.286
359.5	0.177	0.369	0.065	0.1		359.5	0.048	0.045	0.044	0.045	0.044	0.045	0.056		359.5	0.177	0.172	0.177	0.178	0.163	0.169	0.154		359.5	0.389	0.37	0.355	0.337	0.307	0.292	0.282
360	0.175	0.363	0.064	0.1		360	0.048	0.045	0.044	0.045	0.044	0.045	0.056		360	0.175	0.17	0.174	0.176	0.161	0.167	0.152		360	0.383	0.365	0.35	0.332	0.303	0.288	0.278
360.5	0.172	0.356	0.064	0.1		360.5	0.048	0.045	0.044	0.045	0.044	0.045	0.056		360.5	0.172	0.167	0.172	0.173	0.159	0.165	0.15		360.5	0.377	0.358	0.344	0.326	0.298	0.283	0.273
361	0.17	0.349	0.065	0.1		361	0.048	0.045	0.044	0.045	0.044	0.045	0.056		361	0.17	0.165	0.17	0.171	0.157	0.162	0.148		361	0.37	0.353	0.338	0.32	0.293	0.279	0.269
361.5	0.167	0.342	0.065	0.1		361.5	0.048	0.045	0.044	0.044	0.044	0.045	0.056		361.5	0.167	0.162	0.167	0.168	0.154	0.16	0.146		361.5	0.363	0.346	0.333	0.315	0.288	0.275	0.264
362	0.165	0.336	0.065	0.1		362	0.048	0.045	0.044	0.044	0.044	0.045	0.056		362	0.165	0.16	0.165	0.166	0.152	0.158	0.144		362	0.358	0.341	0.327	0.309	0.283	0.27	0.26
362.5	0.163	0.33	0.065	0.1		362.5	0.048	0.045	0.044	0.044	0.044	0.045	0.056		362.5	0.163	0.158	0.162	0.164	0.15	0.156	0.142		362.5	0.352	0.335	0.322	0.304	0.278	0.266	0.255
363	0.16	0.323	0.065	0.1		363	0.048	0.045	0.044	0.044	0.044	0.045	0.056		363	0.16	0.156	0.16	0.161	0.148	0.153	0.14		363	0.345	0.329	0.316	0.299	0.274	0.261	0.251
363.5	0.158	0.317	0.066	0.1		363.5	0.048	0.045	0.044	0.044	0.044	0.045	0.056		363.5	0.158	0.153	0.158	0.159	0.146	0.151	0.138		363.5	0.339	0.323	0.311	0.293	0.269	0.257	0.246
364	0.155	0.309	0.065	0.1		364	0.047	0.045	0.044	0.044	0.044	0.045	0.056		364	0.155	0.151	0.155	0.156	0.144	0.148	0.136		364	0.332	0.318	0.305	0.287	0.264	0.252	0.241
364.5	0.153	0.302	0.065	0.1		364.5	0.047	0.045	0.044	0.044	0.044	0.045	0.056		364.5	0.153	0.148	0.152	0.153	0.141	0.146	0.134		364.5	0.326	0.311	0.299	0.282	0.259	0.247	0.236
365	0.15	0.296	0.066	0.1		365	0.047	0.045	0.044	0.044	0.044	0.045	0.056		365	0.15	0.146	0.15	0.151	0.139	0.144	0.132		365	0.32	0.305	0.293	0.276	0.254	0.243	0.232
365.5	0.148	0.289	0.066	0.1		365.5	0.047	0.045	0.044	0.044	0.044	0.045	0.056		365.5	0.148	0.143	0.148	0.149	0.137	0.141	0.129		365.5	0.313	0.299	0.287	0.271	0.249	0.238	0.227
366	0.145	0.282	0.066	0.1		366	0.047	0.045	0.044	0.044	0.044	0.045	0.056		366	0.145	0.141	0.145	0.146	0.135	0.139	0.127		366	0.307	0.294	0.282	0.266	0.244	0.234	0.223
366.5	0.143	0.276	0.066	0.1		366.5	0.047	0.045	0.044	0.044	0.043	0.045	0.056		366.5	0.143	0.139	0.143	0.144	0.132	0.137	0.125		366.5	0.301	0.287	0.276	0.26	0.239	0.229	0.218
367	0.141	0.268	0.066	0.1		367	0.047	0.045	0.044	0.044	0.044	0.045	0.056		367	0.141	0.136	0.14	0.141	0.13	0.135	0.123		367	0.294	0.281	0.27	0.254	0.234	0.224	0.214
367.5	0.138	0.261	0.066	0.1		367.5	0.047	0.045	0.044	0.044	0.043	0.045	0.056		367.5	0.138	0.134	0.137	0.139	0.128	0.132	0.121		367.5	0.288	0.275	0.264	0.248	0.229	0.219	0.209
368	0.136	0.255	0.067	0.1		368	0.047	0.045	0.044	0.044	0.043	0.045	0.056		368	0.136	0.131	0.135	0.136	0.125	0.13	0.119		368	0.282	0.269	0.258	0.243	0.225	0.215	0.204
368.5	0.133	0.248	0.066	0.1		368.5	0.047	0.045	0.044	0.044	0.043	0.045	0.056		368.5	0.133	0.129	0.133	0.134	0.123	0.127	0.117		368.5	0.275	0.263	0.252	0.237	0.22	0.21	0.199
369	0.131	0.241	0.067	0.1		369	0.047	0.044	0.044	0.044	0.043	0.044	0.056		369	0.131	0.127	0.13	0.131	0.121	0.125	0.115		369	0.269	0.257	0.247	0.232	0.215	0.206	0.195
369.5	0.128	0.234	0.067	0.1		369.5	0.047	0.045	0.044	0.044	0.043	0.044	0.055		369.5	0.128	0.124	0.128	0.129	0.119	0.123	0.113		369.5	0.263	0.251	0.241	0.226	0.21	0.202	0.191
370	0.126	0.228	0.067	0.1		370	0.047	0.045	0.044	0.044	0.043	0.044	0.055		370	0.126	0.122	0.125	0.127	0.117	0.12	0.111		370	0.257	0.246	0.236	0.221	0.206	0.197	0.186
370.5	0.123	0.221	0.067	0.1		370.5	0.047	0.045	0.044	0.044	0.044	0.045	0.056		370.5	0.123	0.12	0.123	0.124	0.115	0.119	0.109		370.5	0.251	0.24	0.231	0.216	0.201	0.193	0.182
371	0.121	0.215	0.067	0.1		371	0.047	0.045	0.044	0.044	0.044	0.045	0.056		371	0.121	0.117	0.121	0.122	0.112	0.116	0.107		371	0.244	0.234	0.225	0.21	0.196	0.189	0.177
371.5	0.118	0.208	0.067	0.1		371.5	0.047	0.044	0.044	0.043	0.043	0.044	0.055		371.5	0.118	0.115	0.118	0.119	0.11	0.114	0.105		371.5	0.238	0.228	0.219	0.204	0.191	0.184	0.172
372	0.117	0.202	0.068	0.1		372	0.047	0.045	0.044	0.044	0.043	0.045	0.055		372	0.117	0.113	0.116	0.117	0.108	0.112	0.103		372	0.232	0.223	0.214	0.199	0.187	0.18	0.168
372.5	0.114	0.195	0.068	0.1		372.5	0.047	0.045	0.044	0.044	0.044	0.045	0.056		372.5	0.114	0.111	0.114	0.115	0.106	0.11	0.101		372.5	0.226	0.217	0.208	0.194	0.182	0.176	0.164
373	0.112	0.189	0.068	0.1		373	0.047	0.045	0.044	0.044	0.044	0.045	0.056		373	0.112	0.108	0.112	0.113	0.104	0.108	0.099		373	0.221	0.212	0.203	0.189	0.178	0.171	0.16
373.5	0.11	0.183	0.068	0.1		373.5	0.047	0.045	0.044	0.044	0.044	0.045	0.056		373.5	0.11	0.106	0.109	0.111	0.102	0.105	0.097		373.5	0.215	0.206	0.198	0.184	0.173	0.167	0.155
374	0.108	0.176	0.068	0.1		374	0.047	0.045	0.044	0.044	0.044	0.045	0.056		374	0.108	0.104	0.107	0.108	0.1	0.103	0.095		374	0.209	0.2	0.192	0.179	0.169	0.163	0.151
374.5	0.105	0.17	0.068	0.1		374.5	0.047	0.045	0.044	0.044	0.043	0.045	0.056		374.5	0.105	0.102	0.105	0.106	0.098	0.101	0.094		374.5	0.203	0.195	0.187	0.174	0.164	0.159	0.147
375	0.103	0.164	0.068	0.099		375	0.047	0.045	0.044	0.044	0.043	0.045	0.056		375	0.103	0.1	0.103	0.104	0.096	0.099	0.092		375	0.198	0.189	0.182	0.169	0.16	0.154	0.143
375.5	0.101	0.158	0.068	0.1		375.5	0.047	0.045	0.044	0.044	0.044	0.044	0.056		375.5	0.101	0.098	0.1	0.102	0.094	0.097	0.09		375.5	0.192	0.184	0.177	0.163	0.155	0.15	0.139
376	0.099	0.152	0.069	0.1		376	0.047	0.044	0.044	0.044	0.043	0.044	0.055		376	0.099	0.096	0.098	0.099	0.092	0.095	0.088		376	0.186	0.178	0.172	0.159	0.151	0.146	0.135
376.5	0.097	0.146	0.069	0.099		376.5	0.047	0.044	0.044	0.044	0.043	0.044	0.056		376.5	0.097	0.094	0.096	0.097	0.09	0.093	0.086		376.5	0.181	0.173	0.167	0.154	0.147	0.142	0.131
377	0.095	0.141	0.069	0.099		377	0.047	0.044	0.044	0.044	0.043	0.044	0.055		377	0.095	0.092	0.094	0.095	0.088	0.091	0.084		377	0.176	0.168	0.162	0.149	0.143	0.138	0.127
377.5	0.093	0.135	0.069	0.1		377.5	0.047	0.044	0.044	0.043	0.043	0.044	0.055		377.5	0.093	0.09	0.092	0.093	0.086	0.089	0.083		377.5	0.17	0.163	0.157	0.145	0.139	0.135	0.123
378	0.09	0.13	0.069	0.1		378	0.047	0.045	0.044	0.043	0.043	0.044	0.055		378	0.09	0.088	0.09	0.091	0.085	0.087	0.081		378	0.165	0.159	0.153	0.14	0.135	0.131	0.12
378.5	0.089	0.125	0.069	0.1		378.5	0.047	0.045	0.044	0.044	0.043	0.044	0.055		378.5	0.089	0.086	0.088	0.089	0.083	0.085	0.08		378.5	0.161	0.154	0.149	0.136	0.131	0.128	0.116
379	0.087	0.12	0.069	0.099		379	0.047	0.044	0.044	0.044	0.043	0.044	0.055		379	0.087	0.084	0.087	0.088	0.081	0.084	0.078		379	0.156	0.15	0.145	0.132	0.128	0.124	0.113
379.5	0.085	0.115	0.069	0.099		379.5	0.047	0.044	0.044	0.044	0.043	0.044	0.055		379.5	0.085	0.082	0.085	0.086	0.08	0.082	0.076		379.5	0.151	0.145	0.14	0.128	0.124	0.121	0.109
380	0.083	0.11	0.07	0.099		380	0.047	0.044	0.044	0.044	0.043	0.044	0.055		380	0.083	0.081	0.083	0.084	0.078	0.08	0.075		380	0.146	0.141	0.136	0.124	0.121	0.118	0.106
380.5	0.082	0.105	0.069	0.099		380.5	0.047	0.044	0.044	0.043	0.043	0.044	0.055		380.5	0.082	0.079	0.081	0.082	0.076	0.079	0.074		380.5	0.142	0.137	0.132	0.12	0.117	0.115	0.103
381	0.08	0.101	0.07	0.099		381	0.047	0.044	0.044	0.043	0.043	0.044	0.055		381	0.08	0.077	0.08	0.081	0.075	0.077	0.072		381	0.138	0.133	0.128	0.116	0.114	0.112	0.099
381.5	0.078	0.096	0.07	0.099		381.5	0.047	0.044	0.044	0.043	0.043	0.044	0.055		381.5	0.078	0.076	0.078	0.079	0.074	0.076	0.071		381.5	0.133	0.129	0.124	0.112	0.111	0.108	0.096
382	0.077	0.092	0.07	0.099		382	0.047	0.044	0.044	0.044	0.043	0.044	0.055		382	0.077	0.074	0.076	0.078	0.072	0.074	0.07		382	0.129	0.125	0.12	0.109	0.107	0.106	0.093
382.5	0.075	0.087	0.07	0.099		382.5	0.047	0.044	0.044	0.043	0.043	0.044	0.055		382.5	0.075	0.073	0.075	0.076	0.071	0.073	0.068		382.5	0.125	0.121	0.117	0.105	0.104	0.103	0.09
383	0.074	0.084	0.07	0.099		383	0.047	0.044	0.044	0.043	0.043	0.044	0.055		383	0.074	0.072	0.074	0.075	0.069	0.071	0.067		383	0.122	0.118	0.114	0.102	0.102	0.1	0.088
383.5	0.073	0.08	0.07	0.099		383.5	0.046	0.044	0.044	0.043	0.043	0.044	0.055		383.5	0.073	0.07	0.072	0.073	0.068	0.07	0.066		383.5	0.118	0.114	0.11	0.099	0.099	0.097	0.085
384	0.071	0.076	0.07	0.099		384	0.047	0.044	0.044	0.043	0.043	0.044	0.055		384	0.071	0.069	0.071	0.072	0.067	0.069	0.065		384	0.115	0.111	0.107	0.096	0.096	0.095	0.083
384.5	0.07	0.072	0.071	0.099		384.5	0.046	0.044	0.044	0.043	0.043	0.044	0.055		384.5	0.07	0.068	0.069	0.071	0.066	0.068	0.063		384.5	0.111	0.108	0.104	0.093	0.093	0.092	0.08
385	0.069	0.069	0.071	0.099		385	0.046	0.044	0.044	0.043	0.043	0.044	0.055		385	0.069	0.066	0.068	0.069	0.065	0.066	0.062		385	0.108	0.104	0.101	0.09	0.091	0.09	0.078
385.5	0.067	0.066	0.071	0.099		385.5	0.046	0.044	0.044	0.043	0.043	0.044	0.055		385.5	0.067	0.065	0.067	0.068	0.063	0.065	0.062		385.5	0.105	0.101	0.098	0.087	0.088	0.088	0.076
386	0.066	0.062	0.071	0.099		386	0.046	0.044	0.044	0.043	0.043	0.044	0.055		386	0.066	0.064	0.066	0.067	0.062	0.064	0.061		386	0.102	0.099	0.095	0.085	0.086	0.086	0.073
386.5	0.065	0.059	0.071	0.099		386.5	0.046	0.044	0.043	0.043	0.043	0.044	0.055		386.5	0.065	0.063	0.065	0.066	0.061	0.063	0.059		386.5	0.099	0.096	0.093	0.082	0.084	0.083	0.071
387	0.064	0.057	0.071	0.099		387	0.046	0.044	0.043	0.043	0.043	0.044	0.055		387	0.064	0.062	0.064	0.065	0.06	0.062	0.059		387	0.096	0.093	0.09	0.08	0.082	0.081	0.069
387.5	0.063	0.054	0.071	0.099		387.5	0.046	0.044	0.043	0.043	0.043	0.044	0.055		387.5	0.063	0.061	0.063	0.064	0.059	0.061	0.058		387.5	0.093	0.091	0.088	0.077	0.08	0.08	0.067
388	0.062	0.051	0.071	0.099		388	0.046	0.044	0.043	0.043	0.043	0.044	0.055		388	0.062	0.06	0.062	0.063	0.059	0.06	0.057		388	0.091	0.088	0.085	0.075	0.078	0.078	0.065
388.5	0.061	0.048	0.071	0.099		388.5	0.046	0.044	0.043	0.043	0.043	0.044	0.055		388.5	0.061	0.059	0.061	0.062	0.058	0.06	0.056		388.5	0.088	0.086	0.083	0.073	0.076	0.076	0.064
389	0.06	0.046	0.072	0.099		389	0.046	0.044	0.043	0.043	0.043	0.044	0.055		389	0.06	0.058	0.06	0.061	0.057	0.058	0.055		389	0.086	0.084	0.081	0.071	0.074	0.074	0.062
389.5	0.059	0.043	0.072	0.099		389.5	0.046	0.044	0.043	0.043	0.043	0.044	0.055		389.5	0.059	0.057	0.059	0.06	0.056	0.057	0.055		389.5	0.083	0.081	0.079	0.068	0.072	0.072	0.06
390	0.058	0.041	0.072	0.099		390	0.046	0.044	0.043	0.043	0.043	0.044	0.055		390	0.058	0.056	0.058	0.059	0.055	0.057	0.054		390	0.081	0.079	0.077	0.066	0.07	0.071	0.058
390.5	0.057	0.039	0.072	0.099		390.5	0.046	0.044	0.043	0.043	0.043	0.044	0.055		390.5	0.057	0.056	0.057	0.058	0.055	0.056	0.053		390.5	0.079	0.077	0.075	0.065	0.069	0.069	0.057
391	0.057	0.037	0.072	0.099		391	0.046	0.044	0.043	0.043	0.043	0.044	0.055		391	0.057	0.055	0.056	0.057	0.054	0.055	0.052		391	0.077	0.075	0.073	0.063	0.067	0.068	0.055
391.5	0.056	0.035	0.072	0.099		391.5	0.046	0.044	0.043	0.043	0.043	0.044	0.055		391.5	0.056	0.054	0.056	0.057	0.053	0.055	0.052		391.5	0.075	0.074	0.072	0.061	0.066	0.066	0.054
392	0.055	0.033	0.072	0.099		392	0.046	0.044	0.043	0.043	0.043	0.044	0.055		392	0.055	0.054	0.055	0.056	0.053	0.054	0.051		392	0.074	0.072	0.07	0.06	0.064	0.065	0.053
392.5	0.055	0.031	0.072	0.099		392.5	0.046	0.044	0.043	0.043	0.043	0.044	0.055		392.5	0.055	0.053	0.055	0.056	0.052	0.053	0.051		392.5	0.072	0.07	0.068	0.058	0.063	0.064	0.052
393	0.054	0.029	0.072	0.099		393	0.046	0.044	0.043	0.043	0.043	0.044	0.055		393	0.054	0.052	0.054	0.055	0.051	0.053	0.05		393	0.07	0.069	0.067	0.057	0.062	0.063	0.05
393.5	0.054	0.028	0.073	0.099		393.5	0.046	0.044	0.043	0.043	0.043	0.044	0.055		393.5	0.054	0.052	0.053	0.054	0.051	0.052	0.05		393.5	0.069	0.067	0.065	0.055	0.061	0.062	0.049
394	0.053	0.026	0.073	0.099		394	0.046	0.044	0.043	0.043	0.043	0.044	0.055		394	0.053	0.051	0.053	0.054	0.05	0.052	0.049		394	0.067	0.066	0.064	0.054	0.059	0.061	0.048
394.5	0.053	0.025	0.073	0.099		394.5	0.046	0.044	0.043	0.043	0.043	0.044	0.055		394.5	0.053	0.051	0.052	0.053	0.05	0.051	0.049		394.5	0.066	0.065	0.063	0.053	0.058	0.06	0.047
395	0.052	0.024	0.073	0.099		395	0.046	0.044	0.043	0.043	0.043	0.044	0.055		395	0.052	0.05	0.052	0.053	0.05	0.051	0.049		395	0.065	0.064	0.062	0.052	0.058	0.059	0.046
395.5	0.052	0.022	0.073	0.099		395.5	0.046	0.044	0.043	0.043	0.043	0.044	0.055		395.5	0.052	0.05	0.051	0.052	0.049	0.05	0.048		395.5	0.064	0.062	0.061	0.051	0.057	0.058	0.045
396	0.051	0.021	0.073	0.099		396	0.046	0.044	0.043	0.043	0.043	0.044	0.055		396	0.051	0.049	0.051	0.052	0.049	0.05	0.048		396	0.062	0.061	0.06	0.05	0.056	0.057	0.045
396.5	0.051	0.02	0.073	0.099		396.5	0.046	0.044	0.043	0.043	0.043	0.044	0.055		396.5	0.051	0.049	0.05	0.052	0.048	0.05	0.048		396.5	0.061	0.06	0.059	0.049	0.055	0.056	0.044
397	0.05	0.019	0.073	0.099		397	0.046	0.044	0.043	0.043	0.043	0.044	0.055		397	0.05	0.049	0.05	0.051	0.048	0.049	0.047		397	0.06	0.059	0.058	0.048	0.054	0.056	0.043
397.5	0.05	0.018	0.073	0.098		397.5	0.046	0.044	0.043	0.043	0.043	0.044	0.055		397.5	0.05	0.048	0.05	0.051	0.048	0.049	0.047		397.5	0.059	0.059	0.057	0.047	0.053	0.055	0.042
398	0.05	0.017	0.073	0.099		398	0.046	0.044	0.043	0.043	0.043	0.044	0.054		398	0.05	0.048	0.049	0.05	0.047	0.048	0.046		398	0.058	0.058	0.056	0.046	0.053	0.054	0.042
398.5	0.049	0.016	0.073	0.099		398.5	0.046	0.044	0.043	0.043	0.043	0.044	0.055		398.5	0.049	0.048	0.049	0.05	0.047	0.048	0.046		398.5	0.058	0.057	0.055	0.046	0.052	0.054	0.041
399	0.049	0.015	0.073	0.098		399	0.046	0.044	0.043	0.043	0.043	0.044	0.055		399	0.049	0.047	0.049	0.05	0.047	0.048	0.046		399	0.057	0.056	0.055	0.045	0.052	0.053	0.041
399.5	0.049	0.015	0.074	0.098		399.5	0.046	0.044	0.043	0.043	0.043	0.044	0.055		399.5	0.049	0.047	0.048	0.05	0.047	0.048	0.046		399.5	0.056	0.055	0.054	0.044	0.051	0.053	0.04
400	0.049	0.014	0.074	0.098		400	0.046	0.044	0.043	0.043	0.043	0.044	0.055		400	0.049	0.047	0.048	0.049	0.046	0.048	0.046		400	0.055	0.055	0.053	0.044	0.05	0.052	0.04
400.5	0.048	0.013	0.074	0.098		400.5	0.046	0.044	0.043	0.043	0.043	0.044	0.054		400.5	0.048	0.047	0.048	0.049	0.046	0.047	0.045		400.5	0.055	0.054	0.053	0.043	0.05	0.052	0.039
401	0.048	0.013	0.074	0.098		401	0.046	0.044	0.043	0.043	0.043	0.044	0.054		401	0.048	0.046	0.048	0.049	0.046	0.047	0.045		401	0.054	0.054	0.052	0.043	0.049	0.051	0.039
401.5	0.048	0.012	0.074	0.098		401.5	0.046	0.044	0.043	0.043	0.043	0.044	0.054		401.5	0.048	0.046	0.047	0.049	0.046	0.047	0.045		401.5	0.054	0.053	0.052	0.042	0.049	0.051	0.038
402	0.048	0.012	0.074	0.098		402	0.046	0.044	0.043	0.043	0.043	0.044	0.054		402	0.048	0.046	0.047	0.048	0.046	0.047	0.045		402	0.053	0.053	0.051	0.042	0.049	0.051	0.038
402.5	0.047	0.011	0.074	0.098		402.5	0.046	0.044	0.043	0.043	0.043	0.044	0.054		402.5	0.047	0.046	0.047	0.048	0.045	0.047	0.045		402.5	0.053	0.052	0.051	0.041	0.048	0.05	0.038
403	0.047	0.011	0.074	0.098		403	0.046	0.044	0.043	0.043	0.042	0.044	0.054		403	0.047	0.046	0.047	0.048	0.045	0.046	0.044		403	0.052	0.052	0.05	0.041	0.048	0.05	0.037
403.5	0.047	0.01	0.074	0.098		403.5	0.046	0.044	0.043	0.043	0.042	0.044	0.054		403.5	0.047	0.045	0.047	0.048	0.045	0.046	0.044		403.5	0.052	0.051	0.05	0.04	0.048	0.049	0.037
404	0.047	0.01	0.074	0.098		404	0.046	0.044	0.043	0.043	0.042	0.044	0.054		404	0.047	0.045	0.046	0.048	0.045	0.046	0.044		404	0.051	0.051	0.05	0.04	0.047	0.049	0.037
404.5	0.047	0.009	0.074	0.098		404.5	0.046	0.044	0.043	0.043	0.042	0.044	0.054		404.5	0.047	0.045	0.046	0.048	0.045	0.046	0.044		404.5	0.051	0.051	0.049	0.04	0.047	0.049	0.036
405	0.047	0.009	0.074	0.098		405	0.046	0.044	0.043	0.043	0.042	0.044	0.054		405	0.047	0.045	0.046	0.047	0.045	0.046	0.044		405	0.051	0.05	0.049	0.04	0.047	0.049	0.036
405.5	0.046	0.009	0.074	0.098		405.5	0.046	0.044	0.043	0.043	0.043	0.044	0.054		405.5	0.046	0.045	0.046	0.047	0.044	0.046	0.044		405.5	0.05	0.05	0.049	0.039	0.046	0.048	0.036
406	0.046	0.008	0.074	0.098		406	0.046	0.044	0.043	0.043	0.042	0.044	0.054		406	0.046	0.045	0.046	0.047	0.044	0.045	0.044		406	0.05	0.05	0.049	0.039	0.046	0.048	0.036
406.5	0.046	0.008	0.075	0.098		406.5	0.046	0.044	0.043	0.043	0.042	0.043	0.054		406.5	0.046	0.045	0.046	0.047	0.044	0.045	0.044		406.5	0.05	0.049	0.048	0.039	0.046	0.048	0.035
407	0.046	0.008	0.075	0.098		407	0.046	0.044	0.043	0.043	0.042	0.044	0.054		407	0.046	0.045	0.046	0.047	0.044	0.045	0.044		407	0.05	0.049	0.048	0.038	0.046	0.048	0.035
407.5	0.046	0.008	0.075	0.098		407.5	0.046	0.044	0.043	0.043	0.042	0.043	0.054		407.5	0.046	0.044	0.046	0.047	0.044	0.045	0.043		407.5	0.049	0.049	0.048	0.038	0.045	0.048	0.035
408	0.046	0.007	0.075	0.098		408	0.046	0.044	0.043	0.043	0.042	0.043	0.054		408	0.046	0.044	0.046	0.047	0.044	0.045	0.043		408	0.049	0.049	0.048	0.038	0.045	0.047	0.035
408.5	0.046	0.007	0.075	0.098		408.5	0.046	0.044	0.043	0.043	0.042	0.043	0.054		408.5	0.046	0.044	0.046	0.047	0.044	0.045	0.043		408.5	0.049	0.048	0.047	0.038	0.045	0.047	0.035
409	0.046	0.007	0.075	0.098		409	0.046	0.043	0.043	0.043	0.042	0.043	0.054		409	0.046	0.044	0.045	0.046	0.044	0.045	0.043		409	0.049	0.048	0.047	0.038	0.045	0.047	0.035
409.5	0.046	0.007	0.075	0.098		409.5	0.045	0.043	0.043	0.043	0.042	0.043	0.054		409.5	0.046	0.044	0.045	0.046	0.044	0.045	0.043		409.5	0.048	0.048	0.047	0.038	0.045	0.047	0.034
410	0.046	0.007	0.075	0.098		410	0.046	0.044	0.043	0.043	0.042	0.043	0.054		410	0.046	0.044	0.045	0.046	0.044	0.045	0.043		410	0.048	0.048	0.047	0.037	0.045	0.047	0.034
410.5	0.046	0.007	0.075	0.098		410.5	0.046	0.043	0.043	0.042	0.042	0.043	0.054		410.5	0.046	0.044	0.045	0.046	0.044	0.045	0.043		410.5	0.048	0.048	0.047	0.037	0.045	0.047	0.034
411	0.046	0.006	0.075	0.098		411	0.046	0.043	0.043	0.043	0.042	0.043	0.054		411	0.046	0.044	0.045	0.046	0.044	0.045	0.043		411	0.048	0.048	0.047	0.037	0.045	0.047	0.034
411.5	0.045	0.006	0.075	0.098		411.5	0.045	0.043	0.043	0.042	0.042	0.043	0.054		411.5	0.045	0.044	0.045	0.046	0.043	0.045	0.043		411.5	0.048	0.048	0.047	0.037	0.045	0.047	0.034
412	0.045	0.006	0.075	0.098		412	0.046	0.043	0.043	0.043	0.042	0.043	0.054		412	0.045	0.044	0.045	0.046	0.044	0.045	0.043		412	0.048	0.048	0.046	0.037	0.044	0.047	0.034
412.5	0.045	0.006	0.075	0.098		412.5	0.046	0.043	0.043	0.043	0.042	0.043	0.054		412.5	0.045	0.044	0.045	0.046	0.043	0.045	0.043		412.5	0.048	0.047	0.046	0.037	0.044	0.046	0.034
413	0.045	0.006	0.076	0.098		413	0.045	0.043	0.043	0.043	0.042	0.043	0.054		413	0.045	0.044	0.045	0.046	0.043	0.045	0.043		413	0.048	0.047	0.046	0.037	0.044	0.046	0.034
413.5	0.045	0.006	0.076	0.098		413.5	0.045	0.043	0.043	0.042	0.042	0.043	0.054		413.5	0.045	0.044	0.045	0.046	0.043	0.044	0.043		413.5	0.048	0.047	0.046	0.037	0.044	0.046	0.034
414	0.045	0.006	0.076	0.097		414	0.045	0.043	0.043	0.042	0.042	0.043	0.054		414	0.045	0.044	0.045	0.046	0.043	0.044	0.043		414	0.047	0.047	0.046	0.037	0.044	0.046	0.034
414.5	0.045	0.006	0.076	0.097		414.5	0.045	0.043	0.043	0.043	0.042	0.043	0.054		414.5	0.045	0.044	0.045	0.046	0.043	0.044	0.043		414.5	0.047	0.047	0.046	0.037	0.044	0.046	0.034
415	0.045	0.006	0.076	0.097		415	0.045	0.043	0.043	0.042	0.042	0.043	0.054		415	0.045	0.044	0.045	0.046	0.043	0.044	0.043		415	0.047	0.047	0.046	0.036	0.044	0.046	0.034
415.5	0.045	0.005	0.076	0.097		415.5	0.045	0.043	0.043	0.042	0.042	0.043	0.054		415.5	0.045	0.044	0.045	0.046	0.043	0.044	0.043		415.5	0.047	0.047	0.046	0.036	0.044	0.046	0.034
416	0.045	0.006	0.076	0.097		416	0.046	0.044	0.043	0.043	0.042	0.044	0.054		416	0.045	0.044	0.045	0.046	0.043	0.044	0.043		416	0.047	0.047	0.046	0.036	0.044	0.046	0.034
416.5	0.045	0.006	0.076	0.097		416.5	0.046	0.044	0.043	0.043	0.043	0.044	0.054		416.5	0.045	0.044	0.045	0.046	0.044	0.045	0.043		416.5	0.047	0.047	0.046	0.037	0.044	0.046	0.034
417	0.045	0.006	0.076	0.097		417	0.046	0.044	0.043	0.043	0.043	0.044	0.054		417	0.045	0.044	0.045	0.046	0.044	0.045	0.043		417	0.047	0.047	0.046	0.037	0.044	0.046	0.034
417.5	0.045	0.005	0.076	0.097		417.5	0.046	0.044	0.043	0.043	0.043	0.044	0.054		417.5	0.045	0.044	0.045	0.046	0.044	0.045	0.043		417.5	0.047	0.047	0.046	0.036	0.044	0.046	0.034
418	0.045	0.005	0.076	0.097		418	0.046	0.044	0.043	0.043	0.043	0.044	0.054		418	0.045	0.044	0.045	0.046	0.044	0.045	0.043		418	0.047	0.047	0.046	0.036	0.044	0.046	0.034
418.5	0.045	0.005	0.077	0.097		418.5	0.046	0.044	0.043	0.043	0.043	0.044	0.054		418.5	0.045	0.044	0.045	0.046	0.044	0.045	0.043		418.5	0.047	0.047	0.046	0.036	0.044	0.046	0.034
419	0.045	0.005	0.077	0.097		419	0.046	0.044	0.043	0.043	0.043	0.044	0.054		419	0.045	0.044	0.045	0.046	0.044	0.044	0.043		419	0.047	0.047	0.046	0.036	0.044	0.046	0.034
419.5	0.045	0.005	0.077	0.097		419.5	0.046	0.044	0.043	0.043	0.043	0.044	0.054		419.5	0.045	0.044	0.045	0.046	0.044	0.044	0.043		419.5	0.047	0.047	0.046	0.036	0.044	0.046	0.034
420	0.045	0.005	0.077	0.097		420	0.046	0.044	0.043	0.043	0.043	0.044	0.054		420	0.045	0.044	0.045	0.046	0.043	0.044	0.043		420	0.047	0.047	0.046	0.036	0.044	0.046	0.034
420.5	0.045	0.005	0.077	0.097		420.5	0.046	0.044	0.043	0.043	0.043	0.044	0.054		420.5	0.045	0.044	0.045	0.046	0.043	0.044	0.043		420.5	0.047	0.047	0.046	0.036	0.044	0.046	0.034
421	0.045	0.005	0.077	0.097		421	0.046	0.044	0.043	0.043	0.043	0.044	0.054		421	0.045	0.044	0.045	0.046	0.044	0.044	0.043		421	0.047	0.047	0.046	0.036	0.044	0.046	0.034
421.5	0.045	0.005	0.077	0.097		421.5	0.046	0.044	0.043	0.043	0.043	0.044	0.054		421.5	0.045	0.044	0.045	0.046	0.043	0.044	0.043		421.5	0.047	0.047	0.046	0.036	0.044	0.046	0.034
422	0.045	0.005	0.077	0.097		422	0.046	0.044	0.043	0.043	0.043	0.044	0.054		422	0.045	0.044	0.045	0.046	0.043	0.044	0.043		422	0.047	0.047	0.046	0.036	0.044	0.046	0.033
422.5	0.045	0.005	0.077	0.097		422.5	0.046	0.044	0.043	0.043	0.043	0.044	0.054		422.5	0.045	0.044	0.045	0.046	0.043	0.044	0.043		422.5	0.047	0.047	0.046	0.036	0.044	0.046	0.034
423	0.045	0.005	0.078	0.097		423	0.046	0.044	0.043	0.043	0.043	0.044	0.054		423	0.045	0.044	0.045	0.046	0.043	0.044	0.043		423	0.047	0.047	0.046	0.036	0.044	0.046	0.033
423.5	0.045	0.005	0.078	0.097		423.5	0.046	0.044	0.043	0.043	0.043	0.044	0.054		423.5	0.045	0.044	0.045	0.046	0.043	0.044	0.043		423.5	0.047	0.047	0.046	0.036	0.044	0.046	0.033
424	0.045	0.005	0.078	0.097		424	0.046	0.044	0.043	0.043	0.043	0.044	0.054		424	0.045	0.044	0.045	0.046	0.043	0.044	0.043		424	0.047	0.047	0.046	0.036	0.044	0.046	0.033
424.5	0.045	0.005	0.078	0.097		424.5	0.046	0.044	0.043	0.043	0.043	0.044	0.054		424.5	0.045	0.044	0.045	0.046	0.043	0.044	0.043		424.5	0.047	0.046	0.046	0.036	0.044	0.046	0.033
425	0.045	0.005	0.078	0.097		425	0.046	0.044	0.043	0.043	0.043	0.044	0.054		425	0.045	0.044	0.045	0.046	0.043	0.044	0.043		425	0.047	0.046	0.046	0.036	0.044	0.046	0.033
425.5	0.045	0.005	0.078	0.097		425.5	0.046	0.044	0.043	0.043	0.042	0.044	0.054		425.5	0.045	0.043	0.045	0.046	0.043	0.044	0.043		425.5	0.047	0.046	0.046	0.036	0.044	0.046	0.033
426	0.045	0.005	0.078	0.097		426	0.046	0.044	0.043	0.043	0.043	0.044	0.054		426	0.045	0.044	0.045	0.046	0.043	0.044	0.043		426	0.047	0.046	0.046	0.036	0.044	0.046	0.033
426.5	0.045	0.005	0.078	0.097		426.5	0.046	0.044	0.043	0.043	0.043	0.044	0.054		426.5	0.045	0.044	0.045	0.046	0.043	0.044	0.043		426.5	0.047	0.046	0.046	0.036	0.044	0.046	0.033
427	0.045	0.005	0.079	0.097		427	0.046	0.044	0.043	0.043	0.043	0.044	0.054		427	0.045	0.043	0.045	0.046	0.043	0.044	0.043		427	0.047	0.046	0.046	0.036	0.044	0.046	0.033
427.5	0.045	0.005	0.079	0.097		427.5	0.046	0.044	0.043	0.043	0.043	0.044	0.054		427.5	0.045	0.044	0.045	0.046	0.043	0.044	0.043		427.5	0.047	0.046	0.046	0.036	0.044	0.046	0.033
428	0.045	0.005	0.079	0.097		428	0.046	0.044	0.043	0.043	0.043	0.044	0.054		428	0.045	0.044	0.045	0.046	0.043	0.044	0.043		428	0.047	0.046	0.046	0.036	0.044	0.046	0.033
428.5	0.045	0.005	0.079	0.097		428.5	0.045	0.044	0.043	0.043	0.043	0.044	0.054		428.5	0.045	0.043	0.045	0.046	0.043	0.044	0.043		428.5	0.047	0.046	0.046	0.036	0.044	0.046	0.033
429	0.045	0.005	0.079	0.097		429	0.045	0.044	0.043	0.043	0.043	0.044	0.054		429	0.045	0.043	0.045	0.046	0.043	0.044	0.043		429	0.047	0.046	0.046	0.036	0.044	0.046	0.033
429.5	0.045	0.005	0.079	0.097		429.5	0.045	0.044	0.043	0.043	0.043	0.044	0.054		429.5	0.045	0.043	0.045	0.046	0.043	0.044	0.043		429.5	0.047	0.046	0.046	0.036	0.044	0.046	0.033
430	0.045	0.005	0.079	0.096		430	0.045	0.043	0.043	0.043	0.043	0.044	0.054		430	0.045	0.043	0.045	0.046	0.043	0.044	0.043		430	0.047	0.046	0.046	0.036	0.044	0.046	0.033
430.5	0.045	0.005	0.079	0.096		430.5	0.045	0.044	0.043	0.043	0.043	0.044	0.054		430.5	0.045	0.043	0.045	0.046	0.043	0.044	0.043		430.5	0.047	0.046	0.045	0.036	0.044	0.046	0.033
431	0.045	0.005	0.08	0.097		431	0.045	0.044	0.043	0.043	0.043	0.044	0.054		431	0.045	0.043	0.045	0.046	0.043	0.044	0.043		431	0.047	0.046	0.046	0.036	0.044	0.046	0.033
431.5	0.045	0.005	0.08	0.096		431.5	0.045	0.044	0.043	0.043	0.043	0.044	0.054		431.5	0.045	0.043	0.045	0.046	0.043	0.044	0.043		431.5	0.047	0.046	0.046	0.036	0.044	0.046	0.033
432	0.045	0.005	0.08	0.096		432	0.045	0.044	0.043	0.043	0.042	0.044	0.054		432	0.045	0.043	0.045	0.046	0.043	0.044	0.043		432	0.047	0.046	0.045	0.036	0.044	0.046	0.033
432.5	0.045	0.005	0.08	0.096		432.5	0.045	0.044	0.043	0.043	0.043	0.044	0.054		432.5	0.045	0.043	0.045	0.046	0.043	0.044	0.043		432.5	0.047	0.046	0.045	0.036	0.044	0.046	0.033
433	0.045	0.005	0.08	0.096		433	0.045	0.044	0.043	0.043	0.042	0.043	0.054		433	0.045	0.043	0.045	0.046	0.043	0.044	0.043		433	0.047	0.046	0.045	0.036	0.044	0.046	0.033
433.5	0.045	0.005	0.08	0.096		433.5	0.045	0.043	0.043	0.043	0.042	0.044	0.054		433.5	0.045	0.043	0.045	0.046	0.043	0.044	0.043		433.5	0.046	0.046	0.045	0.036	0.044	0.046	0.033
434	0.045	0.005	0.08	0.096		434	0.045	0.044	0.043	0.043	0.043	0.044	0.054		434	0.045	0.043	0.045	0.046	0.043	0.044	0.043		434	0.046	0.046	0.045	0.036	0.044	0.046	0.033
434.5	0.045	0.005	0.081	0.096		434.5	0.045	0.043	0.043	0.043	0.042	0.043	0.054		434.5	0.045	0.043	0.045	0.046	0.043	0.044	0.043		434.5	0.046	0.046	0.045	0.036	0.044	0.046	0.033
435	0.045	0.005	0.081	0.096		435	0.045	0.043	0.043	0.043	0.042	0.043	0.054		435	0.045	0.043	0.045	0.046	0.043	0.044	0.043		435	0.046	0.046	0.045	0.036	0.044	0.046	0.033
435.5	0.045	0.005	0.081	0.096		435.5	0.045	0.044	0.043	0.043	0.042	0.044	0.054		435.5	0.045	0.043	0.045	0.046	0.043	0.044	0.043		435.5	0.046	0.046	0.045	0.036	0.044	0.046	0.033
436	0.045	0.005	0.081	0.096		436	0.045	0.043	0.043	0.043	0.042	0.044	0.054		436	0.045	0.043	0.045	0.046	0.043	0.044	0.043		436	0.046	0.046	0.045	0.036	0.044	0.046	0.033
436.5	0.045	0.005	0.081	0.096		436.5	0.045	0.043	0.043	0.043	0.042	0.043	0.054		436.5	0.045	0.043	0.045	0.046	0.043	0.044	0.043		436.5	0.046	0.046	0.045	0.036	0.044	0.046	0.033
437	0.045	0.005	0.081	0.096		437	0.045	0.043	0.043	0.043	0.042	0.044	0.054		437	0.045	0.043	0.045	0.046	0.043	0.044	0.043		437	0.046	0.046	0.045	0.036	0.044	0.046	0.033
437.5	0.045	0.005	0.081	0.096		437.5	0.045	0.043	0.043	0.043	0.043	0.043	0.054		437.5	0.045	0.043	0.045	0.046	0.043	0.044	0.043		437.5	0.046	0.046	0.045	0.036	0.044	0.046	0.033
438	0.045	0.005	0.082	0.096		438	0.045	0.043	0.043	0.043	0.042	0.043	0.054		438	0.045	0.043	0.045	0.046	0.043	0.044	0.043		438	0.046	0.046	0.045	0.036	0.044	0.046	0.033
438.5	0.045	0.005	0.082	0.096		438.5	0.045	0.043	0.043	0.043	0.042	0.043	0.054		438.5	0.045	0.043	0.045	0.046	0.043	0.044	0.043		438.5	0.046	0.046	0.045	0.036	0.044	0.046	0.033
439	0.045	0.005	0.082	0.096		439	0.045	0.043	0.043	0.043	0.042	0.043	0.054		439	0.045	0.043	0.045	0.046	0.043	0.044	0.043		439	0.046	0.046	0.045	0.036	0.044	0.046	0.033
439.5	0.045	0.005	0.082	0.096		439.5	0.045	0.043	0.043	0.043	0.042	0.043	0.054		439.5	0.045	0.043	0.045	0.046	0.043	0.044	0.043		439.5	0.046	0.046	0.045	0.036	0.044	0.046	0.033
440	0.045	0.005	0.082	0.096		440	0.045	0.043	0.043	0.043	0.042	0.043	0.054		440	0.045	0.043	0.045	0.046	0.043	0.044	0.043		440	0.046	0.046	0.045	0.036	0.044	0.046	0.033
440.5	0.045	0.005	0.082	0.096		440.5	0.045	0.043	0.043	0.043	0.042	0.043	0.054		440.5	0.045	0.043	0.045	0.046	0.043	0.044	0.043		440.5	0.046	0.046	0.045	0.036	0.044	0.046	0.033
441	0.045	0.005	0.083	0.096		441	0.045	0.043	0.043	0.043	0.042	0.043	0.054		441	0.045	0.043	0.045	0.046	0.043	0.044	0.043		441	0.046	0.046	0.045	0.036	0.044	0.046	0.033
441.5	0.045	0.005	0.083	0.096		441.5	0.045	0.043	0.043	0.043	0.042	0.043	0.054		441.5	0.045	0.043	0.045	0.046	0.043	0.044	0.043		441.5	0.046	0.046	0.045	0.036	0.044	0.046	0.033
442	0.045	0.005	0.083	0.096		442	0.045	0.043	0.043	0.043	0.043	0.044	0.054		442	0.045	0.043	0.045	0.046	0.043	0.044	0.043		442	0.046	0.046	0.045	0.036	0.044	0.046	0.033
442.5	0.045	0.005	0.083	0.096		442.5	0.045	0.043	0.043	0.043	0.042	0.043	0.054		442.5	0.045	0.043	0.045	0.046	0.043	0.044	0.043		442.5	0.046	0.046	0.045	0.036	0.044	0.046	0.033
443	0.045	0.005	0.083	0.096		443	0.045	0.043	0.043	0.043	0.042	0.043	0.054		443	0.045	0.043	0.045	0.046	0.043	0.044	0.043		443	0.046	0.046	0.045	0.036	0.043	0.046	0.033
443.5	0.045	0.005	0.083	0.096		443.5	0.045	0.043	0.043	0.043	0.042	0.043	0.054		443.5	0.045	0.043	0.045	0.046	0.043	0.044	0.043		443.5	0.046	0.046	0.045	0.036	0.044	0.046	0.033
444	0.045	0.005	0.084	0.096		444	0.045	0.043	0.043	0.043	0.042	0.043	0.054		444	0.045	0.043	0.045	0.046	0.043	0.044	0.043		444	0.046	0.046	0.045	0.036	0.044	0.046	0.033
444.5	0.045	0.005	0.084	0.096		444.5	0.045	0.043	0.043	0.043	0.042	0.044	0.054		444.5	0.045	0.043	0.045	0.046	0.043	0.044	0.043		444.5	0.046	0.046	0.045	0.036	0.044	0.046	0.033
445	0.045	0.005	0.084	0.096		445	0.045	0.043	0.043	0.043	0.043	0.043	0.054		445	0.045	0.043	0.045	0.046	0.043	0.044	0.043		445	0.046	0.046	0.045	0.036	0.044	0.046	0.033
445.5	0.045	0.005	0.084	0.096		445.5	0.045	0.043	0.043	0.043	0.043	0.043	0.054		445.5	0.045	0.043	0.045	0.046	0.043	0.044	0.043		445.5	0.046	0.046	0.045	0.036	0.044	0.046	0.033
446	0.045	0.005	0.084	0.096		446	0.045	0.043	0.043	0.042	0.042	0.043	0.054		446	0.045	0.043	0.045	0.046	0.043	0.044	0.043		446	0.046	0.046	0.045	0.036	0.044	0.046	0.033
446.5	0.045	0.005	0.084	0.096		446.5	0.045	0.043	0.043	0.043	0.042	0.043	0.054		446.5	0.045	0.043	0.045	0.045	0.043	0.044	0.043		446.5	0.046	0.046	0.045	0.036	0.044	0.046	0.033
447	0.045	0.005	0.085	0.096		447	0.045	0.043	0.043	0.043	0.042	0.043	0.054		447	0.045	0.043	0.045	0.046	0.043	0.044	0.043		447	0.046	0.046	0.045	0.036	0.043	0.046	0.033
447.5	0.045	0.005	0.085	0.096		447.5	0.045	0.043	0.043	0.043	0.042	0.044	0.054		447.5	0.045	0.043	0.045	0.045	0.043	0.044	0.043		447.5	0.046	0.046	0.045	0.036	0.044	0.046	0.033
448	0.045	0.005	0.085	0.095		448	0.045	0.043	0.043	0.043	0.042	0.043	0.054		448	0.045	0.043	0.045	0.045	0.043	0.044	0.043		448	0.046	0.046	0.045	0.036	0.044	0.046	0.033
448.5	0.045	0.005	0.085	0.095		448.5	0.045	0.043	0.043	0.043	0.043	0.043	0.054		448.5	0.045	0.043	0.045	0.046	0.043	0.044	0.043		448.5	0.046	0.046	0.045	0.036	0.044	0.046	0.033
449	0.045	0.005	0.085	0.095		449	0.045	0.043	0.043	0.043	0.043	0.043	0.054		449	0.045	0.043	0.045	0.046	0.043	0.044	0.043		449	0.046	0.046	0.045	0.036	0.044	0.046	0.033
449.5	0.045	0.005	0.085	0.095		449.5	0.045	0.043	0.043	0.043	0.042	0.044	0.054		449.5	0.045	0.043	0.045	0.045	0.043	0.044	0.043		449.5	0.046	0.046	0.045	0.036	0.044	0.046	0.033
450	0.045	0.005	0.086	0.095		450	0.045	0.043	0.043	0.043	0.042	0.043	0.054		450	0.045	0.043	0.045	0.045	0.043	0.044	0.043		450	0.046	0.046	0.045	0.035	0.043	0.046	0.033
450.5	0.045	0.005	0.086	0.095		450.5	0.045	0.043	0.043	0.043	0.043	0.043	0.054		450.5	0.045	0.043	0.045	0.046	0.043	0.044	0.043		450.5	0.046	0.046	0.045	0.036	0.044	0.046	0.033
451	0.045	0.005	0.086	0.095		451	0.045	0.043	0.043	0.043	0.042	0.043	0.054		451	0.045	0.043	0.045	0.045	0.043	0.044	0.043		451	0.046	0.046	0.045	0.036	0.044	0.046	0.033
451.5	0.045	0.005	0.086	0.095		451.5	0.045	0.043	0.043	0.043	0.043	0.044	0.054		451.5	0.045	0.043	0.045	0.046	0.043	0.044	0.043		451.5	0.046	0.046	0.045	0.036	0.044	0.046	0.033
452	0.045	0.005	0.086	0.095		452	0.045	0.043	0.043	0.043	0.042	0.044	0.054		452	0.045	0.043	0.045	0.045	0.043	0.044	0.043		452	0.046	0.046	0.045	0.035	0.044	0.046	0.033
452.5	0.045	0.005	0.086	0.095		452.5	0.045	0.043	0.043	0.043	0.043	0.043	0.054		452.5	0.045	0.043	0.045	0.045	0.043	0.044	0.043		452.5	0.046	0.046	0.045	0.035	0.044	0.046	0.033
453	0.045	0.005	0.087	0.095		453	0.045	0.043	0.043	0.043	0.043	0.043	0.054		453	0.045	0.043	0.045	0.045	0.043	0.044	0.043		453	0.046	0.046	0.045	0.035	0.044	0.046	0.033
453.5	0.045	0.005	0.087	0.095		453.5	0.045	0.043	0.043	0.043	0.043	0.044	0.054		453.5	0.045	0.043	0.045	0.046	0.043	0.044	0.043		453.5	0.046	0.046	0.045	0.035	0.044	0.046	0.033
454	0.045	0.005	0.087	0.095		454	0.045	0.043	0.043	0.043	0.042	0.043	0.054		454	0.045	0.043	0.044	0.045	0.043	0.044	0.043		454	0.046	0.046	0.045	0.035	0.044	0.046	0.033
454.5	0.045	0.005	0.087	0.095		454.5	0.045	0.043	0.043	0.043	0.043	0.043	0.054		454.5	0.045	0.043	0.044	0.045	0.043	0.044	0.043		454.5	0.046	0.046	0.045	0.035	0.043	0.046	0.033
455	0.045	0.005	0.087	0.095		455	0.045	0.043	0.043	0.043	0.043	0.043	0.054		455	0.045	0.043	0.045	0.045	0.043	0.044	0.043		455	0.046	0.046	0.045	0.035	0.043	0.046	0.033
455.5	0.045	0.005	0.087	0.095		455.5	0.045	0.043	0.043	0.043	0.043	0.044	0.054		455.5	0.045	0.043	0.045	0.045	0.043	0.044	0.043		455.5	0.046	0.046	0.045	0.035	0.043	0.046	0.033
456	0.045	0.005	0.088	0.095		456	0.045	0.043	0.043	0.043	0.042	0.043	0.054		456	0.045	0.043	0.045	0.045	0.043	0.044	0.043		456	0.046	0.046	0.045	0.035	0.043	0.046	0.033
456.5	0.045	0.005	0.088	0.095		456.5	0.045	0.043	0.043	0.043	0.042	0.043	0.054		456.5	0.045	0.043	0.045	0.045	0.043	0.044	0.043		456.5	0.046	0.046	0.045	0.035	0.043	0.046	0.033
457	0.045	0.005	0.088	0.095		457	0.045	0.043	0.043	0.043	0.042	0.043	0.054		457	0.045	0.043	0.045	0.045	0.043	0.044	0.043		457	0.046	0.046	0.045	0.035	0.043	0.046	0.033
457.5	0.045	0.005	0.088	0.095		457.5	0.045	0.043	0.043	0.043	0.042	0.043	0.054		457.5	0.045	0.043	0.044	0.045	0.043	0.044	0.043		457.5	0.046	0.046	0.045	0.035	0.043	0.046	0.033
458	0.044	0.005	0.088	0.095		458	0.045	0.043	0.043	0.043	0.042	0.043	0.054		458	0.044	0.043	0.044	0.045	0.043	0.044	0.043		458	0.046	0.046	0.045	0.035	0.043	0.046	0.033
458.5	0.045	0.005	0.088	0.095		458.5	0.045	0.043	0.043	0.043	0.042	0.043	0.054		458.5	0.045	0.043	0.044	0.045	0.043	0.044	0.043		458.5	0.046	0.046	0.045	0.035	0.043	0.046	0.033
459	0.044	0.005	0.089	0.095		459	0.045	0.043	0.043	0.043	0.042	0.043	0.054		459	0.044	0.043	0.044	0.045	0.043	0.044	0.043		459	0.046	0.046	0.045	0.035	0.043	0.046	0.033
459.5	0.045	0.005	0.089	0.095		459.5	0.045	0.043	0.043	0.043	0.043	0.044	0.054		459.5	0.045	0.043	0.045	0.045	0.043	0.044	0.043		459.5	0.046	0.046	0.045	0.035	0.043	0.046	0.033
460	0.045	0.005	0.089	0.095		460	0.045	0.043	0.043	0.043	0.043	0.044	0.054		460	0.045	0.043	0.044	0.045	0.043	0.044	0.043		460	0.046	0.046	0.045	0.035	0.043	0.046	0.033
460.5	0.044	0.005	0.089	0.095		460.5	0.045	0.043	0.043	0.043	0.042	0.043	0.054		460.5	0.044	0.043	0.044	0.045	0.043	0.044	0.043		460.5	0.046	0.046	0.045	0.035	0.043	0.046	0.033
461	0.044	0.005	0.089	0.095		461	0.045	0.043	0.043	0.043	0.043	0.043	0.054		461	0.044	0.043	0.044	0.045	0.043	0.044	0.043		461	0.046	0.046	0.045	0.035	0.043	0.046	0.033
461.5	0.044	0.005	0.089	0.095		461.5	0.045	0.043	0.043	0.043	0.043	0.043	0.054		461.5	0.044	0.043	0.045	0.045	0.043	0.044	0.043		461.5	0.046	0.046	0.045	0.035	0.043	0.046	0.033
462	0.044	0.005	0.089	0.095		462	0.045	0.043	0.043	0.043	0.043	0.044	0.054		462	0.044	0.043	0.045	0.045	0.043	0.044	0.043		462	0.046	0.046	0.045	0.035	0.043	0.046	0.033
462.5	0.044	0.005	0.09	0.095		462.5	0.045	0.043	0.043	0.043	0.043	0.044	0.054		462.5	0.044	0.043	0.044	0.045	0.043	0.044	0.043		462.5	0.046	0.046	0.045	0.035	0.043	0.046	0.033
463	0.044	0.005	0.09	0.095		463	0.045	0.043	0.043	0.043	0.043	0.044	0.054		463	0.044	0.043	0.044	0.045	0.043	0.044	0.043		463	0.046	0.046	0.045	0.035	0.043	0.046	0.033
463.5	0.044	0.005	0.09	0.095		463.5	0.045	0.043	0.043	0.043	0.043	0.043	0.054		463.5	0.044	0.043	0.044	0.045	0.043	0.044	0.043		463.5	0.046	0.046	0.045	0.035	0.043	0.046	0.033
464	0.044	0.005	0.09	0.095		464	0.045	0.043	0.043	0.043	0.043	0.044	0.054		464	0.044	0.043	0.045	0.045	0.043	0.044	0.043		464	0.046	0.046	0.045	0.035	0.043	0.046	0.033
464.5	0.044	0.005	0.09	0.094		464.5	0.045	0.043	0.043	0.043	0.043	0.044	0.054		464.5	0.044	0.043	0.045	0.045	0.043	0.044	0.043		464.5	0.046	0.046	0.045	0.035	0.043	0.046	0.033
465	0.044	0.005	0.09	0.094		465	0.045	0.043	0.043	0.043	0.043	0.044	0.054		465	0.044	0.043	0.045	0.045	0.043	0.044	0.043		465	0.046	0.046	0.045	0.035	0.043	0.046	0.033
465.5	0.044	0.005	0.09	0.094		465.5	0.045	0.043	0.043	0.043	0.043	0.043	0.054		465.5	0.044	0.043	0.044	0.045	0.043	0.044	0.043		465.5	0.046	0.046	0.045	0.035	0.043	0.046	0.033
466	0.044	0.005	0.09	0.094		466	0.045	0.043	0.043	0.043	0.043	0.043	0.054		466	0.044	0.043	0.044	0.045	0.043	0.044	0.043		466	0.046	0.046	0.045	0.035	0.043	0.045	0.033
466.5	0.044	0.005	0.09	0.094		466.5	0.045	0.043	0.043	0.043	0.043	0.043	0.054		466.5	0.044	0.043	0.044	0.045	0.043	0.044	0.043		466.5	0.046	0.046	0.045	0.035	0.043	0.046	0.033
467	0.044	0.005	0.09	0.094		467	0.045	0.043	0.043	0.043	0.043	0.043	0.054		467	0.044	0.043	0.044	0.045	0.043	0.044	0.043		467	0.046	0.046	0.045	0.035	0.043	0.046	0.033
467.5	0.044	0.005	0.091	0.094		467.5	0.045	0.043	0.043	0.043	0.042	0.043	0.054		467.5	0.044	0.043	0.044	0.045	0.043	0.044	0.043		467.5	0.046	0.046	0.045	0.035	0.043	0.045	0.033
468	0.044	0.005	0.091	0.094		468	0.045	0.043	0.043	0.043	0.043	0.043	0.054		468	0.044	0.043	0.044	0.045	0.043	0.044	0.043		468	0.046	0.046	0.045	0.035	0.043	0.045	0.033
468.5	0.044	0.005	0.091	0.094		468.5	0.045	0.043	0.043	0.043	0.042	0.043	0.054		468.5	0.044	0.043	0.044	0.045	0.043	0.044	0.043		468.5	0.046	0.046	0.045	0.035	0.043	0.045	0.033
469	0.044	0.005	0.091	0.094		469	0.045	0.043	0.043	0.043	0.042	0.043	0.054		469	0.044	0.043	0.044	0.045	0.043	0.044	0.043		469	0.046	0.046	0.045	0.035	0.043	0.046	0.033
469.5	0.044	0.005	0.091	0.094		469.5	0.045	0.043	0.043	0.043	0.043	0.043	0.054		469.5	0.044	0.043	0.044	0.045	0.043	0.044	0.043		469.5	0.046	0.046	0.045	0.035	0.043	0.045	0.033
470	0.044	0.005	0.091	0.094		470	0.045	0.043	0.043	0.043	0.043	0.043	0.054		470	0.044	0.043	0.044	0.045	0.043	0.044	0.043		470	0.046	0.046	0.045	0.035	0.043	0.046	0.033
470.5	0.044	0.005	0.091	0.094		470.5	0.045	0.043	0.043	0.043	0.043	0.043	0.054		470.5	0.044	0.043	0.044	0.045	0.043	0.044	0.043		470.5	0.046	0.046	0.045	0.035	0.043	0.045	0.033
471	0.044	0.005	0.091	0.094		471	0.045	0.043	0.043	0.043	0.043	0.043	0.054		471	0.044	0.043	0.044	0.045	0.043	0.044	0.043		471	0.046	0.046	0.045	0.035	0.043	0.045	0.033
471.5	0.044	0.005	0.091	0.094		471.5	0.045	0.043	0.043	0.043	0.043	0.044	0.054		471.5	0.044	0.043	0.044	0.045	0.043	0.044	0.043		471.5	0.046	0.046	0.045	0.035	0.043	0.046	0.033
472	0.044	0.005	0.091	0.094		472	0.045	0.043	0.043	0.043	0.043	0.043	0.054		472	0.044	0.043	0.044	0.045	0.043	0.044	0.043		472	0.046	0.046	0.045	0.035	0.043	0.045	0.033
472.5	0.044	0.005	0.091	0.094		472.5	0.045	0.043	0.043	0.043	0.042	0.043	0.054		472.5	0.044	0.043	0.044	0.045	0.043	0.044	0.043		472.5	0.046	0.046	0.045	0.035	0.043	0.045	0.033
473	0.044	0.005	0.091	0.094		473	0.045	0.043	0.043	0.043	0.042	0.043	0.054		473	0.044	0.043	0.044	0.045	0.043	0.044	0.042		473	0.046	0.046	0.045	0.035	0.043	0.045	0.033
473.5	0.044	0.005	0.091	0.094		473.5	0.045	0.043	0.043	0.043	0.043	0.043	0.054		473.5	0.044	0.043	0.044	0.045	0.043	0.044	0.043		473.5	0.046	0.046	0.045	0.035	0.043	0.045	0.033
474	0.044	0.005	0.091	0.094		474	0.045	0.043	0.043	0.043	0.042	0.043	0.054		474	0.044	0.043	0.044	0.045	0.043	0.044	0.043		474	0.046	0.046	0.045	0.035	0.043	0.045	0.033
474.5	0.044	0.005	0.091	0.094		474.5	0.045	0.043	0.043	0.043	0.042	0.043	0.054		474.5	0.044	0.043	0.044	0.045	0.043	0.044	0.042		474.5	0.046	0.046	0.045	0.035	0.043	0.045	0.033
475	0.044	0.005	0.091	0.094		475	0.045	0.043	0.043	0.043	0.043	0.043	0.054		475	0.044	0.043	0.044	0.045	0.043	0.044	0.043		475	0.046	0.046	0.045	0.035	0.043	0.045	0.033
475.5	0.044	0.005	0.092	0.094		475.5	0.045	0.043	0.043	0.043	0.042	0.043	0.054		475.5	0.044	0.043	0.044	0.045	0.043	0.044	0.042		475.5	0.046	0.046	0.045	0.035	0.043	0.045	0.033
476	0.044	0.005	0.092	0.094		476	0.045	0.043	0.043	0.043	0.042	0.043	0.054		476	0.044	0.043	0.044	0.045	0.043	0.044	0.042		476	0.046	0.046	0.045	0.035	0.043	0.045	0.033
476.5	0.044	0.005	0.092	0.094		476.5	0.045	0.043	0.043	0.043	0.042	0.043	0.054		476.5	0.044	0.043	0.044	0.045	0.043	0.044	0.043		476.5	0.046	0.046	0.045	0.035	0.043	0.045	0.033
477	0.044	0.005	0.092	0.093		477	0.045	0.043	0.043	0.043	0.042	0.043	0.054		477	0.044	0.043	0.044	0.045	0.043	0.044	0.043		477	0.046	0.046	0.045	0.035	0.043	0.045	0.033
477.5	0.044	0.005	0.092	0.093		477.5	0.045	0.043	0.043	0.043	0.042	0.043	0.054		477.5	0.044	0.043	0.044	0.045	0.043	0.044	0.042		477.5	0.046	0.046	0.045	0.035	0.043	0.045	0.033
478	0.044	0.005	0.092	0.093		478	0.045	0.043	0.043	0.042	0.042	0.043	0.054		478	0.044	0.043	0.044	0.045	0.043	0.044	0.042		478	0.046	0.046	0.045	0.035	0.043	0.045	0.033
478.5	0.044	0.005	0.092	0.093		478.5	0.045	0.043	0.043	0.042	0.042	0.043	0.054		478.5	0.044	0.043	0.044	0.045	0.043	0.044	0.042		478.5	0.046	0.046	0.045	0.035	0.043	0.045	0.033
479	0.044	0.005	0.092	0.093		479	0.045	0.043	0.043	0.042	0.042	0.043	0.054		479	0.044	0.043	0.044	0.045	0.043	0.044	0.042		479	0.046	0.046	0.045	0.035	0.043	0.045	0.033
479.5	0.044	0.005	0.092	0.093		479.5	0.045	0.043	0.043	0.042	0.042	0.043	0.054		479.5	0.044	0.043	0.044	0.045	0.043	0.044	0.042		479.5	0.046	0.046	0.045	0.035	0.043	0.045	0.033
480	0.044	0.005	0.092	0.093		480	0.045	0.043	0.043	0.042	0.042	0.043	0.054		480	0.044	0.043	0.044	0.045	0.043	0.044	0.042		480	0.046	0.046	0.045	0.035	0.043	0.045	0.033
480.5	0.044	0.005	0.092	0.093		480.5	0.045	0.043	0.043	0.042	0.042	0.043	0.054		480.5	0.044	0.043	0.044	0.045	0.043	0.044	0.042		480.5	0.046	0.046	0.045	0.035	0.043	0.045	0.033
481	0.044	0.005	0.092	0.093		481	0.045	0.043	0.043	0.042	0.042	0.043	0.054		481	0.044	0.043	0.044	0.045	0.043	0.044	0.042		481	0.046	0.046	0.045	0.035	0.043	0.045	0.033
481.5	0.044	0.005	0.092	0.093		481.5	0.045	0.043	0.043	0.042	0.042	0.043	0.054		481.5	0.044	0.043	0.044	0.045	0.043	0.044	0.042		481.5	0.046	0.046	0.045	0.035	0.043	0.045	0.033
482	0.044	0.005	0.092	0.093		482	0.045	0.043	0.043	0.042	0.042	0.043	0.054		482	0.044	0.043	0.044	0.045	0.043	0.044	0.042		482	0.046	0.046	0.045	0.035	0.043	0.045	0.033
482.5	0.044	0.005	0.092	0.093		482.5	0.045	0.043	0.043	0.042	0.042	0.043	0.054		482.5	0.044	0.043	0.044	0.045	0.043	0.044	0.042		482.5	0.046	0.046	0.045	0.035	0.043	0.045	0.033
483	0.044	0.005	0.092	0.093		483	0.045	0.043	0.043	0.042	0.042	0.043	0.054		483	0.044	0.043	0.044	0.045	0.043	0.044	0.042		483	0.046	0.046	0.045	0.035	0.043	0.045	0.033
483.5	0.044	0.005	0.092	0.093		483.5	0.045	0.043	0.043	0.042	0.042	0.043	0.054		483.5	0.044	0.043	0.044	0.045	0.043	0.044	0.042		483.5	0.046	0.045	0.045	0.035	0.043	0.045	0.033
484	0.044	0.005	0.092	0.093		484	0.044	0.043	0.043	0.042	0.042	0.043	0.054		484	0.044	0.043	0.044	0.045	0.043	0.044	0.042		484	0.046	0.045	0.045	0.035	0.043	0.045	0.033
484.5	0.044	0.005	0.092	0.093		484.5	0.045	0.043	0.043	0.042	0.042	0.043	0.054		484.5	0.044	0.043	0.044	0.045	0.043	0.044	0.042		484.5	0.046	0.045	0.045	0.035	0.043	0.045	0.033
485	0.044	0.005	0.092	0.093		485	0.044	0.043	0.043	0.042	0.042	0.043	0.054		485	0.044	0.043	0.044	0.045	0.043	0.044	0.042		485	0.046	0.045	0.045	0.035	0.043	0.045	0.033
485.5	0.044	0.005	0.092	0.093		485.5	0.044	0.043	0.043	0.042	0.042	0.043	0.054		485.5	0.044	0.043	0.044	0.045	0.043	0.044	0.042		485.5	0.046	0.045	0.045	0.035	0.043	0.045	0.033
486	0.044	0.005	0.092	0.093		486	0.044	0.043	0.043	0.042	0.042	0.043	0.054		486	0.044	0.043	0.044	0.045	0.043	0.044	0.042		486	0.046	0.045	0.045	0.035	0.043	0.045	0.033
486.5	0.044	0.005	0.092	0.093		486.5	0.044	0.043	0.043	0.042	0.042	0.043	0.054		486.5	0.044	0.043	0.044	0.045	0.043	0.044	0.042		486.5	0.046	0.045	0.045	0.035	0.043	0.045	0.033
487	0.044	0.005	0.092	0.093		487	0.044	0.043	0.043	0.042	0.042	0.043	0.054		487	0.044	0.043	0.044	0.045	0.043	0.044	0.042		487	0.046	0.045	0.045	0.035	0.043	0.045	0.033
487.5	0.044	0.005	0.091	0.093		487.5	0.044	0.043	0.043	0.042	0.042	0.043	0.054		487.5	0.044	0.043	0.044	0.045	0.043	0.044	0.042		487.5	0.046	0.045	0.045	0.035	0.043	0.045	0.033
488	0.044	0.005	0.091	0.092		488	0.044	0.043	0.043	0.042	0.042	0.043	0.054		488	0.044	0.043	0.044	0.045	0.043	0.044	0.042		488	0.046	0.045	0.045	0.035	0.043	0.045	0.033
488.5	0.044	0.005	0.091	0.092		488.5	0.044	0.043	0.043	0.042	0.042	0.043	0.054		488.5	0.044	0.043	0.044	0.045	0.043	0.044	0.042		488.5	0.046	0.045	0.045	0.035	0.043	0.045	0.033
489	0.044	0.005	0.091	0.092		489	0.044	0.043	0.042	0.042	0.042	0.043	0.054		489	0.044	0.043	0.044	0.045	0.043	0.044	0.042		489	0.046	0.045	0.045	0.035	0.043	0.045	0.033
489.5	0.044	0.005	0.091	0.092		489.5	0.044	0.043	0.043	0.042	0.042	0.043	0.054		489.5	0.044	0.043	0.044	0.045	0.043	0.044	0.042		489.5	0.046	0.045	0.045	0.035	0.043	0.045	0.033
490	0.044	0.005	0.091	0.092		490	0.044	0.043	0.042	0.042	0.042	0.043	0.053		490	0.044	0.043	0.044	0.045	0.043	0.044	0.042		490	0.046	0.045	0.045	0.035	0.043	0.045	0.033
490.5	0.044	0.005	0.091	0.092		490.5	0.044	0.043	0.042	0.042	0.042	0.043	0.053		490.5	0.044	0.043	0.044	0.045	0.043	0.044	0.042		490.5	0.046	0.045	0.045	0.035	0.043	0.045	0.033
491	0.044	0.005	0.091	0.092		491	0.044	0.043	0.042	0.042	0.042	0.043	0.053		491	0.044	0.043	0.044	0.045	0.043	0.044	0.042		491	0.046	0.045	0.045	0.035	0.043	0.045	0.033
491.5	0.044	0.005	0.091	0.092		491.5	0.044	0.043	0.042	0.042	0.042	0.043	0.053		491.5	0.044	0.043	0.044	0.045	0.043	0.044	0.042		491.5	0.045	0.045	0.045	0.035	0.043	0.045	0.033
492	0.044	0.005	0.091	0.092		492	0.044	0.043	0.042	0.042	0.042	0.043	0.053		492	0.044	0.043	0.044	0.045	0.043	0.044	0.042		492	0.045	0.045	0.045	0.035	0.043	0.045	0.033
492.5	0.044	0.005	0.091	0.092		492.5	0.044	0.043	0.042	0.042	0.042	0.043	0.053		492.5	0.044	0.043	0.044	0.045	0.043	0.044	0.042		492.5	0.045	0.045	0.045	0.035	0.043	0.045	0.033
493	0.044	0.005	0.091	0.092		493	0.044	0.043	0.042	0.042	0.042	0.043	0.053		493	0.044	0.043	0.044	0.045	0.043	0.044	0.042		493	0.046	0.045	0.045	0.035	0.043	0.045	0.033
493.5	0.044	0.005	0.091	0.092		493.5	0.044	0.043	0.042	0.042	0.042	0.043	0.053		493.5	0.044	0.043	0.044	0.045	0.043	0.044	0.042		493.5	0.045	0.045	0.045	0.035	0.043	0.045	0.033
494	0.044	0.005	0.09	0.092		494	0.044	0.043	0.042	0.042	0.042	0.043	0.053		494	0.044	0.043	0.044	0.045	0.043	0.044	0.042		494	0.046	0.045	0.045	0.035	0.043	0.045	0.033
494.5	0.044	0.005	0.09	0.092		494.5	0.044	0.043	0.042	0.042	0.042	0.043	0.053		494.5	0.044	0.043	0.044	0.045	0.043	0.044	0.042		494.5	0.045	0.045	0.045	0.035	0.043	0.045	0.033
495	0.044	0.005	0.09	0.092		495	0.044	0.043	0.042	0.042	0.042	0.043	0.053		495	0.044	0.043	0.044	0.045	0.043	0.044	0.042		495	0.045	0.045	0.045	0.035	0.043	0.045	0.033
495.5	0.044	0.005	0.09	0.092		495.5	0.044	0.043	0.042	0.042	0.042	0.043	0.053		495.5	0.044	0.043	0.044	0.045	0.043	0.044	0.042		495.5	0.045	0.045	0.045	0.035	0.043	0.045	0.033
496	0.044	0.005	0.09	0.091		496	0.044	0.043	0.042	0.042	0.042	0.043	0.053		496	0.044	0.043	0.044	0.045	0.043	0.044	0.042		496	0.045	0.045	0.045	0.035	0.043	0.045	0.033
496.5	0.044	0.005	0.09	0.091		496.5	0.044	0.043	0.042	0.042	0.042	0.043	0.053		496.5	0.044	0.043	0.044	0.045	0.043	0.044	0.042		496.5	0.045	0.045	0.044	0.034	0.043	0.045	0.033
497	0.044	0.005	0.09	0.091		497	0.044	0.043	0.042	0.042	0.042	0.043	0.053		497	0.044	0.043	0.044	0.045	0.043	0.044	0.042		497	0.045	0.045	0.045	0.034	0.043	0.045	0.033
497.5	0.044	0.005	0.089	0.091		497.5	0.044	0.043	0.042	0.042	0.042	0.043	0.053		497.5	0.044	0.043	0.044	0.045	0.043	0.044	0.042		497.5	0.045	0.045	0.044	0.034	0.043	0.045	0.033
498	0.044	0.005	0.089	0.091		498	0.044	0.043	0.042	0.042	0.042	0.043	0.053		498	0.044	0.043	0.044	0.045	0.043	0.044	0.042		498	0.045	0.045	0.044	0.034	0.043	0.045	0.032
498.5	0.044	0.005	0.089	0.091		498.5	0.044	0.043	0.042	0.042	0.042	0.043	0.053		498.5	0.044	0.043	0.044	0.045	0.043	0.044	0.042		498.5	0.045	0.045	0.044	0.034	0.043	0.045	0.032
499	0.044	0.005	0.089	0.091		499	0.044	0.043	0.042	0.042	0.042	0.043	0.053		499	0.044	0.043	0.044	0.045	0.043	0.044	0.042		499	0.045	0.045	0.044	0.034	0.043	0.045	0.032
499.5	0.044	0.005	0.089	0.091		499.5	0.044	0.043	0.042	0.042	0.042	0.043	0.053		499.5	0.044	0.043	0.044	0.045	0.043	0.044	0.042		499.5	0.045	0.045	0.044	0.034	0.043	0.045	0.032
500	0.044	0.005	0.089	0.091		500	0.044	0.043	0.042	0.042	0.042	0.043	0.053		500	0.044	0.043	0.044	0.045	0.043	0.044	0.042		500	0.045	0.045	0.044	0.034	0.043	0.045	0.032
500.5	0.044	0.005	0.088	0.091		500.5	0.044	0.043	0.042	0.042	0.042	0.043	0.053		500.5	0.044	0.042	0.044	0.045	0.043	0.044	0.042		500.5	0.045	0.045	0.044	0.034	0.043	0.045	0.032
501	0.044	0.005	0.088	0.091		501	0.044	0.043	0.042	0.042	0.042	0.043	0.053		501	0.044	0.042	0.044	0.045	0.043	0.044	0.042		501	0.045	0.045	0.044	0.034	0.043	0.045	0.032
501.5	0.044	0.005	0.088	0.091		501.5	0.044	0.043	0.042	0.042	0.042	0.043	0.053		501.5	0.044	0.042	0.044	0.045	0.043	0.044	0.042		501.5	0.045	0.045	0.044	0.034	0.043	0.045	0.032
502	0.044	0.005	0.088	0.091		502	0.044	0.043	0.042	0.042	0.042	0.043	0.053		502	0.044	0.042	0.044	0.045	0.043	0.044	0.042		502	0.045	0.045	0.044	0.034	0.043	0.045	0.032
502.5	0.044	0.005	0.088	0.091		502.5	0.044	0.043	0.042	0.042	0.042	0.043	0.053		502.5	0.044	0.042	0.044	0.045	0.043	0.044	0.042		502.5	0.045	0.045	0.044	0.034	0.043	0.045	0.032
503	0.044	0.005	0.087	0.09		503	0.044	0.043	0.042	0.042	0.042	0.043	0.053		503	0.044	0.042	0.044	0.045	0.043	0.044	0.042		503	0.045	0.045	0.044	0.034	0.043	0.045	0.032
503.5	0.044	0.005	0.087	0.09		503.5	0.044	0.043	0.042	0.042	0.042	0.043	0.053		503.5	0.044	0.042	0.044	0.045	0.043	0.044	0.042		503.5	0.045	0.045	0.044	0.034	0.043	0.045	0.032
504	0.044	0.005	0.087	0.09		504	0.044	0.043	0.042	0.042	0.042	0.043	0.053		504	0.044	0.042	0.044	0.045	0.043	0.044	0.042		504	0.045	0.045	0.044	0.034	0.043	0.045	0.032
504.5	0.044	0.005	0.087	0.09		504.5	0.044	0.043	0.042	0.042	0.042	0.043	0.053		504.5	0.044	0.042	0.044	0.045	0.043	0.043	0.042		504.5	0.045	0.045	0.044	0.034	0.043	0.045	0.032
505	0.044	0.005	0.086	0.09		505	0.044	0.043	0.042	0.042	0.042	0.043	0.053		505	0.044	0.042	0.044	0.045	0.043	0.043	0.042		505	0.045	0.045	0.044	0.034	0.043	0.045	0.032
505.5	0.044	0.005	0.086	0.09		505.5	0.044	0.043	0.042	0.042	0.042	0.043	0.053		505.5	0.044	0.042	0.044	0.044	0.043	0.043	0.042		505.5	0.045	0.045	0.044	0.034	0.043	0.045	0.032
506	0.044	0.005	0.086	0.09		506	0.044	0.043	0.042	0.042	0.042	0.043	0.053		506	0.044	0.042	0.044	0.044	0.042	0.043	0.042		506	0.045	0.045	0.044	0.034	0.042	0.045	0.032
506.5	0.044	0.005	0.086	0.09		506.5	0.044	0.043	0.042	0.042	0.042	0.043	0.053		506.5	0.044	0.042	0.044	0.044	0.042	0.043	0.042		506.5	0.045	0.045	0.044	0.034	0.042	0.044	0.032
507	0.044	0.005	0.086	0.09		507	0.044	0.043	0.042	0.042	0.042	0.043	0.053		507	0.044	0.042	0.044	0.044	0.042	0.043	0.042		507	0.045	0.045	0.044	0.034	0.042	0.044	0.032
507.5	0.044	0.005	0.085	0.09		507.5	0.044	0.043	0.042	0.042	0.042	0.043	0.053		507.5	0.044	0.042	0.044	0.044	0.042	0.043	0.042		507.5	0.045	0.045	0.044	0.034	0.042	0.044	0.032
508	0.044	0.005	0.085	0.09		508	0.044	0.043	0.042	0.042	0.042	0.043	0.053		508	0.044	0.042	0.044	0.044	0.042	0.043	0.042		508	0.045	0.045	0.044	0.034	0.042	0.044	0.032
508.5	0.044	0.005	0.085	0.09		508.5	0.044	0.043	0.042	0.042	0.042	0.043	0.053		508.5	0.044	0.042	0.044	0.044	0.042	0.043	0.042		508.5	0.045	0.045	0.044	0.034	0.042	0.044	0.032
509	0.044	0.005	0.085	0.09		509	0.044	0.043	0.042	0.042	0.042	0.043	0.053		509	0.044	0.042	0.044	0.044	0.042	0.043	0.042		509	0.045	0.045	0.044	0.034	0.042	0.044	0.032
509.5	0.044	0.005	0.084	0.09		509.5	0.044	0.042	0.042	0.042	0.042	0.043	0.053		509.5	0.044	0.042	0.044	0.044	0.042	0.043	0.042		509.5	0.045	0.045	0.044	0.034	0.042	0.044	0.032
510	0.044	0.005	0.084	0.089		510	0.044	0.042	0.042	0.042	0.042	0.043	0.053		510	0.044	0.042	0.044	0.044	0.042	0.043	0.042		510	0.045	0.045	0.044	0.034	0.042	0.044	0.032
510.5	0.044	0.005	0.084	0.089		510.5	0.044	0.042	0.042	0.042	0.042	0.043	0.053		510.5	0.044	0.042	0.044	0.044	0.042	0.043	0.042		510.5	0.045	0.045	0.044	0.034	0.042	0.044	0.032
511	0.044	0.005	0.084	0.089		511	0.044	0.042	0.042	0.042	0.042	0.042	0.053		511	0.044	0.042	0.044	0.044	0.042	0.043	0.042		511	0.045	0.045	0.044	0.034	0.042	0.044	0.032
511.5	0.044	0.005	0.083	0.089		511.5	0.044	0.042	0.042	0.042	0.042	0.042	0.053		511.5	0.044	0.042	0.044	0.044	0.042	0.043	0.042		511.5	0.045	0.045	0.044	0.034	0.042	0.044	0.032
512	0.044	0.005	0.083	0.089		512	0.044	0.042	0.042	0.042	0.042	0.042	0.053		512	0.044	0.042	0.044	0.044	0.042	0.043	0.042		512	0.045	0.045	0.044	0.034	0.042	0.044	0.032
512.5	0.044	0.005	0.083	0.089		512.5	0.044	0.042	0.042	0.042	0.042	0.042	0.053		512.5	0.044	0.042	0.044	0.044	0.042	0.043	0.042		512.5	0.045	0.045	0.044	0.034	0.042	0.044	0.032
513	0.044	0.005	0.083	0.089		513	0.044	0.042	0.042	0.042	0.042	0.042	0.053		513	0.044	0.042	0.044	0.044	0.042	0.043	0.042		513	0.045	0.045	0.044	0.034	0.042	0.044	0.032
513.5	0.044	0.005	0.082	0.089		513.5	0.044	0.042	0.042	0.042	0.042	0.042	0.053		513.5	0.044	0.042	0.044	0.044	0.042	0.043	0.042		513.5	0.045	0.045	0.044	0.034	0.042	0.044	0.032
514	0.044	0.005	0.082	0.089		514	0.044	0.042	0.042	0.042	0.042	0.042	0.053		514	0.044	0.042	0.043	0.044	0.042	0.043	0.042		514	0.045	0.044	0.044	0.034	0.042	0.044	0.032
514.5	0.044	0.005	0.082	0.089		514.5	0.044	0.042	0.042	0.042	0.042	0.042	0.053		514.5	0.044	0.042	0.043	0.044	0.042	0.043	0.042		514.5	0.045	0.044	0.044	0.034	0.042	0.044	0.032
515	0.044	0.005	0.082	0.089		515	0.044	0.042	0.042	0.042	0.042	0.042	0.052		515	0.044	0.042	0.043	0.044	0.042	0.043	0.041		515	0.045	0.044	0.044	0.034	0.042	0.044	0.032
515.5	0.044	0.005	0.081	0.089		515.5	0.044	0.042	0.042	0.042	0.042	0.042	0.052		515.5	0.044	0.042	0.043	0.044	0.042	0.043	0.041		515.5	0.045	0.044	0.044	0.034	0.042	0.044	0.032
516	0.044	0.005	0.081	0.089		516	0.044	0.042	0.042	0.042	0.042	0.042	0.052		516	0.044	0.042	0.043	0.044	0.042	0.043	0.041		516	0.045	0.044	0.044	0.034	0.042	0.044	0.032
516.5	0.044	0.005	0.081	0.088		516.5	0.044	0.042	0.042	0.042	0.042	0.042	0.052		516.5	0.044	0.042	0.043	0.044	0.042	0.043	0.041		516.5	0.045	0.044	0.044	0.034	0.042	0.044	0.032
517	0.044	0.005	0.081	0.088		517	0.044	0.042	0.042	0.042	0.042	0.042	0.052		517	0.044	0.042	0.043	0.044	0.042	0.043	0.041		517	0.045	0.044	0.044	0.034	0.042	0.044	0.032
517.5	0.044	0.005	0.08	0.088		517.5	0.044	0.042	0.042	0.042	0.042	0.042	0.052		517.5	0.044	0.042	0.043	0.044	0.042	0.043	0.041		517.5	0.045	0.044	0.044	0.034	0.042	0.044	0.032
518	0.043	0.005	0.08	0.088		518	0.044	0.042	0.042	0.042	0.041	0.042	0.052		518	0.043	0.042	0.043	0.044	0.042	0.043	0.041		518	0.045	0.044	0.044	0.034	0.042	0.044	0.032
518.5	0.043	0.005	0.08	0.088		518.5	0.044	0.042	0.042	0.042	0.041	0.042	0.052		518.5	0.043	0.042	0.043	0.044	0.042	0.043	0.041		518.5	0.045	0.044	0.044	0.033	0.042	0.044	0.032
519	0.043	0.005	0.08	0.088		519	0.044	0.042	0.042	0.042	0.041	0.042	0.052		519	0.043	0.042	0.043	0.044	0.042	0.043	0.041		519	0.045	0.044	0.044	0.033	0.042	0.044	0.032
519.5	0.043	0.005	0.079	0.088		519.5	0.044	0.042	0.042	0.042	0.041	0.042	0.052		519.5	0.043	0.042	0.043	0.044	0.042	0.043	0.041		519.5	0.045	0.044	0.044	0.033	0.042	0.044	0.032
520	0.043	0.005	0.079	0.088		520	0.044	0.042	0.042	0.042	0.041	0.042	0.052		520	0.043	0.042	0.043	0.044	0.042	0.043	0.041		520	0.045	0.044	0.044	0.033	0.042	0.044	0.032
520.5	0.043	0.005	0.079	0.088		520.5	0.044	0.042	0.042	0.041	0.041	0.042	0.052		520.5	0.043	0.042	0.043	0.044	0.042	0.043	0.041		520.5	0.045	0.044	0.044	0.033	0.042	0.044	0.032
521	0.043	0.005	0.079	0.088		521	0.044	0.042	0.042	0.041	0.041	0.042	0.052		521	0.043	0.042	0.043	0.044	0.042	0.043	0.041		521	0.045	0.044	0.044	0.033	0.042	0.044	0.032
521.5	0.043	0.005	0.078	0.088		521.5	0.044	0.042	0.042	0.041	0.041	0.042	0.052		521.5	0.043	0.042	0.043	0.044	0.042	0.043	0.041		521.5	0.045	0.044	0.044	0.033	0.042	0.044	0.032
522	0.043	0.005	0.078	0.088		522	0.044	0.042	0.042	0.041	0.041	0.042	0.052		522	0.043	0.042	0.043	0.044	0.042	0.043	0.041		522	0.045	0.044	0.044	0.033	0.042	0.044	0.032
522.5	0.043	0.005	0.078	0.088		522.5	0.044	0.042	0.042	0.041	0.041	0.042	0.052		522.5	0.043	0.042	0.043	0.044	0.042	0.043	0.041		522.5	0.045	0.044	0.044	0.033	0.042	0.044	0.032
523	0.043	0.005	0.078	0.087		523	0.044	0.042	0.042	0.041	0.041	0.042	0.052		523	0.043	0.042	0.043	0.044	0.042	0.043	0.041		523	0.045	0.044	0.043	0.033	0.042	0.044	0.032
523.5	0.043	0.005	0.077	0.087		523.5	0.044	0.042	0.042	0.041	0.041	0.042	0.052		523.5	0.043	0.042	0.043	0.044	0.042	0.043	0.041		523.5	0.045	0.044	0.043	0.033	0.042	0.044	0.032
524	0.043	0.005	0.077	0.087		524	0.044	0.042	0.042	0.041	0.041	0.042	0.052		524	0.043	0.042	0.043	0.044	0.042	0.043	0.041		524	0.045	0.044	0.043	0.033	0.042	0.044	0.032
524.5	0.043	0.005	0.077	0.087		524.5	0.044	0.042	0.042	0.041	0.041	0.042	0.052		524.5	0.043	0.042	0.043	0.044	0.042	0.043	0.041		524.5	0.045	0.044	0.043	0.033	0.042	0.044	0.032
525	0.043	0.005	0.077	0.087		525	0.044	0.042	0.042	0.041	0.041	0.042	0.052		525	0.043	0.042	0.043	0.044	0.042	0.043	0.041		525	0.045	0.044	0.043	0.033	0.042	0.044	0.032
525.5	0.043	0.005	0.077	0.087		525.5	0.044	0.042	0.041	0.041	0.041	0.042	0.052		525.5	0.043	0.042	0.043	0.044	0.042	0.043	0.041		525.5	0.045	0.044	0.043	0.033	0.042	0.044	0.032
526	0.043	0.005	0.076	0.087		526	0.044	0.042	0.041	0.041	0.041	0.042	0.052		526	0.043	0.042	0.043	0.044	0.042	0.043	0.041		526	0.045	0.044	0.043	0.033	0.042	0.044	0.032
526.5	0.043	0.005	0.076	0.087		526.5	0.044	0.042	0.041	0.041	0.041	0.042	0.052		526.5	0.043	0.042	0.043	0.044	0.042	0.043	0.041		526.5	0.045	0.044	0.043	0.033	0.042	0.044	0.032
527	0.043	0.005	0.076	0.087		527	0.044	0.042	0.041	0.041	0.041	0.042	0.052		527	0.043	0.042	0.043	0.044	0.042	0.043	0.041		527	0.045	0.044	0.043	0.033	0.042	0.044	0.032
527.5	0.043	0.005	0.076	0.087		527.5	0.044	0.042	0.041	0.041	0.041	0.042	0.052		527.5	0.043	0.042	0.043	0.044	0.042	0.043	0.041		527.5	0.045	0.044	0.043	0.033	0.042	0.044	0.032
528	0.043	0.005	0.075	0.087		528	0.044	0.042	0.041	0.041	0.041	0.042	0.052		528	0.043	0.042	0.043	0.044	0.042	0.043	0.041		528	0.045	0.044	0.043	0.033	0.042	0.044	0.032
528.5	0.043	0.005	0.075	0.087		528.5	0.043	0.042	0.041	0.041	0.041	0.042	0.052		528.5	0.043	0.042	0.043	0.044	0.042	0.043	0.041		528.5	0.045	0.044	0.043	0.033	0.042	0.044	0.032
529	0.043	0.005	0.075	0.087		529	0.044	0.042	0.041	0.041	0.041	0.042	0.052		529	0.043	0.042	0.043	0.044	0.042	0.043	0.041		529	0.045	0.044	0.043	0.033	0.042	0.044	0.032
529.5	0.043	0.005	0.075	0.086		529.5	0.044	0.042	0.041	0.041	0.041	0.042	0.052		529.5	0.043	0.042	0.043	0.044	0.042	0.042	0.041		529.5	0.045	0.044	0.043	0.033	0.042	0.044	0.032
530	0.043	0.005	0.074	0.086		530	0.043	0.042	0.041	0.041	0.041	0.042	0.052		530	0.043	0.042	0.043	0.044	0.042	0.042	0.041		530	0.045	0.044	0.043	0.033	0.042	0.044	0.032
530.5	0.043	0.005	0.074	0.086		530.5	0.043	0.042	0.041	0.041	0.041	0.042	0.052		530.5	0.043	0.042	0.043	0.044	0.042	0.042	0.041		530.5	0.045	0.044	0.043	0.033	0.042	0.044	0.032
531	0.043	0.005	0.074	0.086		531	0.043	0.042	0.041	0.041	0.041	0.042	0.052		531	0.043	0.042	0.043	0.044	0.042	0.042	0.041		531	0.045	0.044	0.043	0.033	0.042	0.043	0.032
531.5	0.043	0.005	0.074	0.086		531.5	0.043	0.042	0.041	0.041	0.041	0.042	0.052		531.5	0.043	0.042	0.043	0.044	0.042	0.042	0.041		531.5	0.045	0.044	0.043	0.033	0.042	0.043	0.032
532	0.043	0.005	0.074	0.086		532	0.043	0.042	0.041	0.041	0.041	0.042	0.052		532	0.043	0.042	0.043	0.043	0.042	0.042	0.041		532	0.045	0.044	0.043	0.033	0.042	0.043	0.032
532.5	0.043	0.005	0.073	0.086		532.5	0.043	0.042	0.041	0.041	0.041	0.042	0.052		532.5	0.043	0.042	0.043	0.043	0.042	0.042	0.041		532.5	0.045	0.044	0.043	0.033	0.042	0.043	0.032
533	0.043	0.005	0.073	0.086		533	0.043	0.042	0.041	0.041	0.041	0.042	0.052		533	0.043	0.042	0.043	0.043	0.042	0.042	0.041		533	0.045	0.044	0.043	0.033	0.041	0.043	0.032
533.5	0.043	0.005	0.073	0.086		533.5	0.043	0.042	0.041	0.041	0.041	0.042	0.052		533.5	0.043	0.042	0.043	0.043	0.042	0.042	0.041		533.5	0.045	0.044	0.043	0.033	0.042	0.043	0.032
534	0.043	0.005	0.073	0.086		534	0.043	0.042	0.041	0.041	0.041	0.042	0.052		534	0.043	0.042	0.043	0.043	0.042	0.042	0.041		534	0.045	0.044	0.043	0.033	0.042	0.043	0.032
534.5	0.043	0.005	0.072	0.086		534.5	0.043	0.042	0.041	0.041	0.041	0.042	0.052		534.5	0.043	0.042	0.043	0.043	0.042	0.042	0.041		534.5	0.045	0.044	0.043	0.033	0.041	0.043	0.032
535	0.043	0.005	0.072	0.086		535	0.043	0.042	0.041	0.041	0.041	0.042	0.052		535	0.043	0.042	0.043	0.043	0.042	0.042	0.041		535	0.045	0.044	0.043	0.033	0.041	0.043	0.032
535.5	0.043	0.005	0.072	0.086		535.5	0.043	0.042	0.041	0.041	0.041	0.042	0.052		535.5	0.043	0.042	0.043	0.043	0.042	0.042	0.041		535.5	0.045	0.044	0.043	0.033	0.041	0.043	0.032
536	0.043	0.005	0.072	0.086		536	0.043	0.042	0.041	0.041	0.041	0.041	0.051		536	0.043	0.041	0.043	0.043	0.041	0.042	0.04		536	0.044	0.043	0.043	0.033	0.041	0.043	0.032
536.5	0.043	0.005	0.071	0.085		536.5	0.043	0.041	0.041	0.04	0.04	0.041	0.051		536.5	0.043	0.041	0.042	0.043	0.041	0.042	0.04		536.5	0.044	0.043	0.042	0.032	0.041	0.043	0.031
537	0.043	0.005	0.071	0.085		537	0.043	0.041	0.041	0.04	0.04	0.041	0.051		537	0.043	0.041	0.042	0.043	0.041	0.042	0.04		537	0.044	0.043	0.042	0.032	0.041	0.043	0.031
537.5	0.043	0.005	0.071	0.085		537.5	0.043	0.041	0.041	0.04	0.04	0.041	0.051		537.5	0.043	0.041	0.042	0.043	0.041	0.042	0.04		537.5	0.044	0.043	0.042	0.032	0.041	0.043	0.031
538	0.043	0.005	0.071	0.085		538	0.043	0.041	0.041	0.04	0.04	0.041	0.051		538	0.043	0.041	0.042	0.043	0.041	0.042	0.04		538	0.044	0.043	0.042	0.032	0.041	0.043	0.031
538.5	0.043	0.005	0.07	0.085		538.5	0.043	0.041	0.041	0.04	0.04	0.041	0.051		538.5	0.043	0.041	0.042	0.043	0.041	0.042	0.04		538.5	0.044	0.043	0.042	0.032	0.041	0.043	0.031
539	0.043	0.005	0.07	0.085		539	0.043	0.041	0.041	0.04	0.04	0.041	0.051		539	0.043	0.041	0.042	0.043	0.041	0.042	0.04		539	0.044	0.043	0.042	0.032	0.041	0.043	0.031
539.5	0.043	0.005	0.07	0.085		539.5	0.043	0.041	0.04	0.04	0.04	0.041	0.051		539.5	0.043	0.041	0.042	0.043	0.041	0.042	0.04		539.5	0.044	0.043	0.042	0.032	0.041	0.043	0.031
540	0.043	0.005	0.07	0.085		540	0.043	0.041	0.04	0.04	0.04	0.041	0.051		540	0.043	0.041	0.042	0.043	0.041	0.042	0.04		540	0.044	0.043	0.042	0.032	0.041	0.043	0.031
540.5	0.043	0.005	0.069	0.085		540.5	0.043	0.041	0.04	0.04	0.04	0.041	0.051		540.5	0.043	0.041	0.042	0.043	0.041	0.042	0.04		540.5	0.044	0.043	0.042	0.032	0.041	0.043	0.031
541	0.043	0.005	0.069	0.085		541	0.043	0.041	0.04	0.04	0.04	0.041	0.051		541	0.043	0.041	0.042	0.043	0.041	0.042	0.04		541	0.044	0.043	0.042	0.032	0.041	0.043	0.031
541.5	0.043	0.005	0.069	0.085		541.5	0.043	0.041	0.04	0.04	0.04	0.041	0.051		541.5	0.043	0.041	0.042	0.043	0.041	0.042	0.04		541.5	0.044	0.043	0.042	0.032	0.041	0.043	0.031
542	0.043	0.005	0.069	0.085		542	0.043	0.041	0.04	0.04	0.04	0.041	0.051		542	0.043	0.041	0.042	0.043	0.041	0.041	0.04		542	0.044	0.043	0.042	0.032	0.041	0.042	0.031
542.5	0.043	0.005	0.068	0.085		542.5	0.043	0.041	0.04	0.04	0.04	0.041	0.051		542.5	0.043	0.041	0.042	0.043	0.041	0.041	0.04		542.5	0.044	0.043	0.042	0.032	0.041	0.042	0.031
543	0.043	0.005	0.068	0.085		543	0.043	0.041	0.04	0.04	0.04	0.041	0.05		543	0.043	0.041	0.042	0.043	0.041	0.041	0.04		543	0.044	0.043	0.042	0.032	0.041	0.042	0.031
543.5	0.043	0.005	0.068	0.084		543.5	0.043	0.041	0.04	0.04	0.04	0.041	0.05		543.5	0.043	0.041	0.042	0.042	0.041	0.041	0.04		543.5	0.044	0.043	0.042	0.032	0.041	0.042	0.031
544	0.043	0.005	0.068	0.084		544	0.043	0.041	0.04	0.04	0.04	0.041	0.05		544	0.043	0.041	0.042	0.042	0.041	0.041	0.04		544	0.044	0.043	0.042	0.032	0.041	0.042	0.031
544.5	0.043	0.005	0.067	0.084		544.5	0.043	0.041	0.04	0.04	0.04	0.041	0.05		544.5	0.043	0.041	0.042	0.042	0.041	0.041	0.04		544.5	0.044	0.043	0.042	0.032	0.041	0.042	0.031
545	0.042	0.005	0.067	0.084		545	0.043	0.041	0.04	0.04	0.04	0.041	0.05		545	0.042	0.041	0.042	0.042	0.041	0.041	0.04		545	0.044	0.043	0.042	0.032	0.041	0.042	0.031
545.5	0.042	0.005	0.067	0.084		545.5	0.043	0.041	0.04	0.04	0.04	0.041	0.05		545.5	0.042	0.041	0.042	0.042	0.041	0.041	0.04		545.5	0.044	0.043	0.042	0.032	0.041	0.042	0.031
546	0.042	0.005	0.067	0.084		546	0.043	0.041	0.04	0.04	0.04	0.041	0.05		546	0.042	0.041	0.042	0.042	0.041	0.041	0.04		546	0.044	0.043	0.042	0.032	0.041	0.042	0.031
546.5	0.042	0.005	0.067	0.084		546.5	0.043	0.041	0.04	0.04	0.04	0.041	0.05		546.5	0.042	0.041	0.042	0.042	0.041	0.041	0.04		546.5	0.044	0.043	0.042	0.032	0.04	0.042	0.031
547	0.042	0.005	0.066	0.084		547	0.042	0.041	0.04	0.04	0.04	0.041	0.05		547	0.042	0.041	0.042	0.042	0.04	0.041	0.04		547	0.044	0.043	0.042	0.032	0.04	0.042	0.031
547.5	0.042	0.005	0.066	0.084		547.5	0.042	0.041	0.04	0.04	0.04	0.041	0.05		547.5	0.042	0.041	0.042	0.042	0.04	0.041	0.04		547.5	0.044	0.043	0.042	0.032	0.04	0.042	0.031
548	0.042	0.005	0.066	0.084		548	0.043	0.041	0.04	0.04	0.04	0.041	0.05		548	0.042	0.041	0.042	0.042	0.041	0.041	0.04		548	0.044	0.043	0.042	0.032	0.04	0.042	0.031
548.5	0.042	0.005	0.066	0.084		548.5	0.042	0.041	0.04	0.04	0.04	0.041	0.05		548.5	0.042	0.041	0.042	0.042	0.04	0.041	0.04		548.5	0.044	0.043	0.042	0.032	0.04	0.042	0.031
549	0.042	0.005	0.065	0.084		549	0.042	0.041	0.04	0.04	0.04	0.041	0.05		549	0.042	0.041	0.042	0.042	0.04	0.041	0.04		549	0.044	0.043	0.042	0.032	0.04	0.042	0.031
549.5	0.042	0.005	0.065	0.084		549.5	0.042	0.041	0.04	0.04	0.04	0.041	0.05		549.5	0.042	0.041	0.042	0.042	0.04	0.041	0.04		549.5	0.044	0.043	0.042	0.032	0.04	0.042	0.031
550	0.042	0.005	0.065	0.083		550	0.042	0.041	0.04	0.04	0.04	0.041	0.05		550	0.042	0.041	0.042	0.042	0.04	0.041	0.04		550	0.044	0.043	0.042	0.032	0.04	0.042	0.031
550.5	0.042	0.005	0.065	0.083		550.5	0.042	0.041	0.04	0.04	0.04	0.04	0.05		550.5	0.042	0.041	0.042	0.042	0.04	0.041	0.04		550.5	0.044	0.043	0.042	0.032	0.04	0.042	0.031
551	0.042	0.005	0.064	0.083		551	0.042	0.041	0.04	0.04	0.04	0.04	0.05		551	0.042	0.041	0.042	0.042	0.04	0.041	0.04		551	0.044	0.043	0.042	0.032	0.04	0.042	0.031
551.5	0.042	0.005	0.064	0.083		551.5	0.042	0.041	0.04	0.04	0.04	0.04	0.05		551.5	0.042	0.041	0.042	0.042	0.04	0.041	0.04		551.5	0.044	0.043	0.042	0.032	0.04	0.042	0.031
552	0.042	0.005	0.064	0.083		552	0.042	0.041	0.04	0.04	0.04	0.04	0.05		552	0.042	0.041	0.042	0.042	0.04	0.041	0.04		552	0.044	0.043	0.042	0.032	0.04	0.042	0.031
552.5	0.042	0.005	0.064	0.083		552.5	0.042	0.041	0.04	0.04	0.04	0.04	0.05		552.5	0.042	0.041	0.042	0.042	0.04	0.041	0.04		552.5	0.044	0.043	0.042	0.032	0.04	0.042	0.031
553	0.042	0.005	0.064	0.083		553	0.042	0.041	0.04	0.04	0.04	0.04	0.05		553	0.042	0.041	0.042	0.042	0.04	0.041	0.04		553	0.044	0.043	0.042	0.032	0.04	0.042	0.031
553.5	0.042	0.005	0.063	0.083		553.5	0.042	0.041	0.04	0.04	0.04	0.04	0.05		553.5	0.042	0.041	0.042	0.042	0.04	0.041	0.04		553.5	0.044	0.043	0.042	0.032	0.04	0.042	0.031
554	0.042	0.005	0.063	0.083		554	0.042	0.041	0.04	0.04	0.04	0.04	0.05		554	0.042	0.041	0.042	0.042	0.04	0.041	0.04		554	0.044	0.043	0.042	0.032	0.04	0.042	0.031
554.5	0.042	0.005	0.063	0.083		554.5	0.042	0.041	0.04	0.04	0.04	0.04	0.05		554.5	0.042	0.041	0.042	0.042	0.04	0.041	0.04		554.5	0.044	0.043	0.042	0.032	0.04	0.042	0.031
555	0.042	0.005	0.063	0.083		555	0.042	0.041	0.04	0.04	0.04	0.04	0.05		555	0.042	0.041	0.042	0.042	0.04	0.041	0.039		555	0.044	0.043	0.042	0.032	0.04	0.042	0.031
555.5	0.042	0.005	0.063	0.083		555.5	0.042	0.041	0.04	0.04	0.04	0.04	0.05		555.5	0.042	0.041	0.042	0.042	0.04	0.041	0.039		555.5	0.044	0.043	0.042	0.032	0.04	0.042	0.031
556	0.042	0.005	0.062	0.083		556	0.042	0.041	0.04	0.04	0.04	0.04	0.05		556	0.042	0.041	0.042	0.042	0.04	0.041	0.039		556	0.044	0.043	0.042	0.032	0.04	0.042	0.031
556.5	0.042	0.005	0.062	0.083		556.5	0.042	0.041	0.04	0.04	0.04	0.04	0.05		556.5	0.042	0.04	0.042	0.042	0.04	0.041	0.039		556.5	0.044	0.043	0.042	0.032	0.04	0.042	0.031
557	0.042	0.005	0.062	0.083		557	0.042	0.041	0.04	0.04	0.04	0.04	0.05		557	0.042	0.04	0.042	0.042	0.04	0.041	0.039		557	0.044	0.043	0.042	0.031	0.04	0.042	0.031
557.5	0.042	0.005	0.062	0.083		557.5	0.042	0.041	0.04	0.04	0.04	0.04	0.05		557.5	0.042	0.04	0.042	0.042	0.04	0.041	0.039		557.5	0.044	0.043	0.042	0.031	0.04	0.042	0.031
558	0.042	0.005	0.062	0.082		558	0.042	0.041	0.04	0.04	0.04	0.04	0.05		558	0.042	0.04	0.042	0.042	0.04	0.041	0.039		558	0.044	0.042	0.042	0.031	0.04	0.042	0.031
558.5	0.042	0.005	0.062	0.082		558.5	0.042	0.041	0.04	0.04	0.04	0.04	0.05		558.5	0.042	0.04	0.042	0.042	0.04	0.041	0.039		558.5	0.044	0.042	0.042	0.031	0.04	0.042	0.031
559	0.042	0.005	0.061	0.082		559	0.042	0.041	0.04	0.04	0.04	0.04	0.05		559	0.042	0.04	0.042	0.042	0.04	0.041	0.039		559	0.044	0.042	0.042	0.031	0.04	0.042	0.031
559.5	0.042	0.005	0.061	0.082		559.5	0.042	0.041	0.04	0.04	0.04	0.04	0.05		559.5	0.042	0.04	0.042	0.042	0.04	0.041	0.039		559.5	0.044	0.042	0.042	0.031	0.04	0.042	0.031
560	0.042	0.005	0.061	0.082		560	0.042	0.041	0.04	0.04	0.04	0.04	0.05		560	0.042	0.04	0.042	0.042	0.04	0.041	0.039		560	0.044	0.042	0.042	0.031	0.04	0.042	0.031
560.5	0.042	0.005	0.061	0.082		560.5	0.042	0.041	0.04	0.04	0.04	0.04	0.05		560.5	0.042	0.04	0.042	0.042	0.04	0.041	0.039		560.5	0.044	0.042	0.042	0.031	0.04	0.042	0.031
561	0.042	0.005	0.061	0.082		561	0.042	0.041	0.04	0.04	0.04	0.04	0.05		561	0.042	0.04	0.042	0.042	0.04	0.041	0.039		561	0.044	0.042	0.042	0.031	0.04	0.042	0.031
561.5	0.042	0.005	0.061	0.082		561.5	0.042	0.041	0.04	0.04	0.04	0.04	0.05		561.5	0.042	0.04	0.042	0.042	0.04	0.041	0.039		561.5	0.044	0.042	0.042	0.031	0.04	0.042	0.031
562	0.042	0.005	0.061	0.082		562	0.042	0.041	0.04	0.04	0.04	0.04	0.05		562	0.042	0.04	0.042	0.042	0.04	0.041	0.039		562	0.044	0.042	0.042	0.031	0.04	0.042	0.03
562.5	0.042	0.005	0.061	0.082		562.5	0.042	0.041	0.04	0.04	0.04	0.04	0.05		562.5	0.042	0.04	0.042	0.042	0.04	0.041	0.039		562.5	0.044	0.042	0.042	0.031	0.04	0.042	0.03
563	0.042	0.005	0.06	0.082		563	0.042	0.041	0.04	0.04	0.04	0.04	0.05		563	0.042	0.04	0.042	0.042	0.04	0.041	0.039		563	0.044	0.042	0.042	0.031	0.04	0.042	0.03
563.5	0.042	0.005	0.06	0.082		563.5	0.042	0.04	0.04	0.04	0.04	0.04	0.05		563.5	0.042	0.04	0.041	0.042	0.04	0.041	0.039		563.5	0.044	0.042	0.042	0.031	0.04	0.042	0.03
564	0.042	0.005	0.06	0.082		564	0.042	0.041	0.04	0.04	0.04	0.04	0.05		564	0.042	0.04	0.041	0.042	0.04	0.041	0.039		564	0.044	0.042	0.042	0.031	0.04	0.042	0.031
564.5	0.042	0.005	0.06	0.082		564.5	0.042	0.04	0.04	0.04	0.039	0.04	0.05		564.5	0.042	0.04	0.041	0.042	0.04	0.041	0.039		564.5	0.044	0.042	0.042	0.031	0.04	0.042	0.03
565	0.042	0.005	0.06	0.082		565	0.042	0.04	0.04	0.04	0.039	0.04	0.05		565	0.042	0.04	0.041	0.042	0.04	0.041	0.039		565	0.044	0.042	0.042	0.031	0.04	0.042	0.03
565.5	0.042	0.005	0.06	0.082		565.5	0.042	0.04	0.04	0.04	0.039	0.04	0.05		565.5	0.042	0.04	0.041	0.042	0.04	0.041	0.039		565.5	0.044	0.042	0.042	0.031	0.04	0.042	0.03
566	0.042	0.005	0.06	0.081		566	0.042	0.04	0.04	0.04	0.04	0.04	0.05		566	0.042	0.04	0.041	0.042	0.04	0.041	0.039		566	0.044	0.042	0.042	0.031	0.04	0.042	0.03
566.5	0.042	0.005	0.06	0.081		566.5	0.042	0.04	0.04	0.04	0.039	0.04	0.05		566.5	0.042	0.04	0.041	0.042	0.04	0.041	0.039		566.5	0.044	0.042	0.042	0.031	0.04	0.042	0.03
567	0.042	0.005	0.06	0.081		567	0.042	0.04	0.04	0.04	0.039	0.04	0.05		567	0.042	0.04	0.041	0.042	0.04	0.041	0.039		567	0.044	0.042	0.042	0.031	0.04	0.042	0.03
567.5	0.042	0.005	0.06	0.081		567.5	0.042	0.04	0.04	0.04	0.039	0.04	0.05		567.5	0.042	0.04	0.041	0.042	0.04	0.041	0.039		567.5	0.044	0.042	0.042	0.031	0.04	0.042	0.03
568	0.042	0.005	0.06	0.081		568	0.042	0.04	0.04	0.04	0.039	0.04	0.05		568	0.042	0.04	0.041	0.042	0.04	0.041	0.039		568	0.044	0.042	0.042	0.031	0.04	0.042	0.03
568.5	0.042	0.005	0.059	0.081		568.5	0.042	0.04	0.04	0.04	0.039	0.04	0.05		568.5	0.042	0.04	0.041	0.042	0.04	0.041	0.039		568.5	0.044	0.042	0.042	0.031	0.04	0.042	0.03
569	0.042	0.005	0.059	0.081		569	0.042	0.04	0.04	0.04	0.039	0.04	0.05		569	0.042	0.04	0.041	0.042	0.04	0.041	0.039		569	0.044	0.042	0.042	0.031	0.04	0.042	0.03
569.5	0.042	0.005	0.059	0.081		569.5	0.042	0.04	0.04	0.04	0.039	0.04	0.05		569.5	0.042	0.04	0.041	0.042	0.04	0.041	0.039		569.5	0.044	0.042	0.042	0.031	0.04	0.042	0.03
570	0.042	0.005	0.059	0.081		570	0.042	0.04	0.04	0.04	0.039	0.04	0.05		570	0.042	0.04	0.041	0.042	0.04	0.041	0.039		570	0.044	0.042	0.042	0.031	0.04	0.042	0.03
570.5	0.042	0.005	0.059	0.081		570.5	0.042	0.04	0.04	0.04	0.039	0.04	0.05		570.5	0.042	0.04	0.041	0.042	0.04	0.041	0.039		570.5	0.044	0.042	0.042	0.031	0.04	0.042	0.03
571	0.042	0.005	0.059	0.081		571	0.042	0.04	0.04	0.04	0.039	0.04	0.05		571	0.042	0.04	0.041	0.042	0.04	0.041	0.039		571	0.043	0.042	0.042	0.031	0.04	0.042	0.03
571.5	0.042	0.005	0.059	0.081		571.5	0.042	0.04	0.04	0.04	0.039	0.04	0.05		571.5	0.042	0.04	0.041	0.042	0.04	0.041	0.039		571.5	0.043	0.042	0.041	0.031	0.04	0.042	0.03
572	0.042	0.005	0.059	0.081		572	0.042	0.04	0.04	0.04	0.039	0.04	0.05		572	0.042	0.04	0.041	0.042	0.04	0.041	0.039		572	0.043	0.042	0.041	0.031	0.04	0.042	0.03
572.5	0.042	0.005	0.059	0.081		572.5	0.042	0.04	0.04	0.04	0.039	0.04	0.05		572.5	0.042	0.04	0.041	0.042	0.04	0.041	0.039		572.5	0.043	0.042	0.041	0.031	0.04	0.042	0.03
573	0.042	0.005	0.059	0.081		573	0.042	0.04	0.04	0.04	0.039	0.04	0.049		573	0.042	0.04	0.041	0.042	0.04	0.041	0.039		573	0.043	0.042	0.041	0.031	0.04	0.042	0.03
573.5	0.042	0.005	0.059	0.081		573.5	0.042	0.04	0.04	0.04	0.039	0.04	0.049		573.5	0.042	0.04	0.041	0.042	0.04	0.041	0.039		573.5	0.043	0.042	0.041	0.031	0.04	0.042	0.03
574	0.042	0.005	0.059	0.081		574	0.042	0.04	0.04	0.04	0.039	0.04	0.049		574	0.042	0.04	0.041	0.042	0.04	0.041	0.039		574	0.043	0.042	0.041	0.031	0.04	0.042	0.03
574.5	0.042	0.005	0.059	0.081		574.5	0.042	0.04	0.04	0.04	0.039	0.04	0.049		574.5	0.042	0.04	0.041	0.042	0.04	0.041	0.039		574.5	0.043	0.042	0.041	0.031	0.04	0.042	0.03
575	0.042	0.005	0.059	0.08		575	0.042	0.04	0.04	0.04	0.039	0.04	0.049		575	0.042	0.04	0.041	0.042	0.04	0.041	0.039		575	0.043	0.042	0.041	0.031	0.04	0.042	0.03
575.5	0.042	0.005	0.059	0.08		575.5	0.042	0.04	0.04	0.04	0.039	0.04	0.049		575.5	0.042	0.04	0.041	0.042	0.04	0.041	0.039		575.5	0.043	0.042	0.041	0.031	0.04	0.042	0.03
576	0.042	0.005	0.059	0.08		576	0.042	0.04	0.04	0.039	0.039	0.04	0.049		576	0.042	0.04	0.041	0.042	0.04	0.041	0.039		576	0.043	0.042	0.041	0.031	0.04	0.042	0.03
576.5	0.042	0.005	0.059	0.08		576.5	0.042	0.04	0.04	0.04	0.039	0.04	0.049		576.5	0.042	0.04	0.041	0.042	0.04	0.041	0.039		576.5	0.043	0.042	0.041	0.031	0.04	0.042	0.03
577	0.042	0.005	0.058	0.08		577	0.042	0.04	0.04	0.04	0.039	0.04	0.049		577	0.042	0.04	0.041	0.042	0.04	0.041	0.039		577	0.043	0.042	0.041	0.031	0.04	0.042	0.03
577.5	0.042	0.005	0.058	0.08		577.5	0.042	0.04	0.04	0.04	0.039	0.04	0.049		577.5	0.042	0.04	0.041	0.042	0.04	0.041	0.039		577.5	0.043	0.042	0.041	0.031	0.04	0.042	0.03
578	0.042	0.005	0.058	0.08		578	0.042	0.04	0.04	0.04	0.039	0.04	0.049		578	0.042	0.04	0.041	0.042	0.04	0.041	0.039		578	0.043	0.042	0.041	0.031	0.04	0.042	0.03
578.5	0.042	0.005	0.058	0.08		578.5	0.042	0.04	0.04	0.039	0.039	0.04	0.049		578.5	0.042	0.04	0.041	0.042	0.04	0.041	0.039		578.5	0.043	0.042	0.041	0.031	0.04	0.042	0.03
579	0.042	0.005	0.058	0.08		579	0.042	0.04	0.04	0.039	0.039	0.04	0.049		579	0.042	0.04	0.041	0.042	0.04	0.041	0.039		579	0.043	0.042	0.041	0.031	0.04	0.042	0.03
579.5	0.042	0.005	0.058	0.08		579.5	0.042	0.04	0.04	0.04	0.039	0.04	0.049		579.5	0.042	0.04	0.041	0.042	0.04	0.041	0.039		579.5	0.043	0.042	0.041	0.031	0.04	0.042	0.03
580	0.042	0.005	0.058	0.08		580	0.042	0.04	0.04	0.04	0.039	0.04	0.049		580	0.042	0.04	0.041	0.042	0.04	0.041	0.039		580	0.043	0.042	0.041	0.031	0.04	0.042	0.03
580.5	0.042	0.005	0.058	0.08		580.5	0.042	0.04	0.04	0.04	0.039	0.04	0.049		580.5	0.042	0.04	0.041	0.042	0.04	0.041	0.039		580.5	0.043	0.042	0.041	0.031	0.04	0.042	0.03
581	0.042	0.005	0.058	0.08		581	0.042	0.04	0.04	0.039	0.039	0.04	0.049		581	0.042	0.04	0.041	0.042	0.04	0.041	0.039		581	0.043	0.042	0.041	0.031	0.04	0.042	0.03
581.5	0.042	0.005	0.058	0.08		581.5	0.042	0.04	0.04	0.039	0.039	0.04	0.049		581.5	0.042	0.04	0.041	0.042	0.04	0.041	0.039		581.5	0.043	0.042	0.041	0.031	0.04	0.042	0.03
582	0.042	0.005	0.058	0.08		582	0.042	0.04	0.04	0.039	0.039	0.04	0.049		582	0.042	0.04	0.041	0.042	0.04	0.041	0.039		582	0.043	0.042	0.041	0.031	0.04	0.042	0.03
582.5	0.042	0.005	0.058	0.08		582.5	0.042	0.04	0.04	0.039	0.039	0.04	0.049		582.5	0.042	0.04	0.041	0.042	0.04	0.04	0.039		582.5	0.043	0.042	0.041	0.031	0.04	0.042	0.03
583	0.042	0.005	0.058	0.08		583	0.042	0.04	0.04	0.039	0.039	0.04	0.049		583	0.042	0.04	0.041	0.042	0.04	0.04	0.039		583	0.043	0.042	0.041	0.031	0.04	0.042	0.03
583.5	0.042	0.005	0.058	0.08		583.5	0.042	0.04	0.04	0.039	0.039	0.04	0.049		583.5	0.042	0.04	0.041	0.042	0.04	0.041	0.039		583.5	0.043	0.042	0.041	0.031	0.04	0.042	0.03
584	0.042	0.005	0.058	0.08		584	0.042	0.04	0.04	0.039	0.039	0.04	0.049		584	0.042	0.04	0.041	0.042	0.04	0.041	0.039		584	0.043	0.042	0.041	0.031	0.04	0.042	0.03
584.5	0.042	0.005	0.058	0.08		584.5	0.042	0.04	0.04	0.039	0.039	0.04	0.05		584.5	0.042	0.04	0.041	0.042	0.04	0.041	0.039		584.5	0.043	0.042	0.041	0.031	0.04	0.042	0.03
585	0.042	0.005	0.058	0.079		585	0.042	0.04	0.04	0.04	0.039	0.04	0.05		585	0.042	0.04	0.041	0.042	0.04	0.04	0.039		585	0.043	0.042	0.041	0.031	0.04	0.042	0.03
585.5	0.042	0.005	0.058	0.079		585.5	0.042	0.04	0.04	0.039	0.039	0.04	0.05		585.5	0.042	0.04	0.041	0.042	0.04	0.04	0.039		585.5	0.043	0.042	0.041	0.031	0.04	0.042	0.03
586	0.042	0.005	0.058	0.079		586	0.042	0.04	0.04	0.04	0.039	0.04	0.05		586	0.042	0.04	0.041	0.042	0.04	0.041	0.039		586	0.043	0.042	0.041	0.031	0.04	0.042	0.03
586.5	0.042	0.005	0.057	0.079		586.5	0.042	0.04	0.04	0.04	0.039	0.04	0.05		586.5	0.042	0.04	0.041	0.042	0.04	0.04	0.039		586.5	0.043	0.042	0.041	0.031	0.04	0.042	0.03
587	0.042	0.005	0.057	0.079		587	0.042	0.04	0.04	0.04	0.039	0.04	0.05		587	0.042	0.04	0.041	0.042	0.04	0.041	0.039		587	0.043	0.042	0.041	0.031	0.04	0.042	0.03
587.5	0.042	0.005	0.057	0.079		587.5	0.042	0.04	0.04	0.04	0.039	0.04	0.05		587.5	0.042	0.04	0.041	0.042	0.04	0.041	0.039		587.5	0.043	0.042	0.041	0.031	0.04	0.042	0.03
588	0.042	0.005	0.057	0.079		588	0.042	0.04	0.04	0.04	0.039	0.04	0.05		588	0.042	0.04	0.041	0.042	0.04	0.041	0.039		588	0.043	0.042	0.041	0.031	0.04	0.042	0.03
588.5	0.042	0.005	0.057	0.079		588.5	0.042	0.04	0.04	0.04	0.039	0.04	0.05		588.5	0.042	0.04	0.041	0.042	0.04	0.041	0.039		588.5	0.043	0.042	0.041	0.031	0.04	0.042	0.03
589	0.042	0.005	0.057	0.079		589	0.042	0.04	0.04	0.04	0.039	0.04	0.05		589	0.042	0.04	0.041	0.042	0.04	0.041	0.039		589	0.043	0.042	0.041	0.031	0.04	0.042	0.03
589.5	0.042	0.005	0.057	0.079		589.5	0.042	0.04	0.04	0.04	0.039	0.04	0.05		589.5	0.042	0.04	0.041	0.042	0.04	0.041	0.039		589.5	0.043	0.042	0.041	0.031	0.04	0.042	0.03
590	0.042	0.005	0.057	0.079		590	0.042	0.04	0.04	0.04	0.039	0.04	0.05		590	0.042	0.04	0.041	0.042	0.04	0.041	0.039		590	0.043	0.042	0.041	0.031	0.04	0.042	0.03
590.5	0.042	0.005	0.057	0.079		590.5	0.042	0.04	0.04	0.04	0.039	0.04	0.05		590.5	0.042	0.04	0.041	0.042	0.04	0.041	0.039		590.5	0.043	0.042	0.041	0.031	0.04	0.042	0.03
591	0.042	0.005	0.057	0.079		591	0.042	0.04	0.04	0.04	0.039	0.04	0.05		591	0.042	0.04	0.041	0.042	0.04	0.041	0.039		591	0.043	0.042	0.041	0.031	0.04	0.042	0.03
591.5	0.042	0.005	0.057	0.079		591.5	0.042	0.04	0.04	0.04	0.039	0.04	0.05		591.5	0.042	0.04	0.041	0.042	0.04	0.041	0.039		591.5	0.043	0.042	0.041	0.031	0.04	0.042	0.03
592	0.042	0.005	0.057	0.079		592	0.042	0.04	0.04	0.04	0.039	0.04	0.05		592	0.042	0.04	0.041	0.042	0.04	0.041	0.039		592	0.043	0.042	0.041	0.031	0.04	0.042	0.03
592.5	0.042	0.005	0.057	0.079		592.5	0.042	0.04	0.04	0.04	0.039	0.04	0.05		592.5	0.042	0.04	0.041	0.042	0.04	0.041	0.039		592.5	0.043	0.042	0.041	0.031	0.04	0.042	0.03
593	0.042	0.005	0.057	0.079		593	0.042	0.04	0.04	0.04	0.039	0.04	0.05		593	0.042	0.04	0.041	0.042	0.04	0.041	0.039		593	0.043	0.042	0.041	0.031	0.04	0.042	0.03
593.5	0.042	0.005	0.057	0.079		593.5	0.042	0.04	0.04	0.04	0.04	0.04	0.05		593.5	0.042	0.04	0.041	0.042	0.04	0.041	0.039		593.5	0.043	0.042	0.041	0.031	0.04	0.042	0.03
594	0.042	0.005	0.057	0.079		594	0.042	0.04	0.04	0.04	0.039	0.04	0.05		594	0.042	0.04	0.041	0.042	0.04	0.041	0.039		594	0.043	0.042	0.041	0.031	0.04	0.042	0.03
594.5	0.042	0.005	0.057	0.079		594.5	0.042	0.04	0.04	0.04	0.04	0.04	0.05		594.5	0.042	0.04	0.041	0.042	0.04	0.041	0.039		594.5	0.043	0.042	0.041	0.031	0.04	0.042	0.03
595	0.042	0.005	0.057	0.078		595	0.042	0.04	0.04	0.04	0.04	0.04	0.05		595	0.042	0.04	0.041	0.042	0.04	0.041	0.039		595	0.043	0.042	0.041	0.031	0.04	0.042	0.03
595.5	0.042	0.005	0.057	0.078		595.5	0.042	0.04	0.04	0.04	0.04	0.04	0.05		595.5	0.042	0.04	0.041	0.042	0.04	0.041	0.039		595.5	0.044	0.042	0.041	0.031	0.04	0.042	0.03
596	0.042	0.005	0.057	0.078		596	0.042	0.04	0.04	0.04	0.04	0.04	0.05		596	0.042	0.04	0.041	0.042	0.04	0.041	0.039		596	0.044	0.042	0.041	0.031	0.04	0.042	0.03
596.5	0.042	0.005	0.057	0.078		596.5	0.042	0.04	0.04	0.04	0.04	0.04	0.05		596.5	0.042	0.04	0.041	0.042	0.04	0.041	0.039		596.5	0.044	0.042	0.041	0.031	0.04	0.042	0.03
597	0.042	0.005	0.057	0.078		597	0.042	0.04	0.04	0.04	0.04	0.04	0.05		597	0.042	0.04	0.041	0.042	0.04	0.041	0.039		597	0.044	0.042	0.042	0.031	0.04	0.042	0.03
597.5	0.042	0.005	0.057	0.078		597.5	0.042	0.04	0.04	0.04	0.04	0.04	0.05		597.5	0.042	0.04	0.042	0.042	0.04	0.041	0.039		597.5	0.044	0.042	0.042	0.031	0.04	0.042	0.03
598	0.042	0.005	0.057	0.078		598	0.042	0.04	0.04	0.04	0.04	0.04	0.05		598	0.042	0.04	0.042	0.042	0.04	0.041	0.039		598	0.044	0.042	0.042	0.031	0.04	0.042	0.031
598.5	0.042	0.005	0.057	0.078		598.5	0.042	0.041	0.04	0.04	0.04	0.04	0.05		598.5	0.042	0.04	0.042	0.042	0.04	0.041	0.039		598.5	0.044	0.042	0.042	0.031	0.04	0.042	0.031
599	0.042	0.005	0.057	0.078		599	0.042	0.041	0.04	0.04	0.04	0.04	0.05		599	0.042	0.04	0.042	0.042	0.04	0.041	0.039		599	0.044	0.042	0.042	0.031	0.04	0.042	0.031
599.5	0.042	0.005	0.057	0.078		599.5	0.042	0.041	0.04	0.04	0.04	0.04	0.05		599.5	0.042	0.04	0.042	0.042	0.04	0.041	0.039		599.5	0.044	0.042	0.042	0.031	0.04	0.042	0.031
600	0.042	0.005	0.057	0.078		600	0.042	0.041	0.04	0.04	0.04	0.04	0.05		600	0.042	0.04	0.042	0.042	0.04	0.041	0.039		600	0.044	0.042	0.042	0.031	0.04	0.042	0.031
600.5	0.042	0.005	0.057	0.078		600.5	0.042	0.041	0.04	0.04	0.04	0.04	0.05		600.5	0.042	0.04	0.042	0.042	0.04	0.041	0.039		600.5	0.044	0.042	0.042	0.031	0.04	0.042	0.031
601	0.042	0.005	0.057	0.078		601	0.042	0.041	0.04	0.04	0.04	0.04	0.05		601	0.042	0.041	0.042	0.042	0.04	0.041	0.039		601	0.044	0.042	0.042	0.031	0.04	0.042	0.031
601.5	0.042	0.005	0.057	0.078		601.5	0.042	0.041	0.04	0.04	0.04	0.04	0.05		601.5	0.042	0.041	0.042	0.042	0.04	0.041	0.039		601.5	0.044	0.042	0.042	0.031	0.04	0.042	0.031
602	0.042	0.005	0.057	0.078		602	0.042	0.041	0.04	0.04	0.04	0.04	0.05		602	0.042	0.041	0.042	0.042	0.04	0.041	0.039		602	0.044	0.042	0.042	0.031	0.04	0.042	0.031
602.5	0.042	0.005	0.057	0.078		602.5	0.042	0.041	0.04	0.04	0.04	0.04	0.05		602.5	0.042	0.041	0.042	0.042	0.04	0.041	0.039		602.5	0.044	0.042	0.042	0.031	0.04	0.042	0.031
603	0.042	0.005	0.057	0.078		603	0.042	0.041	0.04	0.04	0.04	0.04	0.05		603	0.042	0.041	0.042	0.042	0.04	0.041	0.039		603	0.044	0.042	0.042	0.031	0.04	0.042	0.031
603.5	0.042	0.005	0.057	0.078		603.5	0.042	0.041	0.04	0.04	0.04	0.04	0.05		603.5	0.042	0.041	0.042	0.042	0.04	0.041	0.039		603.5	0.044	0.042	0.042	0.031	0.04	0.042	0.031
604	0.042	0.005	0.057	0.078		604	0.042	0.041	0.04	0.04	0.04	0.04	0.05		604	0.042	0.041	0.042	0.042	0.04	0.041	0.039		604	0.044	0.042	0.042	0.031	0.04	0.042	0.031
604.5	0.042	0.005	0.057	0.078		604.5	0.042	0.041	0.04	0.04	0.04	0.04	0.05		604.5	0.042	0.041	0.042	0.042	0.04	0.041	0.039		604.5	0.044	0.042	0.042	0.031	0.04	0.042	0.031
605	0.042	0.005	0.057	0.078		605	0.042	0.041	0.04	0.04	0.04	0.04	0.05		605	0.042	0.041	0.042	0.042	0.04	0.041	0.039		605	0.044	0.042	0.042	0.031	0.04	0.042	0.031
605.5	0.042	0.005	0.057	0.077		605.5	0.042	0.041	0.04	0.04	0.04	0.04	0.05		605.5	0.042	0.041	0.042	0.042	0.04	0.041	0.039		605.5	0.044	0.042	0.042	0.031	0.04	0.042	0.031
606	0.042	0.005	0.057	0.077		606	0.042	0.041	0.04	0.04	0.04	0.04	0.05		606	0.042	0.041	0.042	0.042	0.04	0.041	0.039		606	0.044	0.042	0.042	0.031	0.04	0.042	0.031
606.5	0.042	0.005	0.057	0.077		606.5	0.042	0.041	0.04	0.04	0.04	0.04	0.05		606.5	0.042	0.041	0.042	0.042	0.04	0.041	0.039		606.5	0.044	0.042	0.042	0.031	0.04	0.042	0.031
607	0.042	0.005	0.057	0.077		607	0.042	0.041	0.04	0.04	0.04	0.04	0.05		607	0.042	0.041	0.042	0.042	0.04	0.041	0.039		607	0.044	0.042	0.042	0.031	0.04	0.042	0.031
607.5	0.042	0.005	0.057	0.077		607.5	0.042	0.041	0.04	0.04	0.04	0.04	0.05		607.5	0.042	0.041	0.042	0.042	0.04	0.041	0.039		607.5	0.044	0.042	0.042	0.031	0.04	0.042	0.031
608	0.042	0.005	0.057	0.077		608	0.042	0.041	0.04	0.04	0.04	0.04	0.05		608	0.042	0.041	0.042	0.042	0.04	0.041	0.039		608	0.044	0.042	0.042	0.031	0.04	0.042	0.031
608.5	0.042	0.005	0.057	0.077		608.5	0.042	0.041	0.04	0.04	0.04	0.04	0.05		608.5	0.042	0.04	0.042	0.042	0.04	0.041	0.039		608.5	0.044	0.042	0.042	0.031	0.04	0.042	0.031
609	0.042	0.005	0.057	0.077		609	0.042	0.041	0.04	0.04	0.04	0.04	0.05		609	0.042	0.04	0.042	0.042	0.04	0.041	0.039		609	0.044	0.042	0.042	0.031	0.04	0.042	0.031
609.5	0.042	0.005	0.057	0.077		609.5	0.042	0.041	0.04	0.04	0.04	0.04	0.05		609.5	0.042	0.04	0.042	0.042	0.04	0.041	0.039		609.5	0.044	0.042	0.042	0.031	0.04	0.042	0.031
610	0.042	0.005	0.057	0.077		610	0.042	0.041	0.04	0.04	0.04	0.04	0.05		610	0.042	0.04	0.042	0.042	0.04	0.041	0.039		610	0.044	0.042	0.042	0.031	0.04	0.042	0.031
610.5	0.042	0.005	0.057	0.077		610.5	0.042	0.041	0.04	0.04	0.04	0.04	0.05		610.5	0.042	0.04	0.042	0.042	0.04	0.041	0.039		610.5	0.044	0.042	0.042	0.031	0.04	0.042	0.031
611	0.042	0.005	0.057	0.077		611	0.042	0.041	0.04	0.04	0.04	0.04	0.05		611	0.042	0.04	0.042	0.042	0.04	0.041	0.039		611	0.044	0.042	0.042	0.031	0.04	0.042	0.031
611.5	0.042	0.005	0.057	0.077		611.5	0.042	0.041	0.04	0.04	0.04	0.04	0.05		611.5	0.042	0.04	0.042	0.042	0.04	0.041	0.039		611.5	0.044	0.042	0.042	0.031	0.04	0.042	0.031
612	0.042	0.005	0.057	0.077		612	0.042	0.041	0.04	0.04	0.04	0.04	0.05		612	0.042	0.04	0.042	0.042	0.04	0.041	0.039		612	0.044	0.042	0.042	0.031	0.04	0.042	0.031
612.5	0.042	0.005	0.057	0.077		612.5	0.042	0.041	0.04	0.04	0.04	0.04	0.05		612.5	0.042	0.04	0.042	0.042	0.04	0.041	0.039		612.5	0.044	0.042	0.042	0.031	0.04	0.042	0.031
613	0.042	0.005	0.057	0.077		613	0.042	0.041	0.04	0.04	0.04	0.04	0.05		613	0.042	0.04	0.042	0.042	0.04	0.041	0.039		613	0.044	0.042	0.042	0.031	0.04	0.042	0.031
613.5	0.042	0.005	0.057	0.077		613.5	0.042	0.041	0.04	0.04	0.04	0.04	0.05		613.5	0.042	0.04	0.042	0.042	0.04	0.041	0.039		613.5	0.044	0.042	0.042	0.031	0.04	0.042	0.031
614	0.042	0.005	0.057	0.077		614	0.042	0.041	0.04	0.04	0.04	0.04	0.05		614	0.042	0.04	0.042	0.042	0.04	0.041	0.039		614	0.044	0.042	0.042	0.031	0.04	0.042	0.031
614.5	0.042	0.005	0.057	0.077		614.5	0.042	0.041	0.04	0.04	0.04	0.04	0.05		614.5	0.042	0.04	0.042	0.042	0.04	0.041	0.039		614.5	0.044	0.042	0.042	0.031	0.04	0.042	0.031
615	0.042	0.005	0.057	0.077		615	0.042	0.041	0.04	0.04	0.04	0.04	0.05		615	0.042	0.04	0.042	0.042	0.04	0.041	0.039		615	0.044	0.042	0.042	0.031	0.04	0.042	0.031
615.5	0.042	0.005	0.057	0.076		615.5	0.042	0.041	0.04	0.04	0.04	0.04	0.05		615.5	0.042	0.04	0.042	0.042	0.04	0.041	0.039		615.5	0.044	0.042	0.042	0.031	0.04	0.042	0.031
616	0.042	0.005	0.057	0.076		616	0.042	0.041	0.04	0.04	0.04	0.04	0.05		616	0.042	0.04	0.042	0.042	0.04	0.041	0.039		616	0.044	0.042	0.042	0.031	0.04	0.042	0.031
616.5	0.042	0.005	0.057	0.076		616.5	0.042	0.041	0.04	0.04	0.04	0.04	0.05		616.5	0.042	0.04	0.042	0.042	0.04	0.041	0.039		616.5	0.044	0.042	0.042	0.031	0.04	0.042	0.031
617	0.042	0.005	0.057	0.076		617	0.042	0.041	0.04	0.04	0.04	0.04	0.05		617	0.042	0.04	0.042	0.042	0.04	0.041	0.039		617	0.044	0.042	0.042	0.031	0.04	0.042	0.031
617.5	0.042	0.005	0.057	0.076		617.5	0.042	0.041	0.04	0.04	0.04	0.04	0.05		617.5	0.042	0.04	0.042	0.042	0.04	0.041	0.039		617.5	0.044	0.042	0.042	0.031	0.04	0.042	0.031
618	0.042	0.005	0.057	0.076		618	0.042	0.041	0.04	0.04	0.04	0.04	0.05		618	0.042	0.04	0.042	0.042	0.04	0.041	0.039		618	0.044	0.042	0.042	0.031	0.04	0.042	0.031
618.5	0.042	0.005	0.057	0.076		618.5	0.042	0.041	0.04	0.04	0.04	0.04	0.05		618.5	0.042	0.04	0.042	0.042	0.04	0.041	0.039		618.5	0.044	0.042	0.042	0.031	0.04	0.042	0.03
619	0.042	0.005	0.057	0.076		619	0.042	0.041	0.04	0.04	0.04	0.04	0.05		619	0.042	0.04	0.042	0.042	0.04	0.041	0.039		619	0.044	0.042	0.042	0.031	0.04	0.042	0.03
619.5	0.042	0.005	0.057	0.076		619.5	0.042	0.041	0.04	0.04	0.04	0.04	0.05		619.5	0.042	0.04	0.042	0.042	0.04	0.041	0.039		619.5	0.044	0.042	0.042	0.031	0.04	0.042	0.03
620	0.042	0.005	0.057	0.076		620	0.042	0.041	0.04	0.04	0.04	0.04	0.05		620	0.042	0.04	0.042	0.042	0.04	0.041	0.039		620	0.044	0.042	0.042	0.031	0.04	0.042	0.03
620.5	0.042	0.005	0.056	0.076		620.5	0.042	0.041	0.04	0.04	0.04	0.04	0.05		620.5	0.042	0.04	0.042	0.042	0.04	0.041	0.039		620.5	0.044	0.042	0.042	0.031	0.04	0.042	0.03
621	0.042	0.005	0.056	0.076		621	0.042	0.041	0.04	0.04	0.04	0.04	0.05		621	0.042	0.04	0.042	0.042	0.04	0.041	0.039		621	0.044	0.042	0.042	0.031	0.04	0.042	0.03
621.5	0.042	0.005	0.056	0.076		621.5	0.042	0.041	0.04	0.04	0.04	0.04	0.05		621.5	0.042	0.04	0.042	0.042	0.04	0.041	0.039		621.5	0.044	0.042	0.042	0.031	0.04	0.042	0.03
622	0.042	0.005	0.056	0.076		622	0.042	0.041	0.04	0.04	0.04	0.04	0.05		622	0.042	0.04	0.042	0.042	0.04	0.041	0.039		622	0.044	0.042	0.042	0.031	0.04	0.042	0.03
622.5	0.042	0.005	0.057	0.076		622.5	0.042	0.041	0.04	0.04	0.04	0.04	0.05		622.5	0.042	0.04	0.042	0.042	0.04	0.041	0.039		622.5	0.044	0.042	0.042	0.031	0.04	0.042	0.03
623	0.042	0.005	0.057	0.076		623	0.042	0.041	0.04	0.04	0.04	0.04	0.05		623	0.042	0.04	0.042	0.042	0.04	0.041	0.039		623	0.044	0.042	0.042	0.031	0.04	0.042	0.03
623.5	0.042	0.005	0.056	0.076		623.5	0.042	0.041	0.04	0.04	0.04	0.04	0.05		623.5	0.042	0.04	0.042	0.042	0.04	0.041	0.039		623.5	0.044	0.042	0.042	0.031	0.04	0.042	0.03
624	0.042	0.005	0.057	0.076		624	0.042	0.041	0.04	0.04	0.04	0.04	0.05		624	0.042	0.04	0.042	0.042	0.04	0.041	0.039		624	0.044	0.042	0.042	0.031	0.04	0.042	0.03
624.5	0.042	0.005	0.056	0.076		624.5	0.042	0.041	0.04	0.04	0.04	0.04	0.05		624.5	0.042	0.04	0.042	0.042	0.04	0.041	0.039		624.5	0.044	0.042	0.041	0.031	0.04	0.042	0.03
625	0.042	0.005	0.056	0.076		625	0.042	0.041	0.04	0.04	0.04	0.04	0.05		625	0.042	0.04	0.042	0.042	0.04	0.041	0.039		625	0.044	0.042	0.042	0.031	0.04	0.042	0.03
625.5	0.042	0.005	0.056	0.075		625.5	0.042	0.041	0.04	0.04	0.04	0.04	0.05		625.5	0.042	0.04	0.042	0.042	0.04	0.041	0.039		625.5	0.044	0.042	0.042	0.031	0.04	0.042	0.03
626	0.042	0.005	0.056	0.075		626	0.042	0.041	0.04	0.04	0.04	0.04	0.05		626	0.042	0.04	0.042	0.042	0.04	0.041	0.039		626	0.044	0.042	0.042	0.031	0.04	0.042	0.03
626.5	0.042	0.005	0.056	0.075		626.5	0.042	0.041	0.04	0.04	0.04	0.04	0.05		626.5	0.042	0.04	0.042	0.042	0.04	0.041	0.039		626.5	0.044	0.042	0.042	0.031	0.04	0.042	0.03
627	0.042	0.005	0.056	0.075		627	0.042	0.041	0.04	0.04	0.04	0.04	0.05		627	0.042	0.04	0.042	0.042	0.04	0.041	0.039		627	0.044	0.042	0.042	0.031	0.04	0.042	0.03
627.5	0.042	0.005	0.056	0.075		627.5	0.042	0.041	0.04	0.04	0.04	0.04	0.05		627.5	0.042	0.04	0.042	0.042	0.04	0.041	0.039		627.5	0.044	0.042	0.042	0.031	0.04	0.042	0.03
628	0.042	0.005	0.056	0.075		628	0.042	0.041	0.04	0.04	0.04	0.04	0.05		628	0.042	0.04	0.042	0.042	0.04	0.041	0.039		628	0.044	0.042	0.042	0.031	0.04	0.042	0.03
628.5	0.042	0.005	0.056	0.075		628.5	0.042	0.041	0.04	0.04	0.04	0.04	0.05		628.5	0.042	0.04	0.042	0.042	0.04	0.041	0.039		628.5	0.044	0.042	0.042	0.031	0.04	0.042	0.03
629	0.042	0.005	0.056	0.075		629	0.042	0.041	0.04	0.04	0.04	0.04	0.05		629	0.042	0.04	0.042	0.042	0.04	0.041	0.039		629	0.044	0.042	0.042	0.031	0.04	0.042	0.03
629.5	0.042	0.005	0.056	0.075		629.5	0.042	0.04	0.04	0.04	0.04	0.04	0.05		629.5	0.042	0.04	0.042	0.042	0.04	0.041	0.039		629.5	0.044	0.042	0.042	0.031	0.04	0.042	0.03
630	0.042	0.005	0.056	0.075		630	0.042	0.04	0.04	0.04	0.04	0.04	0.05		630	0.042	0.04	0.042	0.042	0.04	0.041	0.039		630	0.043	0.042	0.041	0.031	0.04	0.042	0.03
630.5	0.042	0.005	0.056	0.075		630.5	0.042	0.04	0.04	0.04	0.04	0.04	0.05		630.5	0.042	0.04	0.042	0.042	0.04	0.041	0.039		630.5	0.043	0.042	0.041	0.031	0.04	0.042	0.03
631	0.042	0.005	0.056	0.075		631	0.042	0.04	0.04	0.04	0.04	0.04	0.05		631	0.042	0.04	0.042	0.042	0.04	0.041	0.039		631	0.043	0.042	0.041	0.031	0.04	0.042	0.03
631.5	0.042	0.005	0.056	0.075		631.5	0.042	0.04	0.04	0.04	0.04	0.04	0.05		631.5	0.042	0.04	0.042	0.042	0.04	0.041	0.039		631.5	0.044	0.042	0.041	0.031	0.04	0.042	0.03
632	0.042	0.005	0.056	0.075		632	0.042	0.04	0.04	0.04	0.04	0.04	0.05		632	0.042	0.04	0.042	0.042	0.04	0.041	0.039		632	0.044	0.042	0.041	0.031	0.04	0.042	0.03
632.5	0.042	0.005	0.056	0.075		632.5	0.042	0.04	0.04	0.04	0.04	0.04	0.05		632.5	0.042	0.04	0.042	0.042	0.04	0.041	0.039		632.5	0.044	0.042	0.041	0.031	0.04	0.042	0.03
633	0.042	0.005	0.056	0.075		633	0.042	0.04	0.04	0.04	0.04	0.04	0.05		633	0.042	0.04	0.042	0.042	0.04	0.041	0.039		633	0.044	0.042	0.041	0.031	0.04	0.042	0.03
633.5	0.042	0.005	0.056	0.075		633.5	0.042	0.04	0.04	0.04	0.04	0.04	0.05		633.5	0.042	0.04	0.042	0.042	0.04	0.041	0.039		633.5	0.044	0.042	0.041	0.031	0.04	0.042	0.03
634	0.042	0.005	0.056	0.075		634	0.042	0.04	0.04	0.04	0.04	0.04	0.05		634	0.042	0.04	0.042	0.042	0.04	0.041	0.039		634	0.043	0.042	0.041	0.031	0.04	0.042	0.03
634.5	0.042	0.005	0.056	0.075		634.5	0.042	0.04	0.04	0.04	0.04	0.04	0.05		634.5	0.042	0.04	0.042	0.042	0.04	0.041	0.039		634.5	0.043	0.042	0.041	0.031	0.04	0.042	0.03
635	0.042	0.005	0.056	0.074		635	0.042	0.04	0.04	0.04	0.04	0.04	0.05		635	0.042	0.04	0.042	0.042	0.04	0.041	0.039		635	0.043	0.042	0.041	0.031	0.04	0.042	0.03
635.5	0.042	0.005	0.056	0.074		635.5	0.042	0.04	0.04	0.04	0.04	0.04	0.05		635.5	0.042	0.04	0.042	0.042	0.04	0.041	0.039		635.5	0.043	0.042	0.041	0.031	0.04	0.042	0.03
636	0.042	0.005	0.056	0.074		636	0.042	0.04	0.04	0.04	0.04	0.04	0.05		636	0.042	0.04	0.042	0.042	0.04	0.041	0.039		636	0.043	0.042	0.041	0.031	0.04	0.042	0.03
636.5	0.042	0.005	0.056	0.074		636.5	0.042	0.04	0.04	0.04	0.04	0.04	0.05		636.5	0.042	0.04	0.041	0.042	0.04	0.041	0.039		636.5	0.043	0.042	0.041	0.031	0.04	0.042	0.03
637	0.042	0.005	0.056	0.074		637	0.042	0.04	0.04	0.04	0.04	0.04	0.05		637	0.042	0.04	0.041	0.042	0.04	0.041	0.039		637	0.043	0.042	0.041	0.031	0.04	0.042	0.03
637.5	0.042	0.005	0.056	0.074		637.5	0.042	0.04	0.04	0.04	0.04	0.04	0.05		637.5	0.042	0.04	0.041	0.042	0.04	0.041	0.039		637.5	0.043	0.042	0.041	0.031	0.04	0.042	0.03
638	0.042	0.005	0.056	0.074		638	0.042	0.04	0.04	0.04	0.04	0.04	0.05		638	0.042	0.04	0.041	0.042	0.04	0.041	0.039		638	0.043	0.042	0.041	0.031	0.04	0.042	0.03
638.5	0.042	0.005	0.056	0.074		638.5	0.042	0.04	0.04	0.04	0.04	0.04	0.05		638.5	0.042	0.04	0.041	0.042	0.04	0.041	0.039		638.5	0.043	0.042	0.041	0.031	0.04	0.042	0.03
639	0.042	0.005	0.056	0.074		639	0.042	0.04	0.04	0.04	0.04	0.04	0.05		639	0.042	0.04	0.041	0.042	0.04	0.041	0.039		639	0.043	0.042	0.041	0.031	0.04	0.042	0.03
639.5	0.042	0.005	0.056	0.074		639.5	0.042	0.04	0.04	0.04	0.04	0.04	0.05		639.5	0.042	0.04	0.041	0.041	0.04	0.04	0.039		639.5	0.043	0.042	0.041	0.031	0.04	0.042	0.03
640	0.042	0.005	0.056	0.074		640	0.042	0.04	0.04	0.04	0.04	0.04	0.05		640	0.042	0.04	0.041	0.041	0.04	0.041	0.039		640	0.043	0.042	0.041	0.031	0.04	0.042	0.03
640.5	0.042	0.005	0.056	0.074		640.5	0.042	0.04	0.04	0.04	0.04	0.04	0.05		640.5	0.042	0.04	0.041	0.042	0.04	0.041	0.039		640.5	0.043	0.042	0.041	0.031	0.04	0.042	0.03
641	0.042	0.005	0.056	0.074		641	0.042	0.04	0.04	0.04	0.04	0.04	0.05		641	0.042	0.04	0.041	0.042	0.04	0.041	0.039		641	0.043	0.042	0.041	0.031	0.04	0.042	0.03
641.5	0.042	0.005	0.057	0.074		641.5	0.042	0.04	0.04	0.04	0.04	0.04	0.05		641.5	0.042	0.04	0.041	0.042	0.04	0.041	0.039		641.5	0.043	0.042	0.041	0.031	0.04	0.042	0.03
642	0.042	0.005	0.057	0.074		642	0.042	0.04	0.04	0.04	0.04	0.04	0.05		642	0.042	0.04	0.041	0.042	0.04	0.041	0.039		642	0.043	0.042	0.041	0.031	0.04	0.042	0.03
642.5	0.042	0.005	0.057	0.074		642.5	0.042	0.04	0.04	0.04	0.04	0.04	0.05		642.5	0.042	0.04	0.042	0.042	0.04	0.041	0.039		642.5	0.043	0.042	0.041	0.031	0.04	0.042	0.03
643	0.042	0.005	0.057	0.074		643	0.042	0.04	0.04	0.04	0.04	0.04	0.05		643	0.042	0.04	0.042	0.042	0.04	0.041	0.039		643	0.043	0.042	0.041	0.031	0.04	0.042	0.03
643.5	0.042	0.005	0.057	0.074		643.5	0.042	0.04	0.04	0.04	0.04	0.04	0.05		643.5	0.042	0.04	0.042	0.042	0.04	0.041	0.039		643.5	0.043	0.042	0.041	0.031	0.04	0.042	0.03
644	0.042	0.005	0.057	0.074		644	0.042	0.04	0.04	0.04	0.04	0.04	0.05		644	0.042	0.04	0.042	0.042	0.04	0.041	0.039		644	0.043	0.042	0.041	0.031	0.04	0.042	0.03
644.5	0.042	0.005	0.057	0.074		644.5	0.042	0.04	0.04	0.04	0.04	0.04	0.05		644.5	0.042	0.04	0.042	0.042	0.04	0.041	0.039		644.5	0.043	0.042	0.041	0.031	0.04	0.042	0.03
645	0.042	0.005	0.057	0.074		645	0.042	0.041	0.04	0.04	0.04	0.04	0.05		645	0.042	0.04	0.042	0.042	0.04	0.041	0.039		645	0.043	0.042	0.041	0.031	0.04	0.042	0.03
645.5	0.042	0.005	0.057	0.073		645.5	0.042	0.041	0.04	0.04	0.04	0.04	0.05		645.5	0.042	0.04	0.042	0.042	0.04	0.041	0.039		645.5	0.044	0.042	0.041	0.031	0.04	0.042	0.03
646	0.042	0.005	0.057	0.073		646	0.042	0.041	0.04	0.04	0.04	0.04	0.05		646	0.042	0.04	0.042	0.042	0.04	0.041	0.039		646	0.043	0.042	0.041	0.031	0.04	0.042	0.03
646.5	0.042	0.005	0.057	0.073		646.5	0.042	0.041	0.04	0.04	0.04	0.04	0.05		646.5	0.042	0.04	0.042	0.042	0.04	0.041	0.039		646.5	0.044	0.042	0.041	0.031	0.04	0.042	0.03
647	0.042	0.005	0.057	0.073		647	0.042	0.041	0.04	0.04	0.04	0.04	0.05		647	0.042	0.04	0.042	0.042	0.04	0.041	0.039		647	0.044	0.042	0.041	0.031	0.04	0.042	0.03
647.5	0.042	0.005	0.056	0.073		647.5	0.042	0.041	0.04	0.04	0.04	0.04	0.05		647.5	0.042	0.04	0.042	0.042	0.04	0.041	0.039		647.5	0.044	0.042	0.041	0.031	0.04	0.042	0.03
648	0.042	0.005	0.056	0.073		648	0.042	0.041	0.04	0.04	0.04	0.04	0.05		648	0.042	0.04	0.042	0.042	0.04	0.041	0.039		648	0.044	0.042	0.041	0.031	0.04	0.042	0.03
648.5	0.042	0.005	0.056	0.073		648.5	0.042	0.041	0.04	0.04	0.04	0.04	0.05		648.5	0.042	0.04	0.042	0.042	0.04	0.041	0.039		648.5	0.044	0.042	0.041	0.031	0.04	0.042	0.03
649	0.042	0.005	0.056	0.073		649	0.042	0.041	0.04	0.04	0.04	0.04	0.05		649	0.042	0.04	0.042	0.042	0.04	0.041	0.039		649	0.044	0.042	0.041	0.031	0.04	0.042	0.03
649.5	0.042	0.005	0.056	0.073		649.5	0.042	0.041	0.04	0.04	0.04	0.04	0.05		649.5	0.042	0.04	0.042	0.042	0.04	0.041	0.039		649.5	0.044	0.042	0.041	0.031	0.04	0.042	0.03
650	0.042	0.005	0.056	0.073		650	0.042	0.041	0.04	0.04	0.04	0.04	0.05		650	0.042	0.04	0.042	0.042	0.04	0.041	0.039		650	0.044	0.042	0.041	0.031	0.04	0.042	0.03
650.5	0.042	0.005	0.056	0.073		650.5	0.042	0.041	0.04	0.04	0.04	0.04	0.05		650.5	0.042	0.04	0.042	0.042	0.04	0.041	0.039		650.5	0.044	0.042	0.041	0.031	0.04	0.042	0.03
651	0.042	0.005	0.056	0.073		651	0.042	0.041	0.04	0.04	0.04	0.04	0.05		651	0.042	0.04	0.042	0.042	0.04	0.041	0.039		651	0.044	0.042	0.041	0.031	0.04	0.042	0.03
651.5	0.042	0.005	0.056	0.073		651.5	0.042	0.041	0.04	0.04	0.04	0.04	0.05		651.5	0.042	0.04	0.042	0.042	0.04	0.041	0.039		651.5	0.044	0.042	0.041	0.031	0.04	0.042	0.03
652	0.042	0.005	0.056	0.073		652	0.042	0.041	0.04	0.04	0.04	0.04	0.05		652	0.042	0.04	0.042	0.042	0.04	0.041	0.039		652	0.043	0.042	0.041	0.031	0.04	0.042	0.03
652.5	0.042	0.005	0.056	0.073		652.5	0.042	0.041	0.04	0.04	0.04	0.04	0.05		652.5	0.042	0.04	0.042	0.042	0.04	0.041	0.039		652.5	0.044	0.042	0.042	0.031	0.04	0.042	0.03
653	0.042	0.005	0.056	0.073		653	0.042	0.041	0.04	0.04	0.04	0.04	0.05		653	0.042	0.04	0.042	0.042	0.04	0.041	0.039		653	0.044	0.042	0.042	0.031	0.04	0.042	0.03
653.5	0.042	0.005	0.056	0.073		653.5	0.042	0.041	0.04	0.04	0.04	0.04	0.05		653.5	0.042	0.04	0.042	0.042	0.04	0.041	0.039		653.5	0.044	0.042	0.042	0.031	0.04	0.042	0.03
654	0.042	0.005	0.056	0.073		654	0.042	0.041	0.04	0.04	0.04	0.04	0.05		654	0.042	0.04	0.042	0.042	0.04	0.041	0.039		654	0.044	0.042	0.042	0.031	0.04	0.042	0.031
654.5	0.042	0.005	0.056	0.073		654.5	0.042	0.041	0.04	0.04	0.04	0.04	0.05		654.5	0.042	0.04	0.042	0.042	0.04	0.041	0.039		654.5	0.044	0.042	0.042	0.031	0.04	0.042	0.031
655	0.042	0.005	0.056	0.072		655	0.042	0.041	0.04	0.04	0.04	0.04	0.05		655	0.042	0.04	0.042	0.042	0.04	0.041	0.039		655	0.044	0.042	0.042	0.031	0.04	0.042	0.03
655.5	0.042	0.005	0.056	0.072		655.5	0.042	0.041	0.04	0.04	0.04	0.04	0.05		655.5	0.042	0.04	0.042	0.042	0.04	0.041	0.039		655.5	0.044	0.042	0.042	0.031	0.04	0.042	0.031
656	0.042	0.005	0.056	0.072		656	0.042	0.041	0.04	0.04	0.04	0.04	0.05		656	0.042	0.041	0.042	0.042	0.04	0.041	0.039		656	0.044	0.042	0.042	0.031	0.04	0.042	0.031
656.5	0.042	0.005	0.056	0.072		656.5	0.042	0.041	0.04	0.04	0.04	0.04	0.05		656.5	0.042	0.041	0.042	0.042	0.04	0.041	0.039		656.5	0.044	0.042	0.042	0.031	0.04	0.042	0.031
657	0.042	0.005	0.056	0.072		657	0.042	0.041	0.04	0.04	0.04	0.04	0.05		657	0.042	0.041	0.042	0.042	0.04	0.041	0.039		657	0.044	0.042	0.042	0.031	0.04	0.042	0.031
657.5	0.042	0.005	0.056	0.072		657.5	0.042	0.041	0.04	0.04	0.04	0.04	0.05		657.5	0.042	0.041	0.042	0.042	0.04	0.041	0.039		657.5	0.044	0.042	0.042	0.031	0.04	0.042	0.031
658	0.042	0.005	0.056	0.072		658	0.042	0.041	0.04	0.04	0.04	0.04	0.05		658	0.042	0.041	0.042	0.042	0.04	0.041	0.039		658	0.044	0.042	0.042	0.031	0.04	0.042	0.031
658.5	0.042	0.005	0.056	0.072		658.5	0.042	0.041	0.04	0.04	0.04	0.04	0.05		658.5	0.042	0.041	0.042	0.042	0.04	0.041	0.039		658.5	0.044	0.042	0.042	0.031	0.04	0.042	0.031
659	0.042	0.005	0.056	0.072		659	0.042	0.041	0.04	0.04	0.04	0.04	0.05		659	0.042	0.041	0.042	0.042	0.04	0.041	0.039		659	0.044	0.042	0.042	0.031	0.04	0.042	0.031
659.5	0.042	0.005	0.056	0.072		659.5	0.042	0.041	0.04	0.04	0.04	0.04	0.05		659.5	0.042	0.041	0.042	0.042	0.04	0.041	0.039		659.5	0.044	0.042	0.042	0.031	0.04	0.042	0.031
660	0.042	0.005	0.056	0.072		660	0.042	0.041	0.04	0.04	0.04	0.04	0.05		660	0.042	0.041	0.042	0.042	0.04	0.041	0.04		660	0.044	0.042	0.042	0.031	0.04	0.042	0.031
660.5	0.042	0.005	0.056	0.072		660.5	0.042	0.041	0.04	0.04	0.04	0.04	0.05		660.5	0.042	0.041	0.042	0.042	0.04	0.041	0.039		660.5	0.044	0.042	0.042	0.031	0.04	0.042	0.031
661	0.042	0.005	0.056	0.072		661	0.042	0.041	0.04	0.04	0.04	0.04	0.05		661	0.042	0.041	0.042	0.042	0.04	0.041	0.04		661	0.044	0.042	0.042	0.031	0.04	0.042	0.031
661.5	0.042	0.005	0.056	0.072		661.5	0.042	0.041	0.04	0.04	0.04	0.04	0.05		661.5	0.042	0.041	0.042	0.042	0.04	0.041	0.04		661.5	0.044	0.042	0.042	0.031	0.04	0.042	0.031
662	0.042	0.005	0.056	0.072		662	0.042	0.041	0.04	0.04	0.04	0.04	0.05		662	0.042	0.041	0.042	0.042	0.04	0.041	0.04		662	0.044	0.042	0.042	0.031	0.04	0.042	0.031
662.5	0.042	0.005	0.056	0.072		662.5	0.042	0.041	0.04	0.04	0.04	0.04	0.05		662.5	0.042	0.041	0.042	0.042	0.04	0.041	0.04		662.5	0.044	0.042	0.042	0.031	0.04	0.042	0.031
663	0.042	0.005	0.056	0.072		663	0.042	0.041	0.04	0.04	0.04	0.04	0.05		663	0.042	0.041	0.042	0.042	0.04	0.041	0.04		663	0.044	0.042	0.042	0.031	0.04	0.042	0.031
663.5	0.042	0.005	0.056	0.072		663.5	0.042	0.041	0.04	0.04	0.04	0.04	0.05		663.5	0.042	0.041	0.042	0.042	0.04	0.041	0.04		663.5	0.044	0.042	0.042	0.031	0.04	0.042	0.031
664	0.042	0.005	0.056	0.072		664	0.042	0.041	0.04	0.04	0.04	0.04	0.05		664	0.042	0.041	0.042	0.042	0.04	0.041	0.039		664	0.044	0.042	0.042	0.031	0.04	0.042	0.031
664.5	0.042	0.005	0.056	0.072		664.5	0.042	0.041	0.04	0.04	0.04	0.04	0.05		664.5	0.042	0.041	0.042	0.042	0.04	0.041	0.039		664.5	0.044	0.042	0.042	0.031	0.04	0.042	0.031
665	0.042	0.005	0.056	0.072		665	0.042	0.041	0.04	0.04	0.04	0.04	0.05		665	0.042	0.041	0.042	0.042	0.04	0.041	0.04		665	0.044	0.042	0.042	0.031	0.04	0.042	0.031
665.5	0.042	0.005	0.056	0.071		665.5	0.042	0.041	0.04	0.04	0.04	0.04	0.05		665.5	0.042	0.041	0.042	0.042	0.04	0.041	0.04		665.5	0.044	0.042	0.042	0.031	0.04	0.042	0.031
666	0.042	0.005	0.056	0.071		666	0.042	0.041	0.04	0.04	0.04	0.04	0.05		666	0.042	0.041	0.042	0.042	0.04	0.041	0.039		666	0.044	0.042	0.042	0.031	0.04	0.042	0.031
666.5	0.042	0.005	0.056	0.071		666.5	0.042	0.041	0.04	0.04	0.04	0.04	0.05		666.5	0.042	0.041	0.042	0.042	0.04	0.041	0.039		666.5	0.044	0.042	0.042	0.031	0.04	0.042	0.031
667	0.042	0.005	0.056	0.071		667	0.042	0.041	0.04	0.04	0.04	0.04	0.05		667	0.042	0.041	0.042	0.042	0.04	0.041	0.04		667	0.044	0.042	0.042	0.031	0.04	0.042	0.031
667.5	0.042	0.005	0.056	0.071		667.5	0.042	0.041	0.04	0.04	0.04	0.04	0.05		667.5	0.042	0.041	0.042	0.042	0.04	0.041	0.04		667.5	0.044	0.042	0.042	0.031	0.04	0.042	0.031
668	0.042	0.005	0.056	0.071		668	0.042	0.041	0.04	0.04	0.04	0.04	0.05		668	0.042	0.041	0.042	0.042	0.04	0.041	0.04		668	0.044	0.042	0.042	0.031	0.04	0.042	0.031
668.5	0.042	0.005	0.056	0.071		668.5	0.042	0.041	0.04	0.04	0.04	0.04	0.05		668.5	0.042	0.041	0.042	0.042	0.04	0.041	0.04		668.5	0.044	0.042	0.042	0.031	0.04	0.042	0.031
669	0.042	0.005	0.056	0.071		669	0.042	0.041	0.04	0.04	0.04	0.04	0.05		669	0.042	0.041	0.042	0.042	0.04	0.041	0.039		669	0.044	0.042	0.042	0.031	0.04	0.042	0.031
669.5	0.042	0.005	0.056	0.071		669.5	0.042	0.041	0.04	0.04	0.04	0.04	0.05		669.5	0.042	0.041	0.042	0.042	0.04	0.041	0.04		669.5	0.044	0.042	0.042	0.031	0.04	0.042	0.031
670	0.042	0.005	0.056	0.071		670	0.042	0.041	0.04	0.04	0.04	0.04	0.05		670	0.042	0.041	0.042	0.042	0.04	0.041	0.04		670	0.044	0.042	0.042	0.031	0.04	0.042	0.031
670.5	0.042	0.005	0.056	0.071		670.5	0.042	0.041	0.04	0.04	0.04	0.04	0.05		670.5	0.042	0.041	0.042	0.042	0.04	0.041	0.04		670.5	0.044	0.042	0.042	0.031	0.04	0.042	0.031
671	0.042	0.005	0.056	0.071		671	0.042	0.041	0.04	0.04	0.04	0.04	0.05		671	0.042	0.041	0.042	0.042	0.04	0.041	0.04		671	0.044	0.042	0.042	0.031	0.04	0.042	0.031
671.5	0.042	0.005	0.056	0.071		671.5	0.042	0.041	0.04	0.04	0.04	0.04	0.05		671.5	0.042	0.041	0.042	0.042	0.04	0.041	0.04		671.5	0.044	0.042	0.042	0.031	0.04	0.042	0.031
672	0.042	0.005	0.056	0.071		672	0.042	0.041	0.04	0.04	0.04	0.04	0.05		672	0.042	0.041	0.042	0.042	0.04	0.041	0.04		672	0.044	0.042	0.042	0.031	0.04	0.042	0.031
672.5	0.042	0.005	0.056	0.071		672.5	0.042	0.041	0.04	0.04	0.04	0.04	0.05		672.5	0.042	0.041	0.042	0.042	0.04	0.041	0.04		672.5	0.044	0.042	0.042	0.031	0.04	0.042	0.031
673	0.042	0.005	0.056	0.071		673	0.042	0.041	0.04	0.04	0.04	0.04	0.05		673	0.042	0.041	0.042	0.042	0.04	0.041	0.04		673	0.044	0.042	0.042	0.031	0.04	0.042	0.031
673.5	0.042	0.005	0.056	0.071		673.5	0.042	0.041	0.04	0.04	0.04	0.04	0.05		673.5	0.042	0.041	0.042	0.042	0.04	0.041	0.039		673.5	0.044	0.042	0.042	0.031	0.04	0.042	0.031
674	0.042	0.005	0.056	0.071		674	0.042	0.041	0.04	0.04	0.04	0.04	0.05		674	0.042	0.041	0.042	0.042	0.04	0.041	0.04		674	0.044	0.042	0.042	0.031	0.04	0.042	0.031
674.5	0.042	0.005	0.056	0.071		674.5	0.042	0.041	0.04	0.04	0.04	0.04	0.05		674.5	0.042	0.041	0.042	0.042	0.04	0.041	0.04		674.5	0.044	0.042	0.042	0.031	0.04	0.042	0.031
675	0.042	0.005	0.056	0.071		675	0.042	0.041	0.04	0.04	0.04	0.04	0.05		675	0.042	0.041	0.042	0.042	0.04	0.041	0.04		675	0.044	0.042	0.042	0.031	0.04	0.042	0.031
675.5	0.042	0.005	0.056	0.07		675.5	0.042	0.041	0.04	0.04	0.04	0.04	0.05		675.5	0.042	0.041	0.042	0.042	0.04	0.041	0.04		675.5	0.044	0.042	0.042	0.031	0.04	0.042	0.031
676	0.042	0.005	0.056	0.07		676	0.042	0.041	0.04	0.04	0.04	0.04	0.05		676	0.042	0.041	0.042	0.042	0.04	0.041	0.04		676	0.044	0.042	0.042	0.031	0.04	0.042	0.031
676.5	0.042	0.005	0.056	0.07		676.5	0.042	0.041	0.04	0.04	0.04	0.04	0.05		676.5	0.042	0.041	0.042	0.042	0.04	0.041	0.04		676.5	0.044	0.042	0.042	0.031	0.04	0.042	0.031
677	0.042	0.005	0.056	0.07		677	0.042	0.041	0.04	0.04	0.04	0.04	0.05		677	0.042	0.041	0.042	0.042	0.04	0.041	0.04		677	0.044	0.042	0.042	0.031	0.04	0.042	0.031
677.5	0.042	0.005	0.056	0.07		677.5	0.042	0.041	0.04	0.04	0.04	0.04	0.05		677.5	0.042	0.041	0.042	0.042	0.04	0.041	0.04		677.5	0.044	0.042	0.042	0.031	0.04	0.042	0.031
678	0.042	0.005	0.056	0.07		678	0.042	0.041	0.04	0.04	0.04	0.04	0.05		678	0.042	0.041	0.042	0.042	0.04	0.041	0.04		678	0.044	0.042	0.042	0.031	0.04	0.042	0.031
678.5	0.042	0.005	0.056	0.07		678.5	0.042	0.041	0.04	0.04	0.04	0.04	0.05		678.5	0.042	0.041	0.042	0.042	0.04	0.041	0.04		678.5	0.044	0.042	0.042	0.031	0.04	0.042	0.031
679	0.042	0.005	0.056	0.07		679	0.042	0.041	0.04	0.04	0.04	0.04	0.05		679	0.042	0.041	0.042	0.042	0.04	0.041	0.04		679	0.044	0.042	0.042	0.031	0.04	0.042	0.031
679.5	0.042	0.005	0.056	0.07		679.5	0.042	0.041	0.04	0.04	0.04	0.04	0.05		679.5	0.042	0.041	0.042	0.042	0.04	0.041	0.04		679.5	0.044	0.042	0.042	0.031	0.04	0.042	0.031
680	0.042	0.005	0.056	0.07		680	0.042	0.041	0.04	0.04	0.04	0.04	0.05		680	0.042	0.041	0.042	0.042	0.04	0.041	0.04		680	0.044	0.042	0.042	0.031	0.04	0.042	0.031
680.5	0.042	0.005	0.056	0.07		680.5	0.042	0.041	0.04	0.04	0.04	0.04	0.05		680.5	0.042	0.041	0.042	0.042	0.04	0.041	0.04		680.5	0.044	0.042	0.042	0.031	0.04	0.042	0.031
681	0.042	0.005	0.056	0.07		681	0.042	0.041	0.04	0.04	0.04	0.04	0.05		681	0.042	0.041	0.042	0.042	0.04	0.041	0.04		681	0.044	0.042	0.042	0.031	0.04	0.042	0.031
681.5	0.042	0.005	0.056	0.07		681.5	0.042	0.041	0.04	0.04	0.04	0.04	0.05		681.5	0.042	0.041	0.042	0.042	0.04	0.041	0.04		681.5	0.044	0.042	0.042	0.031	0.04	0.042	0.031
682	0.042	0.005	0.056	0.07		682	0.042	0.041	0.04	0.04	0.04	0.04	0.05		682	0.042	0.041	0.042	0.042	0.04	0.041	0.04		682	0.044	0.042	0.042	0.031	0.04	0.042	0.031
682.5	0.042	0.005	0.056	0.07		682.5	0.042	0.041	0.04	0.04	0.04	0.04	0.05		682.5	0.042	0.041	0.042	0.042	0.04	0.041	0.04		682.5	0.044	0.042	0.042	0.031	0.04	0.042	0.031
683	0.042	0.005	0.056	0.07		683	0.042	0.041	0.04	0.04	0.04	0.04	0.05		683	0.042	0.041	0.042	0.042	0.04	0.041	0.04		683	0.044	0.042	0.042	0.031	0.04	0.042	0.031
683.5	0.042	0.005	0.056	0.07		683.5	0.042	0.041	0.04	0.04	0.04	0.04	0.05		683.5	0.042	0.041	0.042	0.042	0.04	0.041	0.04		683.5	0.044	0.042	0.042	0.031	0.04	0.042	0.031
684	0.042	0.005	0.056	0.07		684	0.042	0.041	0.04	0.04	0.04	0.04	0.05		684	0.042	0.041	0.042	0.042	0.04	0.041	0.04		684	0.044	0.042	0.042	0.031	0.04	0.042	0.031
684.5	0.042	0.005	0.056	0.07		684.5	0.042	0.041	0.04	0.04	0.04	0.04	0.05		684.5	0.042	0.041	0.042	0.042	0.04	0.041	0.04		684.5	0.044	0.042	0.042	0.031	0.04	0.042	0.031
685	0.042	0.005	0.056	0.07		685	0.042	0.041	0.04	0.04	0.04	0.04	0.05		685	0.042	0.041	0.042	0.042	0.04	0.041	0.04		685	0.044	0.042	0.042	0.031	0.04	0.042	0.031
685.5	0.042	0.005	0.056	0.07		685.5	0.042	0.041	0.04	0.04	0.04	0.04	0.05		685.5	0.042	0.041	0.042	0.042	0.04	0.041	0.04		685.5	0.044	0.042	0.042	0.031	0.04	0.042	0.031
686	0.042	0.005	0.056	0.07		686	0.042	0.041	0.04	0.04	0.04	0.04	0.05		686	0.042	0.041	0.042	0.042	0.04	0.041	0.04		686	0.044	0.042	0.042	0.031	0.04	0.042	0.031
686.5	0.042	0.005	0.056	0.07		686.5	0.042	0.041	0.04	0.04	0.04	0.04	0.05		686.5	0.042	0.041	0.042	0.042	0.04	0.041	0.04		686.5	0.044	0.042	0.042	0.031	0.04	0.042	0.031
687	0.042	0.005	0.056	0.069		687	0.042	0.041	0.04	0.04	0.04	0.04	0.05		687	0.042	0.041	0.042	0.042	0.04	0.041	0.04		687	0.044	0.042	0.042	0.031	0.04	0.042	0.031
687.5	0.042	0.005	0.056	0.069		687.5	0.042	0.041	0.04	0.04	0.04	0.04	0.05		687.5	0.042	0.041	0.042	0.042	0.04	0.041	0.04		687.5	0.044	0.042	0.042	0.031	0.04	0.042	0.031
688	0.042	0.005	0.056	0.069		688	0.042	0.041	0.04	0.04	0.04	0.04	0.05		688	0.042	0.041	0.042	0.042	0.04	0.041	0.04		688	0.044	0.042	0.042	0.031	0.04	0.042	0.031
688.5	0.042	0.005	0.056	0.069		688.5	0.042	0.041	0.04	0.04	0.04	0.04	0.05		688.5	0.042	0.041	0.042	0.042	0.04	0.041	0.04		688.5	0.044	0.042	0.042	0.031	0.04	0.042	0.031
689	0.042	0.005	0.056	0.069		689	0.042	0.041	0.04	0.04	0.04	0.04	0.05		689	0.042	0.041	0.042	0.042	0.04	0.041	0.04		689	0.044	0.042	0.042	0.031	0.04	0.042	0.031
689.5	0.042	0.005	0.056	0.069		689.5	0.042	0.041	0.04	0.04	0.04	0.04	0.05		689.5	0.042	0.041	0.042	0.042	0.04	0.041	0.04		689.5	0.044	0.042	0.042	0.031	0.04	0.042	0.031
690	0.042	0.005	0.056	0.069		690	0.042	0.041	0.04	0.04	0.04	0.04	0.05		690	0.042	0.041	0.042	0.042	0.04	0.041	0.04		690	0.044	0.042	0.042	0.031	0.04	0.042	0.031
690.5	0.042	0.005	0.056	0.069		690.5	0.042	0.041	0.04	0.04	0.04	0.04	0.05		690.5	0.042	0.041	0.042	0.042	0.04	0.041	0.04		690.5	0.044	0.042	0.042	0.031	0.04	0.042	0.031
691	0.042	0.005	0.056	0.069		691	0.042	0.041	0.04	0.04	0.04	0.04	0.05		691	0.042	0.041	0.042	0.042	0.04	0.041	0.04		691	0.044	0.042	0.042	0.031	0.04	0.042	0.031
691.5	0.042	0.005	0.056	0.069		691.5	0.042	0.041	0.04	0.04	0.04	0.04	0.05		691.5	0.042	0.041	0.042	0.042	0.04	0.041	0.04		691.5	0.044	0.042	0.042	0.031	0.04	0.042	0.031
692	0.042	0.005	0.056	0.069		692	0.042	0.041	0.04	0.04	0.04	0.04	0.05		692	0.042	0.041	0.042	0.042	0.04	0.041	0.04		692	0.044	0.042	0.042	0.031	0.04	0.042	0.031
692.5	0.042	0.005	0.056	0.069		692.5	0.042	0.041	0.04	0.04	0.04	0.04	0.05		692.5	0.042	0.041	0.042	0.042	0.04	0.041	0.04		692.5	0.044	0.042	0.042	0.031	0.04	0.042	0.031
693	0.042	0.005	0.056	0.069		693	0.042	0.041	0.04	0.04	0.04	0.04	0.05		693	0.042	0.041	0.042	0.042	0.04	0.041	0.04		693	0.044	0.042	0.042	0.031	0.04	0.042	0.031
693.5	0.042	0.005	0.056	0.069		693.5	0.042	0.041	0.04	0.04	0.04	0.04	0.05		693.5	0.042	0.041	0.042	0.042	0.04	0.041	0.04		693.5	0.044	0.042	0.042	0.031	0.04	0.042	0.031
694	0.043	0.005	0.056	0.069		694	0.042	0.041	0.04	0.04	0.04	0.04	0.05		694	0.043	0.041	0.042	0.042	0.04	0.041	0.04		694	0.044	0.042	0.042	0.031	0.04	0.042	0.031
694.5	0.043	0.005	0.056	0.069		694.5	0.042	0.041	0.04	0.04	0.04	0.04	0.05		694.5	0.043	0.041	0.042	0.042	0.041	0.041	0.04		694.5	0.044	0.042	0.042	0.031	0.041	0.042	0.031
695	0.043	0.005	0.056	0.069		695	0.042	0.041	0.04	0.04	0.04	0.04	0.05		695	0.043	0.041	0.042	0.042	0.041	0.041	0.04		695	0.044	0.042	0.042	0.031	0.041	0.042	0.031
695.5	0.043	0.005	0.056	0.069		695.5	0.042	0.041	0.04	0.04	0.04	0.04	0.05		695.5	0.043	0.041	0.042	0.042	0.041	0.041	0.04		695.5	0.044	0.042	0.042	0.031	0.041	0.042	0.031
696	0.043	0.005	0.056	0.069		696	0.042	0.041	0.04	0.04	0.04	0.04	0.05		696	0.043	0.041	0.042	0.042	0.041	0.041	0.04		696	0.044	0.042	0.042	0.031	0.041	0.042	0.031
696.5	0.043	0.005	0.056	0.069		696.5	0.042	0.041	0.04	0.04	0.04	0.04	0.05		696.5	0.043	0.041	0.042	0.042	0.041	0.041	0.04		696.5	0.044	0.042	0.042	0.031	0.041	0.042	0.031
697	0.043	0.005	0.056	0.069		697	0.042	0.041	0.041	0.04	0.04	0.04	0.05		697	0.043	0.041	0.042	0.042	0.041	0.041	0.04		697	0.044	0.042	0.042	0.031	0.041	0.042	0.031
697.5	0.043	0.005	0.056	0.069		697.5	0.042	0.041	0.041	0.04	0.04	0.041	0.05		697.5	0.043	0.041	0.042	0.042	0.041	0.041	0.041		697.5	0.044	0.042	0.042	0.031	0.041	0.042	0.031
698	0.043	0.005	0.056	0.069		698	0.042	0.041	0.041	0.04	0.04	0.041	0.05		698	0.043	0.041	0.042	0.042	0.041	0.041	0.041		698	0.044	0.042	0.042	0.031	0.041	0.042	0.031
698.5	0.043	0.005	0.056	0.069		698.5	0.042	0.041	0.041	0.04	0.04	0.041	0.05		698.5	0.043	0.041	0.042	0.042	0.041	0.041	0.041		698.5	0.044	0.042	0.042	0.031	0.041	0.042	0.031
699	0.043	0.005	0.056	0.068		699	0.042	0.041	0.041	0.04	0.04	0.041	0.05		699	0.043	0.041	0.042	0.042	0.041	0.041	0.041		699	0.044	0.043	0.042	0.031	0.041	0.042	0.031
699.5	0.043	0.005	0.056	0.068		699.5	0.042	0.041	0.041	0.04	0.04	0.041	0.05		699.5	0.043	0.041	0.042	0.042	0.041	0.041	0.041		699.5	0.044	0.043	0.042	0.031	0.041	0.042	0.031
700	0.043	0.005	0.056	0.068		700	0.042	0.041	0.041	0.04	0.04	0.041	0.05		700	0.043	0.041	0.042	0.042	0.041	0.041	0.041		700	0.044	0.043	0.042	0.032	0.041	0.042	0.031
700.5	0.001	0.005	0.056	0.068
701	0.001	0.005	0.056	0.068
701.5	0.001	0.005	0.056	0.068
702	0.001	0.005	0.056	0.068
702.5	0.001	0.005	0.056	0.068
703	0.001	0.005	0.056	0.068
703.5	0.001	0.005	0.056	0.068
704	0.001	0.005	0.056	0.068
704.5	0.001	0.005	0.056	0.068
705	0.001	0.005	0.056	0.068
705.5	0.001	0.005	0.056	0.068
706	0.001	0.005	0.056	0.068
706.5	0.001	0.005	0.056	0.068
707	0.001	0.005	0.056	0.068
707.5	0.001	0.005	0.056	0.068
708	0.001	0.005	0.056	0.068
708.5	0.001	0.005	0.056	0.068
709	0.001	0.005	0.056	0.068
709.5	0.001	0.005	0.056	0.068
710	0.001	0.005	0.056	0.068
710.5	0.001	0.005	0.056	0.068
711	0.001	0.005	0.056	0.068
711.5	0.001	0.005	0.056	0.068
712	0.001	0.005	0.056	0.068
712.5	0.001	0.005	0.056	0.068
713	0.001	0.005	0.056	0.067
713.5	0.001	0.005	0.056	0.067
714	0.001	0.005	0.056	0.067
714.5	0.001	0.005	0.056	0.067
715	0.001	0.005	0.056	0.067
715.5	0.001	0.005	0.056	0.067
716	0.001	0.005	0.056	0.067
716.5	0.001	0.005	0.056	0.067
717	0.001	0.005	0.056	0.067
717.5	0.001	0.005	0.056	0.067
718	0.001	0.005	0.056	0.067
718.5	0.001	0.005	0.056	0.067
719	0.001	0.005	0.056	0.067
719.5	0.001	0.005	0.056	0.067
720	0.001	0.005	0.056	0.067
720.5	0.001	0.005	0.056	0.067
721	0.001	0.006	0.056	0.067
721.5	0.001	0.006	0.056	0.067
722	0.001	0.006	0.056	0.067
722.5	0.001	0.006	0.056	0.067
723	0.001	0.006	0.056	0.067
723.5	0.001	0.006	0.056	0.067
724	0.001	0.006	0.056	0.067
724.5	0.001	0.006	0.056	0.067
725	0.001	0.006	0.056	0.067
725.5	0.001	0.006	0.056	0.067
726	0.001	0.006	0.056	0.067
726.5	0.001	0.006	0.056	0.066
727	0.001	0.006	0.056	0.066
727.5	0.001	0.006	0.056	0.066
728	0.001	0.006	0.056	0.066
728.5	0.001	0.006	0.056	0.066
729	0.001	0.006	0.056	0.066
729.5	0.001	0.006	0.056	0.066
730	0.002	0.006	0.056	0.066
730.5	0.002	0.006	0.056	0.066
731	0.002	0.006	0.056	0.066
731.5	0.002	0.006	0.056	0.066
732	0.002	0.006	0.056	0.066
732.5	0.002	0.006	0.056	0.066
733	0.002	0.006	0.056	0.066
733.5	0.002	0.006	0.056	0.066
734	0.002	0.006	0.056	0.066
734.5	0.002	0.006	0.056	0.066
735	0.002	0.006	0.056	0.066
735.5	0.002	0.006	0.056	0.066
736	0.002	0.006	0.056	0.066
736.5	0.002	0.006	0.056	0.066
737	0.002	0.006	0.056	0.066
737.5	0.002	0.006	0.056	0.066
738	0.002	0.006	0.056	0.066
738.5	0.002	0.006	0.056	0.066
739	0.002	0.006	0.056	0.066
739.5	0.002	0.006	0.056	0.065
740	0.002	0.006	0.056	0.065
740.5	0.002	0.006	0.056	0.065
741	0.002	0.006	0.056	0.065
741.5	0.002	0.006	0.056	0.065
742	0.002	0.006	0.056	0.065
742.5	0.002	0.006	0.056	0.065
743	0.002	0.006	0.056	0.065
743.5	0.002	0.006	0.056	0.065
744	0.002	0.006	0.056	0.065
744.5	0.002	0.006	0.056	0.065
745	0.002	0.006	0.056	0.065
745.5	0.002	0.006	0.056	0.065
746	0.002	0.006	0.056	0.065
746.5	0.002	0.006	0.056	0.065
747	0.002	0.006	0.056	0.065
747.5	0.002	0.006	0.056	0.065
748	0.002	0.006	0.056	0.065
748.5	0.002	0.006	0.056	0.065
749	0.002	0.006	0.056	0.065
749.5	0.002	0.006	0.056	0.065
750	0.002	0.006	0.056	0.064
750.5	0.002	0.006	0.056	0.064
751	0.002	0.006	0.056	0.064
751.5	0.002	0.006	0.056	0.064
752	0.002	0.006	0.056	0.064
752.5	0.002	0.006	0.056	0.064
753	0.002	0.006	0.056	0.064
753.5	0.002	0.006	0.056	0.064
754	0.002	0.006	0.056	0.064
754.5	0.002	0.006	0.056	0.064
755	0.002	0.006	0.056	0.064
755.5	0.002	0.006	0.056	0.064
756	0.002	0.006	0.056	0.064
756.5	0.002	0.006	0.056	0.064
757	0.002	0.006	0.056	0.064
757.5	0.002	0.006	0.056	0.064
758	0.002	0.006	0.056	0.064
758.5	0.002	0.006	0.056	0.064
759	0.001	0.006	0.056	0.064
759.5	0.001	0.006	0.056	0.064
760	0.002	0.006	0.056	0.064
760.5	0.002	0.006	0.056	0.063
761	0.002	0.006	0.056	0.063
761.5	0.001	0.006	0.056	0.063
762	0.001	0.006	0.056	0.063
762.5	0.001	0.006	0.056	0.063
763	0.001	0.006	0.056	0.063
763.5	0.001	0.006	0.056	0.063
764	0.001	0.006	0.056	0.063
764.5	0.001	0.006	0.056	0.063
765	0.001	0.006	0.056	0.063
765.5	0.001	0.006	0.056	0.063
766	0.001	0.006	0.056	0.063
766.5	0.001	0.006	0.056	0.063
767	0.001	0.006	0.056	0.063
767.5	0.001	0.006	0.056	0.063
768	0.001	0.006	0.056	0.063
768.5	0.001	0.006	0.056	0.063
769	0.001	0.006	0.056	0.063
769.5	0.001	0.006	0.056	0.063
770	0.001	0.006	0.056	0.063
770.5	0.001	0.006	0.056	0.062
771	0.001	0.006	0.056	0.062
771.5	0.001	0.006	0.056	0.062
772	0.001	0.006	0.056	0.062
772.5	0.001	0.006	0.056	0.062
773	0.001	0.006	0.056	0.062
773.5	0.001	0.006	0.056	0.062
774	0.001	0.006	0.056	0.062
774.5	0.001	0.006	0.056	0.062
775	0.001	0.006	0.056	0.062
775.5	0.001	0.006	0.056	0.062
776	0.001	0.006	0.056	0.062
776.5	0.001	0.006	0.056	0.062
777	0.001	0.006	0.056	0.062
777.5	0.001	0.006	0.056	0.062
778	0.001	0.006	0.056	0.062
778.5	0.001	0.006	0.056	0.062
779	0.001	0.006	0.056	0.062
779.5	0.001	0.006	0.056	0.062
780	0.001	0.006	0.056	0.062
780.5	0.001	0.006	0.056	0.061
781	0.001	0.006	0.056	0.061
781.5	0.001	0.006	0.056	0.061
782	0.001	0.006	0.056	0.061
782.5	0.001	0.006	0.056	0.061
783	0.001	0.006	0.056	0.061
783.5	0.001	0.006	0.056	0.061
784	0.001	0.006	0.056	0.061
784.5	0.001	0.006	0.056	0.061
785	0.001	0.006	0.056	0.061
785.5	0.001	0.006	0.056	0.061
786	0.001	0.006	0.056	0.061
786.5	0.001	0.006	0.056	0.061
787	0.001	0.006	0.056	0.061
787.5	0.001	0.006	0.056	0.061
788	0.001	0.006	0.056	0.061
788.5	0.001	0.006	0.056	0.061
789	0.001	0.006	0.056	0.061
789.5	0.001	0.006	0.056	0.061
790	0.001	0.006	0.056	0.061
790.5	0.001	0.006	0.056	0.061
791	0.001	0.006	0.056	0.06
791.5	0.001	0.006	0.055	0.06
792	0.001	0.006	0.055	0.06
792.5	0.001	0.006	0.055	0.06
793	0.001	0.006	0.055	0.06
793.5	0.001	0.006	0.056	0.06
794	0.001	0.006	0.055	0.06
794.5	0.001	0.006	0.055	0.06
795	0.001	0.006	0.055	0.06
795.5	0.001	0.006	0.055	0.06
796	0.001	0.006	0.055	0.06
796.5	0.001	0.006	0.055	0.06
797	0.001	0.006	0.055	0.06
797.5	0.001	0.006	0.055	0.06
798	0.001	0.006	0.055	0.06
798.5	0.001	0.006	0.055	0.06
799	0.001	0.006	0.055	0.06
799.5	0.001	0.006	0.055	0.06
800	0.001	0.006	0.055	0.06

## Sheet: Figure S3
Fig.S3
wavelength(nm)0	CYP-NADPH-0h	NADPH-3h
200	3.88	3.948
200.5	3.872	3.864
201	3.919	3.847
201.5	3.91	3.912
202	3.936	3.912
202.5	3.894	3.897
203	3.881	3.884
203.5	3.739	3.801
204	3.731	3.754
204.5	3.664	3.798
205	3.636	3.64
205.5	3.59	3.636
206	3.542	3.606
206.5	3.493	3.566
207	3.415	3.473
207.5	3.399	3.448
208	3.327	3.391
208.5	3.287	3.347
209	3.204	3.292
209.5	3.163	3.244
210	3.088	3.144
210.5	3.031	3.118
211	2.951	3.056
211.5	2.895	2.971
212	2.818	2.889
212.5	2.717	2.797
213	2.631	2.71
213.5	2.54	2.611
214	2.451	2.518
214.5	2.35	2.415
215	2.25	2.313
215.5	2.147	2.207
216	2.044	2.099
216.5	1.948	2.002
217	1.845	1.895
217.5	1.744	1.79
218	1.645	1.69
218.5	1.554	1.596
219	1.466	1.506
219.5	1.378	1.413
220	1.295	1.326
220.5	1.22	1.247
221	1.156	1.18
221.5	1.095	1.116
222	1.04	1.06
222.5	0.991	1.01
223	0.951	0.968
223.5	0.912	0.928
224	0.879	0.894
224.5	0.852	0.865
225	0.829	0.842
225.5	0.808	0.821
226	0.789	0.802
226.5	0.773	0.786
227	0.759	0.771
227.5	0.745	0.758
228	0.734	0.746
228.5	0.725	0.737
229	0.716	0.728
229.5	0.709	0.72
230	0.702	0.714
230.5	0.696	0.708
231	0.691	0.703
231.5	0.687	0.699
232	0.684	0.696
232.5	0.681	0.694
233	0.68	0.693
233.5	0.679	0.693
234	0.68	0.694
234.5	0.681	0.696
235	0.683	0.699
235.5	0.687	0.703
236	0.691	0.708
236.5	0.697	0.715
237	0.703	0.722
237.5	0.712	0.732
238	0.721	0.742
238.5	0.731	0.753
239	0.743	0.766
239.5	0.756	0.78
240	0.769	0.794
240.5	0.783	0.81
241	0.799	0.827
241.5	0.816	0.846
242	0.833	0.865
242.5	0.852	0.885
243	0.872	0.906
243.5	0.892	0.928
244	0.912	0.949
244.5	0.935	0.973
245	0.958	0.998
245.5	0.982	1.024
246	1.005	1.049
246.5	1.03	1.077
247	1.056	1.105
247.5	1.082	1.133
248	1.107	1.16
248.5	1.133	1.186
249	1.159	1.215
249.5	1.186	1.242
250	1.212	1.27
250.5	1.236	1.297
251	1.26	1.323
251.5	1.285	1.349
252	1.309	1.375
252.5	1.333	1.399
253	1.355	1.424
253.5	1.375	1.446
254	1.397	1.469
254.5	1.418	1.492
255	1.437	1.512
255.5	1.455	1.532
256	1.473	1.552
256.5	1.487	1.568
257	1.503	1.583
257.5	1.515	1.598
258	1.527	1.609
258.5	1.534	1.619
259	1.541	1.627
259.5	1.547	1.633
260	1.55	1.637
260.5	1.551	1.639
261	1.552	1.641
261.5	1.55	1.64
262	1.546	1.635
262.5	1.541	1.63
263	1.533	1.623
263.5	1.524	1.613
264	1.514	1.602
264.5	1.501	1.59
265	1.486	1.575
265.5	1.469	1.558
266	1.451	1.541
266.5	1.431	1.52
267	1.408	1.496
267.5	1.383	1.47
268	1.356	1.441
268.5	1.326	1.41
269	1.295	1.379
269.5	1.265	1.347
270	1.231	1.313
270.5	1.194	1.275
271	1.156	1.236
271.5	1.118	1.197
272	1.084	1.162
272.5	1.05	1.126
273	1.015	1.09
273.5	0.979	1.054
274	0.944	1.017
274.5	0.911	0.984
275	0.878	0.951
275.5	0.847	0.917
276	0.817	0.886
276.5	0.788	0.856
277	0.762	0.828
277.5	0.733	0.798
278	0.705	0.77
278.5	0.678	0.742
279	0.655	0.717
279.5	0.63	0.692
280	0.607	0.667
280.5	0.583	0.641
281	0.563	0.62
281.5	0.542	0.597
282	0.521	0.575
282.5	0.501	0.555
283	0.485	0.537
283.5	0.469	0.52
284	0.453	0.503
284.5	0.439	0.488
285	0.427	0.474
285.5	0.415	0.462
286	0.404	0.449
286.5	0.394	0.438
287	0.385	0.428
287.5	0.377	0.418
288	0.368	0.409
288.5	0.361	0.4
289	0.354	0.393
289.5	0.348	0.385
290	0.342	0.378
290.5	0.337	0.371
291	0.332	0.365
291.5	0.328	0.359
292	0.323	0.354
292.5	0.318	0.348
293	0.314	0.342
293.5	0.311	0.337
294	0.307	0.332
294.5	0.304	0.328
295	0.301	0.323
295.5	0.298	0.319
296	0.295	0.315
296.5	0.293	0.312
297	0.29	0.308
297.5	0.289	0.305
298	0.287	0.302
298.5	0.285	0.299
299	0.284	0.297
299.5	0.283	0.295
300	0.282	0.293
300.5	0.282	0.291
301	0.281	0.29
301.5	0.281	0.289
302	0.281	0.288
302.5	0.282	0.288
303	0.283	0.288
303.5	0.284	0.288
304	0.285	0.289
304.5	0.286	0.289
305	0.288	0.291
305.5	0.29	0.292
306	0.292	0.294
306.5	0.295	0.296
307	0.298	0.298
307.5	0.301	0.301
308	0.303	0.303
308.5	0.307	0.306
309	0.31	0.309
309.5	0.314	0.313
310	0.318	0.316
310.5	0.322	0.32
311	0.326	0.324
311.5	0.33	0.328
312	0.334	0.332
312.5	0.339	0.337
313	0.343	0.341
313.5	0.348	0.345
314	0.352	0.35
314.5	0.357	0.355
315	0.362	0.36
315.5	0.367	0.364
316	0.372	0.369
316.5	0.377	0.374
317	0.382	0.379
317.5	0.387	0.385
318	0.393	0.39
318.5	0.398	0.395
319	0.402	0.4
319.5	0.407	0.405
320	0.412	0.41
320.5	0.417	0.415
321	0.422	0.42
321.5	0.427	0.425
322	0.432	0.43
322.5	0.437	0.435
323	0.442	0.44
323.5	0.446	0.444
324	0.45	0.449
324.5	0.455	0.454
325	0.46	0.458
325.5	0.465	0.463
326	0.469	0.467
326.5	0.473	0.471
327	0.477	0.476
327.5	0.481	0.479
328	0.485	0.484
328.5	0.489	0.488
329	0.492	0.491
329.5	0.495	0.495
330	0.499	0.498
330.5	0.501	0.501
331	0.505	0.504
331.5	0.508	0.507
332	0.51	0.51
332.5	0.513	0.512
333	0.515	0.514
333.5	0.517	0.516
334	0.519	0.519
334.5	0.521	0.52
335	0.522	0.522
335.5	0.524	0.523
336	0.525	0.525
336.5	0.526	0.527
337	0.527	0.527
337.5	0.528	0.528
338	0.529	0.528
338.5	0.529	0.529
339	0.529	0.529
339.5	0.529	0.529
340	0.529	0.528
340.5	0.528	0.527
341	0.527	0.526
341.5	0.526	0.525
342	0.526	0.524
342.5	0.524	0.523
343	0.523	0.522
343.5	0.522	0.521
344	0.52	0.519
344.5	0.518	0.517
345	0.516	0.515
345.5	0.514	0.513
346	0.511	0.51
346.5	0.509	0.508
347	0.506	0.505
347.5	0.503	0.502
348	0.5	0.499
348.5	0.497	0.495
349	0.493	0.492
349.5	0.489	0.488
350	0.486	0.484
350.5	0.482	0.48
351	0.478	0.476
351.5	0.474	0.472
352	0.469	0.467
352.5	0.465	0.463
353	0.46	0.458
353.5	0.455	0.453
354	0.45	0.448
354.5	0.444	0.442
355	0.439	0.437
355.5	0.434	0.432
356	0.428	0.426
356.5	0.422	0.42
357	0.417	0.415
357.5	0.411	0.409
358	0.405	0.403
358.5	0.4	0.397
359	0.394	0.392
359.5	0.389	0.385
360	0.383	0.38
360.5	0.377	0.373
361	0.37	0.367
361.5	0.363	0.36
362	0.358	0.354
362.5	0.352	0.348
363	0.345	0.342
363.5	0.339	0.335
364	0.332	0.329
364.5	0.326	0.322
365	0.32	0.316
365.5	0.313	0.31
366	0.307	0.303
366.5	0.301	0.297
367	0.294	0.29
367.5	0.288	0.283
368	0.282	0.277
368.5	0.275	0.271
369	0.269	0.265
369.5	0.263	0.259
370	0.257	0.252
370.5	0.251	0.246
371	0.244	0.24
371.5	0.238	0.233
372	0.232	0.228
372.5	0.226	0.221
373	0.221	0.216
373.5	0.215	0.21
374	0.209	0.204
374.5	0.203	0.198
375	0.198	0.192
375.5	0.192	0.186
376	0.186	0.18
376.5	0.181	0.175
377	0.176	0.17
377.5	0.17	0.164
378	0.165	0.159
378.5	0.161	0.154
379	0.156	0.15
379.5	0.151	0.145
380	0.146	0.14
380.5	0.142	0.135
381	0.138	0.131
381.5	0.133	0.127
382	0.129	0.123
382.5	0.125	0.119
383	0.122	0.115
383.5	0.118	0.111
384	0.115	0.108
384.5	0.111	0.104
385	0.108	0.101
385.5	0.105	0.097
386	0.102	0.094
386.5	0.099	0.091
387	0.096	0.089
387.5	0.093	0.086
388	0.091	0.083
388.5	0.088	0.081
389	0.086	0.078
389.5	0.083	0.076
390	0.081	0.073
390.5	0.079	0.071
391	0.077	0.069
391.5	0.075	0.068
392	0.074	0.066
392.5	0.072	0.064
393	0.07	0.062
393.5	0.069	0.061
394	0.067	0.059
394.5	0.066	0.058
395	0.065	0.057
395.5	0.064	0.055
396	0.062	0.054
396.5	0.061	0.053
397	0.06	0.052
397.5	0.059	0.051
398	0.058	0.05
398.5	0.058	0.049
399	0.057	0.049
399.5	0.056	0.048
400	0.055	0.047
400.5	0.055	0.047
401	0.054	0.046
401.5	0.054	0.045
402	0.053	0.045
402.5	0.053	0.044
403	0.052	0.044
403.5	0.052	0.043
404	0.051	0.043
404.5	0.051	0.043
405	0.051	0.042
405.5	0.05	0.042
406	0.05	0.042
406.5	0.05	0.041
407	0.05	0.041
407.5	0.049	0.041
408	0.049	0.041
408.5	0.049	0.04
409	0.049	0.04
409.5	0.048	0.04
410	0.048	0.04
410.5	0.048	0.04
411	0.048	0.04
411.5	0.048	0.039
412	0.048	0.039
412.5	0.048	0.039
413	0.048	0.039
413.5	0.048	0.039
414	0.047	0.039
414.5	0.047	0.039
415	0.047	0.039
415.5	0.047	0.039
416	0.047	0.039
416.5	0.047	0.039
417	0.047	0.039
417.5	0.047	0.039
418	0.047	0.039
418.5	0.047	0.039
419	0.047	0.039
419.5	0.047	0.039
420	0.047	0.039
420.5	0.047	0.039
421	0.047	0.038
421.5	0.047	0.038
422	0.047	0.038
422.5	0.047	0.038
423	0.047	0.038
423.5	0.047	0.038
424	0.047	0.038
424.5	0.047	0.038
425	0.047	0.038
425.5	0.047	0.038
426	0.047	0.038
426.5	0.047	0.038
427	0.047	0.038
427.5	0.047	0.038
428	0.047	0.038
428.5	0.047	0.038
429	0.047	0.038
429.5	0.047	0.038
430	0.047	0.038
430.5	0.047	0.038
431	0.047	0.038
431.5	0.047	0.038
432	0.047	0.038
432.5	0.047	0.038
433	0.047	0.038
433.5	0.046	0.038
434	0.046	0.038
434.5	0.046	0.038
435	0.046	0.038
435.5	0.046	0.038
436	0.046	0.038
436.5	0.046	0.038
437	0.046	0.038
437.5	0.046	0.038
438	0.046	0.038
438.5	0.046	0.038
439	0.046	0.038
439.5	0.046	0.038
440	0.046	0.038
440.5	0.046	0.038
441	0.046	0.038
441.5	0.046	0.038
442	0.046	0.038
442.5	0.046	0.038
443	0.046	0.038
443.5	0.046	0.038
444	0.046	0.038
444.5	0.046	0.038
445	0.046	0.038
445.5	0.046	0.038
446	0.046	0.038
446.5	0.046	0.038
447	0.046	0.038
447.5	0.046	0.038
448	0.046	0.038
448.5	0.046	0.038
449	0.046	0.038
449.5	0.046	0.038
450	0.046	0.038
450.5	0.046	0.038
451	0.046	0.038
451.5	0.046	0.038
452	0.046	0.038
452.5	0.046	0.038
453	0.046	0.038
453.5	0.046	0.038
454	0.046	0.037
454.5	0.046	0.037
455	0.046	0.038
455.5	0.046	0.037
456	0.046	0.037
456.5	0.046	0.037
457	0.046	0.037
457.5	0.046	0.037
458	0.046	0.037
458.5	0.046	0.037
459	0.046	0.037
459.5	0.046	0.037
460	0.046	0.037
460.5	0.046	0.037
461	0.046	0.037
461.5	0.046	0.037
462	0.046	0.037
462.5	0.046	0.037
463	0.046	0.037
463.5	0.046	0.037
464	0.046	0.037
464.5	0.046	0.037
465	0.046	0.037
465.5	0.046	0.037
466	0.046	0.037
466.5	0.046	0.037
467	0.046	0.037
467.5	0.046	0.037
468	0.046	0.037
468.5	0.046	0.037
469	0.046	0.037
469.5	0.046	0.037
470	0.046	0.037
470.5	0.046	0.037
471	0.046	0.037
471.5	0.046	0.037
472	0.046	0.037
472.5	0.046	0.037
473	0.046	0.037
473.5	0.046	0.037
474	0.046	0.037
474.5	0.046	0.037
475	0.046	0.037
475.5	0.046	0.037
476	0.046	0.037
476.5	0.046	0.037
477	0.046	0.037
477.5	0.046	0.037
478	0.046	0.037
478.5	0.046	0.037
479	0.046	0.037
479.5	0.046	0.037
480	0.046	0.037
480.5	0.046	0.037
481	0.046	0.037
481.5	0.046	0.037
482	0.046	0.037
482.5	0.046	0.037
483	0.046	0.037
483.5	0.046	0.037
484	0.046	0.037
484.5	0.046	0.037
485	0.046	0.037
485.5	0.046	0.037
486	0.046	0.037
486.5	0.046	0.037
487	0.046	0.037
487.5	0.046	0.037
488	0.046	0.037
488.5	0.046	0.037
489	0.046	0.037
489.5	0.046	0.037
490	0.046	0.037
490.5	0.046	0.037
491	0.046	0.037
491.5	0.045	0.037
492	0.045	0.037
492.5	0.045	0.037
493	0.046	0.037
493.5	0.045	0.037
494	0.046	0.037
494.5	0.045	0.037
495	0.045	0.037
495.5	0.045	0.037
496	0.045	0.037
496.5	0.045	0.037
497	0.045	0.037
497.5	0.045	0.037
498	0.045	0.037
498.5	0.045	0.037
499	0.045	0.037
499.5	0.045	0.037
500	0.045	0.037
500.5	0.045	0.037
501	0.045	0.037
501.5	0.045	0.037
502	0.045	0.037
502.5	0.045	0.037
503	0.045	0.037
503.5	0.045	0.037
504	0.045	0.037
504.5	0.045	0.037
505	0.045	0.037
505.5	0.045	0.037
506	0.045	0.037
506.5	0.045	0.037
507	0.045	0.037
507.5	0.045	0.037
508	0.045	0.037
508.5	0.045	0.037
509	0.045	0.037
509.5	0.045	0.037
510	0.045	0.037
510.5	0.045	0.037
511	0.045	0.037
511.5	0.045	0.037
512	0.045	0.037
512.5	0.045	0.037
513	0.045	0.037
513.5	0.045	0.037
514	0.045	0.037
514.5	0.045	0.037
515	0.045	0.037
515.5	0.045	0.037
516	0.045	0.037
516.5	0.045	0.037
517	0.045	0.037
517.5	0.045	0.037
518	0.045	0.037
518.5	0.045	0.037
519	0.045	0.037
519.5	0.045	0.037
520	0.045	0.037
520.5	0.045	0.037
521	0.045	0.037
521.5	0.045	0.037
522	0.045	0.037
522.5	0.045	0.037
523	0.045	0.037
523.5	0.045	0.037
524	0.045	0.037
524.5	0.045	0.037
525	0.045	0.037
525.5	0.045	0.037
526	0.045	0.037
526.5	0.045	0.037
527	0.045	0.037
527.5	0.045	0.037
528	0.045	0.037
528.5	0.045	0.037
529	0.045	0.037
529.5	0.045	0.037
530	0.045	0.037
530.5	0.045	0.037
531	0.045	0.037
531.5	0.045	0.037
532	0.045	0.037
532.5	0.045	0.037
533	0.045	0.037
533.5	0.045	0.037
534	0.045	0.037
534.5	0.045	0.037
535	0.045	0.037
535.5	0.045	0.037
536	0.044	0.036
536.5	0.044	0.036
537	0.044	0.036
537.5	0.044	0.036
538	0.044	0.036
538.5	0.044	0.036
539	0.044	0.036
539.5	0.044	0.036
540	0.044	0.036
540.5	0.044	0.036
541	0.044	0.036
541.5	0.044	0.036
542	0.044	0.036
542.5	0.044	0.036
543	0.044	0.036
543.5	0.044	0.036
544	0.044	0.036
544.5	0.044	0.036
545	0.044	0.036
545.5	0.044	0.036
546	0.044	0.036
546.5	0.044	0.036
547	0.044	0.036
547.5	0.044	0.036
548	0.044	0.036
548.5	0.044	0.036
549	0.044	0.036
549.5	0.044	0.036
550	0.044	0.036
550.5	0.044	0.036
551	0.044	0.036
551.5	0.044	0.036
552	0.044	0.036
552.5	0.044	0.036
553	0.044	0.036
553.5	0.044	0.036
554	0.044	0.036
554.5	0.044	0.036
555	0.044	0.036
555.5	0.044	0.036
556	0.044	0.036
556.5	0.044	0.036
557	0.044	0.036
557.5	0.044	0.036
558	0.044	0.036
558.5	0.044	0.036
559	0.044	0.036
559.5	0.044	0.036
560	0.044	0.036
560.5	0.044	0.036
561	0.044	0.036
561.5	0.044	0.036
562	0.044	0.036
562.5	0.044	0.036
563	0.044	0.036
563.5	0.044	0.036
564	0.044	0.036
564.5	0.044	0.036
565	0.044	0.036
565.5	0.044	0.036
566	0.044	0.036
566.5	0.044	0.036
567	0.044	0.036
567.5	0.044	0.036
568	0.044	0.036
568.5	0.044	0.036
569	0.044	0.036
569.5	0.044	0.036
570	0.044	0.036
570.5	0.044	0.036
571	0.043	0.036
571.5	0.043	0.036
572	0.043	0.036
572.5	0.043	0.036
573	0.043	0.036
573.5	0.043	0.036
574	0.043	0.036
574.5	0.043	0.036
575	0.043	0.036
575.5	0.043	0.036
576	0.043	0.036
576.5	0.043	0.036
577	0.043	0.036
577.5	0.043	0.036
578	0.043	0.036
578.5	0.043	0.036
579	0.043	0.036
579.5	0.043	0.036
580	0.043	0.036
580.5	0.043	0.036
581	0.043	0.036
581.5	0.043	0.036
582	0.043	0.036
582.5	0.043	0.036
583	0.043	0.036
583.5	0.043	0.036
584	0.043	0.036
584.5	0.043	0.036
585	0.043	0.036
585.5	0.043	0.036
586	0.043	0.036
586.5	0.043	0.036
587	0.043	0.036
587.5	0.043	0.036
588	0.043	0.036
588.5	0.043	0.036
589	0.043	0.036
589.5	0.043	0.036
590	0.043	0.036
590.5	0.043	0.036
591	0.043	0.036
591.5	0.043	0.036
592	0.043	0.036
592.5	0.043	0.036
593	0.043	0.036
593.5	0.043	0.036
594	0.043	0.036
594.5	0.043	0.036
595	0.043	0.036
595.5	0.044	0.036
596	0.044	0.036
596.5	0.044	0.036
597	0.044	0.036
597.5	0.044	0.036
598	0.044	0.036
598.5	0.044	0.036
599	0.044	0.036
599.5	0.044	0.036
600	0.044	0.036
600.5	0.044	0.036
601	0.044	0.036
601.5	0.044	0.036
602	0.044	0.036
602.5	0.044	0.036
603	0.044	0.036
603.5	0.044	0.036
604	0.044	0.036
604.5	0.044	0.036
605	0.044	0.036
605.5	0.044	0.036
606	0.044	0.036
606.5	0.044	0.036
607	0.044	0.036
607.5	0.044	0.036
608	0.044	0.036
608.5	0.044	0.036
609	0.044	0.036
609.5	0.044	0.036
610	0.044	0.036
610.5	0.044	0.036
611	0.044	0.036
611.5	0.044	0.036
612	0.044	0.036
612.5	0.044	0.036
613	0.044	0.036
613.5	0.044	0.036
614	0.044	0.036
614.5	0.044	0.036
615	0.044	0.036
615.5	0.044	0.036
616	0.044	0.036
616.5	0.044	0.036
617	0.044	0.036
617.5	0.044	0.036
618	0.044	0.036
618.5	0.044	0.036
619	0.044	0.036
619.5	0.044	0.036
620	0.044	0.036
620.5	0.044	0.036
621	0.044	0.036
621.5	0.044	0.036
622	0.044	0.036
622.5	0.044	0.036
623	0.044	0.036
623.5	0.044	0.036
624	0.044	0.036
624.5	0.044	0.036
625	0.044	0.036
625.5	0.044	0.036
626	0.044	0.036
626.5	0.044	0.036
627	0.044	0.036
627.5	0.044	0.036
628	0.044	0.036
628.5	0.044	0.036
629	0.044	0.036
629.5	0.044	0.036
630	0.043	0.036
630.5	0.043	0.036
631	0.043	0.036
631.5	0.044	0.036
632	0.044	0.036
632.5	0.044	0.036
633	0.044	0.036
633.5	0.044	0.036
634	0.043	0.036
634.5	0.043	0.036
635	0.043	0.036
635.5	0.043	0.036
636	0.043	0.036
636.5	0.043	0.036
637	0.043	0.036
637.5	0.043	0.036
638	0.043	0.036
638.5	0.043	0.036
639	0.043	0.036
639.5	0.043	0.036
640	0.043	0.036
640.5	0.043	0.036
641	0.043	0.036
641.5	0.043	0.036
642	0.043	0.036
642.5	0.043	0.036
643	0.043	0.036
643.5	0.043	0.036
644	0.043	0.036
644.5	0.043	0.036
645	0.043	0.036
645.5	0.044	0.036
646	0.043	0.036
646.5	0.044	0.036
647	0.044	0.036
647.5	0.044	0.036
648	0.044	0.036
648.5	0.044	0.036
649	0.044	0.036
649.5	0.044	0.036
650	0.044	0.036
650.5	0.044	0.036
651	0.044	0.036
651.5	0.044	0.036
652	0.043	0.036
652.5	0.044	0.036
653	0.044	0.036
653.5	0.044	0.036
654	0.044	0.036
654.5	0.044	0.036
655	0.044	0.036
655.5	0.044	0.036
656	0.044	0.036
656.5	0.044	0.036
657	0.044	0.036
657.5	0.044	0.036
658	0.044	0.036
658.5	0.044	0.037
659	0.044	0.037
659.5	0.044	0.037
660	0.044	0.037
660.5	0.044	0.037
661	0.044	0.037
661.5	0.044	0.037
662	0.044	0.037
662.5	0.044	0.037
663	0.044	0.037
663.5	0.044	0.037
664	0.044	0.037
664.5	0.044	0.037
665	0.044	0.037
665.5	0.044	0.037
666	0.044	0.037
666.5	0.044	0.037
667	0.044	0.037
667.5	0.044	0.037
668	0.044	0.037
668.5	0.044	0.037
669	0.044	0.037
669.5	0.044	0.037
670	0.044	0.037
670.5	0.044	0.037
671	0.044	0.037
671.5	0.044	0.037
672	0.044	0.037
672.5	0.044	0.037
673	0.044	0.037
673.5	0.044	0.037
674	0.044	0.037
674.5	0.044	0.037
675	0.044	0.037
675.5	0.044	0.037
676	0.044	0.037
676.5	0.044	0.037
677	0.044	0.037
677.5	0.044	0.037
678	0.044	0.037
678.5	0.044	0.037
679	0.044	0.037
679.5	0.044	0.037
680	0.044	0.037
680.5	0.044	0.037
681	0.044	0.037
681.5	0.044	0.037
682	0.044	0.037
682.5	0.044	0.037
683	0.044	0.037
683.5	0.044	0.037
684	0.044	0.037
684.5	0.044	0.037
685	0.044	0.037
685.5	0.044	0.037
686	0.044	0.037
686.5	0.044	0.037
687	0.044	0.037
687.5	0.044	0.037
688	0.044	0.037
688.5	0.044	0.037
689	0.044	0.037
689.5	0.044	0.037
690	0.044	0.037
690.5	0.044	0.037
691	0.044	0.037
691.5	0.044	0.037
692	0.044	0.037
692.5	0.044	0.037
693	0.044	0.037
693.5	0.044	0.037
694	0.044	0.037
694.5	0.044	0.037
695	0.044	0.037
695.5	0.044	0.037
696	0.044	0.037
696.5	0.044	0.037
697	0.044	0.037
697.5	0.044	0.037
698	0.044	0.037
698.5	0.044	0.037
699	0.044	0.037
699.5	0.044	0.037
700	0.044	0.037

## Sheet: Figure S4
Fig.S4a							Fig.S4b
wavelength(nm)	nadph-0.025mm - RawData	nadph-0.05mm - RawData	nadph-0.08mm - RawData	nadph-0.1mm - RawData	nadph-0.25mm - RawData		Time(h)	Conc.(NADPH)
200	0.376	0.646	0.905	1.043	3.536		0	1.50904
201	0.513	0.938	1.225	1.443	2.157		0.5	1.44578
202	0.647	1.253	1.724	1.952	3.15		1	1.41566
203	0.656	1.37	2.03	2.321	3.637		1.5	1.3253
204	0.635	1.4	2.145	2.515	3.32		2	1.24699
205	0.609	1.395	2.18	2.615	3.76		2.5	1.12952
206	0.585	1.382	2.188	2.602	3.827		3	1.06325
207	0.563	1.36	2.169	2.608	3.913
208	0.542	1.33	2.119	2.574	3.946
209	0.519	1.291	2.069	2.521	3.994
210	0.496	1.243	1.996	2.435	3.96
211	0.471	1.188	1.913	2.332	3.965
212	0.445	1.126	1.814	2.217	3.976
213	0.415	1.053	1.698	2.074	3.955
214	0.384	0.977	1.575	1.929	3.908
215	0.351	0.895	1.444	1.766	3.961
216	0.317	0.811	1.31	1.602	3.732
217	0.283	0.728	1.177	1.439	3.52
218	0.251	0.646	1.045	1.277	3.154
219	0.222	0.572	0.927	1.132	2.789
220	0.195	0.502	0.813	0.993	2.464
221	0.172	0.445	0.721	0.88	2.188
222	0.153	0.398	0.645	0.788	1.956
223	0.138	0.361	0.585	0.716	1.775
224	0.127	0.332	0.537	0.66	1.634
225	0.119	0.311	0.504	0.619	1.534
226	0.112	0.295	0.478	0.588	1.458
227	0.107	0.283	0.459	0.563	1.399
228	0.103	0.273	0.443	0.544	1.352
229	0.1	0.266	0.431	0.529	1.318
230	0.098	0.26	0.422	0.518	1.29
231	0.096	0.256	0.415	0.51	1.27
232	0.095	0.253	0.411	0.505	1.258
233	0.095	0.253	0.41	0.503	1.254
234	0.095	0.253	0.41	0.504	1.258
235	0.096	0.255	0.414	0.509	1.269
236	0.097	0.259	0.421	0.517	1.289
237	0.1	0.265	0.43	0.528	1.317
238	0.103	0.273	0.443	0.544	1.357
239	0.107	0.283	0.458	0.563	1.405
240	0.111	0.294	0.477	0.586	1.463
241	0.116	0.308	0.499	0.612	1.531
242	0.122	0.323	0.523	0.642	1.605
243	0.129	0.339	0.55	0.675	1.688
244	0.136	0.357	0.578	0.709	1.773
245	0.143	0.376	0.61	0.748	1.87
246	0.151	0.396	0.643	0.789	1.97
247	0.16	0.418	0.678	0.832	2.079
248	0.168	0.44	0.713	0.876	2.185
249	0.177	0.462	0.749	0.919	2.301
250	0.186	0.485	0.785	0.963	2.408
251	0.194	0.505	0.819	1.004	2.508
252	0.202	0.526	0.853	1.045	2.613
253	0.21	0.545	0.884	1.083	2.711
254	0.217	0.563	0.913	1.12	2.788
255	0.224	0.581	0.941	1.154	2.863
256	0.23	0.596	0.966	1.184	2.939
257	0.235	0.609	0.987	1.21	2.994
258	0.239	0.619	1.003	1.229	3.058
259	0.241	0.626	1.015	1.243	3.085
260	0.243	0.63	1.021	1.251	3.074
261	0.243	0.631	1.023	1.253	3.1
262	0.243	0.629	1.02	1.249	3.079
263	0.241	0.624	1.011	1.238	3.117
264	0.237	0.616	0.998	1.223	3.033
265	0.233	0.605	0.98	1.2	2.98
266	0.227	0.59	0.956	1.171	2.923
267	0.22	0.572	0.928	1.136	2.82
268	0.212	0.55	0.892	1.092	2.727
269	0.202	0.525	0.851	1.043	2.602
270	0.191	0.498	0.807	0.989	2.456
271	0.18	0.468	0.758	0.928	2.318
272	0.168	0.438	0.71	0.869	2.171
273	0.157	0.409	0.663	0.812	2.032
274	0.145	0.381	0.617	0.755	1.889
275	0.135	0.354	0.573	0.702	1.756
276	0.125	0.328	0.531	0.651	1.629
277	0.116	0.305	0.494	0.605	1.516
278	0.106	0.282	0.457	0.559	1.399
279	0.098	0.261	0.423	0.517	1.292
280	0.09	0.241	0.391	0.478	1.195
281	0.083	0.222	0.361	0.441	1.103
282	0.077	0.205	0.333	0.407	1.018
283	0.071	0.19	0.309	0.378	0.945
284	0.066	0.177	0.288	0.352	0.881
285	0.061	0.166	0.27	0.331	0.826
286	0.057	0.156	0.254	0.312	0.778
287	0.054	0.148	0.241	0.296	0.738
288	0.051	0.141	0.23	0.281	0.703
289	0.049	0.135	0.219	0.269	0.671
290	0.047	0.13	0.211	0.258	0.644
291	0.045	0.125	0.203	0.249	0.621
292	0.043	0.12	0.196	0.24	0.599
293	0.041	0.116	0.189	0.232	0.579
294	0.04	0.113	0.183	0.225	0.562
295	0.039	0.109	0.178	0.218	0.545
296	0.038	0.106	0.173	0.212	0.53
297	0.037	0.104	0.169	0.207	0.517
298	0.036	0.102	0.165	0.203	0.506
299	0.035	0.1	0.163	0.2	0.497
300	0.034	0.099	0.16	0.197	0.49
301	0.034	0.098	0.159	0.195	0.486
302	0.034	0.097	0.158	0.194	0.484
303	0.034	0.097	0.158	0.194	0.484
304	0.034	0.098	0.159	0.195	0.486
305	0.034	0.099	0.16	0.197	0.491
306	0.035	0.1	0.162	0.199	0.497
307	0.035	0.102	0.165	0.203	0.506
308	0.036	0.104	0.169	0.207	0.516
309	0.037	0.106	0.172	0.212	0.528
310	0.038	0.109	0.177	0.218	0.542
311	0.039	0.112	0.182	0.224	0.558
312	0.041	0.116	0.188	0.231	0.574
313	0.042	0.119	0.193	0.238	0.591
314	0.044	0.123	0.199	0.245	0.61
315	0.045	0.127	0.206	0.253	0.629
316	0.047	0.131	0.212	0.26	0.648
317	0.048	0.135	0.219	0.269	0.668
318	0.05	0.139	0.225	0.277	0.688
319	0.052	0.143	0.232	0.285	0.707
320	0.053	0.147	0.238	0.293	0.726
321	0.055	0.151	0.245	0.301	0.745
322	0.056	0.155	0.251	0.309	0.765
323	0.058	0.159	0.258	0.316	0.783
324	0.059	0.163	0.264	0.324	0.801
325	0.061	0.167	0.27	0.331	0.819
326	0.062	0.17	0.275	0.338	0.835
327	0.064	0.174	0.281	0.345	0.851
328	0.065	0.177	0.286	0.351	0.866
329	0.066	0.18	0.291	0.357	0.879
330	0.067	0.183	0.295	0.362	0.891
331	0.068	0.185	0.299	0.367	0.903
332	0.069	0.187	0.303	0.371	0.914
333	0.069	0.189	0.306	0.375	0.922
334	0.07	0.191	0.308	0.378	0.93
335	0.071	0.192	0.311	0.381	0.934
336	0.071	0.194	0.313	0.383	0.939
337	0.071	0.194	0.314	0.385	0.943
338	0.072	0.195	0.315	0.386	0.945
339	0.072	0.195	0.315	0.386	0.946
340	0.072	0.195	0.315	0.386	0.944
341	0.071	0.195	0.314	0.385	0.943
342	0.071	0.194	0.314	0.384	0.939
343	0.071	0.193	0.312	0.382	0.936
344	0.07	0.192	0.31	0.379	0.93
345	0.07	0.19	0.307	0.376	0.921
346	0.069	0.188	0.304	0.372	0.913
347	0.068	0.186	0.301	0.368	0.902
348	0.067	0.184	0.297	0.363	0.89
349	0.066	0.181	0.292	0.358	0.878
350	0.065	0.178	0.287	0.351	0.862
351	0.064	0.175	0.282	0.345	0.848
352	0.062	0.171	0.276	0.338	0.831
353	0.06	0.167	0.27	0.331	0.813
354	0.059	0.163	0.263	0.323	0.793
355	0.057	0.159	0.256	0.314	0.774
356	0.056	0.154	0.249	0.305	0.753
357	0.054	0.15	0.242	0.296	0.73
358	0.052	0.145	0.234	0.287	0.709
359	0.05	0.141	0.227	0.278	0.687
360	0.048	0.136	0.219	0.268	0.664
361	0.046	0.13	0.211	0.258	0.639
362	0.044	0.125	0.203	0.249	0.615
363	0.042	0.12	0.194	0.239	0.59
364	0.04	0.115	0.186	0.228	0.566
365	0.038	0.11	0.178	0.218	0.541
366	0.036	0.105	0.17	0.208	0.517
367	0.034	0.1	0.162	0.198	0.491
368	0.032	0.095	0.153	0.188	0.466
369	0.031	0.089	0.145	0.178	0.442
370	0.028	0.085	0.137	0.168	0.417
371	0.027	0.079	0.129	0.158	0.393
372	0.025	0.075	0.121	0.148	0.369
373	0.023	0.07	0.113	0.139	0.345
374	0.021	0.065	0.106	0.13	0.322
375	0.019	0.06	0.098	0.12	0.3
376	0.018	0.056	0.091	0.112	0.278
377	0.016	0.052	0.084	0.103	0.256
378	0.014	0.047	0.077	0.095	0.236
379	0.013	0.044	0.071	0.087	0.217
380	0.011	0.04	0.065	0.08	0.199
381	0.01	0.037	0.059	0.073	0.182
382	0.009	0.033	0.054	0.066	0.165
383	0.007	0.03	0.049	0.061	0.15
384	0.006	0.027	0.045	0.055	0.137
385	0.005	0.025	0.04	0.05	0.123
386	0.004	0.022	0.036	0.045	0.111
387	0.003	0.02	0.032	0.04	0.1
388	0.003	0.018	0.029	0.036	0.089
389	0.002	0.016	0.026	0.032	0.079
390	0.001	0.014	0.023	0.028	0.07
391	0.001	0.012	0.02	0.025	0.062
392	0	0.011	0.018	0.022	0.055
393	-0.001	0.009	0.016	0.02	0.049
394	-0.001	0.008	0.014	0.017	0.043
395	-0.001	0.007	0.012	0.015	0.038
396	-0.002	0.006	0.011	0.014	0.033
397	-0.002	0.005	0.009	0.012	0.029
398	-0.002	0.005	0.008	0.01	0.025
399	-0.003	0.004	0.007	0.009	0.022
400	-0.003	0.004	0.006	0.008	0.019
401	-0.003	0.003	0.006	0.007	0.017
402	-0.003	0.003	0.005	0.006	0.015
403	-0.003	0.002	0.004	0.005	0.013
404	-0.003	0.002	0.004	0.005	0.011
405	-0.004	0.002	0.003	0.004	0.01
406	-0.004	0.001	0.003	0.004	0.008
407	-0.004	0.001	0.002	0.003	0.007
408	-0.004	0.001	0.002	0.003	0.006
409	-0.004	0.001	0.002	0.003	0.006
410	-0.004	0.001	0.002	0.002	0.005
411	-0.004	0.001	0.001	0.002	0.004
412	-0.004	0	0.001	0.002	0.004
413	-0.004	0	0.001	0.002	0.004
414	-0.004	0	0.001	0.002	0.003
415	-0.004	0	0.001	0.002	0.003
416	-0.004	0	0.001	0.001	0.003
417	-0.004	0	0.001	0.001	0.002
418	-0.004	0	0.001	0.001	0.002
419	-0.004	0	0.001	0.001	0.002
420	-0.004	0	0.001	0.001	0.002
421	-0.004	0	0.001	0.001	0.002
422	-0.004	0	0.001	0.001	0.002
423	-0.004	0	0.001	0.001	0.002
424	-0.004	0	0.001	0.001	0.002
425	-0.004	0	0.001	0.001	0.002
426	-0.004	0	0.001	0.001	0.002
427	-0.004	0	0.001	0.001	0.001
428	-0.004	0	0.001	0.001	0.001
429	-0.004	0	0.001	0.001	0.001
430	-0.004	0	0.001	0.001	0.001
431	-0.004	0	0.001	0.001	0.001
432	-0.004	0	0	0.001	0.001
433	-0.004	0	0	0.001	0.001
434	-0.004	0	0.001	0.001	0.001
435	-0.004	0	0.001	0.001	0.001
436	-0.004	0	0.001	0.001	0.001
437	-0.004	0	0.001	0.001	0.001
438	-0.004	0	0	0.001	0.001
439	-0.004	0	0	0.001	0.001
440	-0.004	0	0	0.001	0.001
441	-0.004	0	0	0.001	0.001
442	-0.004	0	0.001	0.001	0.001
443	-0.004	0	0	0.001	0.001
444	-0.004	0	0	0.001	0.001
445	-0.004	0	0	0.001	0.001
446	-0.004	0	0	0.001	0.001
447	-0.004	0	0	0.001	0.001
448	-0.004	0	0	0.001	0.001
449	-0.004	0	0	0.001	0.001
450	-0.004	0	0	0.001	0.001
451	-0.004	0	0	0.001	0.001
452	-0.004	0	0	0.001	0.001
453	-0.004	0	0	0.001	0.001
454	-0.004	0	0	0.001	0.001
455	-0.004	0	0	0.001	0.001
456	-0.004	0	0	0.001	0.001
457	-0.004	0	0	0.001	0.001
458	-0.004	0	0	0.001	0.001
459	-0.004	0	0	0.001	0.001
460	-0.004	0	0	0.001	0.001
461	-0.004	0	0	0.001	0.001
462	-0.004	0	0	0.001	0.001
463	-0.004	0	0	0.001	0.001
464	-0.004	0	0	0.001	0.001
465	-0.004	0	0	0.001	0.001
466	-0.004	0	0	0.001	0.001
467	-0.004	0	0	0.001	0.001
468	-0.004	0	0	0.001	0.001
469	-0.004	0	0	0.001	0.001
470	-0.004	0	0	0.001	0.001
471	-0.004	0	0	0.001	0.001
472	-0.004	0	0	0.001	0.001
473	-0.004	0	0	0.001	0.001
474	-0.004	0	0	0.001	0.001
475	-0.004	0	0	0.001	0.001
476	-0.004	0	0	0.001	0.001
477	-0.004	0	0	0.001	0.001
478	-0.004	0	0	0.001	0.001
479	-0.004	0	0	0.001	0.001
480	-0.004	0	0	0.001	0.001
481	-0.004	0	0	0.001	0.001
482	-0.004	0	0	0.001	0.001
483	-0.004	0	0	0.001	0.001
484	-0.004	0	0	0.001	0.001
485	-0.004	0	0	0.001	0.001
486	-0.004	0	0	0.001	0.001
487	-0.004	0	0	0.001	0.001
488	-0.004	0	0	0.001	0.001
489	-0.004	0	0	0.001	0.001
490	-0.004	0	0	0.001	0.001
491	-0.004	0	0	0.001	0.001
492	-0.004	0	0	0.001	0.001
493	-0.004	0	0	0.001	0.001
494	-0.004	0	0	0.001	0.001
495	-0.004	0	0	0.001	0.001
496	-0.004	0	0	0.001	0.001
497	-0.004	0	0	0.001	0.001
498	-0.004	0	0	0.001	0.001
499	-0.004	0	0	0.001	0.001
500	-0.004	0	0	0.001	0.001
501	-0.004	0	0	0.001	0.001
502	-0.004	0	0	0.001	0.001
503	-0.004	0	0	0.001	0.001
504	-0.004	0	0	0.001	0.001
505	-0.004	0	0	0.001	0.001
506	-0.004	0	0	0.001	0.001
507	-0.004	0	0	0.001	0.001
508	-0.004	0	0	0.001	0.001
509	-0.004	0	0	0.001	0.001
510	-0.004	0	0	0.001	0.001
511	-0.004	0	0	0.001	0.001
512	-0.004	0	0	0.001	0.001
513	-0.004	0	0	0.001	0.001
514	-0.004	0	0	0.001	0.001
515	-0.004	0	0	0.001	0.001
516	-0.004	0	0	0.001	0.001
517	-0.004	0	0	0.001	0.001
518	-0.004	0	0	0.001	0.001
519	-0.004	0	0	0.001	0.001
520	-0.004	0	0	0.001	0.001
521	-0.004	0	0	0.001	0.001
522	-0.004	0	0	0.001	0.001
523	-0.004	0	0	0.001	0.001
524	-0.004	0	0	0.001	0.001
525	-0.004	0	0	0.001	0.001
526	-0.004	0	0	0.001	0.001
527	-0.004	0	0	0.001	0.001
528	-0.004	0	0	0.001	0.001
529	-0.004	0	0	0.001	0.001
530	-0.004	0	0	0.001	0.001
531	-0.004	0	0	0.001	0.001
532	-0.004	0	0	0.001	0.001
533	-0.004	0	0	0.001	0.001
534	-0.004	0	0	0.001	0.001
535	-0.004	0	0	0.001	0.001
536	-0.004	0	0	0.001	0.001
537	-0.004	0	0	0.001	0.001
538	-0.004	0	0	0.001	0.001
539	-0.004	0	0	0.001	0.001
540	-0.004	0	0	0.001	0.001
541	-0.004	0	0	0.001	0.001
542	-0.004	0	0	0.001	0.001
543	-0.004	0	0	0.001	0.001
544	-0.004	0	0	0.001	0.001
545	-0.004	0	0	0.001	0.001
546	-0.004	0	0	0.001	0.001
547	-0.004	0	0	0.001	0.001
548	-0.004	0	0	0.001	0.001
549	-0.004	0	0	0.001	0.001
550	-0.004	0	0	0.001	0.001
551	-0.004	0	0	0.001	0.001
552	-0.004	0	0	0.001	0.001
553	-0.004	0	0	0.001	0.001
554	-0.004	0	0	0.001	0.001
555	-0.004	0	0	0.001	0.001
556	-0.004	0	0	0.001	0.001
557	-0.004	0	0	0.001	0.001
558	-0.004	0	0	0.001	0.001
559	-0.004	0	0	0.001	0.001
560	-0.004	0	0	0.001	0.001
561	-0.004	0	0	0.001	0.001
562	-0.004	0	0	0.001	0.001
563	-0.004	0	0	0.001	0.001
564	-0.004	0	0	0	0.001
565	-0.004	0	0	0.001	0.001
566	-0.004	0	0	0.001	0.001
567	-0.004	0	0	0.001	0.001
568	-0.004	0	0	0.001	0.001
569	-0.004	0	0	0.001	0.001
570	-0.004	0	0	0	0.001
571	-0.004	0	0	0	0.001
572	-0.004	0	0	0	0.001
573	-0.004	0	0	0	0.001
574	-0.004	0	0	0	0.001
575	-0.004	0	0	0	0.001
576	-0.004	0	0	0	0.001
577	-0.004	0	0	0	0.001
578	-0.004	0	0	0	0.001
579	-0.004	0	0	0	0.001
580	-0.004	0	0	0	0.001
581	-0.004	0	0	0	0.001
582	-0.004	0	0	0	0.001
583	-0.004	0	0	0	0.001
584	-0.004	0	0	0	0.001
585	-0.004	0	0	0	0.001
586	-0.004	0	0	0	0.001
587	-0.004	0	0	0	0.001
588	-0.004	0	0	0	0.001
589	-0.004	0	0	0	0.001
590	-0.004	0	0	0	0.001
591	-0.004	0	0	0	0.001
592	-0.004	0	0	0	0.001
593	-0.004	0	0	0	0.001
594	-0.004	0	0	0	0.001
595	-0.004	0	0	0	0.001
596	-0.004	0	0	0	0.001
597	-0.004	0	0	0	0.001
598	-0.004	0	0	0	0.001
599	-0.004	0	0	0	0.001
600	-0.004	0	0	0	0.001
601	-0.004	0	0	0	0.001
602	-0.004	0	0	0	0.001
603	-0.004	0	0	0	0.001
604	-0.004	0	0	0	0.001
605	-0.004	0	0	0	0.001
606	-0.004	0	0	0	0.001
607	-0.004	0	0	0	0.001
608	-0.004	0	0	0	0.001
609	-0.004	0	0	0	0.001
610	-0.004	0	0	0	0.001
611	-0.004	0	0	0	0.001
612	-0.004	0	0	0	0.001
613	-0.004	0	0	0	0.001
614	-0.004	0	0	0	0.001
615	-0.004	0	0	0	0.001
616	-0.004	0	0	0	0.001
617	-0.004	0	0	0	0.001
618	-0.004	0	0	0	0.001
619	-0.004	0	0	0	0.001
620	-0.004	0	0	0	0.001
621	-0.004	0	0	0	0.001
622	-0.004	0	0	0	0.001
623	-0.004	0	0	0	0.001
624	-0.004	0	0	0	0.001
625	-0.004	0	0	0	0.001
626	-0.004	0	0	0	0.001
627	-0.004	0	0	0	0.001
628	-0.004	0	0	0	0.001
629	-0.004	0	0	0	0.001
630	-0.004	0	0	0	0.001
631	-0.004	0	0	0	0.001
632	-0.004	0	0	0	0.001
633	-0.004	0	0	0	0.001
634	-0.004	0	0	0	0.001
635	-0.004	0	0	0	0.001
636	-0.004	0	0	0	0
637	-0.004	0	0	0	0
638	-0.004	0	0	0	0
639	-0.004	0	0	0	0
640	-0.004	0	0	0	0
641	-0.004	0	0	0	0
642	-0.004	0	0	0	0
643	-0.004	0	0	0	0
644	-0.004	0	0	0	0
645	-0.004	0	0	0	0
646	-0.004	0	0	0	0
647	-0.004	0	0	0	0
648	-0.004	0	0	0	0
649	-0.004	0	0	0	0
650	-0.004	0	0	0	0
651	-0.004	0	0	0	0
652	-0.004	0	0	0	0
653	-0.004	0	0	0	0
654	-0.004	0	0	0	0
655	-0.004	0	0	0	0
656	-0.004	0	0	0	0
657	-0.004	0	0	0	0
658	-0.004	0	0	0	0
659	-0.004	0	0	0	0
660	-0.004	0	0	0	0
661	-0.004	0	0	0	0
662	-0.004	0	0	0	0
663	-0.004	0	0	0	0
664	-0.004	0	0	0	0
665	-0.004	0	0	0	0
666	-0.004	0	0	0	0
667	-0.004	0	0	0	0
668	-0.004	0	0	0	0
669	-0.004	0	0	0	0
670	-0.004	0	0	0	0
671	-0.004	0	0	0	0
672	-0.004	0	0	0	0
673	-0.004	0	0	0	0
674	-0.004	0	0	0	0
675	-0.004	0	0	0	0
676	-0.004	0	0	0	0
677	-0.004	0	0	0	0
678	-0.004	0	0	0	0
679	-0.004	0	0	0	0
680	-0.004	0	0	0	0
681	-0.004	0	0	0	0
682	-0.004	0	0	0	0
683	-0.004	0	0	0	0
684	-0.004	0	0	0	0
685	-0.004	0	0	0	0
686	-0.004	0	0	0	0
687	-0.004	0	0	0	0
688	-0.004	0	0	0	0
689	-0.004	0	0	0	0
690	-0.004	0	0	0	0
691	-0.004	0	0	0	0
692	-0.004	0	0	0	0
693	-0.004	0	0	0	0
694	-0.004	0	0	0	0
695	-0.004	0	0	0	0
696	-0.004	0	0	0	0
697	-0.004	0	0	0	0
698	-0.004	0	0	0	0
699	-0.004	0	0	0	0
700	-0.004	0	0	0	0
	0.072	0.195	0.315	0.386	0.944
	0	0
	0.025	0.082
	0.05	0.195
	0.08	0.315
	0.1	0.386
	0.25	0.8904
	0.5	1.665

## Sheet: Figure S5
Fig.S5a									Fig.S5b									Fig.S5c										Fig.S5d
wavelength(nm)	0h	0.5h	1h	1.5h	2h	2.5h	3h		wavelength(nm)	0h	0.5h	1h	1.5h	2h	2.5h	3h		wavelength(nm)	10 nM	20 nM	50 nM	100 nM	200 nM	300 nM	500 nM	1000 nM		Time(h)	Conc.
578	139.023	55.906	9.58	-33.327	-84.524	-126.788	-150.819		578	25.022	757.554	897.807	867.629	905.339	852.157	866.755		570	4259.06	4479.22	22860.3	12487.2	23937.8	24659.6	44952.3	76618.9		0	0.01893
579	124.45	58.667	-3.988	-28.538	-88.897	-128.818	-206.868		579	23.773	782.689	914.364	906.977	948.542	861.021	813.507		571	3794.04	4056.48	19164.1	12789.4	25063.5	26008.2	46429.8	83391.4		0.5	102.248
580	117.158	60.496	-5.024	-45.8	-91.725	-140.07	-236.472		580	22.258	805.625	936.298	936.979	947.778	878.837	768.695		572	3094.98	3501.06	14003.8	13331.5	26962	28423	49235.1	93803.9		1	143.333
581	119.704	56.687	5.139	-38.738	-83.434	-142.194	-237.823		581	17.434	779.053	958.027	949.195	951.901	897.236	765.122		573	2694.88	3221.07	10193.4	13942.1	29117.6	30757.2	52498	103386		1.5	150.464
582	125.346	49.74	5.513	-36.691	-96.351	-148.94	-213.556		582	22.897	817.094	935.074	969.931	1000.31	919.522	705.169		574	2438.32	3058.3	7618.77	15063.3	32010.4	33902.5	57432.7	115287		2	163.008
583	132.416	66.439	-1.707	-36.482	-101.589	-140.789	-171.33		583	20.232	786.377	972.936	940.605	965.28	910.97	646.97		575	2381.29	3099.97	6971.96	16325.7	35290.4	37347.9	62783.3	127323		2.5	174.989
584	134.461	76.085	-6.62	-32.596	-94.383	-171.407	-231.078		584	13.762	812.081	964.51	925.426	938.322	924.104	657.651		576	2437.4	3253.25	7252.08	17515.4	38003.3	40458.3	67472	137752		3	179.458
585	132.222	68.686	6.656	-50.103	-97.632	-178.523	-255.843		585	13.591	779.376	967.058	942.37	959.194	896.042	616.966		577	2622.56	3450.39	7805.19	18899.4	41160.1	43904.3	73742.3	149662
586	137.468	77.083	3.914	-34.538	-92.921	-145.107	-228.61		586	22.564	791.703	931.896	902.402	975.836	891.009	621.38		578	2781.81	3631.26	8362.41	20276.8	43998.4	47048.6	78669.2	160368
587	136.318	64.202	3.675	-34.9	-98.795	-128.462	-228.511		587	16.658	745.591	899.19	889.262	931.028	894.789	572.858		579	2878.34	3781.26	8739.44	21189.6	46135.7	49355.9	82514.3	167767
588	130.317	61.859	4.404	-44.984	-94.079	-143.211	-261.055		588	9.889	757.873	896.158	872.643	891.519	833.087	543.355		580	2994.79	3995.77	9135.4	22165	48303.8	51771.9	86275.7	175623
589	139.506	66.24	1.152	-42.456	-104.597	-137.577	-232.802		589	8.974	730.958	845.943	836.006	880.003	819.476	551.16		581	3085.27	4205.37	9492.16	22843.2	49932.9	53598.9	89028.8	181776
590	125.78	69.43	5.534	-36.743	-100.613	-142.074	-244.119		590	19.422	694.057	817.369	834.355	852.402	790.004	516.787		582	3158.2	4258.26	9640.69	23525.9	50835.8	54664.7	91083	185589
591	122.525	53.754	11.94	-48.324	-101.377	-134.259	-165.541		591	15.491	682.357	815.975	807.598	810.607	759.133	487.43		583	3126.79	4311.31	9699.01	23630.5	51462.5	55571.4	92121.7	187177
592	134.765	74.34	11.298	-50.578	-99.613	-152.267	-234.937		592	10.779	677.759	781.171	768.185	781.583	722.937	450.344		584	3229.02	4265.38	9772.17	23758.2	51641.3	55841	92115	188049
593	147.987	68.151	6.909	-35.446	-106.333	-157.561	-238.626		593	21.607	652.302	771.042	736.706	766.77	695.767	444.62		585	3177.53	4247.51	9680.34	23526.5	51532.4	55439.3	91830.4	187078
594	136.895	66.573	6.226	-28.268	-102.308	-185.69	-250.335		594	19.084	637.893	737.048	719.948	730.278	690.116	422.112		586	3142.07	4171.28	9488.09	23365	50451.4	54813.4	90638	184678
595	144.105	65.175	19.978	-28.883	-95.919	-145.941	-213.319		595	21.045	627.693	714.093	699.934	687.119	642.403	407.777		587	3065.68	4100.81	9364.06	22995	49568.3	53896	89099.8	181769
596	145.388	72.244	18.998	-49.448	-101.122	-167.47	-177.225		596	11.14	593.849	709.282	700.546	674.002	624.431	395.23		588	3026.99	3988.24	9111.16	22318.6	48529.5	52647.7	86747.8	176971
597	146.012	66.2	18.169	-37.939	-100.409	-146.851	-307.306		597	14.287	598.995	670.909	668.144	662.059	603.513	361.038		589	2953.63	3950.08	9007.76	21639	47125.9	50999.3	84079.7	172044
598	138.52	77.045	5.444	-45.002	-109.354	-161.404	-222.141		598	19.075	589.715	671.281	630.074	626.741	564.279	357.881		590	2856.36	3792.43	8539.53	20890.3	45974.2	49621.4	81808	166952
599	143.201	91.936	3.305	-26.005	-103.801	-161.363	-246.995		599	9.826	572.748	638.91	638.571	618.564	557.056	308.179		591	2768.7	3723.38	8352.26	20346.1	44413	48251.4	79197.6	161849
600	149.225	77.954	3.045	-38.175	-110.946	-157.314	-200.7		600	19.776	560.304	635.662	608.633	574.612	532.796	289.159		592	2697.06	3516.84	8092.96	19596.7	42645.2	46203.8	76112.6	156091
601	150.806	83.083	15.802	-28.235	-97.99	-156.504	-215.104		601	14.45	559.937	623.677	599.971	618.389	523.223	290.923		593	2611.93	3434.31	7805.62	19119.1	41450.1	45099.1	73957.3	150950
602	146.795	90.806	11.297	-25.188	-110.278	-161.666	-251.142		602	8.574	551.87	602.05	582.182	560.329	513.678	273.464		594	2505.28	3277.93	7628.56	18449.1	40031.5	43393.4	71664.4	146136
603	147.415	85.837	16.615	-36.545	-100.001	-155.656	-213.804		603	10.18	534.53	620.711	553.093	507.198	519.414	244.618		595	2395.29	3210.53	7248.66	17773	38603.6	41936.5	69180.6	141063
604	160.63	92.099	19.397	-33.922	-94.41	-158.263	-216.466		604	16.804	503.339	569.331	534.04	527.012	473.04	227.72		596	2313.86	3081.82	7102.7	17210.2	37267.9	40568.4	66884.5	136733
605	164.064	77.649	14.796	-25.869	-103.83	-143.268	-159.025		605	18.594	513.639	539.642	518.398	505.546	438.087	204.639		597	2278.92	2992.56	6837.42	16643.8	36159.3	39392.8	64480.8	132636
606	156.699	87.851	19.291	-30.635	-107.911	-180.77	-206.652		606	11.8	496.018	550.171	501.157	462.577	426.265	204.697		598	2192.81	2915.59	6607.61	16104.7	34986.6	37972.6	62782.8	127627
607	170.948	90.487	28.536	-17.935	-99.421	-165.78	-196.745		607	15.585	490.746	528.214	513.349	447.012	420.894	188.95		599	2117	2816.42	6399.34	15758.1	34172.7	36986.3	60884.4	124209
608	164.242	86.276	24.433	-35.201	-104.724	-167.627	-75.305		608	13.096	483.683	506.715	469.328	451.488	366.331	177.905		600	2054.12	2762.3	6203.92	15097.9	33020.5	35778.3	59065.3	120824
609	166.557	98.881	27.263	-22.022	-108.354	-170.771	-141.114		609	13.299	438.925	490.164	457.742	403.949	372.979	193.701		601	2042.72	2666.25	6014.03	14677.3	32079	34802.6	57288.8	116819
610	167.728	102.446	25.888	-21.939	-117.125	-158.605	-179.203		610	15.273	455.178	469.207	456.967	423.13	345.383	165.635		602	1930.33	2574.46	5880.73	14222	31097.8	33758.4	55755.7	113806
611	174.07	100.344	38.361	-19.486	-111.702	-172.751	-168.786		611	18.535	429.772	474.271	420.488	394.553	330.729	145.935		603	1868.87	2510.64	5664.67	13726.2	30200	32725.2	53734	109931
612	175.148	111.736	37.814	-18.661	-98.816	-166.926	-170.869		612	18.731	446.211	433.478	393.819	364.921	318.447	167.414		604	1786.83	2383.16	5475.27	13404.1	29159.7	31486.8	51971	106576
613	174.844	105.838	42.426	-24.919	-122.235	-163.709	-178.783		613	17.996	440.828	434.987	409.27	361.257	313.23	146.103		605	1760.36	2345.22	5328.65	12962	28235.1	30633.6	50614.6	103484
614	188.878	119.472	44.005	-1.612	-94.61	-169.05	-151.515		614	22.606	431.905	428.59	401.384	337.381	293.724	128.459		606	1732.52	2245.16	5107.22	12426.9	27153.1	29440.4	48567.2	99482.8
615	190.25	105.001	55.324	-18.597	-109.881	-165.159	-175.213		615	23.214	406.53	416.307	412.422	315.521	278.105	145.962		607	1627.69	2150.45	4986.48	12062.7	26178.7	28644.5	47008.6	95931.7
616	180.818	118.891	53.78	-1.872	-105.346	-160.627	-170.83		616	24.915	398.447	391.582	359.208	311.78	286.272	135.318		608	1577.04	2072.84	4758.58	11615.6	25371.7	27646.4	45404.2	93019.1
617	220.036	130.341	62.543	-8.574	-90.332	-161.766	-161.086		617	23.978	393.225	372.116	382.315	301.404	261.29	125.903		609	1506.9	1988.23	4690.6	11265.2	24290	26543.2	43593.7	89418.1
618	209.214	145.032	70.546	-12.279	-99.785	-155.854	-169.878		618	44.468	396.666	388.68	360.326	269.444	239.924	107.3		610	1451.84	1943.67	4396.23	10702.5	23508.4	25603.4	42273.2	86098.1
619	250.861	134.944	70.603	4.321	-77.532	-159.629	-194.515		619	39.583	410.209	381.274	349.061	292.501	223.269	100.661		611	1431.68	1865.36	4292.24	10546	22748	24738.8	40704	83136.2
620	226.661	159.589	83.771	3.555	-73.88	-150.189	-179.137		620	51.152	401.759	388.754	360.929	284.083	267.928	67.827		612	1367.64	1811.09	4147.87	10043.9	21881.9	23745.2	39157.8	79632.7
621	256.081	167.767	86.262	23.922	-69.331	-138.748	-204.045		621	63.754	407.126	409.207	346.149	276.274	210.856	102.412		613	1300.33	1717.38	3990.36	9757.61	21131.3	22872.3	37812.1	77001.6
622	248.191	156.306	121.369	14.436	-68.492	-129.46	-195.487		622	66.939	399.889	369.863	341.691	280.415	233.07	63.596		614	1297.89	1671.43	3901.25	9345.56	20515.2	22235.2	36485.9	74290.9
623	261.648	185.959	108.065	55.291	-60.65	-113.267	-185.107		623	62.714	386.091	381.836	349.323	268.091	213.771	56.651		615	1237.94	1622.64	3724.33	9060.66	19789.4	21453.3	35395.9	72452.5
624	270.444	201.172	109.511	33.699	-55.819	-131.318	-218.472		624	73.608	400.132	380.631	332.624	281.486	212.807	31.63		616	1166.22	1608.49	3584.5	8835.11	19248.3	20946.3	34643.6	70282.7
625	284.633	206.368	111.416	40.718	-41.142	-131.014	-210.373		625	78.275	407.274	364.763	350.771	258.828	214.455	27.814		617	1151.76	1542.26	3480.33	8563.67	18705.8	20363.7	33564.5	68477.7
626	293.568	191.467	130.306	69.585	-53.884	-120.899	-221.977		626	78.296	394.541	373.952	327.842	258.08	176.405	29.359		618	1157.6	1550.45	3510.5	8314.08	18064.2	19692	32534.8	66216.3
627	284.124	209.917	125.302	56.227	-58.958	-140.937	-212.117		627	75.796	391.036	353.788	309.887	245.982	200.372	19.13		619	1128.54	1473.19	3347.22	8159.4	17794.8	19320.2	31858.5	65113
628	267.265	193.306	130.097	44.326	-65.667	-134.336	-230.505		628	74.564	378.191	330.385	321.111	224.737	203.548	29.513		620	1102.41	1429.29	3281.44	7973.71	17192.5	18740.8	30967.1	63240
629	272.999	198.787	127.061	47.279	-65.329	-135.659	-226.895		629	66.685	390.83	328.732	294.974	228.045	156.131	14.548		621	1097.82	1413.55	3223.68	7795.64	17011.2	18456.8	30376.3	61950.4
630	264.5	183.676	110.2	29.94	-62.975	-142.126	-219.854		630	66.477	382.502	301.63	290.213	224.342	175.8	0.618		622	1082.75	1409.57	3199.3	7673.21	16729.2	18299	30085.4	60957.6
631	275.009	181.274	118.707	35.722	-85.437	-146.905	-231.333		631	55.486	353.009	341.492	284.65	210.546	185.017	-31.251		623	1058.76	1390.13	3149.72	7665.48	16524.8	17793.4	29450.4	59823.5
632	254.726	178.625	93.993	16.269	-78.064	-167.572	-219.264		632	45.904	353.138	324.829	282.675	182.852	137.492	-32.847		624	1026.61	1390.57	3129.72	7490.18	16230	17531.4	28900.3	58686.6
633	263.218	167.569	105.697	8.155	-89.725	-162.385	-225.929		633	40.033	362.364	292.975	274.479	189.907	165.05	-44.406		625	1037.51	1324.74	3099.2	7396.97	16047.7	17524.5	28553.8	58328
634	271.432	160.798	65.555	8.05	-104.897	-158.222	-247.298		634	27.481	326.788	309.532	268.186	164.134	131.11	-52.674		626	1077.72	1339.26	3040.3	7258.99	15739.7	17128.3	28162.3	57492.2
635	239.964	152.373	82.446	7.696	-112.59	-174.766	-222.333		635	31.452	302.732	307.739	246.039	175.281	113.034	-59.465		627	1006.51	1319.89	3038.53	7186.58	15640.5	16889.6	27791.5	56786.2
636	265.207	147.443	100.588	6.853	-91.41	-167.143	-240.476		636	25.102	332.782	264.162	210.9	153.378	111.932	-48.709		628	995.924	1310.78	2947.57	7072.24	15336.9	16828.2	27458.5	56530.5
637	210.467	152.78	87.43	6.494	-108.03	-187.901	-222.676		637	25.866	298.318	264.862	220.575	132.04	115.903	-90.712		629	1015.8	1273.04	2930.94	7004.12	15330.4	16592.7	27150	55777.7
638	243.282	161.288	102.034	-4.789	-101.639	-184.317	-228.903		638	22.082	287.388	262.932	230.377	133.778	95.951	-79.867		630	947.725	1284.15	2889.86	6994.61	15091.4	16475.2	27211.5	55038
639	260.417	163.932	84.579	2.215	-112.04	-179.328	-235.733		639	21.99	319.395	243.449	195.665	120.592	101.045	-109.564		631	962.7	1250.94	2806.2	6861.01	15067.8	16111.1	26952.1	54862.4
640	248.355	157.127	91.388	-5.673	-125.648	-206.066	-240.464		640	13.248	284.863	265.844	212.021	121.729	81.63	-107.047		632	955.077	1248.82	2800.44	6775.14	14711.6	16000.2	26413.7	54163.5
641	256.878	143.098	95.87	15.324	-107.921	-207.103	-227.39		641	13.647	294.552	239.394	190.975	110.413	56.731	-114.828		633	898.456	1191.28	2784.12	6760.19	14605.5	15714.4	26063.7	53547.4
642	261.568	172.962	98.36	13.885	-120.226	-188.007	-234.414		642	15.673	292.388	233.55	187.827	95.475	47.507	-123.712		634	877.137	1133.98	2687.33	6617.46	14315.6	15462.1	25664.1	52596.1
643	257.347	188.211	102.54	1.243	-102.107	-190.502	-238.481		643	17.828	272.849	193.862	182.265	106.917	46.433	-124.721		635	874.206	1196.48	2682.14	6442.32	14226.8	15319.7	25390.6	52005.1
644	224.411	153.736	89.495	9.359	-103.253	-177.216	-247.33		644	17.136	256.38	231.083	178.916	99.764	49.398	-167.125		636	881.211	1148.34	2595.73	6466.55	13893.1	15125.1	24953.8	50995.7
645	248.895	156.025	83.001	-17.779	-115.099	-187.541	-227.003		645	14.677	284.217	220.761	159.24	86.573	8.303	-151.754		637	850.667	1106.53	2593.93	6280.41	13812.8	14843.8	24657.1	50414.4
646	266.338	156.533	80.526	-1.132	-111.917	-197.566	-238.943		646	22.299	280.975	210.417	168.037	79.468	15.155	-144.165		638	818.749	1071.81	2548.49	6122.9	13407	14504	24137.5	49429.1
647	257.598	175.829	86.849	-11.102	-103.869	-182.056	-239.616		647	12.003	260.782	182.918	140.109	37.201	13.299	-177.783		639	809.253	1100.08	2504.5	6104.93	13148.2	14205.1	23527.3	48306.4
648	253.846	162.558	81.762	8.111	-92.84	-206.741	-229.75		648	11.536	254.82	176.867	129.645	66.627	11.567	-180.062		640	814.255	1052.23	2437.38	5866.2	12785.7	13891.3	22995.8	47130.8
649	258.544	172.029	98.736	15.771	-103.793	-185.31	-237.099		649	16.408	246.212	165.714	151.247	58.467	-7.524	-185.863		641	809.748	1028.8	2343.58	5696.86	12550.7	13461.9	22396.9	45599.1
650	228.175	189.617	79.103	0.511	-102.654	-189.827	-213.235		650	20.57	246.099	171.647	138.046	34.658	-0.128	-194.749		642	741.415	987.766	2331.04	5593.6	12269	12987.7	22004.5	44860.2
651	263.392	160.647	94.62	14.38	-117.038	-202.873	-196.636		651	11.8	238.083	152.138	123.164	49.941	-11.045	-211.508		643	717.148	959.951	2246.5	5519.41	11868.7	12685.2	21358.7	43835.8
652	262.742	167.726	78.263	3.747	-91.251	-194.756	-254.571		652	9.545	236.489	161.312	112.812	17.532	-40.9	-186.145		644	716.228	935.388	2139.18	5349.99	11574.5	12495.3	20641.7	42204.9
653	274.464	179.213	67.83	5.97	-111.778	-174.452	-259.184		653	8.554	229.193	134.342	127.189	-2.2	-28.371	-207.628		645	685.458	894.789	2101.44	5144.58	11248.7	12034.6	20222.9	41024.7
654	266.977	170.955	78.04	11.747	-114.723	-196.202	-268.394		654	18.764	240.31	154.333	87.631	2.599	-45.696	-224.55		646	668.509	886.693	2045.81	4957.31	10720.3	11683	19460.8	39862.5
655	266.006	168.497	85.465	-9.844	-113.944	-181.027			655	13.88	231.601	112.683	86.919	4.439	-53.743	-233.964		647	658.424	834.624	1960.85	4775.25	10474.1	11463.9	18779	38469.5
656	276.765	187.794	108.983	14.007	-104.583	-187.999			656	6.589	200.545	130.401	77.925	-2.231	-62.176	-244.05		648	636.253	813.391	1881.09	4669.94	10145.8	11007.5	18286.8	37340.9
657	268.098	174.251	90.877	10.643	-110.713	-184.303			657	9.947	222.274	130.565	108.798	-24.022	-62.62			649	575.37	801.185	1875.66	4501.74	9928.85	10601.3	17589.2	35784
658	277.954	168.981	95.813	15.959	-103.596	-193.112			658	11.893	209.869	126.454	60.376	-18.333	-64.089			650	588.529	774.045	1787.96	4347.22	9527.75	10191.5	16967.3	34971.8
659	275.326	168.939	67.555	2.432	-107.801	-224.605			659	18.991	210.325	124.423	70.234	-44.291	-69.841			651	543.112	719.482	1703.88	4206.67	9306.03	9993.8	16351.3	33566
660	262.73	184.952	100.925	11.863	-96.798	-201.048			660	10.598	207.856	100.878	67.691	-37.229	-86.576			652	518.987	726.749	1661.57	4105.98	8884.74	9592.47	15898.7	32481.3
661	286.193	185.211	117.502	11.412	-115.962	-193.131			662	8.439	190.044	90.325	46.598	-70.252	-122.9			653	498.158	685.055	1575.33	3930.29	8445.99	9211.75	15346.2	31385.2
662	287.687	178.331	98	15.536	-127.397	-224.848			663	19.276	204.956	87.246	28.32	-55.832	-118.416			654	513.17	639.12	1556.95	3862.08	8190.39	8862.55	14833.8	30092.2
663	280.53	168.461	129.626	11.343	-113.321	-201.624			664	20.32	195.543	76.425	28.612	-67.419	-116.536			655	485.238	629.239	1486.31	3624.27	7835.63	8509.91	14069	29227.2
664	276.425	193.668	121.935	11.876	-118.222	-218.681												656	457.81	608.844	1440.45	3515.47	7579.04	8324.04	13718.8	28168.1
665	293.675	171.856	100.067	11.845	-114.244	-203.488												657	444.838	587.782	1361.92	3384.69	7431.8	8080.81	13320.6	27060.5
666	291.326	208.572	105.635	12.407	-142.216	-225.355												658	422.136	562.161	1344.15	3267.78	7139.03	7890.28	12828.2	26146.4
667	289.294	173.382	115.03	-9.912	-130.033	-239.592												659	436.063	527.138	1321.91	3135.71	6989.09	7581.2	12476.3	25255.8
668	321.692	179.193	107.074	22.255	-134.113	-227.439												660	410.219	508.731	1202.55	2988.57	6671.67	7213.21	11870.8	24497.5
669	307.587	196.67	106.912	15.795														661	374.728	509.728	1169.37	2966.11	6489.44	6945.77	11565.9	23754.8
670	307.523	203.851	109.522	-2.713														662	386.006	486.616	1145.3	2856.78	6204.29	6810.82	11220.2	22943
671	312.38	214.132	121.073	-9.9														663	353.803	482.379	1085.23	2777.73	6011.89	6521.18	10714.2	22086.3
																		664	344.725	452.859	1086.09	2625.85	5834.51	6285.07	10397.6	21416.9
																		665	313.443	425.598	999.019	2558.16	5641.03	6215.32	10039.6	20699.4
																		666	314.909	415.914	999.078	2445.25	5361.38	6002.55	9722.35	19918.2
																		667	321.254	409.097	948.673	2436.46	5182.13	5776.82	9398.58	19314
																		668	290.175	368.803	954.867	2282.93	5118.85	5500.26	8985.49	18791.3
																		669	301.028	378.817	917.91	2190.9	4881.84	5279.68	8811.54	18104.7
																		670	260.927	343.824	856.168	2152.79	4627.35	5207.3	8430.72	17501.6
																		671	285.041	346.795	837.848	2070.68	4573.12	4945.68	8262.26	16857.2
																		672	251.365	343.325	813.209	2030.94	4416.48	4806.15	7992.68	16217
																		673	253.174	320.857	781.027	1981.95	4383.18	4648.31	7703.98	15807.9
																		674	249.33	314.959	756.281	1889.51	4001.34	4527.86	7384.19	15278.6
																		675	224.733	296.551	766.603	1824.65	3958.21	4382.6	7200.36	14805.9
																		676	211.447	286.888	689.039	1703.85	3888.22	4249.08	7008.06	14348
																		677	228.468	259.92	657.824	1688.15	3728.06	4092.82	6586.68	13930.7
																		678	219.691	258.781	701.132	1628.64	3588.53	3930.01	6489.95	13497.4
																		679	196.352	258.946	594.389	1597.61	3443.79	3832.75	6345.89	13097.9
																		680	206.88	244.995	563.874	1531.35	3340.48	3668.61	6094.95	12519.9
																		681	194.557	216.859	566.193	1482.39	3242.87	3579.12	6004.69	12131.3
																		682	161.257	219.535	585.423	1421.92	3097.72	3467.72	5735.68	11756.1
																		683	156.1	230.204	564.958	1426.49	3091.48	3408.51	5546.33	11488.5
																		684	174.275	206.055	534.209	1383.21	2903.61	3232.64	5362.29	11169.9
																		685	155.568	181.86	517.675	1320.13	2890.17	3157.27	5274.71	10912.5
																		686	166.137	218.272	501.487	1317.27	2807.18	3094.43	5125.51	10625.2
																		687	168.388	189.809	510.874	1221.35	2720.07	2980.5	4983.58	10430.5
																		688	184.867	196.569	495.206	1146.87	2653.63	2882.76	4903.79	10039.4
																		689	155.389	166.791	482.861	1169.4	2575	2803.6	4813.42	9844.68
																		690	136.211	181.584	489.695	1175.78	2506.14	2747.88	4719.59	9676.37
																		691	141.879	155.661	438.372	1148.09	2440.04	2766.58	4501.58	9356.69
																		692	142.149	185.531	416.659	1090.3	2391.43	2642.59	4463.19	9112.91
																		693	113.699	145.977	423.739	1008.23	2408.4	2624.82	4307.28	8927.92
																		694	131.846	183.178	397.157	1025.11	2245.73	2437.06	4138.42	8812.68
																		695	142.692	136.25	397.381	1017.23	2247.26	2447.23	4106.1	8716.95
																		696	146.209	127.053	362.771	991.908	2169.78	2438.21	3965.58	8449.51
																		697	138.97	149.342	402.176	962.037	2090.49	2321.28	3866.69	8277.32
																		698	103.562	126.191	351.018	896.055	2021.06	2293.53	3740.83	8039.49
																		699	106.889	147.269	380.096	905.379	2049.96	2202.56	3687.84	7775.77
																		700	95.527	149.636	370.158	886.446	1920	2196.07	3617.84	7426.15
																		701	107.636	133.163	316.948	874.427	1861.35	2091.67	3565.91	7430.97
																		702	119.487	105.47	325.321	844.457	1865.9	2077.41	3436.63	7189.12
																		703	100.898	117.973	336.074	835.735	1788.41	1996.64	3274.74	7124.06
																		704	87.746	98.446	307.605	789.263	1757.83	1977.64	3382.3	6979.31
																		705	92.998	93.629	293.736	788.448	1760.39	1842.28	3123.49	6709.23
																		706	97.682	111.654	279.44	770.524	1610.8	1886.09	3098.41	6406.32
																		707	74.26	96.445	253.636	753.565	1589.57	1716.35	3002.87	6364.56
																		708	84.193	57.018	259.46	668.888	1535.55	1738.92	2936.08	6225.54
																		709	68.816	82.839	263.935	675.426	1530.09	1675.21	2876.33	6006.05
																		710	54.256	77.33	237.513	651.472	1440.63	1599.88	2765.59	5970.26
																		711	36.318	79.421	257.006	636.956	1375.09	1559.77	2704.63	5699.62
																		712	37.145	60.748	223.86	600.158	1334.74	1494.11	2601.57	5547.61
																		713	39.15	45.18	195.571	621.753	1328.7	1492.92	2507.29	5368.74
																		714	76.625	70.279	201.52	589.104	1309.67	1416.45	2407.38	5167.48
																		715	47.428	46.946	186.364	531.821	1278.65	1431.87	2420.7	5018.99
																		716	33.634	44.395	153.095	518.68	1234.65	1348.29	2316.75	4881.91
																		717	37.118	5.802	149.963	492.863	1122.87	1340.19	2235.68	4688.82
																		718	19.716	32.591	158.642	500.697	1061.52	1298.73	2102.19	4516.7
																		719	23.173	3.512	104.041	492.164	1041.57	1198.92	2013.84	4449.05
																		720	39.965	5.453	117.944	468.75	1019.6	1169.98	2013.73	4391.2
																		721	13.215	-29.82	138.644	419.826	957.775	1101.63	1925.99	4148.23
																		722	19.219	7.541	102.887	423.515	953.413	1083.32	1832.58	4077.8
																		723	-6.194	-18.351	104.329	364.256	814.134	1038.01	1745.5	3953.96
																		724	-11.384	8.561	141.382	359.454	889.111	994.388	1719.26	3819.15
																		725	4.023	-32.575	102.117	335.187	847.94	986.927	1641.86	3766.28
																		726	-4.353	-16.016	99.29	345.491	747.333	925.94	1526.49	3516.05
																		727	-8.814	-18.282	76.746	310.92	736.325	912.116	1516.34	3428.8
																		728	-15.386	2.377	84.44	313.455	738.214	840.999	1454.28	3383.69
																		729	-9.592	-15.945	66.462	269.725	679.622	769.773	1402.56	3172.18
																		730	-24.54	-24.93	28.07	246.256	660.232	751.348	1386.89	3094.06
																		731	-26.01	-31.928	45.873	218.872	598.855	737.688	1324.14	3086.42
																		732	-20.722	-61.994	67.449	265.74	600.674	670.246	1217.72	2888.22
																		733	-5	-46.961	53.021	247.05	551.525	719.686	1185.42	2818.99
																		734	-33.43	-53.063	34.486	187.898	541.698	656.355	1139.11	2654.31
																		735	-44.685	-34.834	28.796	195.375	547.573	584.725	1113.45	2582.09
																		736	-38.969	-67.029	34.839	173.43	466.085	615.359	1039.05	2414.55
																		737	-59.27	-58.317	24.763	200.647	431.073	578.076	972.704	2306.34
																		738	-41.824	-77.047	0	160.432	371.863	508.52	986.275	2290.5
																		739	-35.227	-55.818	29.536	167.017	410.993	531.227	950.032	2209.11
																		740	-40.343	-87.998	7.047	140.001	367.252	473.049	872.27	2167.61
																		741	-33.678	-79.838	-16.288	121.875	347.916	476.402	826.37	2170.54
																		742	-51.531	-51.068	-22.274	129.939	258.535	441.442	828.366	2002.52
																		743	-65.458	-76.464	-24.655	112.882	320.106	399.204	780.359	1856.75
																		744	-21.791	-118.589	-37.165	115.391	317.527	379.92	758.189	1898.44
																		745	-38.345	-46.064	-35.066	97.278	264.44	397.408	653.721	1868.42
																		746	-58.503	-109.564	-17.555	64.814	232.006	382.624	716.219	1679.72
																		747	-42.391	-94.712	-28.584	85.784	171.395	337.333	647.173	1609.74
																		748	-15.02	-104.555	-59.709	67.618	213.841	351.059	624.718	1623.38
																		749	-91.971	-90.656	-44.899	20.827	164.424	258.626	511.176	1504.38
																		750	-70.033	-85.598	-52.131	22.521	176.541	263.798	442.422	1470.37
																		751	-70.431	-108.175	-94.187	97.581	121.047	252.009	469.356	1478.94
																		752	-82.186	-113.434	-70.618	34.489	104.569	179.535	446.602	1350.17
																		753	-57.152	-89.183	-86.955	37.163	102.855	180.845	486.66	1433.51
																		754	-73.322	-101.796	-69.497	14.465	82.047	172.309	445.724	1250.41
																		755	-34.613	-107.491	-82.476	14.595	52.769	207.633	342.453	1171.44
																		756	-86.648	-111.067	-89.877	-24.712	27.076	184.981	376.617	1136.93
																		757	-58.326	-117.8	-100.414	-0.404	11.275	130.533	325.074	1101.58
																		758	-92.797	-118.767	-101.212	-52.028	2.03	94.866	337.698	1159.23
																		759	-66.528	-112.304	-110.981	7.829	-25.915	124.925	309.578	960.895
																		760	-41.366	-116.985	-106.387	-23.246	-7.052	90.538	290.361	1007.24
																		761	-93.126	-135.926	-108.32	-66.226	-45.243	86.772	239.301	964.905
																		762	-61.26	-123.468	-72.752	2.543	-52.189	89.483	307.446	934.124
																		763	-75.503	-134.169	-128.28	-43.226	-23.563	29.089	275.369	871.71
																		764	-88.179	-133.505	-125.342	-86.696	-21.629	98.382	248.169	863.589
																		765	-91.332	-94.702	-142.49	-31.41	-95.33	7.852	150.382	772.587
																		766	-104.149	-169.035	-93.553	-54.172	-113.971	14.103	105.474	776.886
																		767	-82.654	-154.347	-125.812	-74.397	-94.226	-24.951	186.53	769.589
																		768	-88.355	-164.2	-124.481	-81.8	-166.916	-9.446	129.163	691.578
																		769	-87.152	-118.521	-147.148	-124.604	-154.144	-19.563	107.407	698.836
																		770	-83.267	-143.385	-117.99	-87.937	-73.939	-35.034	73.288	609.18
																		771	-94.172	-150.955	-181.451	-102.598	-170.558	-76.672	52.05	636.163
																		772	-84.883	-155.2	-145.649	-113.983	-162.15	-64.867	76.021	614.093
																		773	-82.085	-165.334	-168.924	-109.645	-160.639	-61.818	81.627	550.042
																		774	-91.836	-176.389	-135.811	-98.498	-190.796	-100.226	19.121	547.034
																		775	-94.697	-169.81	-170.674	-90.833	-162.033	-35.835	76.267	640.074
																		776	-103.107	-184.648	-131.696	-115.788	-158.063	-85.771	-39.505	446.353
																		777	-90.207	-187.62	-148.495	-146.503	-188.528	-128.069	0	497.1
																		778	-119.236	-148.49	-215.213	-123.268	-264.442	-154.725	-51.253	473.645
																		779	-85.547	-170.252	-152.587	-157.692	-210.553	-102.993	-2.51	472.299
																		780	-102.556	-161.124	-156.571	-149.466	-231.876	-145.776	-30.384	369.677
																		781	-95.457	-183.32	-155.85	-162.075	-257.268	-161.779	-104.941	350.339
																		782	-133.934	-203.786	-178.94	-197.081	-250.942	-141.345	-76.867	347.991
																		783	-121.025	-169.28	-158.563	-178.392	-240.55	-172.791	-108.28	356.036
																		784	-109.177	-173.143	-207.373	-180.134	-292.394	-166.156	-94.801	364.445
																		785	-127.645	-195.082	-187.733	-177.544	-250.53	-167.083	-41.997	333.246
																		786	-129.968	-211.181	-199.155	-173.39	-286.011	-209.556	-117.114	280.583
																		787	-159.929	-190.736	-211.61	-176.255	-293.065	-225.631	-178.03	229.9
																		788	-148.323	-170.884	-213.938	-186.728	-306.532	-236.754	-136.622	221.451
																		789	-134.721	-175.964	-223.189	-141.817	-342.726	-203.149	-130.209	238.514
																		790	-72.116	-209.396	-230.88	-155.781	-288.985	-246.278	-205.457	247.515
																		791	-117.574	-180.786	-209.47	-174.853	-297.779	-228.119	-171.504	106.924
																		792	-158.502	-217.002	-199.266	-154.992	-323.203	-196.278	-194.479	128.289
																		793	-172.895	-213.367	-206.652	-183.767	-344.044	-247.635	-186.948	93.496
																		794	-137.56	-233.279	-187.641	-204.885	-343.784	-223.082	-219.297	85.039
																		795	-147.115	-181.501	-243.274	-214.134	-384.877	-248.116	-235.209	41.177
																		796	-147.419	-186.845	-214.175	-157.53	-383.463	-314.842	-212.694	-17.818
																		797	-113.386	-211.766	-232.003	-214.091	-358.974	-288.085	-273.574	85.721
																		798	-125.1	-219.398	-243.381	-254.114	-397.519	-259.123	-324.944	60.998
																		799	-185.733	-243.97	-249.484	-251.499	-359.092	-299.018	-265.993	-34.233
																		800	-142.517	-229.55	-258.008	-223.714	-424.909	-304.234	-288.094	50.438
																		801	-218.375	-221.426	-261.764	-216.229	-438.919	-339.748	-306.689	0
																		802	-136.159	-219.164	-234.3	-271.135	-421.189	-310.603	-360.976	-23.262
																		803	-165.371	-195.659	-248.335	-282.05	-451.264	-378.35	-347.81	-72.235
																		804	-114.645	-238.459	-246.793	-263.02	-487.098	-337.951	-353.64	-15.35
																		805	-162.471	-196.163	-244.907	-282.692	-460.872	-365.739	-367.182	30.457
																		806	-173.106	-183.073	-257.018	-284.199	-459.559	-302.025	-356.927	-106.177
																		807	-150.356	-208.249	-246.9	-274.92	-450.475	-418.113	-427.187	-117.155
																		808	-176.813	-253.489	-281.344	-283.54	-480.861	-383.784	-418.917	-142.977
																		809	-201.151	-244.627	-248.873	-274.21	-573.503	-373.559	-416.016	-168.034
																		810	-182.497	-248.761	-279.928	-281.944	-638.338	-419.639	-387.161	-100.394
																		811	-198.182	-313.678	-232.607	-342.478	-561.245	-372.644	-425.921	-213.05
																		812	-164.097	-274.605	-293.453	-254.808	-580.575	-452.019	-428.019	-183.872
																		813	-187.983	-304.723	-296.035	-309.928	-509.828	-417.782	-507.005	-101.141
																		814	-173.762	-255.928	-329.061	-307.279	-636.299	-434.052	-503.706	-292.879
																		815	-217.687	-280.322	-328.608	-350.048	-623.876	-482.387	-455.079	-362.199
																		816	-126.968	-274.456	-318.63	-365.99	-558.492	-504.268	-524.35	-289.074
																		817	-204.663	-359.191	-278.769	-293.718	-590.716	-558.812	-547.143	-312.91
																		818	-195.002	-243.105	-388.005	-362.456	-672.548	-456.746	-526.252	-373.517
																		819	-189.406	-296.064	-336.067	-389.274	-672.356	-543.899	-632.004	-323.048
																		820	-151.892	-351.067	-294.856	-377.261	-703.328	-499.122	-552.267	-424.991
																		821	-180.033	-392.021	-423.04	-432.189	-794.644	-559.937	-654.949	-364.892
																		822	-244.702	-310.259	-422.548	-432.305	-783.413	-597.149	-709.985	-504.787
																		823	-205.862	-372.417	-375.51	-388.481	-765.825	-558.263	-726.301	-539.973
																		824	-278.693	-350.507	-387.682	-467.816	-748.659	-585.339	-675.655	-511.445
																		825	-262.398	-364.185	-415.758	-519.67	-844.173	-640.783	-797.676	-557.218
																		826	-287.797	-379.977	-425.171	-549.599	-941.72	-744.065	-855.841	-644.976
																		827	-280.237	-450.882	-499.353	-575.837	-954.938	-767.656	-822.358	-653.055
																		828	-232.016	-507.506	-435.898	-484.645	-1046.55	-844.687	-931.703	-729.675
																		829	-325.097	-462.767	-411.103	-528.028	-1048.43	-844.722	-954.93	-795.193
																		830	-359.527	-522.039	-479.156	-672.257	-1123.58	-832.529	-973.43	-900.541
																		831	-329.968	-487.313	-550.919	-618.538	-1201.97	-963.327	-1170.03	-789.938
																		832	-329.915	-594.507	-607.92	-707.566	-1277.98	-919.346	-1232.77	-795.713
																		833	-463.343	-592.434	-649.532	-738.127	-1380.5	-1039.5	-1294.53	-977.511
																		834	-331.555	-570.07	-646.826	-646.829	-1387.8	-1143.58	-1369.74	-1173.67
																		835	-518.145	-588.717	-561.662	-710.033	-1454.69	-1139.16	-1318.08	-1207.2
																		836	-346.228	-679.615	-695.684	-839.467	-1625.66	-1287.95	-1539.49	-1258.31
																		837	-418.766	-638.652	-785.108	-958.216	-1613.85	-1465.01	-1575.85	-1473.78
																		838	-490.199	-669.383	-712.183	-951.817	-1855.86	-1534.53	-1742.81	-1377.84
																		839	-622.275	-801.222	-907.424	-1004.34	-1869.5	-1496.77	-1804.19	-1436.66
																		840	-385.062	-811.101	-998.796	-1007.11	-2104.32	-1654.25	-1868.02	-1608.95
																		841	-651.141	-669.274	-808.486	-1241.77	-2047.75	-1695.81	-1859.62	-1629.61
																		842	-596.371	-786.895	-778.894	-1244.55	-2255.16	-1833.72	-2012.53	-1844.39
																		843	-454.795	-905.918	-938.358	-931.208	-2141.24	-1817.04	-2155.14	-1735.33
																		844	-360.358	-946.719	-702.657	-991.185	-2246.28	-1844.27	-1793.81	-1968.32
																		845	-49.348	-545.129	-569.81	-1071.17	-2236.33	-1722.12	-1682.79	-2067.11
																		846	-469.62	-905.325	-705.329	-934.529	-2649.01	-1869.91	-1841.19	-2064.67
																		847	-480.52	-821.17	-637.681	-891	-2196.68	-2030.31	-1490.23	-2217.53
																		848	-319.356	-569.789	-395.101	-1019.16	-2563	-2027.93	-2055.14	-2409.26
																		849	-386.58	-497.073	4.166	-1018.01	-2498.77	-2105.34	-1847.92	-1952.4
																		850	-528.549	-652.501	-477.343	-1254.37	-2639.34	-1988.75	-1831.95	-2299.21

## Sheet: Figure S7
Fig.S7
wavenumber(cm-1)	CYP1A1 Powder	wavenumber(cm-1)	CYP1A1- chip
400.226	78.9341	401.19	92.9459
401.19	80.89	403.119	95.6152
402.155	82.3265	405.048	96.5872
403.119	82.6776	406.977	96.7045
404.083	82.4737	408.905	96.6652
405.048	82.3129	410.834	96.6452
406.012	82.3161	412.763	96.4327
406.977	82.4127	414.692	95.3177
407.941	82.4931	416.621	92.2702
408.905	82.4213	418.549	88.7479
409.87	82.2275	420.478	89.3298
410.834	82.0494	422.407	92.0236
411.799	81.8448	424.336	93.665
412.763	81.6342	426.265	94.8368
413.727	81.5166	428.193	95.7075
414.692	81.4693	430.122	95.9516
415.656	81.2742	432.051	95.8964
416.621	80.2012	433.98	95.7256
417.585	77.5732	435.909	95.5906
418.549	74.3801	437.837	95.6919
419.514	74.8078	439.766	95.3349
420.478	78.2482	441.695	94.3828
421.443	80.1515	443.624	94.0393
422.407	80.2188	445.553	94.538
423.371	80.1012	447.481	95.1842
424.336	80.3579	449.41	95.5031
425.3	80.4994	451.339	95.2217
426.265	80.8793	453.268	94.7289
427.229	81.4541	455.197	93.9686
428.193	81.7418	457.125	93.0322
429.158	81.7214	459.054	93.4264
430.122	81.6024	460.983	94.8126
431.087	81.6509	462.912	95.6527
432.051	81.9136	464.841	95.756
433.015	82.1566	466.769	95.3977
433.98	82.2374	468.698	94.7441
434.944	82.0972	470.627	93.7697
435.909	81.8019	472.556	93.2745
436.873	81.8404	474.485	94.1513
437.837	82.2714	476.413	95.2389
438.802	82.4846	478.342	95.6255
439.766	82.256	480.271	95.4698
440.731	81.6014	482.2	94.8423
441.695	80.7628	484.129	94.3919
442.659	80.2817	486.057	94.7726
443.624	80.3246	487.986	95.3106
444.588	80.5864	489.915	95.2901
445.553	80.4929	491.844	95.0349
446.517	80.1257	493.773	95.0735
447.481	80.2585	495.701	95.3404
448.446	80.7031	497.63	95.4636
449.41	80.8203	499.559	95.0474
450.375	80.6518	501.488	94.283
451.339	80.2194	503.417	94.0258
452.303	79.5824	505.345	94.2277
453.268	79.335	507.274	94.4223
454.232	79.5622	509.203	94.7756
455.197	79.4714	511.132	95.1316
456.161	78.4203	513.061	95.0494
457.125	76.7381	514.989	94.3128
458.09	76.4542	516.918	93.3689
459.054	77.913	518.847	93.3437
460.019	78.7653	520.776	94.2381
460.983	78.6993	522.705	94.7263
461.947	78.6704	524.633	94.3578
462.912	78.9058	526.562	94.1358
463.876	79.0249	528.491	94.6261
464.841	78.9548	530.42	95.1827
465.805	78.8112	532.349	95.3979
466.769	78.5131	534.277	95.3265
467.734	78.1156	536.206	95.1902
468.698	77.9569	538.135	95.1879
469.663	77.8972	540.064	95.2633
470.627	77.2545	541.993	95.213
471.591	75.8812	543.921	94.8599
472.556	75.0551	545.85	94.4364
473.52	75.8575	547.779	94.3298
474.485	76.8817	549.708	94.4538
475.449	77.1411	551.637	94.5657
476.413	77.1079	553.565	94.6085
477.378	77.2018	555.494	94.6187
478.342	77.3091	557.423	94.6896
479.307	77.272	559.352	94.8406
480.271	77.1183	561.281	94.9702
481.235	76.9105	563.209	94.9529
482.2	76.4667	565.138	94.6586
483.164	75.6855	567.067	94.209
484.129	75.0939	568.996	94.0509
485.093	75.097	570.925	94.3234
486.057	75.2757	572.853	94.5661
487.022	75.3598	574.782	94.504
487.986	75.4349	576.711	94.4685
488.951	75.4919	578.64	94.5576
489.915	75.3968	580.569	94.5348
490.879	75.0484	582.497	94.4831
491.844	74.7069	584.426	94.4735
492.808	74.6562	586.355	94.4671
493.773	74.5786	588.284	94.3522
494.737	74.2055	590.213	93.9613
495.701	73.9317	592.141	93.6965
496.666	73.988	594.07	93.9577
497.63	73.9499	595.999	94.2341
498.595	73.6196	597.928	94.1195
499.559	73.2403	599.857	93.9753
500.523	72.7466	601.785	94.2031
501.488	72.0289	603.714	94.6104
502.452	71.6823	605.643	94.3689
503.417	72.0397	607.572	93.4152
504.381	72.388	609.5	93.1337
505.345	72.2371	611.429	93.9649
506.31	71.7212	613.358	94.3679
507.274	71.3739	615.287	93.7261
508.239	71.4718	617.216	93.048
509.203	71.5849	619.145	93.3381
510.167	71.4174	621.073	93.8836
511.132	71.1659	623.002	93.9276
512.096	71.073	624.931	94.1733
513.061	71.1065	626.86	94.4364
514.025	71.0848	628.789	94.4141
514.989	70.8444	630.717	94.2741
515.954	70.261	632.646	94.15
516.918	69.6192	634.575	94.1302
517.883	69.4869	636.504	94.2614
518.847	69.7912	638.433	94.3983
519.811	70.1822	640.361	94.408
520.776	70.5644	642.29	94.3736
521.74	70.7676	644.219	94.4036
522.705	70.8023	646.148	94.5239
523.669	70.8832	648.077	94.6471
524.633	70.7909	650.005	94.6365
525.598	70.4008	651.934	94.5712
526.562	70.381	653.863	94.5804
527.527	70.9545	655.792	94.5459
528.491	71.5936	657.721	94.3858
529.455	72.0331	659.649	94.2642
530.42	72.2293	661.578	94.2704
531.384	72.3812	663.507	94.3026
532.349	72.6649	665.436	94.4228
533.313	72.9381	667.365	94.8231
534.277	73.1481	669.293	95.0445
535.242	73.3225	671.222	94.7058
536.206	73.5705	673.151	94.4134
537.171	74.0282	675.08	94.3471
538.135	74.5077	677.009	94.355
539.099	74.8859	678.937	94.3178
540.064	75.2184	680.866	94.2388
541.028	75.4138	682.795	94.1689
541.993	75.5356	684.724	94.1085
542.957	75.7817	686.653	93.9404
543.921	76.0648	688.581	93.7012
544.886	76.3182	690.51	93.5779
545.85	76.7156	692.439	93.5182
546.815	77.2559	694.368	93.3765
547.779	77.7143	696.297	93.1865
548.743	77.9331	698.225	93.0401
549.708	78.0596	700.154	92.9401
550.672	78.5027	702.083	92.784
551.637	79.2377	704.012	92.5195
552.601	79.7734	705.941	92.2549
553.565	80.0046	707.869	92.0802
554.53	80.1893	709.798	91.9481
555.494	80.4206	711.727	91.7922
556.459	80.5949	713.656	91.6291
557.423	80.739	715.585	91.5403
558.387	81.0925	717.513	91.568
559.352	81.595	719.442	91.6813
560.316	81.9891	721.371	91.7913
561.281	82.3082	723.3	91.8177
562.245	82.5467	725.229	91.8029
563.209	82.6223	727.157	91.819
564.174	82.617	729.086	91.8617
565.138	82.5621	731.015	91.904
566.103	82.5149	732.944	91.9594
567.067	82.6203	734.873	92.0647
568.031	82.8178	736.801	92.2018
568.996	83.0112	738.73	92.312
569.96	83.2793	740.659	92.3901
570.925	83.645	742.588	92.5157
571.889	84.0265	744.516	92.7369
572.853	84.2123	746.445	92.9214
573.818	84.0571	748.374	92.9002
574.782	83.7898	750.303	92.7936
575.747	83.762	752.232	92.8769
576.711	84.0574	754.16	93.126
577.675	84.4103	756.089	93.3385
578.64	84.6285	758.018	93.4792
579.604	84.7928	759.947	93.5638
580.569	84.9929	761.876	93.6062
581.533	85.1869	763.804	93.7026
582.497	85.2504	765.733	93.8657
583.462	85.225	767.662	93.983
584.426	85.3412	769.591	94.0246
585.391	85.6479	771.52	94.0052
586.355	85.94	773.448	93.9034
587.319	86.0373	775.377	93.8252
588.284	85.9461	777.306	93.881
589.248	85.8846	779.235	93.9981
590.213	85.8806	781.164	94.0855
591.177	85.6716	783.092	94.1161
592.141	85.5711	785.021	94.1159
593.106	86.039	786.95	94.1613
594.07	86.6763	788.879	94.2491
595.034	87.2134	790.808	94.3056
595.999	87.5779	792.736	94.328
596.963	87.397	794.665	94.3277
597.928	86.9402	796.594	94.3134
598.892	86.6869	798.523	94.3609
599.857	86.5586	800.452	94.4427
600.821	86.795	802.38	94.4514
601.785	87.5503	804.309	94.4178
602.75	88.155	806.238	94.3965
603.714	88.375	808.167	94.3828
604.679	88.1344	810.096	94.4267
605.643	87.3659	812.024	94.5228
606.607	86.7967	813.953	94.5929
607.572	86.6316	815.882	94.6333
608.536	86.705	817.811	94.6587
609.5	86.6458	819.74	94.6553
610.465	86.1128	821.668	94.6599
611.429	86.1821	823.597	94.7244
612.394	87.2569	825.526	94.806
613.358	88.9065	827.455	94.8152
614.323	90.7187	829.384	94.7495
615.287	91.167	831.312	94.6816
616.251	89.7842	833.241	94.6378
617.216	88.3407	835.17	94.6006
618.18	87.4863	837.099	94.6055
619.144	87.3368	839.028	94.6756
620.109	88.3185	840.957	94.7498
621.073	89.1162	842.885	94.7829
622.038	89.4877	844.814	94.7679
623.002	89.7804	846.743	94.7206
623.967	88.826	848.672	94.7227
624.931	87.7667	850.601	94.7871
625.895	87.8454	852.529	94.793
626.86	88.3987	854.458	94.7212
627.824	88.777	856.387	94.6778
628.789	88.9092	858.316	94.6648
629.753	88.9407	860.245	94.6273
630.717	89.0485	862.173	94.6009
631.682	89.1746	864.102	94.6151
632.646	89.1953	866.031	94.618
633.611	89.1345	867.96	94.5954
634.575	89.0283	869.889	94.6046
635.539	89.0354	871.817	94.6508
636.504	89.2854	873.746	94.6702
637.468	89.513	875.675	94.655
638.433	89.4826	877.604	94.6565
639.397	89.3192	879.533	94.6909
640.361	89.2346	881.461	94.7667
641.326	89.3251	883.39	94.8615
642.29	89.5425	885.319	94.9035
643.255	89.7319	887.248	94.8889
644.219	89.7602	889.177	94.8807
645.183	89.6402	891.105	94.9276
646.148	89.4882	893.034	95.0087
647.112	89.4492	894.963	95.0625
648.077	89.6049	896.892	95.0621
649.041	89.7999	898.821	95.0199
650.005	89.8207	900.749	94.9933
650.97	89.7448	902.678	95.004
651.934	89.7494	904.607	95.0172
652.899	89.8262	906.536	95.0449
653.863	89.8877	908.465	95.1268
654.827	89.9027	910.393	95.2519
655.792	89.8556	912.322	95.3356
656.756	89.7526	914.251	95.3187
657.721	89.6794	916.18	95.268
658.685	89.6919	918.109	95.2719
659.649	89.7232	920.037	95.2937
660.614	89.7282	921.966	95.2812
661.578	89.7394	923.895	95.2816
662.543	89.7716	925.824	95.2907
663.507	89.8385	927.753	95.2797
664.471	89.9494	929.681	95.2883
665.436	89.9833	931.61	95.2997
666.4	89.7914	933.539	95.2821
667.365	89.419	935.468	95.2633
668.329	89.5142	937.396	95.2774
669.293	90.1562	939.325	95.3383
670.258	90.4194	941.254	95.3816
671.222	90.4925	943.183	95.3391
672.187	90.4928	945.112	95.2743
673.151	90.4619	947.04	95.2759
674.115	90.4495	948.969	95.3276
675.08	90.4986	950.898	95.3679
676.044	90.6187	952.827	95.3859
677.009	90.7614	954.756	95.3764
677.973	90.849	956.684	95.3019
678.937	90.9118	958.613	95.2085
679.902	91.0165	960.542	95.1953
680.866	91.0863	962.471	95.2539
681.831	91.0742	964.4	95.2869
682.795	91.0993	966.328	95.2551
683.759	91.2286	968.257	95.2091
684.724	91.3785	970.186	95.1851
685.688	91.46	972.115	95.1799
686.653	91.4155	974.044	95.1628
687.617	91.2436	975.972	95.1044
688.581	91.1069	977.901	95.009
689.546	91.1934	979.83	94.904
690.51	91.4497	981.759	94.8639
691.475	91.6522	983.688	94.8749
692.439	91.6944	985.616	94.8128
693.403	91.6385	987.545	94.6983
694.368	91.5807	989.474	94.6405
695.332	91.5606	991.403	94.6229
696.297	91.5699	993.332	94.5833
697.261	91.621	995.26	94.546
698.225	91.7293	997.189	94.5668
699.19	91.852	999.118	94.6437
700.154	91.9159	1001.05	94.7121
701.119	91.93	1002.98	94.702
702.083	91.9958	1004.9	94.6456
703.047	92.1392	1006.83	94.6333
704.012	92.2792	1008.76	94.6625
704.976	92.3844	1010.69	94.6811
705.941	92.4953	1012.62	94.6794
706.905	92.6073	1014.55	94.6688
707.869	92.7099	1016.48	94.6775
708.834	92.8539	1018.41	94.7
709.798	93.0255	1020.34	94.6773
710.763	93.1509	1022.26	94.61
711.727	93.2239	1024.19	94.5125
712.691	93.2546	1026.12	94.3666
713.656	93.2145	1028.05	94.2574
714.62	93.1767	1029.98	94.2706
715.585	93.3294	1031.91	94.3169
716.549	93.6554	1033.84	94.2827
717.513	93.8886	1035.77	94.1769
718.478	93.945	1037.69	94.06
719.442	94.0146	1039.62	93.9599
720.407	94.146	1041.55	93.8686
721.371	94.218	1043.48	93.7906
722.335	94.2837	1045.41	93.7338
723.3	94.4611	1047.34	93.6569
724.264	94.7548	1049.27	93.5407
725.229	95.0475	1051.2	93.4398
726.193	95.2067	1053.12	93.3874
727.157	95.2883	1055.05	93.3432
728.122	95.3783	1056.98	93.2835
729.086	95.462	1058.91	93.2479
730.051	95.5454	1060.84	93.2378
731.015	95.6156	1062.77	93.1791
731.979	95.6382	1064.7	93.0633
732.944	95.6799	1066.63	92.9898
733.908	95.8206	1068.56	92.9571
734.872	95.9601	1070.48	92.86
735.837	96.0042	1072.41	92.7253
736.801	96.0662	1074.34	92.6469
737.766	96.2494	1076.27	92.6304
738.73	96.4543	1078.2	92.6395
739.694	96.5275	1080.13	92.6533
740.659	96.5277	1082.06	92.6852
741.623	96.6203	1083.98	92.7493
742.588	96.7727	1085.91	92.801
743.552	96.8054	1087.84	92.8072
744.516	96.7383	1089.77	92.8209
745.481	96.8348	1091.7	92.8728
746.445	97.1107	1093.63	92.9391
747.41	97.2683	1095.56	93.0174
748.374	97.2852	1097.49	93.1022
749.338	97.4041	1099.42	93.1767
750.303	97.5751	1101.34	93.2303
751.267	97.5641	1103.27	93.2749
752.232	97.4815	1105.2	93.3137
753.196	97.614	1107.13	93.3265
754.16	97.8661	1109.06	93.3674
755.125	97.9958	1110.99	93.5088
756.089	98.0659	1112.92	93.7002
757.054	98.1021	1114.85	93.838
758.018	98.0085	1116.78	93.9201
758.982	97.9196	1118.7	93.9728
759.947	97.9643	1120.63	93.9638
760.911	98.0674	1122.56	93.9511
761.876	98.1656	1124.49	94.0377
762.84	98.2501	1126.42	94.1861
763.804	98.3271	1128.35	94.2964
764.769	98.3681	1130.28	94.3478
765.733	98.3119	1132.2	94.3663
766.698	98.2697	1134.13	94.3528
767.662	98.396	1136.06	94.3374
768.626	98.5834	1137.99	94.3663
769.591	98.6344	1139.92	94.4168
770.555	98.5177	1141.85	94.4556
771.52	98.3892	1143.78	94.4885
772.484	98.3432	1145.71	94.5186
773.448	98.2798	1147.64	94.5444
774.413	98.2116	1149.56	94.5785
775.377	98.2249	1151.49	94.6059
776.342	98.2901	1153.42	94.5786
777.306	98.3584	1155.35	94.5381
778.27	98.3215	1157.28	94.5824
779.235	98.1664	1159.21	94.6717
780.199	98.0937	1161.14	94.7033
781.164	98.1792	1163.07	94.6874
782.128	98.3106	1164.99	94.6909
783.092	98.4101	1166.92	94.7305
784.057	98.4712	1168.85	94.7675
785.021	98.531	1170.78	94.7542
785.986	98.6074	1172.71	94.6831
786.95	98.6495	1174.64	94.6193
787.914	98.6153	1176.57	94.6397
788.879	98.5902	1178.5	94.7096
789.843	98.667	1180.42	94.7655
790.808	98.7031	1182.35	94.8095
791.772	98.5706	1184.28	94.8096
792.736	98.4116	1186.21	94.7547
793.701	98.3249	1188.14	94.7286
794.665	98.257	1190.07	94.7787
795.63	98.1955	1192	94.8712
796.594	98.1519	1193.93	94.9333
797.558	98.1328	1195.86	94.9103
798.523	98.1405	1197.78	94.8421
799.487	98.1174	1199.71	94.7967
800.452	98.0577	1201.64	94.7797
801.416	98.014	1203.57	94.7636
802.38	97.9266	1205.5	94.7532
803.345	97.7551	1207.43	94.7731
804.309	97.5941	1209.36	94.788
805.274	97.5086	1211.29	94.7602
806.238	97.4763	1213.21	94.7389
807.202	97.3873	1215.14	94.7592
808.167	97.1702	1217.07	94.7613
809.131	96.9497	1219	94.7129
810.096	96.8397	1220.93	94.6686
811.06	96.8002	1222.86	94.6396
812.024	96.7637	1224.79	94.6073
812.989	96.6925	1226.72	94.6057
813.953	96.6557	1228.64	94.6283
814.918	96.751	1230.57	94.6497
815.882	96.9231	1232.5	94.6778
816.846	97.099	1234.43	94.6793
817.811	97.2568	1236.36	94.6486
818.775	97.3758	1238.29	94.6308
819.74	97.4748	1240.22	94.6124
820.704	97.5292	1242.15	94.5784
821.668	97.4949	1244.08	94.567
822.633	97.4236	1246	94.5896
823.597	97.3885	1247.93	94.6003
824.562	97.4006	1249.86	94.581
825.526	97.425	1251.79	94.5929
826.49	97.444	1253.72	94.6569
827.455	97.5041	1255.65	94.6824
828.419	97.6153	1257.58	94.5732
829.384	97.6958	1259.51	94.4117
830.348	97.6875	1261.43	94.4143
831.312	97.6083	1263.36	94.5341
832.277	97.5379	1265.29	94.5509
833.241	97.5242	1267.22	94.4697
834.206	97.5303	1269.15	94.3744
835.17	97.499	1271.08	94.3449
836.135	97.3654	1273.01	94.4771
837.099	97.1708	1274.94	94.6803
838.063	97.0899	1276.87	94.796
839.028	97.1734	1278.79	94.8015
839.992	97.2405	1280.72	94.7588
840.957	97.1119	1282.65	94.7335
841.921	96.8364	1284.58	94.6907
842.885	96.5705	1286.51	94.5749
843.85	96.3931	1288.44	94.514
844.814	96.2736	1290.37	94.6214
845.779	96.1247	1292.3	94.7577
846.743	95.9197	1294.22	94.7806
847.707	95.6812	1296.15	94.749
848.672	95.4436	1298.08	94.7726
849.636	95.2586	1300.01	94.8444
850.601	95.1358	1301.94	94.8586
851.565	95.0113	1303.87	94.7617
852.529	94.8355	1305.8	94.6253
853.494	94.6701	1307.73	94.5648
854.458	94.5594	1309.65	94.493
855.423	94.463	1311.58	94.2065
856.387	94.403	1313.51	93.8857
857.351	94.4038	1315.44	93.7038
858.316	94.3992	1317.37	93.4744
859.28	94.3642	1319.3	93.4301
860.244	94.3193	1321.23	93.8595
861.209	94.2592	1323.16	94.3602
862.173	94.2211	1325.09	94.6103
863.138	94.1989	1327.01	94.6794
864.102	94.1278	1328.94	94.6637
865.067	94.0711	1330.87	94.6475
866.031	94.0961	1332.8	94.5629
866.995	94.162	1334.73	94.0389
867.96	94.2072	1336.66	92.7466
868.924	94.1579	1338.59	91.3781
869.889	94.0858	1340.52	91.5935
870.853	94.1594	1342.44	93.2023
871.817	94.3103	1344.37	94.3504
872.782	94.4077	1346.3	94.5401
873.746	94.4661	1348.23	94.3751
874.71	94.4597	1350.16	94.2979
875.675	94.4259	1352.09	94.2912
876.639	94.5126	1354.02	94.1755
877.604	94.6999	1355.95	94.1068
878.568	94.8146	1357.88	93.9519
879.533	94.8193	1359.8	92.9677
880.497	94.8323	1361.73	91.488
881.461	94.8962	1363.66	91.472
882.426	94.9803	1365.59	92.7755
883.39	95.052	1367.52	93.3937
884.354	95.1001	1369.45	93.2538
885.319	95.1701	1371.38	92.6061
886.283	95.2391	1373.31	91.3673
887.248	95.2459	1375.23	91.0496
888.212	95.2089	1377.16	92.1823
889.177	95.2104	1379.09	93.2463
890.141	95.3347	1381.02	93.7588
891.105	95.5308	1382.95	93.7467
892.07	95.6476	1384.88	92.818
893.034	95.6466	1386.81	91.6553
893.999	95.659	1388.73	91.8884
894.963	95.766	1390.66	92.625
895.927	95.8539	1392.59	91.7956
896.892	95.8521	1394.52	89.7807
897.856	95.8643	1396.45	88.7092
898.82	95.9283	1398.38	89.2955
899.785	95.9154	1400.31	90.9022
900.749	95.7578	1402.24	92.0634
901.714	95.5585	1404.17	92.0435
902.678	95.4275	1406.1	92.2263
903.643	95.3814	1408.02	93.0253
904.607	95.3684	1409.95	93.3576
905.571	95.2722	1411.88	93.3176
906.536	95.0628	1413.81	92.9787
907.5	94.855	1415.74	91.4186
908.465	94.6933	1417.67	88.8812
909.429	94.5729	1419.6	88.2369
910.393	94.4796	1421.53	89.8187
911.358	94.3679	1423.45	90.9867
912.322	94.2871	1425.38	91.8566
913.286	94.2184	1427.31	92.2928
914.251	94.0546	1429.24	91.7912
915.215	93.8839	1431.17	91.5166
916.18	93.8147	1433.1	91.4594
917.144	93.7227	1435.03	90.3736
918.109	93.536	1436.96	89.7888
919.073	93.4253	1438.88	91.6003
920.037	93.4584	1440.81	93.4553
921.002	93.4597	1442.74	93.9906
921.966	93.2923	1444.67	93.4024
922.93	93.0533	1446.6	92.1341
923.895	92.9537	1448.53	91.4506
924.859	93.0149	1450.46	91.7325
925.824	93.0728	1452.39	91.2407
926.788	93.0389	1454.32	88.6232
927.752	92.9571	1456.24	84.2079
928.717	92.8866	1458.17	83.502
929.681	92.8077	1460.1	87.9449
930.646	92.6756	1462.03	90.6152
931.61	92.5247	1463.96	90.5086
932.574	92.4249	1465.89	90.5824
933.539	92.3927	1467.82	91.5507
934.503	92.4156	1469.74	90.5163
935.468	92.4398	1471.67	86.924
936.432	92.3828	1473.6	84.8674
937.396	92.2812	1475.53	87.0387
938.361	92.2248	1477.46	90.1209
939.325	92.2088	1479.39	91.852
940.29	92.2061	1481.32	92.3957
941.254	92.1948	1483.25	92.4379
942.218	92.1295	1485.18	91.2704
943.183	92.0123	1487.1	88.1756
944.147	91.9148	1489.03	85.3589
945.112	91.8526	1490.96	86.6079
946.076	91.7409	1492.89	89.3508
947.04	91.5381	1494.82	89.3392
948.005	91.2765	1496.75	87.3239
948.969	90.9804	1498.68	87.2266
949.934	90.7083	1500.61	89.0244
950.898	90.509	1502.54	89.3868
951.862	90.2975	1504.46	86.1822
952.827	89.9897	1506.39	79.5089
953.791	89.6402	1508.32	78.2612
954.756	89.3267	1510.25	83.2479
955.72	89.0428	1512.18	86.6089
956.684	88.7063	1514.11	86.6729
957.649	88.2711	1516.04	84.4573
958.613	87.7969	1517.96	82.4245
959.578	87.3238	1519.89	80.9691
960.542	86.8117	1521.82	80.1291
961.506	86.2652	1523.75	81.5675
962.471	85.7673	1525.68	83.7033
963.435	85.3335	1527.61	85.9029
964.4	84.8816	1529.54	87.7373
965.364	84.3536	1531.47	87.3889
966.328	83.7493	1533.4	85.9338
967.293	83.1422	1535.32	85.9341
968.257	82.6401	1537.25	84.7896
969.222	82.2281	1539.18	79.6681
970.186	81.8249	1541.11	75.573
971.15	81.4668	1543.04	78.6877
972.115	81.2156	1544.97	83.8831
973.079	81.0096	1546.9	87.6598
974.044	80.7873	1548.83	88.7852
975.008	80.5988	1550.76	88.4457
975.972	80.478	1552.68	87.6799
976.937	80.3687	1554.61	85.7218
977.901	80.2638	1556.54	81.9065
978.866	80.227	1558.47	77.7916
979.83	80.2254	1560.4	81.3103
980.794	80.1875	1562.33	86.9883
981.759	80.1553	1564.26	89.2166
982.723	80.18	1566.18	89.3795
983.688	80.2376	1568.11	88.2998
984.652	80.2901	1570.04	87.8829
985.616	80.3049	1571.97	89.2264
986.581	80.2678	1573.9	89.1787
987.545	80.2019	1575.83	87.4328
988.51	80.1316	1577.76	88.3392
989.474	80.0639	1579.69	91.285
990.438	79.9943	1581.62	92.9808
991.403	79.9037	1583.54	93.4914
992.367	79.8298	1585.47	93.6227
993.332	79.8519	1587.4	93.5593
994.296	79.9181	1589.33	93.3137
995.26	79.8672	1591.26	92.9879
996.225	79.6553	1593.19	92.6099
997.189	79.4145	1595.12	92.4532
998.154	79.2506	1597.05	92.7843
999.118	79.1141	1598.97	93.0582
1000.08	78.9459	1600.9	92.7872
1001.05	78.758	1602.83	92.4283
1002.01	78.5322	1604.76	92.282
1002.98	78.2403	1606.69	91.9056
1003.94	77.9168	1608.62	91.4801
1004.9	77.5949	1610.55	91.6793
1005.87	77.2774	1612.48	91.697
1006.83	76.9608	1614.4	90.0727
1007.8	76.622	1616.33	87.7194
1008.76	76.2646	1618.26	88.0248
1009.73	75.9164	1620.19	89.2268
1010.69	75.5433	1622.12	88.5553
1011.65	75.1209	1624.05	87.7761
1012.62	74.7057	1625.98	88.3598
1013.58	74.3272	1627.91	89.2617
1014.55	73.9512	1629.84	90.3435
1015.51	73.557	1631.76	90.4673
1016.48	73.1677	1633.69	87.8964
1017.44	72.8036	1635.62	84.034
1018.41	72.4217	1637.55	84.7036
1019.37	71.9928	1639.48	88.1331
1020.34	71.5697	1641.41	89.8751
1021.3	71.1845	1643.34	88.9627
1022.26	70.8088	1645.27	85.3192
1023.23	70.4396	1647.19	81.9377
1024.19	70.1043	1649.12	82.5675
1025.16	69.7729	1651.05	82.6348
1026.12	69.4143	1652.98	80.374
1027.09	69.0936	1654.91	83.0067
1028.05	68.8437	1656.84	87.9921
1029.01	68.606	1658.77	90.1476
1029.98	68.3644	1660.7	89.6039
1030.94	68.158	1662.62	88.5041
1031.91	67.9713	1664.55	89.0061
1032.87	67.7664	1666.48	88.9809
1033.84	67.5649	1668.41	86.5983
1034.8	67.3613	1670.34	84.7057
1035.77	67.1214	1672.27	85.5379
1036.73	66.8702	1674.2	86.5217
1037.69	66.6451	1676.13	87.4381
1038.66	66.4732	1678.06	88.291
1039.62	66.3801	1679.98	87.4561
1040.59	66.3268	1681.91	84.4344
1041.55	66.2336	1683.84	81.187
1042.52	66.1208	1685.77	82.7001
1043.48	66.0542	1687.7	86.2173
1044.44	65.9929	1689.63	88.3177
1045.41	65.9181	1691.56	89.4762
1046.37	65.9018	1693.49	88.7693
1047.34	65.9311	1695.41	85.4296
1048.3	65.9542	1697.34	81.9901
1049.27	66.0074	1699.27	81.2173
1050.23	66.1013	1701.2	83.1753
1051.2	66.1879	1703.13	85.2951
1052.16	66.252	1705.06	86.1037
1053.12	66.3228	1706.99	87.5093
1054.09	66.4384	1708.92	89.6823
1055.05	66.5595	1710.85	90.569
1056.02	66.632	1712.77	89.2433
1056.98	66.7053	1714.7	85.8551
1057.95	66.8048	1716.63	82.6337
1058.91	66.8874	1718.56	84.3184
1059.88	66.9539	1720.49	88.8024
1060.84	67.0353	1722.42	91.4461
1061.8	67.1281	1724.35	92.4738
1062.77	67.2193	1726.28	92.721
1063.73	67.3498	1728.2	91.685
1064.7	67.5356	1730.13	89.3327
1065.66	67.7008	1732.06	86.4123
1066.63	67.8162	1733.99	84.8836
1067.59	67.9471	1735.92	86.861
1068.56	68.1347	1737.85	88.5978
1069.52	68.3317	1739.78	88.5674
1070.48	68.4866	1741.71	88.3667
1071.45	68.6372	1743.63	88.3933
1072.41	68.8135	1745.56	87.8686
1073.38	68.9723	1747.49	86.4908
1074.34	69.1071	1749.42	85.569
1075.31	69.2846	1751.35	87.3001
1076.27	69.5316	1753.28	90.1579
1077.23	69.8085	1755.21	91.3059
1078.2	70.0889	1757.14	91.1618
1079.16	70.3539	1759.07	90.9787
1080.13	70.6117	1760.99	90.7406
1081.09	70.9117	1762.92	91.2246
1082.06	71.2691	1764.85	92.1772
1083.02	71.6645	1766.78	91.8176
1083.98	72.0876	1768.71	89.9409
1084.95	72.5456	1770.64	87.4532
1085.91	73.026	1772.57	86.4635
1086.88	73.4876	1774.49	88.546
1087.84	73.9331	1776.42	90.99
1088.81	74.4217	1778.35	91.7896
1089.77	74.9731	1780.28	91.644
1090.74	75.5264	1782.21	91.8836
1091.7	76.0442	1784.14	92.4509
1092.66	76.5366	1786.07	92.9355
1093.63	76.9666	1788	92.8027
1094.59	77.324	1789.93	91.11
1095.56	77.677	1791.86	88.917
1096.52	78.0422	1793.78	89.0466
1097.49	78.4022	1795.71	90.5785
1098.45	78.7701	1797.64	91.1404
1099.42	79.129	1799.57	90.7393
1100.38	79.4652	1801.5	90.8814
1101.34	79.8063	1803.43	92.151
1102.31	80.1378	1805.36	93.2261
1103.27	80.4098	1807.29	93.1817
1104.24	80.6542	1809.21	92.3706
1105.2	80.9509	1811.14	92.0102
1106.17	81.2833	1813.07	92.8032
1107.13	81.5703	1815	93.7404
1108.1	81.8024	1816.93	94.0522
1109.06	82.0764	1818.86	94.1166
1110.02	82.4431	1820.79	93.9809
1110.99	82.8029	1822.71	93.1294
1111.95	83.1351	1824.64	91.9192
1112.92	83.5295	1826.57	91.0993
1113.88	83.9503	1828.5	90.317
1114.85	84.3432	1830.43	90.3588
1115.81	84.7019	1832.36	92.106
1116.78	84.981	1834.29	93.5283
1117.74	85.2358	1836.22	93.6953
1118.7	85.567	1838.15	93.6137
1119.67	85.9202	1840.08	93.4058
1120.63	86.214	1842	92.1547
1121.6	86.483	1843.93	90.4786
1122.56	86.7453	1845.86	90.5745
1123.53	86.9839	1847.79	92.1014
1124.49	87.2196	1849.72	93.487
1125.45	87.4315	1851.65	94.2865
1126.42	87.6262	1853.58	94.5378
1127.38	87.8676	1855.51	94.5216
1128.35	88.1825	1857.43	94.375
1129.31	88.565	1859.36	94.2362
1130.28	88.8979	1861.29	94.2331
1131.24	89.1005	1863.22	94.0231
1132.2	89.3011	1865.15	92.8479
1133.17	89.5573	1867.08	90.7342
1134.13	89.7901	1869.01	89.798
1135.1	90.0141	1870.93	91.4866
1136.06	90.281	1872.86	93.5724
1137.03	90.5361	1874.79	94.4585
1137.99	90.7018	1876.72	94.5801
1138.96	90.8088	1878.65	94.571
1139.92	90.9737	1880.58	94.5901
1140.88	91.2057	1882.51	94.5418
1141.85	91.4118	1884.44	94.3537
1142.81	91.5927	1886.37	93.9048
1143.78	91.7896	1888.3	93.1072
1144.74	92.0084	1890.22	92.7668
1145.71	92.1921	1892.15	93.1995
1146.67	92.2637	1894.08	93.413
1147.64	92.3328	1896.01	93.5216
1148.6	92.5175	1897.94	94.0713
1149.56	92.7154	1899.87	94.5304
1150.53	92.8422	1901.8	94.5825
1151.49	92.9661	1903.72	94.5343
1152.46	93.1318	1905.65	94.3638
1153.42	93.2824	1907.58	93.8513
1154.39	93.3941	1909.51	93.4813
1155.35	93.5546	1911.44	93.7982
1156.32	93.832	1913.37	94.1812
1157.28	94.1658	1915.3	93.7403
1158.24	94.4768	1917.23	92.8562
1159.21	94.7737	1919.15	92.6654
1160.17	95.0826	1921.08	92.8976
1161.14	95.395	1923.01	93.002
1162.1	95.6656	1924.94	93.5903
1163.07	95.8524	1926.87	94.4445
1164.03	96.0069	1928.8	94.8155
1164.99	96.229	1930.73	94.7847
1165.96	96.5305	1932.66	94.6561
1166.92	96.8318	1934.59	94.6024
1167.89	97.1082	1936.52	94.6449
1168.85	97.4044	1938.44	94.5099
1169.82	97.6842	1940.37	93.8204
1170.78	97.9157	1942.3	92.992
1171.75	98.1507	1944.23	93.0765
1172.71	98.3446	1946.16	93.8777
1173.67	98.4421	1948.09	94.5293
1174.64	98.535	1950.02	94.7977
1175.6	98.7054	1951.94	94.7437
1176.57	98.9443	1953.87	94.5825
1177.53	99.1892	1955.8	94.5002
1178.5	99.3554	1957.73	94.4376
1179.46	99.4509	1959.66	94.438
1180.42	99.5778	1961.59	94.6562
1181.39	99.7436	1963.52	94.7695
1182.35	99.8372	1965.45	94.3657
1183.32	99.8618	1967.38	93.8393
1184.28	99.9295	1969.3	93.8593
1185.25	100	1971.23	94.2891
1186.21	99.9714	1973.16	94.6715
1187.18	99.9105	1975.09	94.8691
1188.14	99.8883	1977.02	94.8328
1189.11	99.8607	1978.95	94.7357
1190.07	99.813	1980.88	94.7806
1191.03	99.753	1982.81	94.8454
1192	99.6681	1984.73	94.7176
1192.96	99.5659	1986.66	94.3297
1193.93	99.4678	1988.59	93.8192
1194.89	99.3698	1990.52	93.3327
1195.86	99.2071	1992.45	93.2571
1196.82	98.9545	1994.38	93.7833
1197.78	98.6876	1996.31	94.2885
1198.75	98.4668	1998.24	94.4674
1199.71	98.2652	2000.16	94.5816
1200.68	98.0268	2002.09	94.6564
1201.64	97.7818	2004.02	94.6243
1202.61	97.5847	2005.95	94.5885
1203.57	97.3933	2007.88	94.5703
1204.54	97.191	2009.81	94.4833
1205.5	97.0144	2011.74	94.3465
1206.46	96.8534	2013.67	94.1729
1207.43	96.6915	2015.6	93.9156
1208.39	96.522	2017.52	93.7692
1209.36	96.3573	2019.45	93.9223
1210.32	96.1936	2021.38	94.2024
1211.29	95.9725	2023.31	94.5418
1212.25	95.7033	2025.24	94.9419
1213.21	95.4584	2027.17	95.1817
1214.18	95.2774	2029.1	95.161
1215.14	95.1529	2031.03	95.0486
1216.11	95.0055	2032.95	95.0894
1217.07	94.7828	2034.88	95.1804
1218.04	94.5236	2036.81	95.0761
1219	94.2621	2038.74	94.8918
1219.97	94.0429	2040.67	94.7033
1220.93	93.8941	2042.6	94.5034
1221.89	93.7468	2044.53	94.3852
1222.86	93.577	2046.46	94.3198
1223.82	93.4236	2048.39	94.2412
1224.79	93.2423	2050.31	94.2596
1225.75	93.029	2052.24	94.4021
1226.72	92.8581	2054.17	94.4843
1227.68	92.7143	2056.1	94.4883
1228.64	92.5518	2058.03	94.4895
1229.61	92.3806	2059.96	94.467
1230.57	92.2316	2061.89	94.4102
1231.54	92.1224	2063.82	94.2604
1232.5	92.033	2065.74	94.1002
1233.47	91.9348	2067.67	94.0995
1234.43	91.8199	2069.6	94.1498
1235.4	91.725	2071.53	94.1196
1236.36	91.6948	2073.46	94.1469
1237.33	91.6863	2075.39	94.3975
1238.29	91.6351	2077.32	94.723
1239.25	91.5854	2079.25	94.8805
1240.22	91.611	2081.18	94.8692
1241.18	91.665	2083.1	94.7651
1242.15	91.6638	2085.03	94.6432
1243.11	91.6406	2086.96	94.5819
1244.08	91.6673	2088.89	94.5467
1245.04	91.7432	2090.82	94.482
1246	91.8298	2092.75	94.4152
1246.97	91.9055	2094.68	94.3902
1247.93	91.9806	2096.61	94.4277
1248.9	92.1025	2098.53	94.4912
1249.86	92.2698	2100.46	94.5187
1250.83	92.4246	2102.39	94.5309
1251.79	92.5583	2104.32	94.5345
1252.76	92.6824	2106.25	94.4757
1253.72	92.8148	2108.18	94.3943
1254.68	92.9737	2110.11	94.417
1255.65	93.1384	2112.03	94.5693
1256.61	93.2985	2113.96	94.7259
1257.58	93.4592	2115.89	94.8102
1258.54	93.573	2117.82	94.836
1259.51	93.5867	2119.75	94.7615
1260.47	93.6272	2121.68	94.5676
1261.43	93.816	2123.61	94.386
1262.4	94.0255	2125.54	94.3522
1263.36	94.1716	2127.47	94.4531
1264.33	94.2674	2129.39	94.632
1265.29	94.3059	2131.32	94.846
1266.26	94.345	2133.25	94.9761
1267.22	94.4092	2135.18	94.8976
1268.19	94.4392	2137.11	94.7585
1269.15	94.422	2139.04	94.7969
1270.11	94.3861	2140.97	94.837
1271.08	94.3711	2142.9	94.7398
1272.04	94.4892	2144.82	94.7498
1273.01	94.7281	2146.75	94.9167
1273.97	94.8889	2148.68	95.0444
1274.94	94.9316	2150.61	94.9728
1275.9	94.9321	2152.54	94.6816
1276.87	94.9011	2154.47	94.4106
1277.83	94.8677	2156.4	94.4246
1278.79	94.8675	2158.33	94.6678
1279.76	94.8997	2160.26	94.7101
1280.72	94.9305	2162.18	94.458
1281.69	94.9322	2164.11	94.5979
1282.65	94.9117	2166.04	95.2323
1283.62	94.8653	2167.97	95.5784
1284.58	94.8149	2169.9	95.4136
1285.55	94.7737	2171.83	95.1177
1286.51	94.6678	2173.76	94.8363
1287.47	94.5081	2175.69	94.5897
1288.44	94.4374	2177.61	94.4649
1289.4	94.4934	2179.54	94.5289
1290.37	94.5913	2181.47	94.6896
1291.33	94.6604	2183.4	94.7718
1292.3	94.6632	2185.33	94.7346
1293.26	94.6019	2187.26	94.6957
1294.22	94.518	2189.19	94.7116
1295.19	94.4488	2191.12	94.7461
1296.15	94.4129	2193.05	94.8635
1297.12	94.4414	2194.97	95.0647
1298.08	94.5307	2196.9	95.1723
1299.05	94.5828	2198.83	95.0086
1300.01	94.5291	2200.76	94.6819
1300.97	94.4257	2202.69	94.5173
1301.94	94.3398	2204.62	94.5585
1302.9	94.2902	2206.55	94.6651
1303.87	94.255	2208.47	94.7811
1304.83	94.205	2210.4	94.8137
1305.8	94.1682	2212.33	94.6921
1306.76	94.1202	2214.26	94.5795
1307.73	94.0183	2216.19	94.6413
1308.69	93.9765	2218.12	94.7003
1309.65	94.0656	2220.05	94.64
1310.62	94.1127	2221.98	94.5919
1311.58	93.9321	2223.91	94.6049
1312.55	93.6349	2225.83	94.6832
1313.51	93.5155	2227.76	94.7899
1314.48	93.6372	2229.69	94.8182
1315.44	93.7933	2231.62	94.7394
1316.41	93.8317	2233.55	94.5915
1317.37	93.7508	2235.48	94.4375
1318.33	93.5789	2237.41	94.3863
1319.3	93.5403	2239.34	94.4161
1320.26	93.9133	2241.26	94.4068
1321.23	94.4552	2243.19	94.4635
1322.19	94.7881	2245.12	94.6518
1323.16	94.9193	2247.05	94.7749
1324.12	94.9912	2248.98	94.7856
1325.09	95.0512	2250.91	94.8043
1326.05	95.0781	2252.84	94.8199
1327.01	95.0898	2254.77	94.7801
1327.98	95.1126	2256.7	94.7276
1328.94	95.1152	2258.62	94.7011
1329.91	95.0875	2260.55	94.6754
1330.87	95.0547	2262.48	94.6251
1331.84	95.0311	2264.41	94.6162
1332.8	95.0134	2266.34	94.6874
1333.77	95.0048	2268.27	94.6873
1334.73	94.8498	2270.2	94.5765
1335.69	94.3443	2272.13	94.5353
1336.66	93.692	2274.05	94.5675
1337.62	93.0703	2275.98	94.5853
1338.59	92.2385	2277.91	94.6396
1339.55	91.5075	2279.84	94.6712
1340.52	91.8218	2281.77	94.5875
1341.48	93.0156	2283.7	94.542
1342.44	93.9599	2285.63	94.6265
1343.41	94.2811	2287.56	94.6964
1344.37	94.3046	2289.49	94.7008
1345.34	94.2548	2291.41	94.7474
1346.3	94.1748	2293.34	94.9052
1347.27	94.0807	2295.27	95.1308
1348.23	93.9056	2297.2	95.3062
1349.19	93.6868	2299.13	95.4029
1350.16	93.6282	2301.06	95.4817
1351.12	93.7196	2302.99	95.5375
1352.09	93.7653	2304.91	95.5863
1353.05	93.6545	2306.84	95.7028
1354.02	93.3543	2308.77	95.8831
1354.98	93.1095	2310.7	96.0553
1355.95	93.2082	2312.63	96.1862
1356.91	93.3633	2314.56	96.3128
1357.88	93.2748	2316.49	96.4676
1358.84	93.0356	2318.42	96.6595
1359.8	92.5351	2320.35	96.8744
1360.77	91.6397	2322.27	97.0475
1361.73	90.4845	2324.2	97.1679
1362.7	89.4928	2326.13	97.2972
1363.66	89.7828	2328.06	97.466
1364.62	91.1466	2329.99	97.6662
1365.59	91.9861	2331.92	97.8715
1366.55	91.9617	2333.85	98.0673
1367.52	91.4005	2335.78	98.2269
1368.48	90.7614	2337.7	98.2983
1369.45	90.7104	2339.63	98.3327
1370.41	91.0676	2341.56	98.4398
1371.38	91.1149	2343.49	98.4916
1372.34	90.4375	2345.42	98.1739
1373.31	89.027	2347.35	97.6583
1374.27	87.8552	2349.28	97.4739
1375.23	88.1527	2351.21	97.7857
1376.2	89.2343	2353.14	98.4193
1377.16	89.8212	2355.06	99.0878
1378.13	89.8046	2356.99	99.6607
1379.09	89.681	2358.92	100
1380.06	89.6792	2360.85	99.9699
1381.02	89.7409	2362.78	99.7234
1381.98	89.7662	2364.71	99.4539
1382.95	89.7238	2366.64	99.0642
1383.91	89.5969	2368.57	98.4634
1384.88	89.194	2370.49	97.7935
1385.84	88.1625	2372.42	97.228
1386.81	86.7068	2374.35	96.8365
1387.77	86.3182	2376.28	96.5201
1388.73	87.4412	2378.21	96.1449
1389.7	88.3821	2380.14	95.7257
1390.66	88.6204	2382.07	95.3712
1391.63	88.5925	2384	95.1211
1392.59	88.1785	2385.93	94.9406
1393.56	86.837	2387.85	94.812
1394.52	85.0404	2389.78	94.7148
1395.49	84.6976	2391.71	94.6377
1396.45	85.6842	2393.64	94.6363
1397.41	86.0274	2395.57	94.7191
1398.38	85.3478	2397.5	94.7925
1399.34	85.2272	2399.43	94.8015
1400.31	86.6587	2401.36	94.766
1401.27	88.1111	2403.28	94.7153
1402.24	88.7007	2405.21	94.6824
1403.2	88.4826	2407.14	94.6811
1404.17	87.5875	2409.07	94.6911
1405.13	87.0748	2411	94.7026
1406.1	87.9908	2412.93	94.7188
1407.06	89.1534	2414.86	94.7275
1408.02	89.5788	2416.79	94.712
1408.99	89.5393	2418.71	94.6721
1409.95	89.4251	2420.64	94.6627
1410.92	89.3358	2422.57	94.7227
1411.88	89.3748	2424.5	94.7523
1412.85	89.68	2426.43	94.6854
1413.81	89.9844	2428.36	94.6366
1414.77	89.8609	2430.29	94.6797
1415.74	89.1645	2432.22	94.7557
1416.7	88.0404	2434.14	94.827
1417.67	86.6539	2436.07	94.8747
1418.63	85.0402	2438	94.8427
1419.6	85.0084	2439.93	94.7416
1420.56	87.6369	2441.86	94.6692
1421.53	89.621	2443.79	94.6854
1422.49	89.6995	2445.72	94.7418
1423.45	88.6207	2447.65	94.7588
1424.42	88.4885	2449.57	94.7341
1425.38	89.7955	2451.5	94.7135
1426.35	90.7687	2453.43	94.7387
1427.31	90.8694	2455.36	94.7981
1428.28	90.303	2457.29	94.7992
1429.24	89.1885	2459.22	94.7335
1430.2	88.5907	2461.15	94.7177
1431.17	89.2015	2463.08	94.7733
1432.13	89.7575	2465.01	94.8091
1433.1	89.751	2466.93	94.831
1434.06	89.5222	2468.86	94.9054
1435.03	88.5442	2470.79	94.9742
1435.99	86.3196	2472.72	94.9455
1436.95	84.9517	2474.65	94.8581
1437.92	86.7817	2476.58	94.8102
1438.88	88.6298	2478.51	94.8326
1439.85	89.3295	2480.44	94.8785
1440.81	89.4178	2482.36	94.8827
1441.78	89.3573	2484.29	94.8349
1442.74	89.3422	2486.22	94.7943
1443.71	89.304	2488.15	94.7995
1444.67	89.1267	2490.08	94.8227
1445.63	88.7129	2492.01	94.8457
1446.6	87.7117	2493.94	94.8795
1447.56	86.3401	2495.87	94.8969
1448.53	86.1922	2497.8	94.8714
1449.49	87.319	2499.72	94.8456
1450.46	87.8462	2501.65	94.8595
1451.42	87.4544	2503.58	94.9011
1452.39	87.0952	2505.51	94.9312
1453.35	86.9481	2507.44	94.9232
1454.32	85.9519	2509.37	94.9225
1455.28	83.6568	2511.3	94.9719
1456.24	80.6019	2513.23	95.016
1457.21	78.2445	2515.15	94.9936
1458.17	79.1177	2517.08	94.9073
1459.14	82.3965	2519.01	94.8154
1460.1	85.7922	2520.94	94.7938
1461.07	87.859	2522.87	94.8208
1462.03	88.4742	2524.8	94.8115
1462.99	87.9762	2526.73	94.7554
1463.96	86.4273	2528.66	94.7165
1464.92	85.095	2530.59	94.7592
1465.89	86.2077	2532.51	94.8568
1466.85	88.0543	2534.44	94.8981
1467.82	88.9686	2536.37	94.8338
1468.78	89.2152	2538.3	94.7351
1469.74	88.8995	2540.23	94.707
1470.71	87.426	2542.16	94.7814
1471.67	84.512	2544.09	94.8916
1472.64	82.2035	2546.01	94.9642
1473.6	83.7092	2547.94	94.9745
1474.57	86.2512	2549.87	94.912
1475.53	87.0254	2551.8	94.8241
1476.5	87.3747	2553.73	94.8041
1477.46	89.0562	2555.66	94.8659
1478.42	90.6193	2557.59	94.9563
1479.39	91.0046	2559.52	95.0125
1480.35	90.4896	2561.45	95.0006
1481.32	89.9219	2563.37	94.966
1482.28	90.1223	2565.3	94.9417
1483.25	90.618	2567.23	94.9014
1484.21	90.6334	2569.16	94.8507
1485.17	89.9435	2571.09	94.84
1486.14	88.4	2573.02	94.8805
1487.1	86.4876	2574.95	94.9043
1488.07	85.1583	2576.88	94.8837
1489.03	83.7302	2578.8	94.8797
1490	82.1618	2580.73	94.9003
1490.96	83.2264	2582.66	94.8943
1491.93	85.9831	2584.59	94.8439
1492.89	87.4487	2586.52	94.7875
1493.86	87.3273	2588.45	94.7815
1494.82	85.8799	2590.38	94.8079
1495.78	83.4728	2592.31	94.8093
1496.75	81.9936	2594.24	94.8273
1497.71	82.0268	2596.16	94.9107
1498.68	82.0251	2598.09	94.9542
1499.64	82.6816	2600.02	94.8935
1500.61	83.6136	2601.95	94.8407
1501.57	83.7417	2603.88	94.8524
1502.54	83.5248	2605.81	94.8656
1503.5	82.9324	2607.74	94.8332
1504.46	80.9272	2609.67	94.7953
1505.43	76.4866	2611.59	94.8288
1506.39	70.118	2613.52	94.912
1507.36	68.5453	2615.45	94.9554
1508.32	71.6865	2617.38	94.9394
1509.29	74.5843	2619.31	94.9261
1510.25	76.6266	2621.24	94.9332
1511.21	77.4466	2623.17	94.9169
1512.18	77.3686	2625.1	94.8883
1513.14	77.5001	2627.03	94.8686
1514.11	77.3981	2628.95	94.8399
1515.07	75.9934	2630.88	94.8173
1516.04	73.4636	2632.81	94.8375
1517	71.5313	2634.74	94.886
1517.96	72.718	2636.67	94.8968
1518.93	74.1903	2638.6	94.8483
1519.89	73.0231	2640.53	94.8077
1520.86	69.8042	2642.45	94.8166
1521.82	68.4847	2644.38	94.8323
1522.79	70.7281	2646.31	94.8358
1523.75	72.6183	2648.24	94.8472
1524.72	72.7394	2650.17	94.8508
1525.68	72.2499	2652.1	94.8311
1526.64	72.3856	2654.03	94.8114
1527.61	72.6414	2655.96	94.8166
1528.57	73.3126	2657.89	94.8354
1529.54	74.5042	2659.81	94.8483
1530.5	74.8507	2661.74	94.8604
1531.47	73.8166	2663.67	94.863
1532.43	71.759	2665.6	94.8537
1533.39	69.8169	2667.53	94.8569
1534.36	70.4642	2669.46	94.8649
1535.32	72.5032	2671.39	94.8598
1536.29	73.355	2673.32	94.8626
1537.25	72.4953	2675.24	94.8889
1538.22	69.6477	2677.17	94.9167
1539.18	64.9039	2679.1	94.9144
1540.15	62.8191	2681.03	94.8864
1541.11	64.6387	2682.96	94.8641
1542.08	66.3551	2684.89	94.8498
1543.04	67.9767	2686.82	94.8332
1544	69.0216	2688.75	94.822
1544.97	69.9063	2690.68	94.8135
1545.93	71.9746	2692.6	94.8057
1546.9	74.174	2694.53	94.8075
1547.86	75.0154	2696.46	94.8161
1548.83	74.3193	2698.39	94.8351
1549.79	73.233	2700.32	94.8711
1550.76	73.9643	2702.25	94.8974
1551.72	75.6453	2704.18	94.8867
1552.68	75.9362	2706.11	94.8544
1553.65	74.7297	2708.03	94.8165
1554.61	74.0203	2709.96	94.7846
1555.58	74.9019	2711.89	94.79
1556.54	74.6486	2713.82	94.8321
1557.51	71.4164	2715.75	94.8559
1558.47	65.223	2717.68	94.844
1559.43	63.9314	2719.61	94.852
1560.4	71.2705	2721.54	94.8812
1561.36	77.0267	2723.47	94.8714
1562.33	79.6205	2725.39	94.8264
1563.29	80.3444	2727.32	94.7895
1564.26	79.8757	2729.25	94.7719
1565.22	79.7701	2731.18	94.7664
1566.18	80.8709	2733.11	94.7617
1567.15	81.5677	2735.04	94.7612
1568.11	80.5532	2736.97	94.789
1569.08	78.2479	2738.89	94.8321
1570.04	78.0118	2740.82	94.8482
1571.01	80.7189	2742.75	94.8465
1571.97	82.6753	2744.68	94.8468
1572.94	83.2819	2746.61	94.8422
1573.9	82.9042	2748.54	94.8314
1574.87	81.3504	2750.47	94.822
1575.83	78.7749	2752.4	94.8297
1576.79	78.4616	2754.32	94.8448
1577.76	81.211	2756.25	94.8457
1578.72	83.3873	2758.18	94.8355
1579.69	84.4927	2760.11	94.8236
1580.65	84.9484	2762.04	94.823
1581.62	85.105	2763.97	94.8321
1582.58	85.1754	2765.9	94.8355
1583.54	85.2906	2767.83	94.8379
1584.51	85.4275	2769.76	94.8417
1585.47	85.4971	2771.68	94.8259
1586.44	85.487	2773.61	94.7888
1587.4	85.449	2775.54	94.7651
1588.37	85.3386	2777.47	94.7742
1589.33	85.116	2779.4	94.8024
1590.3	84.9241	2781.33	94.8132
1591.26	84.8504	2783.26	94.7826
1592.22	84.7866	2785.19	94.747
1593.19	84.4975	2787.11	94.7452
1594.15	83.9566	2789.04	94.7606
1595.12	83.5958	2790.97	94.7663
1596.08	83.6418	2792.9	94.755
1597.05	83.796	2794.83	94.7426
1598.01	83.8434	2796.76	94.7494
1598.97	83.7271	2798.69	94.7542
1599.94	83.4056	2800.62	94.7357
1600.9	82.9369	2802.55	94.7355
1601.87	82.413	2804.47	94.7714
1602.83	81.9369	2806.4	94.7937
1603.8	81.7144	2808.33	94.783
1604.76	81.6955	2810.26	94.7724
1605.72	81.3513	2812.19	94.787
1606.69	80.5897	2814.12	94.806
1607.65	79.9234	2816.05	94.8002
1608.62	79.3763	2817.98	94.7794
1609.58	78.8644	2819.91	94.7634
1610.55	78.7394	2821.83	94.7707
1611.51	78.767	2823.76	94.7889
1612.48	78.4451	2825.69	94.7823
1613.44	77.766	2827.62	94.7626
1614.4	76.6542	2829.55	94.7357
1615.37	74.6911	2831.48	94.6945
1616.33	71.928	2833.41	94.6707
1617.3	71.1086	2835.34	94.6753
1618.26	72.8174	2837.26	94.6723
1619.23	73.8401	2839.19	94.6261
1620.19	73.782	2841.12	94.5712
1621.16	72.9346	2843.05	94.5706
1622.12	71.2126	2844.98	94.6027
1623.09	69.0803	2846.91	94.615
1624.05	68.7249	2848.84	94.5902
1625.01	70.035	2850.76	94.5219
1625.98	70.4322	2852.69	94.4262
1626.94	69.4571	2854.62	94.3414
1627.91	68.316	2856.55	94.2994
1628.87	68.4892	2858.48	94.3013
1629.84	69.1728	2860.41	94.314
1630.8	69.3174	2862.34	94.3255
1631.76	69.033	2864.27	94.3543
1632.73	68.3917	2866.2	94.3619
1633.69	66.9766	2868.12	94.3017
1634.66	64.2818	2870.05	94.2274
1635.62	61.6104	2871.98	94.2067
1636.59	62.3302	2873.91	94.227
1637.55	64.3186	2875.84	94.2345
1638.52	66.1536	2877.77	94.2049
1639.48	67.4193	2879.7	94.152
1640.44	67.9293	2881.63	94.0845
1641.41	68.0616	2883.55	94.0204
1642.37	68.0892	2885.48	93.9867
1643.34	67.9957	2887.41	93.9798
1644.3	67.3166	2889.34	93.982
1645.27	65.4999	2891.27	93.9747
1646.23	62.8702	2893.2	93.9594
1647.19	61.7277	2895.13	93.959
1648.16	63.3598	2897.06	93.9502
1649.12	65.984	2898.99	93.8938
1650.09	67.3063	2900.91	93.8316
1651.05	66.6326	2902.84	93.829
1652.02	63.9662	2904.77	93.8837
1652.98	59.3816	2906.7	93.9356
1653.94	60.2788	2908.63	93.9313
1654.91	65.5582	2910.56	93.8993
1655.87	69.049	2912.49	93.9086
1656.84	71.0028	2914.42	93.9512
1657.8	72.2019	2916.34	93.9583
1658.77	73.0814	2918.27	93.9269
1659.73	73.6357	2920.2	93.9064
1660.7	73.6775	2922.13	93.8911
1661.66	73.0259	2924.06	93.8782
1662.62	72.547	2925.99	93.8704
1663.59	73.9773	2927.92	93.8398
1664.55	76.1757	2929.85	93.8337
1665.52	77.503	2931.78	93.8625
1666.48	77.9076	2933.7	93.8426
1667.45	77.2117	2935.63	93.8129
1668.41	75.3967	2937.56	93.843
1669.38	74.2631	2939.49	93.8604
1670.34	75.3774	2941.42	93.8238
1671.31	76.9307	2943.35	93.8018
1672.27	78.6404	2945.28	93.8461
1673.23	79.9668	2947.2	93.9326
1674.2	79.6178	2949.13	93.9642
1675.16	78.3837	2951.06	93.8975
1676.13	79.6339	2952.99	93.8168
1677.09	82.1829	2954.92	93.7838
1678.06	83.4223	2956.85	93.791
1679.02	83.1552	2958.78	93.8125
1679.98	82.2778	2960.71	93.7915
1680.95	82.3405	2962.64	93.7127
1681.91	82.4673	2964.57	93.641
1682.88	80.3164	2966.49	93.6092
1683.84	75.7141	2968.42	93.5766
1684.81	75.7407	2970.35	93.5273
1685.77	81.7793	2972.28	93.5117
1686.73	85.1778	2974.21	93.5591
1687.7	86.1473	2976.14	93.6118
1688.66	86.293	2978.07	93.5982
1689.63	86.8442	2979.99	93.5368
1690.59	88.1313	2981.92	93.5093
1691.56	89.641	2983.85	93.5279
1692.52	90.5549	2985.78	93.5119
1693.49	90.4011	2987.71	93.4646
1694.45	88.9022	2989.64	93.4951
1695.41	86.0152	2991.57	93.5964
1696.38	84.6298	2993.5	93.6724
1697.34	86.6424	2995.43	93.7258
1698.31	87.7676	2997.35	93.7698
1699.27	86.4911	2999.28	93.7802
1700.24	83.6396	3001.21	93.7783
1701.2	86.4823	3003.14	93.7556
1702.16	90.8125	3005.07	93.7118
1703.13	92.2799	3007	93.7086
1704.09	91.8635	3008.93	93.7073
1705.06	90.9263	3010.86	93.6573
1706.02	90.6346	3012.78	93.6804
1706.99	91.7785	3014.71	93.832
1707.95	94.0027	3016.64	93.9721
1708.92	95.3349	3018.57	94.0484
1709.88	95.3906	3020.5	94.1033
1710.85	95.5403	3022.43	94.1198
1711.81	96.0359	3024.36	94.1163
1712.77	95.4788	3026.29	94.1237
1713.74	93.3995	3028.22	94.0734
1714.7	91.1286	3030.14	93.9257
1715.67	90.359	3032.07	93.8248
1716.63	89.7056	3034	93.9014
1717.6	87.698	3035.93	94.0512
1718.56	88.4232	3037.86	94.1462
1719.53	92.8204	3039.79	94.1962
1720.49	95.874	3041.72	94.2238
1721.45	96.8986	3043.65	94.2106
1722.42	96.7247	3045.57	94.1687
1723.38	96.4017	3047.5	94.1398
1724.35	96.7689	3049.43	94.1599
1725.31	97.4578	3051.36	94.2318
1726.28	97.7252	3053.29	94.2492
1727.24	97.6326	3055.22	94.1709
1728.2	97.0909	3057.15	94.1403
1729.17	95.5673	3059.08	94.189
1730.13	93.9964	3061.01	94.1806
1731.1	94.0001	3062.93	94.0704
1732.06	93.8802	3064.86	93.9586
1733.03	91.428	3066.79	93.9538
1733.99	87.8322	3068.72	94.0484
1734.95	89.5508	3070.65	94.1356
1735.92	93.6811	3072.58	94.1761
1736.88	95.6045	3074.51	94.2093
1737.85	95.6874	3076.43	94.1674
1738.81	94.3765	3078.36	93.9933
1739.78	92.8896	3080.29	93.8473
1740.74	93.7129	3082.22	93.8681
1741.71	95.135	3084.15	93.9635
1742.67	94.8583	3086.08	94.0235
1743.63	94.1249	3088.01	94.0569
1744.6	94.6291	3089.94	94.0626
1745.56	95.1422	3091.86	93.9962
1746.53	94.5199	3093.79	93.8414
1747.49	93.2079	3095.72	93.6893
1748.46	92.3083	3097.65	93.6399
1749.42	92.4777	3099.58	93.6344
1750.38	92.6965	3101.51	93.6506
1751.35	92.9334	3103.44	93.7202
1752.31	94.8403	3105.37	93.7431
1753.28	97.1067	3107.3	93.6926
1754.24	98.262	3109.22	93.6777
1755.21	98.156	3111.15	93.7172
1756.17	97.0092	3113.08	93.7101
1757.14	96.2904	3115.01	93.6068
1758.1	97.1711	3116.94	93.5095
1759.07	98.2698	3118.87	93.5071
1760.03	98.2902	3120.8	93.5413
1760.99	96.9313	3122.73	93.5571
1761.96	95.6914	3124.66	93.5753
1762.92	96.7771	3126.58	93.6118
1763.89	98.4549	3128.51	93.6691
1764.85	99.1373	3130.44	93.6631
1765.82	99.0798	3132.37	93.5336
1766.78	98.3515	3134.3	93.4632
1767.74	97.0513	3136.23	93.5473
1768.71	96.6064	3138.16	93.6113
1769.67	96.9348	3140.09	93.5891
1770.64	95.7798	3142.01	93.562
1771.6	92.9304	3143.94	93.5552
1772.57	91.7027	3145.87	93.5629
1773.53	94.1603	3147.8	93.5854
1774.49	96.3828	3149.73	93.6127
1775.46	97.0869	3151.66	93.643
1776.42	97.6932	3153.59	93.6544
1777.39	98.518	3155.52	93.6064
1778.35	98.6274	3157.45	93.5209
1779.32	97.8616	3159.37	93.4761
1780.28	96.8625	3161.3	93.4969
1781.25	96.8469	3163.23	93.5134
1782.21	97.8844	3165.16	93.4625
1783.17	98.5087	3167.09	93.3526
1784.14	98.1937	3169.02	93.2462
1785.1	97.8486	3170.95	93.2142
1786.07	98.3712	3172.88	93.2536
1787.03	99.0814	3174.8	93.2686
1788	99.2828	3176.73	93.1874
1788.96	98.9297	3178.66	93.1188
1789.93	97.7964	3180.59	93.1706
1790.89	95.8877	3182.52	93.2068
1791.85	94.0066	3184.45	93.1412
1792.82	93.85	3186.38	93.0936
1793.78	95.7512	3188.3	93.1052
1794.75	97.111	3190.23	93.1101
1795.71	97.2104	3192.16	93.0988
1796.68	97.4273	3194.09	93.0562
1797.64	97.9949	3196.02	92.9542
1798.61	97.6239	3197.95	92.8793
1799.57	96.5165	3199.88	92.9106
1800.53	96.1611	3201.81	92.9835
1801.5	96.4665	3203.74	93.022
1802.46	96.952	3205.66	93.0076
1803.43	97.9029	3207.59	92.9284
1804.39	98.7553	3209.52	92.8254
1805.36	99.0259	3211.45	92.7631
1806.32	98.9075	3213.38	92.7231
1807.29	98.585	3215.31	92.7151
1808.25	98.3972	3217.24	92.7306
1809.21	98.193	3219.17	92.6719
1810.18	97.4655	3221.09	92.6173
1811.14	96.9755	3223.02	92.6683
1812.11	97.5666	3224.95	92.6862
1813.07	98.4711	3226.88	92.6146
1814.04	98.977	3228.81	92.5616
1815	99.1309	3230.74	92.5312
1815.96	99.098	3232.67	92.4942
1816.93	98.9208	3234.6	92.4838
1817.89	98.8204	3236.53	92.4763
1818.86	98.9755	3238.45	92.4533
1819.82	99.1284	3240.38	92.454
1820.79	99.0831	3242.31	92.4207
1821.75	98.8736	3244.24	92.3109
1822.71	98.5617	3246.17	92.2759
1823.68	97.9134	3248.1	92.3748
1824.64	96.6894	3250.03	92.4292
1825.61	96.1306	3251.96	92.3234
1826.57	97.1866	3253.89	92.1655
1827.54	97.8817	3255.81	92.133
1828.5	96.7537	3257.74	92.2244
1829.47	94.5752	3259.67	92.3115
1830.43	94.4064	3261.6	92.33
1831.39	96.5858	3263.53	92.2922
1832.36	98.1593	3265.46	92.2646
1833.32	98.591	3267.39	92.2664
1834.29	98.6189	3269.32	92.2289
1835.25	98.5196	3271.24	92.0845
1836.22	98.1806	3273.17	91.8516
1837.18	97.8763	3275.1	91.7108
1838.15	98.1175	3277.03	91.8075
1839.11	98.5981	3278.96	92.0213
1840.07	98.7514	3280.89	92.1645
1841.04	98.5623	3282.82	92.2097
1842	97.984	3284.74	92.2079
1842.97	96.6048	3286.67	92.1504
1843.93	94.6167	3288.6	91.9954
1844.9	94.365	3290.53	91.8084
1845.86	96.106	3292.46	91.7419
1846.83	97.0876	3294.39	91.7964
1847.79	97.1339	3296.32	91.8468
1848.75	97.4648	3298.25	91.9028
1849.72	98.177	3300.18	91.9864
1850.68	98.648	3302.1	92.0118
1851.65	98.8135	3304.03	91.9968
1852.61	98.8548	3305.96	91.9456
1853.58	98.8583	3307.89	91.789
1854.54	98.8045	3309.82	91.6562
1855.51	98.6832	3311.75	91.653
1856.47	98.5687	3313.68	91.6663
1857.43	98.4643	3315.61	91.6587
1858.4	98.3918	3317.53	91.6922
1859.36	98.4395	3319.46	91.739
1860.33	98.4994	3321.39	91.726
1861.29	98.4646	3323.32	91.6798
1862.26	98.4737	3325.25	91.6518
1863.22	98.5416	3327.18	91.6293
1864.18	98.4576	3329.11	91.6416
1865.15	98.0233	3331.04	91.6681
1866.11	97.1612	3332.97	91.5896
1867.08	95.9818	3334.89	91.4364
1868.04	94.7045	3336.82	91.3824
1869.01	94.0548	3338.75	91.4728
1869.97	95.003	3340.68	91.563
1870.93	96.6908	3342.61	91.5553
1871.9	97.7675	3344.54	91.5089
1872.86	98.1904	3346.47	91.4627
1873.83	98.4048	3348.4	91.4107
1874.79	98.5064	3350.32	91.3886
1875.76	98.435	3352.25	91.3623
1876.72	98.3679	3354.18	91.2375
1877.69	98.3851	3356.11	91.0927
1878.65	98.3352	3358.04	91.0756
1879.62	98.2246	3359.97	91.1063
1880.58	98.2229	3361.9	91.038
1881.54	98.3347	3363.83	90.8909
1882.51	98.418	3365.76	90.7682
1883.47	98.3233	3367.68	90.7553
1884.44	98.1385	3369.61	90.8689
1885.4	98.1746	3371.54	90.9887
1886.37	98.3486	3373.47	90.9837
1887.33	98.2538	3375.4	90.9116
1888.29	97.5348	3377.33	90.8375
1889.26	96.4184	3379.26	90.7267
1890.22	96.2435	3381.18	90.6302
1891.19	97.2114	3383.11	90.5851
1892.15	97.9896	3385.04	90.5578
1893.12	98.1218	3386.97	90.5831
1894.08	97.6761	3388.9	90.6071
1895.05	97.0521	3390.83	90.4629
1896.01	97.0441	3392.76	90.2587
1896.97	97.5622	3394.69	90.2224
1897.94	97.923	3396.62	90.2735
1898.9	98.0156	3398.54	90.3282
1899.87	98.0255	3400.47	90.409
1900.83	98.0675	3402.4	90.4598
1901.8	98.1578	3404.33	90.4954
1902.76	98.1517	3406.26	90.5379
1903.72	97.9892	3408.19	90.5429
1904.69	97.8905	3410.12	90.5178
1905.65	97.933	3412.05	90.4776
1906.62	97.8307	3413.97	90.4311
1907.58	97.5298	3415.9	90.3653
1908.55	97.2575	3417.83	90.1382
1909.51	97.0608	3419.76	89.7654
1910.48	97.1488	3421.69	89.6588
1911.44	97.6172	3423.62	89.9582
1912.4	97.9396	3425.55	90.2292
1913.37	97.9152	3427.48	90.243
1914.33	97.86	3429.41	90.1604
1915.3	97.876	3431.33	90.0844
1916.26	97.5814	3433.26	90.0411
1917.23	96.5814	3435.19	90.0673
1918.19	95.7771	3437.12	90.1491
1919.15	96.4043	3439.05	90.1583
1920.12	97.3152	3440.98	89.9615
1921.08	97.2617	3442.91	89.6741
1922.05	96.3547	3444.84	89.3447
1923.01	95.6516	3446.76	89.0293
1923.98	96.1549	3448.69	89.1998
1924.94	97.1328	3450.62	89.7899
1925.91	97.6552	3452.55	90.1616
1926.87	97.8291	3454.48	90.2043
1927.84	97.8681	3456.41	90.1484
1928.8	97.8714	3458.34	90.0496
1929.76	97.8763	3460.27	89.8335
1930.73	97.8195	3462.2	89.6609
1931.69	97.7428	3464.12	89.7631
1932.66	97.7485	3466.05	89.9387
1933.62	97.9058	3467.98	90.0169
1934.59	98.101	3469.91	90.0998
1935.55	98.0734	3471.84	90.1274
1936.51	97.8568	3473.77	90.0399
1937.48	97.6755	3475.7	90.0078
1938.44	97.5563	3477.62	89.9933
1939.41	97.4996	3479.55	89.7065
1940.37	97.2994	3481.48	89.3597
1941.34	96.3978	3483.41	89.4471
1942.3	95.1801	3485.34	89.7545
1943.27	95.2	3487.27	89.8726
1944.23	96.2343	3489.2	89.9962
1945.19	96.7643	3491.13	90.2828
1946.16	96.8168	3493.06	90.3779
1947.12	97.0663	3494.98	90.1601
1948.09	97.4085	3496.91	90.0269
1949.05	97.4518	3498.84	90.0171
1950.02	97.3284	3500.77	89.5653
1950.98	97.3247	3502.7	88.7899
1951.94	97.3335	3504.63	88.7358
1952.91	97.314	3506.56	89.2884
1953.87	97.3648	3508.49	89.451
1954.84	97.3398	3510.41	89.4623
1955.8	97.1747	3512.34	89.8923
1956.77	97.0033	3514.27	90.3643
1957.73	96.9292	3516.2	90.4997
1958.7	97.1787	3518.13	90.4111
1959.66	97.6177	3520.06	90.0726
1960.62	97.5661	3521.99	89.2992
1961.59	97.2052	3523.92	88.5186
1962.55	97.2886	3525.84	88.2675
1963.52	97.5771	3527.77	88.4174
1964.48	97.5293	3529.7	88.9916
1965.45	97.0923	3531.63	89.9423
1966.41	96.3509	3533.56	90.5627
1967.38	95.8777	3535.49	90.5567
1968.34	96.4245	3537.42	90.5384
1969.3	97.4262	3539.35	90.8256
1970.27	97.7334	3541.28	90.7187
1971.23	97.3484	3543.2	89.6994
1972.2	97.2753	3545.13	88.4196
1973.16	97.7423	3547.06	88.2788
1974.13	97.7972	3548.99	89.2314
1975.09	97.3993	3550.92	89.7087
1976.06	97.319	3552.85	89.7334
1977.02	97.3657	3554.78	90.3539
1977.98	97.0785	3556.71	91.035
1978.95	96.6557	3558.64	90.9426
1979.91	96.6567	3560.56	90.3431
1980.88	97.0208	3562.49	89.4004
1981.84	97.0101	3564.42	87.4543
1982.81	96.5841	3566.35	85.0286
1983.77	96.3089	3568.28	85.3778
1984.73	96.3108	3570.21	88.6376
1985.7	96.4378	3572.14	91.0162
1986.66	96.5214	3574.07	91.6214
1987.63	96.3547	3575.99	91.5439
1988.59	96.1228	3577.92	91.466
1989.56	96.1582	3579.85	91.4643
1990.52	96.0761	3581.78	91.4675
1991.48	95.5211	3583.71	90.8681
1992.45	95.1802	3585.64	88.9112
1993.41	95.523	3587.57	87.0076
1994.38	95.9732	3589.5	87.986
1995.34	96.2264	3591.42	89.8544
1996.31	96.3912	3593.35	89.9905
1997.27	96.6399	3595.28	89.3993
1998.24	96.9552	3597.21	89.4652
1999.2	96.8571	3599.14	89.7416
2000.16	96.3287	3601.07	90.1906
2001.13	95.9777	3603	91.1633
2002.09	96.0004	3604.93	91.3708
2003.06	96.1403	3606.86	89.9171
2004.02	96.1317	3608.78	88.3501
2004.99	95.9802	3610.71	87.8671
2005.95	95.9493	3612.64	87.4483
2006.92	96.164	3614.57	87.1952
2007.88	96.4125	3616.5	87.1555
2008.84	96.5201	3618.43	86.6441
2009.81	96.5735	3620.36	87.4494
2010.77	96.5896	3622.28	90.1692
2011.74	96.6267	3624.21	91.7704
2012.7	96.7257	3626.14	90.5498
2013.67	96.5564	3628.07	87.2385
2014.63	96.0077	3630	86.2032
2015.6	95.4893	3631.93	88.8906
2016.56	95.4372	3633.86	91.2096
2017.52	95.8641	3635.79	92.421
2018.49	96.1729	3637.72	93.0041
2019.45	96.0948	3639.64	93.1748
2020.42	95.9951	3641.57	93.1424
2021.38	95.9089	3643.5	92.5353
2022.35	95.7769	3645.43	90.1338
2023.31	95.834	3647.36	85.2497
2024.28	96.0921	3649.29	81.1534
2025.24	96.459	3651.22	83.8695
2026.2	96.7305	3653.15	88.8895
2027.17	96.5432	3655.07	91.0402
2028.13	96.1308	3657	91.7201
2029.1	95.9933	3658.93	93.157
2030.06	96.1412	3660.86	94.4992
2031.03	96.3218	3662.79	95.0341
2031.99	96.2225	3664.72	94.9397
2032.95	95.8604	3666.65	93.4891
2033.92	95.6056	3668.58	90.0945
2034.88	95.5887	3670.51	87.1074
2035.85	95.688	3672.43	86.6736
2036.81	95.7313	3674.36	85.5734
2037.78	95.7875	3676.29	84.6293
2038.74	95.9536	3678.22	87.5491
2039.7	95.9025	3680.15	91.342
2040.67	95.6132	3682.08	93.8579
2041.63	95.5439	3684.01	94.656
2042.6	95.7099	3685.94	93.3479
2043.56	95.8132	3687.86	90.0303
2044.53	95.821	3689.79	87.2148
2045.49	95.7835	3691.72	88.8767
2046.46	95.7439	3693.65	92.5759
2047.42	95.6993	3695.58	94.8563
2048.39	95.57	3697.51	95.4707
2049.35	95.4449	3699.44	94.847
2050.31	95.3478	3701.37	93.6588
2051.28	95.129	3703.3	93.6686
2052.24	94.8433	3705.22	94.6423
2053.21	94.8083	3707.15	94.177
2054.17	95.1825	3709.08	91.3588
2055.14	95.5193	3711.01	88.074
2056.1	95.5208	3712.94	88.61
2057.06	95.4983	3714.87	92.0285
2058.03	95.4868	3716.8	94.0794
2058.99	95.3714	3718.72	93.9788
2059.96	95.2496	3720.65	92.7055
2060.92	95.1277	3722.58	91.454
2061.89	95.0436	3724.51	90.9344
2062.85	95.035	3726.44	91.509
2063.82	94.9106	3728.37	92.6343
2064.78	94.6093	3730.3	92.3186
2065.74	94.456	3732.23	89.2643
2066.71	94.6009	3734.16	84.925
2067.67	94.827	3736.08	83.5957
2068.64	95.0567	3738.01	86.3495
2069.6	95.2262	3739.94	88.991
2070.57	95.1318	3741.87	89.2207
2071.53	94.8194	3743.8	87.4372
2072.49	94.5155	3745.73	85.835
2073.46	94.3788	3747.66	85.2554
2074.42	94.4355	3749.59	83.7213
2075.39	94.5115	3751.51	83.2079
2076.35	94.4945	3753.44	86.665
2077.32	94.4552	3755.37	89.9576
2078.28	94.4665	3757.3	90.7989
2079.25	94.5559	3759.23	90.8798
2080.21	94.6495	3761.16	92.3197
2081.17	94.6751	3763.09	93.7688
2082.14	94.6442	3765.02	93.6139
2083.1	94.5278	3766.95	92.7713
2084.07	94.3571	3768.87	92.2259
2085.03	94.2792	3770.8	92.7832
2086	94.3363	3772.73	94.7434
2086.96	94.4116	3774.66	96.2261
2087.93	94.398	3776.59	95.9378
2088.89	94.2445	3778.52	94.4412
2089.85	94.0233	3780.45	93.8127
2090.82	93.9838	3782.38	94.4686
2091.78	94.1705	3784.3	94.7547
2092.75	94.3048	3786.23	95.082
2093.71	94.2625	3788.16	96.0901
2094.68	94.2058	3790.09	96.837
2095.64	94.2398	3792.02	96.8376
2096.61	94.2157	3793.95	95.8248
2097.57	94.054	3795.88	93.7506
2098.53	93.9797	3797.81	91.7279
2099.5	94.0692	3799.74	89.8443
2100.46	94.1142	3801.66	88.2226
2101.43	94.085	3803.59	89.1611
2102.39	94.1146	3805.52	90.8229
2103.36	94.147	3807.45	91.9385
2104.32	94.0362	3809.38	94.081
2105.28	93.811	3811.31	95.8162
2106.25	93.626	3813.24	95.2187
2107.21	93.5672	3815.16	92.4699
2108.18	93.5713	3817.09	89.8156
2109.14	93.5795	3819.02	88.2476
2110.11	93.6527	3820.95	87.0635
2111.07	93.7776	3822.88	88.6131
2112.03	93.8065	3824.81	91.3226
2113	93.763	3826.74	92.5424
2113.96	93.8104	3828.67	93.1291
2114.93	93.8692	3830.59	93.1682
2115.89	93.8741	3832.52	92.2026
2116.86	93.9306	3834.45	90.6668
2117.82	93.8922	3836.38	88.5785
2118.79	93.6804	3838.31	86.5398
2119.75	93.527	3840.24	86.7628
2120.72	93.5511	3842.17	89.0652
2121.68	93.6976	3844.1	91.7969
2122.64	93.7709	3846.03	94.0684
2123.61	93.6	3847.95	94.6746
2124.57	93.282	3849.88	92.6953
2125.54	93.0432	3851.81	88.3417
2126.5	93.0313	3853.74	84.8727
2127.47	93.1917	3855.67	87.5251
2128.43	93.3949	3857.6	91.7107
2129.39	93.6188	3859.53	93.6722
2130.36	93.7931	3861.46	93.0686
2131.32	93.8185	3863.39	91.0344
2132.29	93.8226	3865.31	90.3619
2133.25	93.9335	3867.24	90.8603
2134.22	94.0214	3869.17	90.1168
2135.18	93.9625	3871.1	89.3214
2136.14	93.8158	3873.03	90.3196
2137.11	93.6956	3874.96	92.3038
2138.07	93.5379	3876.89	94.1127
2139.04	93.2652	3878.82	93.9617
2140	93.078	3880.74	92.2905
2140.97	93.0887	3882.67	91.6482
2141.93	93.2278	3884.6	91.7801
2142.9	93.4641	3886.53	92.5644
2143.86	93.6185	3888.46	93.8552
2144.82	93.5012	3890.39	93.687
2145.79	93.2947	3892.32	93.1031
2146.75	93.2638	3894.25	94.2408
2147.72	93.2865	3896.18	95.0573
2148.68	93.204	3898.1	93.6904
2149.65	93.1006	3900.03	91.2278
2150.61	93.0365	3901.96	89.5647
2151.58	93.1073	3903.89	89.496
2152.54	93.4015	3905.82	91.6714
2153.5	93.8082	3907.75	94.9391
2154.47	94.0392	3909.68	97.1076
2155.43	93.8451	3911.61	97.7669
2156.4	93.4284	3913.53	97.4146
2157.36	93.2825	3915.46	96.2237
2158.33	93.5984	3917.39	94.9001
2159.29	93.9813	3919.32	94.6816
2160.26	93.8904	3921.25	95.1637
2161.22	93.4078	3923.18	95.1136
2162.18	93.0893	3925.11	94.9527
2163.15	93.2932	3927.04	95.4238
2164.11	93.5426	3928.96	95.5262
2165.08	93.2366	3930.89	94.853
2166.04	92.9002	3932.82	94.8204
2167.01	93.0524	3934.75	95.9978
2167.97	93.316	3936.68	97.1632
2168.93	93.3626	3938.61	97.5151
2169.9	93.2037	3940.54	96.968
2170.86	93.0395	3942.47	96.0145
2171.83	93.1423	3944.39	95.7976
2172.79	93.4026	3946.32	96.0888
2173.76	93.4988	3948.25	95.8969
2174.72	93.4076	3950.18	95.8306
2175.69	93.3259	3952.11	96.4601
2176.65	93.348	3954.04	97.113
2177.61	93.4096	3955.97	97.3922
2178.58	93.4214	3957.9	97.4853
2179.54	93.2757	3959.82	97.4646
2180.51	93.0629	3961.75	97.3838
2181.47	93.0901	3963.68	97.5529
2182.44	93.2868	3965.61	97.8868
2183.4	93.2494	3967.54	97.9773
2184.36	92.8955	3969.47	97.8302
2185.33	92.5557	3971.4	97.6677
2186.29	92.4239	3973.33	97.525
2187.26	92.3701	3975.26	97.5021
2188.22	92.2995	3977.18	97.7482
2189.19	92.1925	3979.11	98.0206
2190.15	92.1624	3981.04	98.0744
2191.12	92.3154	3982.97	98.0519
2192.08	92.4912	3984.9	98.0965
2193.05	92.5341	3986.83	98.1493
2194.01	92.4363	3988.76	98.1213
2194.97	92.4005	3990.69	98.0766
2195.94	92.62	3992.61	98.098
2196.9	92.9056	3994.54	98.1319
2197.87	92.9214	3996.47	98.1899
2198.83	92.5973	3998.4	0
2199.8	92.251	4000.33	0
2200.76	92.1408
2201.72	92.2208
2202.69	92.4295
2203.65	92.604
2204.62	92.5574
2205.58	92.4244
2206.55	92.4173
2207.51	92.4587
2208.47	92.3307
2209.44	92.0394
2210.4	91.81
2211.37	91.8074
2212.33	91.9934
2213.3	92.1386
2214.26	92.0691
2215.23	91.8892
2216.19	91.779
2217.16	91.738
2218.12	91.6624
2219.08	91.5553
2220.05	91.4933
2221.01	91.4829
2221.98	91.4818
2222.94	91.4648
2223.91	91.4796
2224.87	91.557
2225.83	91.6812
2226.8	91.8529
2227.76	91.9491
2228.73	91.8745
2229.69	91.7854
2230.66	91.7961
2231.62	91.798
2232.59	91.7176
2233.55	91.6758
2234.51	91.7523
2235.48	91.8391
2236.44	91.8355
2237.41	91.7486
2238.37	91.6407
2239.34	91.5512
2240.3	91.4895
2241.26	91.4724
2242.23	91.4168
2243.19	91.3114
2244.16	91.3339
2245.12	91.4501
2246.09	91.4664
2247.05	91.4166
2248.02	91.3833
2248.98	91.2804
2249.94	91.1576
2250.91	91.2097
2251.87	91.3056
2252.84	91.2701
2253.8	91.2385
2254.77	91.251
2255.73	91.2099
2256.7	91.0986
2257.66	90.9864
2258.62	90.9383
2259.59	90.9097
2260.55	90.888
2261.52	90.8908
2262.48	90.8733
2263.45	90.8778
2264.41	90.9421
2265.38	90.9317
2266.34	90.8068
2267.3	90.7351
2268.27	90.7484
2269.23	90.7277
2270.2	90.694
2271.16	90.7319
2272.12	90.7766
2273.09	90.737
2274.05	90.7122
2275.02	90.7748
2275.98	90.7424
2276.95	90.5625
2277.91	90.4703
2278.88	90.5051
2279.84	90.4731
2280.8	90.3869
2281.77	90.4126
2282.73	90.54
2283.7	90.6494
2284.66	90.6547
2285.63	90.5261
2286.59	90.3732
2287.56	90.318
2288.52	90.3383
2289.49	90.3381
2290.45	90.2503
2291.41	90.1108
2292.38	89.9916
2293.34	89.9583
2294.31	90.0385
2295.27	90.085
2296.24	90.0051
2297.2	89.969
2298.16	90.0392
2299.13	90.065
2300.09	90.0251
2301.06	89.9651
2302.02	89.856
2302.99	89.7664
2303.95	89.7534
2304.91	89.7203
2305.88	89.6473
2306.84	89.6319
2307.81	89.653
2308.77	89.6328
2309.74	89.5943
2310.7	89.5137
2311.67	89.386
2312.63	89.346
2313.59	89.3539
2314.56	89.2147
2315.52	89.0006
2316.49	88.9178
2317.45	88.87
2318.42	88.702
2319.38	88.6147
2320.34	88.7543
2321.31	88.8901
2322.27	88.824
2323.24	88.6492
2324.2	88.5533
2325.17	88.551
2326.13	88.531
[truncated: 1,736 more rows]

## Sheet: Figure S8
Fig.S8a									Fig.S8b										Fig.S8
	Au-N			Au-S			Au-Fe
Binding energy (ev)	Intensity		Binding energy (ev)	Intensity		Binding energy (ev)	Intensity
410.751	11820.6		175.751	7544.06		740	34415.6		Energy	Spectrum	Composite spectrum	Background	Residual	[1/1]		Energy	Spectrum	Composite spectrum	Background	Residual	[1/1]	[2/1]		Energy	Spectrum	Composite spectrum	Background	Residual	[1/1]
410.626	11857.8		175.626	7600.63		739.875	34063.1		409.013	25059.1	25044.7	25036.4	14.395	25044.5		172.513	15547.2	15639	15638	-91.845	15638.4	15638.7		714.388	43309.4	43391.3	43390.8	-81.881	43391.3
410.501	11834.7		175.501	7675		739.75	34321.3		408.888	25048.8	25047.3	25038.7	1.473	25047.1		172.388	15684.1	15641.6	15640.5	42.485	15640.9	15641.2		714.263	43535.6	43403.1	43402.3	132.572	43403.1
410.376	11792.2		175.376	7592.5		739.625	34454.4		408.763	25144.1	25049.9	25041.1	94.167	25049.7		172.263	15682.2	15644.1	15643.1	38.063	15643.4	15643.8		714.138	43509.4	43415.1	43413.8	94.289	43415.1
410.251	11835.3		175.251	7628.13		739.5	34615		408.638	25051.9	25052.5	25043.5	-0.648	25052.3		172.138	15692.8	15646.7	15645.6	46.14	15646	15646.3		714.013	43743.1	43427.5	43425.2	315.637	43427.5
410.126	11816.9		175.126	7515		739.375	34305		408.513	25058.4	25055.2	25045.9	3.277	25054.9		172.013	15765.3	15649.2	15648.1	116.091	15648.5	15648.8		713.888	43791.3	43440.5	43436.7	350.798	43440.5
410.001	11823.4		175.001	7570.94		739.25	34217.5		408.388	24884.7	25057.8	25048.3	-173.122	25057.6		171.888	15811.9	15651.8	15650.6	160.103	15651	15651.4		713.763	43725.6	43454.2	43448.1	271.382	43454.2
409.876	11820.6		174.876	7631.88		739.125	34090		408.263	25142.2	25060.5	25050.7	81.719	25060.2		171.763	15808.8	15654.3	15653.1	154.427	15653.5	15653.9		713.638	43955	43469.2	43459.6	485.793	43469.2
409.751	11829.7		174.751	7612.5		739	34341.9		408.138	25100.3	25063.1	25053.1	37.172	25062.9		171.638	15669.1	15656.9	15655.7	12.186	15656.1	15656.5		713.513	43360	43485.8	43471	-125.775	43485.8
409.626	11854.7		174.626	7604.69		738.875	34461.9		408.013	25021.3	25065.8	25055.4	-44.575	25065.6		171.513	15798.1	15659.4	15658.2	138.694	15658.6	15659		713.388	43724.4	43504.5	43482.5	219.924	43504.5
409.501	11788.1		174.501	7612.81		738.75	34456.9		407.888	24862.2	25068.5	25057.8	-206.335	25068.3		171.388	15770.3	15662	15660.7	108.325	15661.1	15661.6		713.263	43701.9	43525.8	43494	176.089	43525.8
409.376	11788.8		174.376	7623.44		738.625	34361.3		407.763	25019.4	25071.2	25060.2	-51.86	25071		171.263	15707.2	15664.5	15663.2	42.643	15663.7	15664.1		713.138	43778.1	43550.3	43505.4	227.794	43550.3
409.251	11858.1		174.251	7564.38		738.5	34435		407.638	25040.9	25074	25062.6	-33.024	25073.7		171.138	15670	15667.1	15665.7	2.895	15666.2	15666.7		713.013	43876.9	43578.6	43516.9	298.316	43578.6
409.126	11933.4		174.126	7541.56		738.375	34446.3		407.513	25130	25076.7	25065	53.295	25076.4		171.013	15734.1	15669.7	15668.2	64.396	15668.7	15669.2		712.888	43501.3	43610.8	43528.3	-109.53	43610.8
409.001	11912.2		174.001	7535.63		738.25	34317.5		407.388	24969.1	25079.5	25067.4	-110.402	25079.2		170.888	15710	15672.2	15670.8	37.77	15671.2	15671.8		712.763	43618.8	43647	43539.8	-28.288	43647
408.876	11791.6		173.876	7560		738.125	34296.3		407.263	25089.7	25082.2	25069.8	7.445	25081.9		170.763	15614.4	15674.8	15673.3	-60.42	15673.8	15674.3		712.638	43793.8	43687	43551.3	106.73	43687
408.751	11928.8		173.751	7582.81		738	34392.5		407.138	25103.4	25085	25072.1	18.398	25084.7		170.638	15769.7	15677.4	15675.8	92.324	15676.3	15676.9		712.513	43945.6	43730	43562.7	215.639	43730
408.626	11915.6		173.626	7605.31		737.875	34427.5		407.013	25218.8	25087.9	25074.5	130.892	25087.5		170.513	15755.6	15679.9	15678.3	75.691	15678.8	15679.4		712.388	43681.9	43774.7	43574.2	-92.869	43774.7
408.501	11800.9		173.501	7569.69		737.75	34400.6		406.888	25059.7	25090.7	25076.9	-31.01	25090.4		170.388	15745.9	15682.5	15680.8	63.431	15681.4	15682		712.263	43979.4	43819.7	43585.6	159.685	43819.7
408.376	11846.3		173.376	7499.06		737.625	34467.5		406.763	24996.3	25093.6	25079.3	-97.311	25093.2		170.263	15894.7	15685.1	15683.4	209.605	15683.9	15684.5		712.138	43597.5	43862.9	43597.1	-265.413	43862.9
408.251	11810.6		173.251	7527.19		737.5	34409.4		406.638	25078.4	25096.5	25081.7	-18.011	25096.1		170.138	15861.3	15687.7	15685.9	173.589	15686.4	15687.1		712.013	44014.4	43902.4	43608.5	112.014	43902.4
408.126	11691.3		173.126	7581.56		737.375	34344.4		406.513	24968.1	25099.4	25084.1	-131.239	25099		170.013	15700.6	15690.2	15688.4	10.382	15689	15689.7		711.888	43808.1	43936.1	43620	-127.935	43936.1
408.001	11800		173.001	7542.5		737.25	34488.1		406.388	25092.8	25102.3	25086.5	-9.494	25101.9		169.888	15720.3	15692.8	15690.9	27.484	15691.5	15692.2		711.763	43550	43962.3	43631.5	-412.338	43962.3
407.876	11783.4		172.876	7495.63		737.125	34536.9		406.263	24997.2	25105.3	25088.8	-108.094	25104.9		169.763	15671.3	15695.4	15693.4	-24.168	15694.1	15694.8		711.638	43820	43980	43642.9	-160.035	43980
407.751	11786.9		172.751	7545.63		737	34722.5		406.138	25244.1	25108.3	25091.2	135.774	25107.9		169.638	15719.1	15698	15696	21.052	15696.6	15697.4		711.513	44087.5	43988.7	43654.4	98.849	43988.7
407.626	11836.9		172.626	7544.38		736.875	34595.6		406.013	25032.2	25111.3	25093.6	-79.144	25110.9		169.513	15838.8	15700.6	15698.5	138.142	15699.1	15699.9		711.388	44446.3	43988.4	43665.8	457.834	43988.4
407.501	11803.1		172.501	7595.31		736.75	34471.9		405.888	25084.1	25114.4	25096	-30.35	25114		169.388	15661.6	15703.2	15701	-41.647	15701.7	15702.5		711.263	43863.1	43980.3	43677.3	-117.127	43980.3
407.376	11826.3		172.376	7630		736.625	34378.1		405.763	25082.2	25117.5	25098.4	-35.347	25117.1		169.263	15673.8	15705.8	15703.5	-32.067	15704.2	15705.1		711.138	44116.9	43965.7	43688.8	151.212	43965.7
407.251	11692.8		172.251	7604.38		736.5	34520		405.638	25174.1	25120.7	25100.8	53.362	25120.2		169.138	15858.1	15708.4	15706	149.696	15706.8	15707.7		711.013	43835.6	43946.5	43700.2	-110.91	43946.5
407.126	11775.3		172.126	7560.94		736.375	34775.6		405.513	25184.4	25123.9	25103.1	60.46	25123.4		169.013	15807.8	15711	15708.5	96.766	15709.3	15710.3		710.888	43979.4	43924.9	43711.7	54.457	43924.9
407.001	11701.3		172.001	7580		736.25	34624.4		405.388	25068.4	25127.2	25105.5	-58.745	25126.7		168.888	15714.7	15713.7	15711.1	1.017	15711.9	15712.9		710.763	43846.9	43902.8	43723.1	-55.923	43902.8
406.876	11677.5		171.876	7539.69		736.125	34430		405.263	25035.6	25130.5	25107.9	-94.881	25130		168.763	15731.6	15716.3	15713.6	15.261	15714.4	15715.5		710.638	44065	43881.9	43734.6	183.089	43881.9
406.751	11859.4		171.751	7658.44		736	34764.4		405.138	25149.1	25133.9	25110.3	15.172	25133.4		168.638	15825.6	15718.9	15716.1	106.685	15716.9	15718.1		710.513	43725.6	43863.6	43746	-137.987	43863.6
406.626	11738.8		171.626	7515.94		735.875	34547.5		405.013	25094.7	25137.3	25112.7	-42.656	25136.8		168.513	15712.2	15721.6	15718.6	-9.399	15719.5	15720.7		710.388	43690	43848.8	43757.5	-158.811	43848.8
406.501	11846.6		171.501	7586.56		735.75	34289.4		404.888	25063.8	25140.9	25115.1	-77.119	25140.3		168.388	15880.6	15724.2	15721.1	156.383	15722	15723.3		710.263	43998.8	43838	43769	160.774	43838
406.376	11889.7		171.376	7515.31		735.625	34358.1		404.763	25055.6	25144.5	25117.5	-88.852	25143.9		168.263	15818.8	15726.9	15723.7	91.843	15724.6	15726		710.138	43755	43831.2	43780.4	-76.187	43831.2
406.251	11765.6		171.251	7495.94		735.5	34651.9		404.638	24973.8	25148.2	25119.8	-174.425	25147.6		168.138	15835.9	15729.6	15726.2	106.355	15727.2	15728.6		710.013	44046.9	43828.2	43791.9	218.653	43828.2
406.126	11810.9		171.126	7525.63		735.375	34428.8		404.513	25081.3	25152	25122.2	-70.725	25151.3		168.013	15755.3	15732.3	15728.7	23.042	15729.7	15731.3		709.888	43963.1	43828.7	43803.3	134.467	43828.7
406.001	11767.5		171.001	7520.31		735.25	34645.6		404.388	25090.6	25155.9	25124.6	-65.264	25155.2		167.888	15697.8	15735	15731.2	-37.16	15732.3	15733.9		709.763	43799.4	43832	43814.8	-32.589	43832
405.876	11703.4		170.876	7486.88		735.125	34789.4		404.263	25132.2	25159.9	25127	-27.748	25159.2		167.763	15769.7	15737.7	15733.7	31.999	15734.8	15736.6		709.638	43668.8	43837.6	43826.3	-168.832	43837.6
405.751	11798.8		170.751	7634.06		735	34996.9		404.138	25104.7	25164.1	25129.4	-59.447	25163.4		167.638	15740	15740.4	15736.3	-0.423	15737.4	15739.3		709.513	43858.8	43845	43837.7	13.764	43845
405.626	11670.6		170.626	7540.31		734.875	34512.5		404.013	25062.5	25168.5	25131.8	-106.015	25167.8		167.513	15836.6	15743.2	15738.8	93.383	15740	15742		709.388	43736.3	43853.7	43849.2	-117.466	43853.7
405.501	11736.6		170.501	7535		734.75	34751.3		403.888	25134.7	25173.1	25134.2	-38.427	25172.3		167.388	15717.2	15746	15741.3	-28.773	15742.5	15744.7		709.263	43796.3	43863.4	43860.6	-67.142	43863.4
405.376	11762.8		170.376	7521.56		734.625	34746.3		403.763	25166.3	25178	25136.5	-11.731	25177.2		167.263	15847.5	15748.8	15743.8	98.726	15745.1	15747.5		709.138	43517.5	43873.7	43872.1	-356.222	43873.7
405.251	11746.3		170.251	7495		734.5	34570.6		403.638	25276.9	25183.2	25138.9	93.694	25182.3		167.138	15887.8	15751.6	15746.3	136.185	15747.7	15750.3		709.013	43675.6	43884.5	43883.5	-208.861	43884.5
405.126	11740.6		170.126	7530.63		734.375	34607.5		403.513	25222.2	25188.8	25141.3	33.388	25187.9		167.013	15899.4	15754.5	15748.9	144.84	15750.3	15753.1		708.888	43771.9	43895.5	43895	-123.654	43895.5
405.001	11880.9		170.001	7592.81		734.25	34836.9		403.388	25277.5	25195	25143.7	82.548	25194		166.888	15738.1	15757.5	15751.4	-19.388	15752.9	15756		708.763	43503.8	43906.8	43906.5	-402.997	43906.8
404.876	11661.6		169.876	7638.13		734.125	34650		403.263	25219.4	25201.8	25146.1	17.59	25200.8		166.763	15880	15760.6	15753.9	119.414	15755.5	15759		708.638	43913.8	43918.1	43917.9	-4.32	43918.1
404.751	11790.3		169.751	7563.44		734	34751.9		403.138	25280.3	25209.5	25148.5	70.822	25208.4		166.638	15960.9	15763.8	15756.4	197.149	15758.1	15762.1		708.513	43889.4	43929.5	43929.4	-40.079	43929.5
404.626	11645.9		169.626	7587.19		733.875	34690		403.013	25208.8	25218.3	25150.9	-9.56	25217.2		166.513	15837.8	15767.2	15758.9	70.648	15760.7	15765.4		708.388	43693.1	43940.9	43940.8	-247.748	43940.9
404.501	11750.6		169.501	7565		733.75	34787.5		402.888	25219.1	25228.5	25153.2	-9.485	25227.4		166.388	15754.4	15770.8	15761.4	-16.398	15763.3	15769		708.263	43865.6	43952.3	43952.3	-86.686	43952.3
404.376	11757.8		169.376	7509.06		733.625	34601.3		402.763	25451.9	25240.6	25155.6	211.302	25239.3		166.263	15894.1	15774.7	15764	119.37	15765.9	15772.8		708.138	43746.3	43963.8	43963.8	-217.509	43963.8
404.251	11689.4		169.251	7435.63		733.5	34606.9		402.638	25240.6	25254.8	25158	-14.207	25253.5		166.138	15765.6	15779	15766.5	-13.392	15768.5	15777		708.013	43504.4	43975.2	43975.2	-470.838	43975.2
404.126	11623.1		169.126	7504.69		733.375	34672.5		402.513	25374.7	25271.9	25160.4	102.839	25270.5		166.013	15684.7	15783.9	15769	-99.178	15771.1	15781.7		707.888	43665.6	43986.7	43986.7	-321.044	43986.7
404.001	11786.6		169.001	7561.25		733.25	34897.5		402.388	25301.3	25292.2	25162.8	9.029	25290.8		165.888	15779.7	15789.4	15771.5	-9.686	15773.8	15787.1		707.763	43557.5	43998.1	43998.1	-440.626	43998.1
403.876	11828.8		168.876	7485.63		733.125	34785		402.263	25310.3	25316.6	25165.2	-6.304	25315.1		165.763	15845	15795.7	15774	49.299	15776.4	15793.3		707.638	44236.3	44009.6	44009.6	226.666	44009.6
403.751	11668.4		168.751	7590.63		733	35043.1		402.138	25435.3	25345.8	25167.6	89.557	25344.1		165.638	15690.9	15803	15776.6	-112.08	15779.1	15800.5		707.513	43890	44021	44021	-131.042	44021
403.626	11771.3		168.626	7538.13		732.875	34837.5		402.013	25617.2	25380.4	25169.9	236.805	25378.6		165.513	15721.9	15811.5	15779.1	-89.626	15781.8	15808.8		707.388	43785.6	44032.5	44032.5	-246.875	44032.5
403.501	11815.9		168.501	7447.19		732.75	34794.4		401.888	25304.1	25421.2	25172.3	-117.175	25419.4		165.388	15745	15821.3	15781.6	-76.322	15784.5	15818.4		707.263	43923.1	44044	44044	-120.833	44044
403.376	11754.1		168.376	7494.06		732.625	34725		401.763	25574.4	25469	25174.7	105.364	25467		165.263	15767.2	15832.6	15784.1	-65.446	15787.2	15829.5		707.138	43767.5	44055.4	44055.4	-287.917	44055.4
403.251	11796.9		168.251	7443.13		732.5	34872.5		401.638	25383.4	25524.3	25177.1	-140.851	25522.1		165.138	15846.3	15845.5	15786.6	0.702	15790	15842.2		707.013	43771.9	44066.9	44066.9	-295	44066.9
403.126	11704.7		168.126	7550.31		732.375	35079.4		401.513	25585.9	25587.5	25179.5	-1.561	25585.1		165.013	15976.9	15860.1	15789.2	116.755	15792.7	15856.5		706.888	43643.8	44078.3	44078.3	-434.583	44078.3
403.001	11710.9		168.001	7508.13		732.25	35108.1		401.388	25749.4	25658.9	25181.9	90.525	25656.2		164.888	15844.4	15876.3	15791.7	-31.953	15795.5	15872.5		706.763	43885.6	44089.8	44089.8	-204.167	44089.8
402.876	11772.5		167.876	7589.38		732.125	34643.8		401.263	25532.8	25738.3	25184.3	-205.461	25735.3		164.763	15931.3	15894.1	15794.2	37.192	15798.3	15889.9		706.638	43633.8	44101.3	44101.3	-467.5	44101.3
402.751	11710		167.751	7526.56		732	35000		401.138	25847.2	25825.4	25186.6	21.816	25822		164.638	15919.4	15913.1	15796.7	6.288	15801.2	15908.6		706.513	43625.6	44112.7	44112.7	-487.083	44112.7
402.626	11814.7		167.626	7523.75		731.875	34920.6		401.013	26026.9	25919.4	25189	107.505	25915.4		164.513	15862.8	15933.1	15799.2	-70.269	15804.1	15928.2		706.388	43760.6	44124.2	44124.2	-363.542	44124.2
402.501	11707.2		167.501	7515		731.75	35090		400.888	25953.1	26019.1	25191.4	-65.964	26014.2		164.388	15931.6	15953.6	15801.7	-22.029	15807.1	15948.2		706.263	43691.3	44135.6	44135.6	-444.375	44135.6
402.376	11672.2		167.376	7505.63		731.625	34938.8		400.763	26109.4	26122.9	25193.8	-13.542	26116.8		164.263	15877.8	15974.1	15804.3	-96.254	15810.2	15968.1		706.138	43986.3	44147.1	44147.1	-160.833	44147.1
402.251	11711.9		167.251	7492.5		731.5	34905		400.638	26292.5	26228.8	25196.2	63.703	26220.8		164.138	16024.7	15993.9	15806.8	30.819	15813.4	15987.2		706.013	43693.8	44158.5	44158.5	-464.792	44158.5
402.126	11648.8		167.126	7449.38		731.375	34918.1		400.513	26145.6	26334.2	25198.6	-188.601	26323.6		164.013	15957.2	16012.3	15809.3	-55.123	15816.9	16004.8		705.888	43998.1	44170	44170	-171.875	44170
402.001	11691.9		167.001	7509.38		731.25	34853.1		400.388	26334.1	26436.3	25201	-102.211	26422		163.888	15935.6	16028.7	15811.8	-93.09	15820.6	16019.9		705.763	43968.8	44181.5	44181.5	-212.708	44181.5
401.876	11655.3		166.876	7520.31		731.125	35049.4		400.263	26489.1	26531.6	25203.3	-42.575	26512.2		163.763	16103.8	16042.5	15814.3	61.252	15825	16031.9		705.638	43820.6	44192.9	44192.9	-372.292	44192.9
401.751	11708.1		166.751	7408.75		731	35061.3		400.138	26766.6	26616.8	25205.7	149.783	26590.4		163.638	16018.8	16053.3	15816.9	-34.542	15830.1	16040.1		705.513	44151.3	44204.4	44204.4	-53.125	44204.4
401.626	11723.4		166.626	7488.75		730.875	35155		400.013	26858.8	26688.2	25208.1	170.581	26652.5		163.513	15973.1	16061.1	15819.4	-87.956	15836.4	16044		705.388	44055.6	44215.8	44215.8	-160.208	44215.8
401.501	11716.9		166.501	7447.19		730.75	34741.3		399.888	26751.9	26742.7	25210.5	9.208	26695.1		163.388	16110.9	16066.3	15821.9	44.64	15844.6	16043.6		705.263	44213.1	44227.3	44227.3	-14.167	44227.3
401.376	11650.9		166.376	7424.38		730.625	34821.9		399.763	26760.3	26778	25212.9	-17.656	26715.6		163.263	16150.6	16069.9	15824.4	80.77	15855.2	16039.1		705.138	44568.8	44238.8	44238.8	330	44238.8
401.251	11722.5		166.251	7451.25		730.5	34959.4		399.638	26734.7	26793	25215.3	-58.318	26712.6		163.138	16100.6	16073.1	15826.9	27.566	15869	16031		705.013	43809.4	44250.2	44250.2	-440.833	44250.2
401.126	11649.7		166.126	7505.63		730.375	35000.6		399.513	26989.1	26788.1	25217.6	200.945	26686.6		163.013	16032.5	16077.4	15829.5	-44.934	15886.9	16020		704.888	43968.1	44261.7	44261.7	-293.542	44261.7
401.001	11693.4		166.001	7418.75		730.25	35180		399.388	26738.4	26764.9	25220	-26.48	26639.5		162.888	16174.7	16084.5	15832	90.194	15909.6	16006.9		704.763	44070.6	44273.1	44273.1	-202.5	44273.1
400.876	11741.9		165.876	7343.44		730.125	35016.3		399.263	26627.2	26725.9	25222.4	-98.695	26574.4		162.763	16125.9	16095.5	15834.5	30.454	15937.5	15992.5		704.638	44083.8	44284.6	44284.6	-200.833	44284.6
400.751	11772.8		165.751	7383.13		730	34843.8		399.138	26679.1	26673.8	25224.8	5.221	26495		162.638	16130.6	16111.1	15837	19.485	15970.7	15977.5		704.513	44140	44296	44296	-156.042	44296
400.626	11740.6		165.626	7458.13		729.875	34941.3		399.013	26703.8	26611.5	25227.2	92.237	26405.4		162.513	16014.7	16131.5	15839.5	-116.789	16008.5	15962.6		704.388	44015	44307.5	44307.5	-292.5	44307.5
400.501	11823.4		165.501	7414.69		729.75	35187.5		398.888	26364.1	26541.2	25229.6	-177.155	26309.4		162.388	16015.3	16155.6	15842	-140.33	16049.4	15948.3		704.263	44147.5	44319	44319	-171.458	44319
400.376	11776.3		165.376	7412.81		729.625	35003.8		398.763	26588.1	26464.8	25232	123.363	26210.4		162.263	16190.6	16181.9	15844.6	8.759	16091.4	15935		704.138	44012.5	44330.4	44330.4	-317.917	44330.4
400.251	11861.3		165.251	7448.75		729.5	34988.8		398.638	26231.6	26383.5	25234.3	-151.927	26111.5		162.138	16118.4	16207.5	15847.1	-89.057	16131.5	15923.1		704.013	44157.5	44341.9	44341.9	-184.375	44341.9
400.126	11775.6		165.126	7450.94		729.375	34979.4		398.513	26317.8	26298.4	25236.7	19.369	26015.2		162.013	16331.3	16229.2	15849.6	102.072	16166	15912.8		703.888	43882.5	44353.3	44353.3	-470.833	44353.3
400.001	11701.3		165.001	7428.13		729.25	35348.8		398.388	26236.6	26210.6	25239.1	25.957	25923.4		161.888	16179.7	16243.3	15852.1	-63.586	16191.4	15904		703.763	44284.4	44364.8	44364.8	-80.417	44364.8
399.876	11815.9		164.876	7363.44		729.125	35095.6		398.263	26073.1	26121.1	25241.5	-47.997	25837.7		161.763	16348.1	16246.6	15854.6	101.515	16204.3	15896.9		703.638	44158.8	44376.3	44376.3	-217.5	44376.3
399.751	11752.8		164.751	7365		729	35095		398.138	26171.9	26031.4	25243.9	140.456	25759.1		161.638	16097.8	16237.5	15857.2	-139.679	16203.3	15891.4		703.513	44196.3	44387.7	44387.7	-191.458	44387.7
399.626	11794.4		164.626	7406.25		728.875	34948.1		398.013	25889.7	25943.2	25246.3	-53.473	25688.4		161.513	16196.3	16216.4	15859.7	-20.109	16188.8	15887.3		703.388	44232.5	44399.2	44399.2	-166.667	44399.2
399.501	11689.7		164.501	7433.44		728.75	35082.5		397.888	26034.4	25858.1	25248.7	176.301	25625.8		161.388	16139.1	16185.6	15862.2	-46.513	16163.4	15884.4		703.263	44285.6	44410.6	44410.6	-125	44410.6
399.376	11758.4		164.376	7373.13		728.625	35155.6		397.763	25744.1	25777.8	25251	-33.714	25571.2		161.263	16062.5	16148.5	15864.7	-86.034	16130.6	15882.6		703.138	44261.9	44422.1	44422.1	-160.208	44422.1
399.251	11833.1		164.251	7419.06		728.5	35298.8		397.638	25776.3	25703.6	25253.4	72.623	25524.3		161.138	15975.6	16108.8	15867.2	-133.137	16094.2	15881.8		703.013	44106.9	44433.5	44433.5	-326.667	44433.5
399.126	11659.1		164.126	7361.25		728.375	35178.8		397.513	25664.7	25636.6	25255.8	28.043	25484.6		161.013	15979.1	16069.4	15869.8	-90.312	16057.5	15881.7		702.888	44432.5	44445	44445	-12.5	44445
399.001	11801.9		164.001	7492.81		728.25	35017.5		397.388	25342.5	25577.5	25258.2	-234.964	25451.6		160.888	15949.1	16032.8	15872.3	-83.745	16022.9	15882.2		702.763	44486.9	44456.5	44456.5	30.417	44456.5
398.876	11701.3		163.876	7464.69		728.125	35197.5		397.263	25530	25526.3	25260.6	3.665	25424.4		160.763	15964.1	16000.7	15874.8	-36.659	15992.4	15883.1		702.638	44029.4	44467.9	44467.9	-438.542	44467.9
398.751	11795		163.751	7436.88		728	35265.6		397.138	25461.9	25483.1	25263	-21.265	25402.4		160.638	15914.4	15974	15877.3	-59.632	15966.9	15884.5		702.513	44262.5	44479.4	44479.4	-216.875	44479.4
398.626	11670.6		163.626	7437.5		727.875	35087.5		397.013	25360.3	25447.5	25265.4	-87.146	25384.8		160.513	15962.8	15952.9	15879.8	9.94	15946.7	15886.1		702.388	44313.8	44490.8	44490.8	-177.083	44490.8
398.501	11729.4		163.501	7400.94		727.75	34931.3		396.888	25571.9	25418.6	25267.7	153.245	25370.8		160.388	15917.8	15937	15882.4	-19.187	15931.5	15887.9		702.263	44326.3	44502.3	44502.3	-176.042	44502.3
398.376	11699.7		163.376	7354.38		727.625	35223.8		396.763	25165.9	25395.8	25270.1	-229.907	25360		160.263	15893.1	15925.7	15884.9	-32.598	15920.8	15889.8		702.138	44506.3	44513.8	44513.8	-7.5	44513.8
398.251	11584.7		163.251	7461.56		727.5	35205.6		396.638	25279.4	25378.2	25272.5	-98.843	25351.6		160.138	15830	15918.2	15887.4	-88.215	15913.7	15891.9		702.013	44371.9	44525.2	44525.2	-153.333	44525.2
398.126	11760.6		163.126	7377.81		727.375	35261.3		396.513	25376.3	25364.9	25274.9	11.382	25345.3		160.013	15916.6	15913.6	15889.9	2.932	15909.5	15894.1		701.888	44488.1	44536.7	44536.7	-48.542	44536.7
398.001	11630.6		163.001	7448.13		727.25	35211.9		396.388	25397.2	25355	25277.3	42.221	25340.6		159.888	15939.1	15911.2	15892.4	27.859	15907.4	15896.3		701.763	44658.8	44548.1	44548.1	110.625	44548.1
397.876	11598.8		162.876	7473.75		727.125	34995		396.263	25317.2	25347.8	25279.7	-30.589	25337.1		159.763	15961.3	15910.3	15894.9	50.95	15906.7	15898.5		701.638	44503.8	44559.6	44559.6	-55.833	44559.6
397.751	11672.5		162.751	7436.25		727	35295.6		396.138	25462.2	25342.7	25282.1	119.514	25334.7		159.638	15935	15910.4	15897.5	24.565	15907.1	15900.8		701.513	44480	44571	44571	-91.042	44571
397.626	11649.4		162.626	7357.5		726.875	35280.6		396.013	25294.1	25339.1	25284.4	-45.085	25333		159.513	15958.4	15911.3	15900	47.181	15908.1	15903.1		701.388	44577.5	44582.5	44582.5	-5	44582.5
397.501	11648.1		162.501	7393.44		726.75	35662.5		395.888	25324.7	25336.8	25286.8	-12.108	25331.9		159.388	15838.4	15912.5	15902.5	-74.086	15909.6	15905.5		701.263	44231.3	44594	44594	-362.708	44594
397.376	11660.9		162.376	7330		726.625	35028.1		395.763	25220.3	25335.3	25289.2	-114.997	25331.3		159.263	15865.3	15914.1	15905	-48.765	15911.3	15907.8		701.138	44431.3	44605.4	44605.4	-174.167	44605.4
397.251	11608.4		162.251	7351.25		726.5	35256.9		395.638	25339.7	25334.5	25291.6	5.223	25331.1		159.138	15863.4	15915.8	15907.5	-52.384	15913.2	15910.2		701.013	44736.9	44616.9	44616.9	120	44616.9
397.126	11575.9		162.126	7449.06		726.375	35468.1		395.513	25448.4	25334.1	25294	114.345	25331.1		159.013	16025.9	15917.7	15910.1	108.245	15915.2	15912.6
397.001	11685.9		162.001	7368.13		726.25	35188.1		395.388	25300.6	25334.1	25296.4	-33.452	25331.4		158.888	15963.4	15919.7	15912.6	43.783	15917.3	15915
396.876	11646.3		161.876	7422.19		726.125	35692.5		395.263	25180.9	25334.3	25298.8	-153.398	25331.9		158.763	15942.2	15921.7	15915.1	20.504	15919.4	15917.4
396.751	11675.9		161.751	7403.75		726	35406.3		395.138	25229.1	25334.8	25301.1	-105.747	25332.6		158.638	15965.9	15923.8	15917.6	42.17	15921.6	15919.8
396.626	11712.8		161.626	7281.25		725.875	35620		395.013	25385	25335.5	25303.5	49.542	25333.4		158.513	15962.8	15925.9	15920.1	36.917	15923.8	15922.2
396.501	11680.3		161.501	7353.44		725.75	35345		394.888	25434.7	25336.3	25305.9	98.435	25334.4		158.388	15898.1	15928.1	15922.7	-29.936	15926.1	15924.6
396.376	11667.5		161.376	7337.19		725.625	35285		394.763	25380.6	25337.2	25308.3	43.454	25335.4		158.263	15874.1	15930.3	15925.2	-56.196	15928.4	15927
396.251	11614.1		161.251	7296.25		725.5	35522.5		394.638	25308.4	25338.2	25310.7	-29.76	25336.6		158.138	16110.6	15932.5	15927.7	178.14	15930.7	15929.5
396.126	11617.8		161.126	7381.56		725.375	35548.1		394.513	25272.2	25339.3	25313.1	-67.132	25337.8		158.013	16015	15934.7	15930.2	80.264	15933	15931.9
396.001	11630.3		161.001	7321.88		725.25	35496.9		394.388	25371.3	25340.5	25315.5	30.722	25339.1		157.888	15979.1	15937	15932.7	42.053	15935.4	15934.4
395.876	11728.8		160.876	7390.31		725.125	35314.4		394.263	25426.6	25341.8	25317.8	84.749	25340.4		157.763	15955.3	15939.3	15935.2	16.01	15937.7	15936.8
395.751	11662.5		160.751	7386.56		725	35455		394.138	25409.1	25343.2	25320.2	65.892	25341.9		157.638	15969.7	15941.6	15937.8	28.074	15940.1	15939.3
395.626	11667.2		160.626	7339.38		724.875	35827.5		394.013	25410	25344.6	25322.6	65.409	25343.4		157.513	15840.6	15943.9	15940.3	-103.315	15942.5	15941.7
395.501	11610.9		160.501	7357.81		724.75	35478.1		393.888	25367.8	25346.1	25325	21.741	25344.9		157.388	16022.2	15946.3	15942.8	75.906	15944.9	15944.2
395.376	11737.8		160.376	7322.5		724.625	35636.3		393.763	25399.7	25347.6	25327.4	52.082	25346.5		157.263	15938.1	15948.6	15945.3	-10.51	15947.3	15946.7
395.251	11570.3		160.251	7374.69		724.5	35485		393.638	25649.4	25349.2	25329.8	300.185	25348.1		157.138	15936.6	15951	15947.8	-14.438	15949.7	15949.1
395.126	11610.6		160.126	7354.69		724.375	35589.4		393.513	25456.6	25350.8	25332.1	105.741	25349.8		157.013	16069.4	15953.4	15950.4	115.998	15952.1	15951.6
395.001	11606.6		160.001	7302.81		724.25	35231.9		393.388	25304.4	25352.5	25334.5	-48.119	25351.5		156.888	15897.2	15955.8	15952.9	-58.575	15954.6	15954.1
394.876	11584.7		159.876	7325		724.125	35451.9		393.263	25366.3	25354.2	25336.9	12.042	25353.3		156.763	15943.8	15958.2	15955.4	-14.407	15957	15956.6
394.751	11614.7		159.751	7286.56		724	35491.3		393.138	25437.8	25356	25339.3	81.855	25355.1		156.638	15994.7	15960.6	15957.9	34.128	15959.4	15959
394.626	11742.8		159.626	7315.31		723.875	35202.5		393.013	25299.4	25357.7	25341.7	-58.366	25356.9		156.513	16093.4	15963	15960.4	130.469	15961.9	15961.5
394.501	11603.1		159.501	7338.44		723.75	35458.1		392.888	25322.2	25359.6	25344.1	-37.37	25358.8		156.388	15799.4	15965.4	15963	-166.01	15964.3	15964
394.376	11582.2		159.376	7284.69		723.625	35588.1		392.763	25358.1	25361.4	25346.5	-3.277	25360.7		156.263	16054.4	15967.8	15965.5	86.567	15966.8	15966.5
394.251	11646.3		159.251	7348.44		723.5	35373.8									156.138	16051.9	15970.2	15968	81.639	15969.3	15969
394.126	11632.5		159.126	7361.56		723.375	35288.1									156.013	16041.9	15972.7	15970.5	69.205	15971.7	15971.5
394.001	11469.4		159.001	7365.63		723.25	35555									155.888	16029.4	15975.1	15973	54.267	15974.2	15973.9
393.876	11601.6		158.876	7266.88		723.125	35555.6									155.763	16041.3	15977.6	15975.5	63.699	15976.7	15976.4
393.751	11655.6		158.751	7303.75		723	35691.9									155.638	16017.2	15980	15978.1	37.19	15979.1	15978.9
393.626	11714.4		158.626	7222.5		722.875	35677.5									155.513	16005.9	15982.5	15980.6	23.489	15981.6	15981.4
393.501	11726.3		158.501	7281.25		722.75	35370									155.388	16072.2	15984.9	15983.1	87.285	15984.1	15983.9
393.376	11630.6		158.376	7290		722.625	35371.9									155.263	15947.8	15987.4	15985.6	-39.548	15986.6	15986.4
393.251	11627.8		158.251	7317.5		722.5	35373.1
393.126	11482.2		158.126	7228.75		722.375	35636.3
393.001	11676.6		158.001	7341.56		722.25	35602.5
392.876	11560.9		157.876	7339.06		722.125	35707.5
392.751	11674.1		157.751	7241.56		722	35442.5
392.626	11572.8		157.626	7288.13		721.875	35671.3
392.501	11623.4		157.501	7285.63		721.75	35546.9
392.376	11627.5		157.376	7320.94		721.625	35391.3
392.251	11446.3		157.251	7254.69		721.5	35736.3
392.126	11665		157.126	7252.81		721.375	35659.4
392.001	11474.1		157.001	7252.19		721.25	35838.8
391.876	11607.8		156.876	7221.25		721.125	35670
391.751	11560		156.751	7192.19		721	35606.9
391.626	11639.1		156.626	7312.81		720.875	35802.5
391.501	11581.9		156.501	7193.44		720.75	35816.9
391.376	11572.2		156.376	7253.75		720.625	35563.1
391.251	11615		156.251	7311.56		720.5	35801.9
391.126	11643.4		156.126	7350		720.375	35653.8
391.001	11596.3		156.001	7251.56		720.25	35606.9
390.876	11465		155.876	7169.69		720.125	35664.4
390.751	11585.9		155.751	7240.94		720	35742.5
						719.875	35480.6
						719.75	35669.4
						719.625	35725.6
						719.5	35488.8
						719.375	35542.5
						719.25	35789.4
						719.125	35795.6
						719	36064.4
						718.875	35649.4
						718.75	35781.9
						718.625	35896.9
						718.5	35770
						718.375	35631.9
						718.25	35787.5
						718.125	35777.5
						718	35735.6
						717.875	36067.5
						717.75	35702.5
						717.625	35949.4
						717.5	35825.6
						717.375	35673.1
						717.25	35656.9
						717.125	35722.5
						717	35575.6
						716.875	35734.4
						716.75	35858.1
						716.625	35278.1
						716.5	35755
						716.375	35788.8
						716.25	35730.6
						716.125	35737.5
						716	35661.9
						715.875	35663.1
						715.75	35670
						715.625	35944.4
						715.5	35967.5
						715.375	35928.8
						715.25	35824.4
						715.125	35995
						715	35590
						714.875	35726.9
						714.75	35807.5
						714.625	35740.6
						714.5	35788.8
						714.375	35920
						714.25	35817.5
						714.125	35723.1
						714	35717.5
						713.875	35989.4
						713.75	36220.6
						713.625	35994.4
						713.5	36149.4
						713.375	36125
						713.25	35990
						713.125	36105.6
						713	36243.1
						712.875	35795.6
						712.75	36006.9
						712.625	36060
						712.5	36178.8
						712.375	36113.1
						712.25	36330
						712.125	36278.1
						712	36092.5
						711.875	36315.6
						711.75	35940.6
						711.625	36323.8
						711.5	36420.6
						711.375	36338.8
						711.25	36431.9
						711.125	36195
						711	36094.4
						710.875	36201.9
						710.75	36340
						710.625	36285
						710.5	36176.3
						710.375	36215
						710.25	36317.5
						710.125	36366.3
						710	36365
						709.875	36150
						709.75	36395.6
						709.625	36408.1
						709.5	36334.4
						709.375	36611.9
						709.25	36146.3
						709.125	36218.1
						709	36283.1
						708.875	36095.6
						708.75	36206.9
						708.625	36455.6
						708.5	36215
						708.375	36476.3
						708.25	36020.6
						708.125	36420.6
						708	36222.5
						707.875	36360.6
						707.75	36248.1
						707.625	36109.4
						707.5	36161.3
						707.375	36364.4
						707.25	36225
						707.125	36101.3
						707	36315.6
						706.875	36148.1
						706.75	36322.5
						706.625	36455
						706.5	35885
						706.375	36318.1
						706.25	36365.6
						706.125	36203.1
						706	36165
						705.875	36120
						705.75	36366.3
						705.625	36317.5
						705.5	36311.3
						705.375	35688.1
						705.25	36060
						705.125	36266.9
						705	35983.1
						704.875	36029.4
						704.75	36331.3
						704.625	36731.9
						704.5	36615
						704.375	36387.5
						704.25	36364.4
						704.125	36613.8
						704	36847.5
						703.875	36444.4
						703.75	36596.9
						703.625	36920
						703.5	36674.4
						703.375	36866.3
						703.25	36656.3
						703.125	36946.3
						703	36937.5
						702.875	36751.3
						702.75	36861.3
						702.625	37181.9
						702.5	36936.3
						702.375	37093.1
						702.25	37032.5
						702.125	37187.5
						702	37471.9
						701.875	37211.9
						701.75	37486.9
						701.625	37388.8
						701.5	37541.3
						701.375	37668.1
						701.25	37748.1
						701.125	37621.9
						701	37859.4
						700.875	37587.5
						700.75	37793.8
						700.625	37916.3
						700.5	37900
						700.375	37797.5
						700.25	38269.4
						700.125	38201.9
						700	38461.3

## Sheet: Figure S9
Fig.S9
MPA	MPA-CYP
1.5	7.93
1.56	7.76
1.42	8.2

## Sheet: Figure S11
Fig.S11a					Fig.S11b
Bias(V)	1	2	3		Bias(V)	1	2	3
-0.2	-0.08432	-0.53765	-1.4572		-0.2	-0.08665	-0.98449	-4.48534
-0.19999	-0.08064	-0.53549	-1.48933		-0.19999	-0.08312	-0.98137	-4.48486
-0.19998	-0.07952	-0.53284	-1.47114		-0.19998	-0.0844	-0.98145	-4.48719
-0.19997	-0.07823	-0.52796	-1.44158		-0.19997	-0.08456	-0.98112	-4.48871
-0.19996	-0.07551	-0.52315	-1.40497		-0.19996	-0.08713	-0.98048	-4.48911
-0.19995	-0.07631	-0.527	-1.36692		-0.19995	-0.08721	-0.97351	-4.48518
-0.19994	-0.07928	-0.52499	-1.3324		-0.19994	-0.0856	-0.96719	-4.48639
-0.19993	-0.08312	-0.53421	-1.26414		-0.19993	-0.08641	-0.95765	-4.49263
-0.19992	-0.082	-0.53469	-1.2595		-0.19992	-0.08689	-0.94379	-4.4956
-0.19991	-0.08024	-0.53541	-1.25213		-0.19991	-0.08865	-0.94331	-4.4932
-0.1999	-0.08224	-0.53901	-1.25085		-0.1999	-0.08785	-0.94508	-4.49191
-0.19989	-0.08568	-0.5439	-1.29362		-0.19989	-0.08833	-0.96438	-4.48655
-0.19988	-0.08913	-0.54246	-1.42436		-0.19988	-0.08552	-0.96863	-4.47629
-0.19987	-0.09001	-0.54166	-1.40105		-0.19987	-0.08721	-0.97319	-4.46227
-0.19986	-0.08857	-0.54598	-1.37181		-0.19986	-0.08416	-0.9756	-4.46019
-0.19985	-0.09025	-0.54983	-1.25806		-0.19985	-0.0848	-0.97712	-4.46203
-0.19984	-0.09065	-0.54895	-1.25325		-0.19984	-0.08833	-0.96879	-4.46291
-0.19983	-0.08625	-0.55007	-1.25117		-0.19983	-0.08689	-0.96967	-4.467
-0.19982	-0.08384	-0.55263	-1.24876		-0.19982	-0.08617	-0.97792	-4.47429
-0.19981	-0.07711	-0.55519	-1.24724		-0.19981	-0.08504	-0.98537	-4.48182
-0.1998	-0.07439	-0.55616	-1.28754		-0.1998	-0.0836	-0.99274	-4.48863
-0.19979	-0.07807	-0.55776	-1.29178		-0.19979	-0.0844	-0.99931	-4.49175
-0.19978	-0.08128	-0.56224	-1.32471		-0.19978	-0.08224	-1.00596	-4.48991
-0.19977	-0.08224	-0.56489	-1.36155		-0.19977	-0.08697	-1.01789	-4.48775
-0.19976	-0.08336	-0.56689	-1.32935		-0.19976	-0.0848	-1.00972	-4.48134
-0.19975	-0.08168	-0.56064	-1.29971		-0.19975	-0.08456	-0.95277	-4.47509
-0.19974	-0.08128	-0.55375	-1.27207		-0.19974	-0.08464	-0.94868	-4.46852
-0.19973	-0.08392	-0.5435	-1.24804		-0.19973	-0.08584	-0.9474	-4.46516
-0.19972	-0.08352	-0.54198	-1.21063		-0.19972	-0.08609	-0.94428	-4.46139
-0.19971	-0.08368	-0.54126	-1.21143		-0.19971	-0.08641	-0.94548	-4.45619
-0.1997	-0.08432	-0.54013	-1.2132		-0.1997	-0.08633	-0.94588	-4.46115
-0.19969	-0.08456	-0.54238	-1.22105		-0.19969	-0.08584	-0.945	-4.47093
-0.19968	-0.08456	-0.54214	-1.22665		-0.19968	-0.08601	-0.9446	-4.4795
-0.19967	-0.0848	-0.54101	-1.24284		-0.19967	-0.08601	-0.94876	-4.48591
-0.19966	-0.08512	-0.54077	-1.28778		-0.19966	-0.08416	-0.94988	-4.49728
-0.19965	-0.08504	-0.53941	-1.35186		-0.19965	-0.08737	-0.94908	-4.49744
-0.19964	-0.08488	-0.53324	-1.48148		-0.19964	-0.08913	-0.94716	-4.49584
-0.19963	-0.08496	-0.53413	-1.4266		-0.19963	-0.08673	-0.94115	-4.4976
-0.19962	-0.08256	-0.53629	-1.36852		-0.19962	-0.08729	-0.93963	-4.49896
-0.19961	-0.08112	-0.53749	-1.23691		-0.19961	-0.08496	-0.93787	-4.49576
-0.1996	-0.08016	-0.53701	-1.21047		-0.1996	-0.0828	-0.93506	-4.4932
-0.19959	-0.07952	-0.53108	-1.19349		-0.19959	-0.08392	-0.93322	-4.48863
-0.19958	-0.07872	-0.52972	-1.189		-0.19958	-0.08008	-0.9297	-4.48783
-0.19957	-0.07727	-0.5302	-1.19189		-0.19957	-0.07719	-0.92745	-4.48799
-0.19956	-0.07639	-0.53084	-1.19814		-0.19956	-0.08376	-0.92281	-4.4823
-0.19955	-0.07783	-0.53004	-1.20767		-0.19955	-0.08761	-0.92281	-4.47557
-0.19954	-0.07896	-0.52724	-1.20783		-0.19954	-0.08769	-0.92345	-4.47181
-0.19953	-0.07896	-0.52539	-1.20743		-0.19953	-0.08849	-0.92489	-4.4686
-0.19952	-0.07815	-0.52467	-1.21504		-0.19952	-0.08753	-0.92441	-4.45731
-0.19951	-0.0788	-0.52595	-1.22377		-0.19951	-0.08969	-0.92609	-4.44569
-0.1995	-0.08176	-0.52539	-1.22858		-0.1995	-0.08777	-0.92649	-4.43488
-0.19949	-0.08448	-0.52107	-1.2325		-0.19949	-0.0816	-0.92689	-4.42743
-0.19948	-0.08224	-0.52748	-1.22842		-0.19948	-0.08024	-0.92353	-4.42759
-0.19947	-0.08216	-0.52988	-1.23042		-0.19947	-0.08128	-0.92337	-4.42863
-0.19946	-0.08152	-0.53172	-1.23402		-0.19946	-0.08312	-0.92633	-4.43183
-0.19945	-0.08016	-0.54029	-1.32126		-0.19945	-0.08496	-0.92569	-4.43223
-0.19944	-0.07791	-0.54246	-1.38038		-0.19944	-0.08512	-0.92417	-4.43392
-0.19943	-0.07727	-0.54919	-1.44222		-0.19943	-0.08528	-0.92561	-4.42454
-0.19942	-0.07631	-0.56208	-1.49902		-0.19942	-0.08777	-0.92994	-4.41934
-0.19941	-0.07711	-0.56585	-1.60204		-0.19941	-0.08424	-0.93602	-4.41878
-0.1994	-0.07743	-0.56609	-1.62006		-0.1994	-0.0844	-0.93562	-4.4195
-0.19939	-0.07719	-0.562	-1.61221		-0.19939	-0.08633	-0.93402	-4.42126
-0.19938	-0.07743	-0.55503	-1.56935		-0.19938	-0.0856	-0.93562	-4.48943
-0.19937	-0.07888	-0.55015	-1.51192		-0.19937	-0.08785	-0.93626	-4.50433
-0.19936	-0.08048	-0.54638	-1.44839		-0.19936	-0.08697	-0.93314	-4.53485
-0.19935	-0.07952	-0.54005	-1.38214		-0.19935	-0.08488	-0.93114	-4.55544
-0.19934	-0.07759	-0.53308	-1.31886		-0.19934	-0.08801	-0.92978	-4.56617
-0.19933	-0.07615	-0.52764	-1.21976		-0.19933	-0.08905	-0.9293	-4.56617
-0.19932	-0.07663	-0.52363	-1.19269		-0.19932	-0.08961	-0.92633	-4.56794
-0.19931	-0.07743	-0.52211	-1.18243		-0.19931	-0.09025	-0.91808	-4.56553
-0.1993	-0.07759	-0.52099	-1.18316		-0.1993	-0.08665	-0.91896	-4.56081
-0.19929	-0.07888	-0.51394	-1.19429		-0.19929	-0.08633	-0.92361	-4.54182
-0.19928	-0.0788	-0.51105	-1.23162		-0.19928	-0.08945	-0.92625	-4.53894
-0.19927	-0.08112	-0.50881	-1.28457		-0.19927	-0.09009	-0.92817	-4.54142
-0.19926	-0.08312	-0.50473	-1.33568		-0.19926	-0.08753	-0.93338	-4.54326
-0.19925	-0.08328	-0.50376	-1.32735		-0.19925	-0.08528	-0.93939	-4.54815
-0.19924	-0.08304	-0.50737	-1.31165		-0.19924	-0.09121	-0.94524	-4.54767
-0.19923	-0.0836	-0.51065	-1.29122		-0.19923	-0.08961	-0.94476	-4.54663
-0.19922	-0.08464	-0.51121	-1.31213		-0.19922	-0.08817	-0.94516	-4.54238
-0.19921	-0.08408	-0.51194	-1.37117		-0.19921	-0.08544	-0.94163	-4.53405
-0.1992	-0.0836	-0.51258	-1.46658		-0.1992	-0.0852	-0.9357	-4.53461
-0.19919	-0.08152	-0.51482	-1.46778		-0.19919	-0.08825	-0.93322	-4.53565
-0.19918	-0.08	-0.51474	-1.4524		-0.19918	-0.0792	-0.91952	-4.53541
-0.19917	-0.08	-0.51442	-1.42684		-0.19917	-0.07751	-0.91912	-4.53782
-0.19916	-0.08192	-0.51634	-1.39456		-0.19916	-0.07591	-0.92489	-4.54126
-0.19915	-0.0828	-0.51786	-1.33608		-0.19915	-0.08641	-0.94259	-4.54839
-0.19914	-0.08328	-0.51987	-1.31565		-0.19914	-0.08384	-0.93731	-4.55856
-0.19913	-0.0824	-0.52283	-1.29354		-0.19913	-0.084	-0.93562	-4.56665
-0.19912	-0.0816	-0.52443	-1.24316		-0.19912	-0.08312	-0.93418	-4.56922
-0.19911	-0.08184	-0.52603	-1.22521		-0.19911	-0.0836	-0.93322	-4.56361
-0.1991	-0.08176	-0.5278	-1.20743		-0.1991	-0.08881	-0.93074	-4.55344
-0.19909	-0.08128	-0.52748	-1.20278		-0.19909	-0.08673	-0.93178	-4.54535
-0.19908	-0.08064	-0.52563	-1.19589		-0.19908	-0.08344	-0.9337	-4.53814
-0.19907	-0.08048	-0.52323	-1.19461		-0.19907	-0.0828	-0.9297	-4.52948
-0.19906	-0.08032	-0.52307	-1.214		-0.19906	-0.08128	-0.92817	-4.52644
-0.19905	-0.07952	-0.52371	-1.25061		-0.19905	-0.08504	-0.92809	-4.52364
-0.19904	-0.07735	-0.52371	-1.29491		-0.19904	-0.08713	-0.9293	-4.51963
-0.19903	-0.07823	-0.52259	-1.33985		-0.19903	-0.0832	-0.93122	-4.51194
-0.19902	-0.07912	-0.52059	-1.37966		-0.19902	-0.08216	-0.93314	-4.50569
-0.19901	-0.07992	-0.52091	-1.38871		-0.19901	-0.08	-0.9361	-4.49784
-0.199	-0.0796	-0.5185	-1.36404		-0.199	-0.07928	-0.94259	-4.4847
-0.19899	-0.07992	-0.51658	-1.32903		-0.19899	-0.08544	-0.94828	-4.47765
-0.19898	-0.0816	-0.51474	-1.29034		-0.19898	-0.08384	-0.95757	-4.46932
-0.19897	-0.08	-0.51434	-1.23859		-0.19897	-0.08536	-0.96134	-4.45106
-0.19896	-0.07912	-0.5157	-1.24195		-0.19896	-0.08865	-0.96454	-4.44257
-0.19895	-0.07807	-0.51418	-1.24003		-0.19895	-0.08649	-0.96446	-4.43552
-0.19894	-0.07856	-0.51354	-1.23683		-0.19894	-0.08512	-0.96326	-4.49255
-0.19893	-0.0792	-0.5129	-1.23402		-0.19893	-0.08528	-0.95333	-4.50097
-0.19892	-0.0796	-0.5145	-1.22778		-0.19892	-0.08889	-0.95116	-4.5129
-0.19891	-0.07888	-0.51818	-1.23226		-0.19891	-0.08857	-0.95076	-4.52892
-0.1989	-0.08016	-0.51562	-1.25926		-0.1989	-0.08512	-0.95028	-4.55007
-0.19889	-0.084	-0.51674	-1.30404		-0.19889	-0.08472	-0.9482	-4.56914
-0.19888	-0.08504	-0.51842	-1.35386		-0.19888	-0.08264	-0.96054	-4.5987
-0.19887	-0.08064	-0.5161	-1.35274		-0.19887	-0.08248	-0.95926	-4.60446
-0.19886	-0.08072	-0.51234	-1.32206		-0.19886	-0.08496	-0.95565	-4.60222
-0.19885	-0.08104	-0.51666	-1.31005		-0.19885	-0.08168	-0.95028	-4.59774
-0.19884	-0.08032	-0.51258	-1.31734		-0.19884	-0.08008	-0.94668	-4.59405
-0.19883	-0.07936	-0.50753	-1.34601		-0.19883	-0.0796	-0.93963	-4.5745
-0.19882	-0.07727	-0.49191	-1.37653		-0.19882	-0.08048	-0.93723	-4.56425
-0.19881	-0.07535	-0.48262	-1.40409		-0.19881	-0.08649	-0.93434	-4.55536
-0.1988	-0.07599	-0.47605	-1.43053		-0.1988	-0.08961	-0.93314	-4.64428
-0.19879	-0.07759	-0.47533	-1.454		-0.19879	-0.08865	-0.93578	-4.70604
-0.19878	-0.07783	-0.47829	-1.47435		-0.19878	-0.09113	-0.9357	-4.74882
-0.19877	-0.07695	-0.48334	-1.48644		-0.19877	-0.09354	-0.9345	-4.76452
-0.19876	-0.07639	-0.49015	-1.49093		-0.19876	-0.09065	-0.9325	-4.76388
-0.19875	-0.07823	-0.49808	-1.48772		-0.19875	-0.08945	-0.90711	-4.75306
-0.19874	-0.08232	-0.50769	-1.47082		-0.19874	-0.08801	-0.90446	-4.71397
-0.19873	-0.08224	-0.51714	-1.43862		-0.19873	-0.08833	-0.90198	-4.69667
-0.19872	-0.08176	-0.52459	-1.40065		-0.19872	-0.09081	-0.8995	-4.67985
-0.19871	-0.08344	-0.52652	-1.38054		-0.19871	-0.08705	-0.89909	-4.63314
-0.1987	-0.08753	-0.52523	-1.41314		-0.1987	-0.08865	-0.90246	-4.62201
-0.19869	-0.08641	-0.52067	-1.44599		-0.19869	-0.09089	-0.9047	-4.61488
-0.19868	-0.08593	-0.51722	-1.48788		-0.19868	-0.09105	-0.90735	-4.61039
-0.19867	-0.08544	-0.51594	-1.60732		-0.19867	-0.09145	-0.91079	-4.60655
-0.19866	-0.08617	-0.51626	-1.63921		-0.19866	-0.08873	-0.93642	-4.60398
-0.19865	-0.08504	-0.51746	-1.66268		-0.19865	-0.09105	-0.93514	-4.60655
-0.19864	-0.0828	-0.5169	-1.67822		-0.19864	-0.09177	-0.9333	-4.61167
-0.19863	-0.08168	-0.5141	-1.62775		-0.19863	-0.09281	-0.9361	-4.61672
-0.19862	-0.08176	-0.51466	-1.5873		-0.19862	-0.09025	-0.93731	-4.61912
-0.19861	-0.082	-0.51514	-1.55237		-0.19861	-0.09185	-0.93939	-4.62129
-0.1986	-0.08216	-0.51746	-1.56038		-0.1986	-0.09225	-0.94099	-4.62377
-0.19859	-0.08192	-0.51626	-1.56567		-0.19859	-0.09177	-0.94131	-4.63042
-0.19858	-0.08112	-0.5125	-1.56791		-0.19858	-0.09874	-0.94059	-4.63811
-0.19857	-0.08104	-0.50729	-1.58497		-0.19857	-0.10243	-0.94051	-4.64147
-0.19856	-0.08104	-0.50457	-1.6038		-0.19856	-0.10115	-0.94083	-4.63507
-0.19855	-0.0792	-0.50897	-1.59066		-0.19855	-0.08953	-0.93867	-4.62882
-0.19854	-0.07904	-0.51354	-1.57584		-0.19854	-0.09169	-0.93699	-4.62121
-0.19853	-0.07888	-0.51818	-1.5599		-0.19853	-0.09321	-0.92761	-4.60607
-0.19852	-0.07984	-0.52523	-1.53995		-0.19852	-0.09161	-0.92289	-4.60158
-0.19851	-0.0796	-0.53877	-1.51576		-0.19851	-0.08769	-0.91888	-4.60222
-0.1985	-0.07904	-0.54238	-1.49886		-0.1985	-0.09137	-0.91736	-4.6023
-0.19849	-0.07559	-0.55031	-1.49285		-0.19849	-0.09185	-0.91319	-4.60222
-0.19848	-0.07623	-0.55591	-1.48812		-0.19848	-0.09041	-0.91327	-4.59926
-0.19847	-0.07663	-0.55728	-1.4826		-0.19847	-0.08769	-0.91536	-4.59902
-0.19846	-0.07559	-0.55519	-1.47202		-0.19846	-0.08576	-0.91784	-4.59685
-0.19845	-0.07471	-0.55223	-1.45312		-0.19845	-0.08961	-0.91071	-4.58852
-0.19844	-0.07359	-0.55087	-1.42836		-0.19844	-0.09057	-0.90871	-4.585
-0.19843	-0.07471	-0.55191	-1.40658		-0.19843	-0.08801	-0.90534	-4.58548
-0.19842	-0.07519	-0.55231	-1.39384		-0.19842	-0.08705	-0.90086	-4.58989
-0.19841	-0.07583	-0.55215	-1.40609		-0.19841	-0.09145	-0.89773	-4.59429
-0.1984	-0.07743	-0.55055	-1.394		-0.1984	-0.09073	-0.89517	-4.59798
-0.19839	-0.07663	-0.55015	-1.37814		-0.19839	-0.09161	-0.89277	-4.60038
-0.19838	-0.07936	-0.55135	-1.35747		-0.19838	-0.0941	-0.89413	-4.60166
-0.19837	-0.0812	-0.55383	-1.35571		-0.19837	-0.09458	-0.89605	-4.6003
-0.19836	-0.08064	-0.55447	-1.35811		-0.19836	-0.09321	-0.89998	-4.59453
-0.19835	-0.07936	-0.55343	-1.33768		-0.19835	-0.09121	-0.90462	-4.59461
-0.19834	-0.07904	-0.55111	-1.31766		-0.19834	-0.09474	-0.90759	-4.59597
-0.19833	-0.08048	-0.55167	-1.29298		-0.19833	-0.09586	-0.93715	-4.59357
-0.19832	-0.08176	-0.55311	-1.26847		-0.19832	-0.09394	-0.94059	-4.58989
-0.19831	-0.08184	-0.55239	-1.2462		-0.19831	-0.09402	-0.94379	-4.58844
-0.1983	-0.08056	-0.54919	-1.22994		-0.1983	-0.09698	-0.94764	-4.58876
-0.19829	-0.07896	-0.54702	-1.22321		-0.19829	-0.09602	-0.95525	-4.58908
-0.19828	-0.07791	-0.54814	-1.22537		-0.19828	-0.09289	-0.95565	-4.5858
-0.19827	-0.07896	-0.54975	-1.2281		-0.19827	-0.0844	-0.94828	-4.58844
-0.19826	-0.0796	-0.55191	-1.24908		-0.19826	-0.08448	-0.94724	-4.59461
-0.19825	-0.07848	-0.55071	-1.29851		-0.19825	-0.08536	-0.9446	-4.6184
-0.19824	-0.07904	-0.55039	-1.35683		-0.19824	-0.08136	-0.945	-4.61584
-0.19823	-0.08136	-0.55423	-1.39937		-0.19823	-0.08152	-0.94532	-4.61039
-0.19822	-0.07984	-0.55936	-1.42396		-0.19822	-0.08745	-0.94291	-4.60334
-0.19821	-0.08024	-0.5628	-1.42676		-0.19821	-0.09009	-0.93955	-4.59469
-0.1982	-0.08168	-0.56433	-1.40297		-0.1982	-0.08416	-0.93514	-4.58187
-0.19819	-0.084	-0.56545	-1.27969		-0.19819	-0.08336	-0.93354	-4.57266
-0.19818	-0.08336	-0.56433	-1.25029		-0.19818	-0.08777	-0.93178	-4.56057
-0.19817	-0.08152	-0.56425	-1.22802		-0.19817	-0.09362	-0.92938	-4.55488
-0.19816	-0.0848	-0.56288	-1.22161		-0.19816	-0.09145	-0.92152	-4.54999
-0.19815	-0.08304	-0.56272	-1.32062		-0.19815	-0.08689	-0.92257	-4.54679
-0.19814	-0.08216	-0.56473	-1.32975		-0.19814	-0.09225	-0.93891	-4.5431
-0.19813	-0.08136	-0.5628	-1.35811		-0.19813	-0.08657	-0.93987	-4.5105
-0.19812	-0.08184	-0.55712	-1.35394		-0.19812	-0.08344	-0.94323	-4.49544
-0.19811	-0.08264	-0.55007	-1.34017		-0.19811	-0.08745	-0.94387	-4.48567
-0.1981	-0.08136	-0.55167	-1.32262		-0.1981	-0.08593	-0.94468	-4.47205
-0.19809	-0.07807	-0.55519	-1.29963		-0.19809	-0.08408	-0.94516	-4.46388
-0.19808	-0.07928	-0.55856	-1.2945		-0.19808	-0.08681	-0.95197	-4.45779
-0.19807	-0.07888	-0.56369	-1.30836		-0.19807	-0.09337	-0.94307	-4.45266
-0.19806	-0.07711	-0.57186	-1.31693		-0.19806	-0.09185	-0.93755	-4.45018
-0.19805	-0.07896	-0.57314	-1.31261		-0.19805	-0.08761	-0.93715	-4.44673
-0.19804	-0.08104	-0.57362	-1.27936		-0.19804	-0.082	-0.94299	-4.44705
-0.19803	-0.082	-0.56873	-1.29971		-0.19803	-0.08689	-0.94363	-4.45082
-0.19802	-0.08184	-0.55832	-1.34553		-0.19802	-0.09105	-0.95012	-4.45619
-0.19801	-0.08184	-0.55455	-1.35234		-0.19801	-0.08721	-0.949	-4.46059
-0.198	-0.0824	-0.55271	-1.3477		-0.198	-0.08448	-0.9474	-4.45923
-0.19799	-0.0828	-0.54638	-1.33608		-0.19799	-0.08464	-0.94484	-4.45963
-0.19798	-0.07944	-0.5427	-1.32751		-0.19798	-0.09097	-0.94371	-4.46091
-0.19797	-0.08104	-0.53885	-1.32254		-0.19797	-0.09602	-0.94548	-4.46091
-0.19796	-0.08184	-0.53893	-1.32935		-0.19796	-0.09658	-0.94548	-4.45675
-0.19795	-0.08256	-0.53749	-1.34786		-0.19795	-0.08152	-0.94492	-4.4533
-0.19794	-0.08	-0.53348	-1.37149		-0.19794	-0.08136	-0.94355	-4.45595
-0.19793	-0.08064	-0.53236	-1.38062		-0.19793	-0.08368	-0.94596	-4.46091
-0.19792	-0.0816	-0.53717	-1.39448		-0.19792	-0.08248	-0.94676	-4.46476
-0.19791	-0.08296	-0.54222	-1.41595		-0.19791	-0.07904	-0.94251	-4.46356
-0.1979	-0.08024	-0.54654	-1.42059		-0.1979	-0.0812	-0.93827	-4.46099
-0.19789	-0.08136	-0.55103	-1.36724		-0.19789	-0.08328	-0.93498	-4.45739
-0.19788	-0.08216	-0.55327	-1.32751		-0.19788	-0.08472	-0.93362	-4.4521
-0.19787	-0.0804	-0.55543	-1.2889		-0.19787	-0.08504	-0.93474	-4.44681
-0.19786	-0.07743	-0.5568	-1.24107		-0.19786	-0.08681	-0.93482	-4.44193
-0.19785	-0.07807	-0.55744	-1.27528		-0.19785	-0.08777	-0.93466	-4.43488
-0.19784	-0.07968	-0.55872	-1.33945		-0.19784	-0.08849	-0.93386	-4.42775
-0.19783	-0.08112	-0.56088	-1.41242		-0.19783	-0.08825	-0.9353	-4.42374
-0.19782	-0.07896	-0.56505	-1.50623		-0.19782	-0.08641	-0.93506	-4.42238
-0.19781	-0.08136	-0.56873	-1.54796		-0.19781	-0.08512	-0.9321	-4.42214
-0.1978	-0.08072	-0.58083	-1.62999		-0.1978	-0.08617	-0.9293	-4.42206
-0.19779	-0.07719	-0.58612	-1.66324		-0.19779	-0.08568	-0.92978	-4.4231
-0.19778	-0.07783	-0.58932	-1.68767		-0.19778	-0.08641	-0.93634	-4.42166
-0.19777	-0.08008	-0.59268	-1.7101		-0.19777	-0.08737	-0.93586	-4.41285
-0.19776	-0.0824	-0.58884	-1.73181		-0.19776	-0.08745	-0.93811	-4.40684
-0.19775	-0.08176	-0.58363	-1.74823		-0.19775	-0.08825	-0.94003	-4.40291
-0.19774	-0.08288	-0.56729	-1.7697		-0.19774	-0.09153	-0.9357	-4.4054
-0.19773	-0.08528	-0.55768	-1.7713		-0.19773	-0.09153	-0.93034	-4.40812
-0.19772	-0.08384	-0.54366	-1.77259		-0.19772	-0.08665	-0.92353	-4.41117
-0.19771	-0.08088	-0.53701	-1.77667		-0.19771	-0.08825	-0.92024	-4.41501
-0.1977	-0.07856	-0.53052	-1.78757		-0.1977	-0.09089	-0.9196	-4.41749
-0.19769	-0.07976	-0.52563	-1.8003		-0.19769	-0.08424	-0.91736	-4.41846
-0.19768	-0.08144	-0.52099	-1.80719		-0.19768	-0.08344	-0.91472	-4.41982
-0.19767	-0.08272	-0.52083	-1.76209		-0.19767	-0.08456	-0.91111	-4.41982
-0.19766	-0.08176	-0.52091	-1.7395		-0.19766	-0.0856	-0.90863	-4.42046
-0.19765	-0.08304	-0.52155	-1.69184		-0.19765	-0.08584	-0.90887	-4.41958
-0.19764	-0.08937	-0.52115	-1.63472		-0.19764	-0.08865	-0.90815	-4.41405
-0.19763	-0.09009	-0.5266	-1.57232		-0.19763	-0.08769	-0.9055	-4.40652
-0.19762	-0.08921	-0.53196	-1.51336		-0.19762	-0.08104	-0.90454	-4.39955
-0.19761	-0.08464	-0.53741	-1.48925		-0.19761	-0.07511	-0.90414	-4.39218
-0.1976	-0.08689	-0.54238	-1.48724		-0.1976	-0.07495	-0.90991	-4.37632
-0.19759	-0.08689	-0.54718	-1.49373		-0.19759	-0.0792	-0.91207	-4.36871
-0.19758	-0.0856	-0.54975	-1.50014		-0.19758	-0.08665	-0.90078	-4.36366
-0.19757	-0.08344	-0.55656	-1.49053		-0.19757	-0.08593	-0.90358	-4.3639
-0.19756	-0.08	-0.55591	-1.50815		-0.19756	-0.082	-0.90919	-4.36454
-0.19755	-0.0808	-0.55495	-1.5297		-0.19755	-0.08048	-0.91399	-4.36983
-0.19754	-0.08352	-0.55391	-1.56423		-0.19754	-0.08304	-0.91648	-4.3808
-0.19753	-0.08408	-0.55039	-1.60877		-0.19753	-0.08857	-0.92016	-4.39418
-0.19752	-0.08296	-0.54903	-1.7802		-0.19752	-0.09233	-0.92289	-4.40572
-0.19751	-0.0808	-0.54903	-1.79654		-0.19751	-0.08496	-0.92625	-4.41982
-0.1975	-0.08088	-0.55063	-1.80759		-0.1975	-0.08008	-0.93018	-4.42927
-0.19749	-0.08272	-0.55231	-1.81544		-0.19749	-0.0808	-0.93146	-4.43528
-0.19748	-0.08288	-0.55151	-1.82409		-0.19748	-0.08609	-0.9317	-4.44169
-0.19747	-0.08128	-0.55039	-1.83098		-0.19747	-0.08472	-0.9305	-4.44834
-0.19746	-0.07992	-0.55063	-1.81945		-0.19746	-0.08745	-0.93306	-4.45434
-0.19745	-0.08352	-0.55391	-1.78925		-0.19745	-0.09153	-0.9349	-4.45595
-0.19744	-0.08048	-0.56553	-1.74511		-0.19744	-0.08633	-0.93538	-4.4553
-0.19743	-0.08096	-0.56913	-1.69616		-0.19743	-0.08224	-0.93634	-4.45587
-0.19742	-0.0848	-0.56993	-1.6473		-0.19742	-0.08617	-0.93883	-4.45779
-0.19741	-0.08705	-0.56817	-1.35883		-0.19741	-0.09474	-0.94179	-4.45907
-0.1974	-0.08288	-0.56569	-1.34297		-0.1974	-0.09065	-0.94171	-4.46195
-0.19739	-0.08024	-0.562	-1.34137		-0.19739	-0.0848	-0.94179	-4.46652
-0.19738	-0.08336	-0.55808	-1.36933		-0.19738	-0.09426	-0.94099	-4.47165
-0.19737	-0.08665	-0.55423	-1.425		-0.19737	-0.09642	-0.93891	-4.47998
-0.19736	-0.08593	-0.55239	-1.48436		-0.19736	-0.09105	-0.93667	-4.48719
-0.19735	-0.08352	-0.55471	-1.53939		-0.19735	-0.08721	-0.93554	-4.49456
-0.19734	-0.08304	-0.55784	-1.58113		-0.19734	-0.09065	-0.93843	-4.50257
-0.19733	-0.08408	-0.56112	-1.6006		-0.19733	-0.08833	-0.94179	-4.52404
-0.19732	-0.08544	-0.5616	-1.6014		-0.19732	-0.08368	-0.94564	-4.52836
-0.19731	-0.08296	-0.56192	-1.59787		-0.19731	-0.07791	-0.94724	-4.53261
-0.1973	-0.0796	-0.56328	-1.60364		-0.1973	-0.08112	-0.94299	-4.53525
-0.19729	-0.07751	-0.56369	-1.61942		-0.19729	-0.0844	-0.92978	-4.53637
-0.19728	-0.08008	-0.56176	-1.62383		-0.19728	-0.0828	-0.92505	-4.53549
-0.19727	-0.08112	-0.56176	-1.61245		-0.19727	-0.08689	-0.9212	-4.52844
-0.19726	-0.07567	-0.56288	-1.56391		-0.19726	-0.08785	-0.91592	-4.51651
-0.19725	-0.07703	-0.56465	-1.51632		-0.19725	-0.08769	-0.90598	-4.51306
-0.19724	-0.07984	-0.56897	-1.48172		-0.19724	-0.08897	-0.90735	-4.50657
-0.19723	-0.0816	-0.5717	-1.48276		-0.19723	-0.09137	-0.90935	-4.49664
-0.19722	-0.07928	-0.57202	-1.51168		-0.19722	-0.08817	-0.91448	-4.4843
-0.19721	-0.07727	-0.57266	-1.55582		-0.19721	-0.08817	-0.91656	-4.47573
-0.1972	-0.08344	-0.5741	-1.59835		-0.1972	-0.08745	-0.92016	-4.47061
-0.19719	-0.08384	-0.56977	-1.60684		-0.19719	-0.08785	-0.91792	-4.46332
-0.19718	-0.07992	-0.56705	-1.58898		-0.19718	-0.08721	-0.91391	-4.45843
-0.19717	-0.08104	-0.56465	-1.55846		-0.19717	-0.08969	-0.91023	-4.45763
-0.19716	-0.0832	-0.56248	-1.47226		-0.19716	-0.08897	-0.90727	-4.46235
-0.19715	-0.08368	-0.55896	-1.47611		-0.19715	-0.08841	-0.91031	-4.47261
-0.19714	-0.08296	-0.55359	-1.47371		-0.19714	-0.08769	-0.91191	-4.4783
-0.19713	-0.08368	-0.54782	-1.47619		-0.19713	-0.08617	-0.91375	-4.48158
-0.19712	-0.08344	-0.54406	-1.4858		-0.19712	-0.08761	-0.91616	-4.48751
-0.19711	-0.08208	-0.54142	-1.49069		-0.19711	-0.08609	-0.92032	-4.48735
-0.1971	-0.08176	-0.54846	-1.50799		-0.1971	-0.08609	-0.91888	-4.48567
-0.19709	-0.08368	-0.55039	-1.50871		-0.19709	-0.08681	-0.91464	-4.48366
-0.19708	-0.08392	-0.55247	-1.50463		-0.19708	-0.08464	-0.91119	-4.4847
-0.19707	-0.08352	-0.55455	-1.46257		-0.19707	-0.08552	-0.90879	-4.48927
-0.19706	-0.0824	-0.55768	-1.42123		-0.19706	-0.08649	-0.90999	-4.49167
-0.19705	-0.0816	-0.55864	-1.3827		-0.19705	-0.09065	-0.91456	-4.49207
-0.19704	-0.08152	-0.55944	-1.3529		-0.19704	-0.08576	-0.91672	-4.49207
-0.19703	-0.08152	-0.5584	-1.51176		-0.19703	-0.08224	-0.91712	-4.49007
-0.19702	-0.07791	-0.55535	-1.55261		-0.19702	-0.07936	-0.91359	-4.4827
-0.19701	-0.07856	-0.55175	-1.58233		-0.19701	-0.08176	-0.91191	-4.47565
-0.197	-0.08032	-0.54975	-1.39488		-0.197	-0.08048	-0.91311	-4.4811
-0.19699	-0.08104	-0.54734	-1.42452		-0.19699	-0.07719	-0.91496	-4.48695
-0.19698	-0.08184	-0.5447	-1.42396		-0.19698	-0.08016	-0.91576	-4.48831
-0.19697	-0.0812	-0.54238	-1.48164		-0.19697	-0.09257	-0.91784	-4.49312
-0.19696	-0.07944	-0.54686	-1.48732		-0.19696	-0.08737	-0.91984	-4.49392
-0.19695	-0.07952	-0.55159	-1.47907		-0.19695	-0.08705	-0.92185	-4.49007
-0.19694	-0.08	-0.55808	-1.46241		-0.19694	-0.09153	-0.92337	-4.48551
-0.19693	-0.08096	-0.56593	-1.42981		-0.19693	-0.09394	-0.92393	-4.48054
-0.19692	-0.08224	-0.5725	-1.31942		-0.19692	-0.0961	-0.92369	-4.47453
-0.19691	-0.08216	-0.57602	-1.31445		-0.19691	-0.09297	-0.92401	-4.47301
-0.1969	-0.08176	-0.57442	-1.31173		-0.1969	-0.08753	-0.92473	-4.47269
-0.19689	-0.08448	-0.56905	-1.31413		-0.19689	-0.08889	-0.92385	-4.47421
-0.19688	-0.08633	-0.56513	-1.31693		-0.19688	-0.09257	-0.92513	-4.48655
-0.19687	-0.08729	-0.56304	-1.3191		-0.19687	-0.09073	-0.92497	-4.49384
-0.19686	-0.08384	-0.5608	-1.31653		-0.19686	-0.08985	-0.92481	-4.49864
-0.19685	-0.0844	-0.55535	-1.30524		-0.19685	-0.09169	-0.92513	-4.50057
-0.19684	-0.08641	-0.55239	-1.28778		-0.19684	-0.09289	-0.92633	-4.51218
-0.19683	-0.08584	-0.55503	-1.26855		-0.19683	-0.09033	-0.92793	-4.50681
-0.19682	-0.08416	-0.55904	-1.23619		-0.19682	-0.08681	-0.92986	-4.49095
-0.19681	-0.08312	-0.55968	-1.23979		-0.19681	-0.08961	-0.93002	-4.48438
-0.1968	-0.084	-0.55736	-1.25509		-0.1968	-0.09145	-0.93546	-4.48158
-0.19679	-0.08464	-0.55527	-1.32807		-0.19679	-0.0957	-0.94131	-4.47613
-0.19678	-0.08344	-0.55575	-1.32158		-0.19678	-0.09546	-0.9458	-4.47253
-0.19677	-0.08256	-0.55599	-1.3517		-0.19677	-0.09546	-0.94996	-4.48214
-0.19676	-0.08128	-0.55567	-1.40593		-0.19676	-0.09474	-0.95229	-4.48735
-0.19675	-0.08208	-0.56336	-1.47058		-0.19675	-0.08801	-0.95325	-4.48879
-0.19674	-0.08392	-0.56521	-1.53619		-0.19674	-0.08689	-0.95565	-4.49384
-0.19673	-0.07904	-0.56304	-1.59315		-0.19673	-0.08705	-0.95677	-4.51667
-0.19672	-0.07976	-0.55712	-1.62791		-0.19672	-0.08633	-0.95749	-4.52532
-0.19671	-0.08192	-0.54422	-1.64137		-0.19671	-0.07944	-0.95581	-4.52484
-0.1967	-0.08416	-0.54077	-1.65275		-0.1967	-0.07936	-0.95373	-4.51242
-0.19669	-0.08344	-0.53557	-1.66973		-0.19669	-0.084	-0.94868	-4.50153
-0.19668	-0.08224	-0.53084	-1.71114		-0.19668	-0.08472	-0.94339	-4.48951
-0.19667	-0.08152	-0.52724	-1.73109		-0.19667	-0.0856	-0.93915	-4.47509
-0.19666	-0.08144	-0.52748	-1.74703		-0.19666	-0.08609	-0.93651	-4.45546
-0.19665	-0.0836	-0.52972	-1.76137		-0.19665	-0.08977	-0.93699	-4.45771
-0.19664	-0.08216	-0.52884	-1.7713		-0.19664	-0.09434	-0.93723	-4.46075
-0.19663	-0.08136	-0.52243	-1.77819		-0.19663	-0.09394	-0.93546	-4.46436
-0.19662	-0.0808	-0.52171	-1.78452		-0.19662	-0.08977	-0.93586	-4.47052
-0.19661	-0.08304	-0.52443	-1.79117		-0.19661	-0.08841	-0.93859	-4.48086
-0.1966	-0.08256	-0.52668	-1.79934		-0.1966	-0.08889	-0.94195	-4.49624
-0.19659	-0.08168	-0.52708	-1.80543		-0.19659	-0.09177	-0.94492	-4.50777
-0.19658	-0.08136	-0.5286	-1.80839		-0.19658	-0.08777	-0.94788	-4.51635
-0.19657	-0.08072	-0.52948	-1.8108		-0.19657	-0.09017	-0.94187	-4.52243
-0.19656	-0.08336	-0.53389	-1.81416		-0.19656	-0.09217	-0.94003	-4.5246
-0.19655	-0.08432	-0.5334	-1.81608		-0.19655	-0.09217	-0.94051	-4.52692
-0.19654	-0.08272	-0.53212	-1.81809		-0.19654	-0.08889	-0.94516	-4.52308
-0.19653	-0.08224	-0.53212	-1.81865		-0.19653	-0.08945	-0.94884	-4.52155
-0.19652	-0.08072	-0.53276	-1.82017		-0.19652	-0.09402	-0.95325	-4.53021
-0.19651	-0.08272	-0.53381	-1.82257		-0.19651	-0.09105	-0.95765	-4.53229
-0.1965	-0.08376	-0.53461	-1.84701		-0.1965	-0.08665	-0.96118	-4.53205
-0.19649	-0.08296	-0.53605	-1.8406		-0.19649	-0.08809	-0.96222	-4.53165
-0.19648	-0.08368	-0.53677	-1.82954		-0.19648	-0.09049	-0.96318	-4.5298
-0.19647	-0.0824	-0.53613	-1.80783		-0.19647	-0.08673	-0.96422	-4.53045
-0.19646	-0.08064	-0.53757	-1.76706		-0.19646	-0.08504	-0.9639	-4.53101
-0.19645	-0.08128	-0.53965	-1.71563		-0.19645	-0.08745	-0.96158	-4.52948
-0.19644	-0.08144	-0.53981	-1.65475		-0.19644	-0.09073	-0.95998	-4.52756
-0.19643	-0.08256	-0.53909	-1.59867		-0.19643	-0.08689	-0.95621	-4.52988
-0.19642	-0.08408	-0.53853	-1.55598		-0.19642	-0.08785	-0.95309	-4.53141
-0.19641	-0.08344	-0.53605	-1.51672		-0.19641	-0.08993	-0.94908	-4.53357
-0.1964	-0.08184	-0.53653	-1.47883		-0.1964	-0.08673	-0.94331	-4.53205
-0.19639	-0.08048	-0.53941	-1.44358		-0.19639	-0.08224	-0.93763	-4.54535
-0.19638	-0.08176	-0.54069	-1.41611		-0.19638	-0.08	-0.94083	-4.55336
-0.19637	-0.082	-0.5427	-1.40145		-0.19637	-0.082	-0.95197	-4.55608
-0.19636	-0.08168	-0.5435	-1.40513		-0.19636	-0.08817	-0.96318	-4.5552
-0.19635	-0.08176	-0.54238	-1.42164		-0.19635	-0.08625	-0.96991	-4.55384
-0.19634	-0.08208	-0.5427	-1.44695		-0.19634	-0.08512	-0.97231	-4.55848
-0.19633	-0.08392	-0.54278	-1.47435		-0.19633	-0.08713	-0.97199	-4.5685
-0.19632	-0.0804	-0.54198	-1.49349		-0.19632	-0.09337	-0.97279	-4.58139
-0.19631	-0.08056	-0.54214	-1.49341		-0.19631	-0.09394	-0.96382	-4.59389
-0.1963	-0.08056	-0.54142	-1.45672		-0.1963	-0.09265	-0.95797	-4.6023
-0.19629	-0.08032	-0.54206	-1.45007		-0.19629	-0.09041	-0.95389	-4.60999
-0.19628	-0.08256	-0.53869	-1.44054		-0.19628	-0.08993	-0.95349	-4.62185
-0.19627	-0.08256	-0.53581	-1.43205		-0.19627	-0.0941	-0.95709	-4.63699
-0.19626	-0.08192	-0.52692	-1.41979		-0.19626	-0.09546	-0.96078	-4.64163
-0.19625	-0.08224	-0.52555	-1.41715		-0.19625	-0.09426	-0.96398	-4.64163
-0.19624	-0.08216	-0.52387	-1.4395		-0.19624	-0.09121	-0.96999	-4.64308
-0.19623	-0.08256	-0.52131	-1.45792		-0.19623	-0.08961	-0.97143	-4.64228
-0.19622	-0.08336	-0.51794	-1.47739		-0.19622	-0.09137	-0.97119	-4.64115
-0.19621	-0.08296	-0.51522	-1.48444		-0.19621	-0.09682	-0.97031	-4.63843
-0.1962	-0.08288	-0.51362	-1.48548		-0.1962	-0.09618	-0.96815	-4.63563
-0.19619	-0.08272	-0.51322	-1.48644		-0.19619	-0.09009	-0.96398	-4.62754
-0.19618	-0.08256	-0.51202	-1.47114		-0.19618	-0.09193	-0.9591	-4.62513
-0.19617	-0.08128	-0.51009	-1.45905		-0.19617	-0.09554	-0.95365	-4.62217
-0.19616	-0.07928	-0.50537	-1.45007		-0.19616	-0.09714	-0.94748	-4.62057
-0.19615	-0.07952	-0.50184	-1.4419		-0.19615	-0.09185	-0.94379	-4.61985
-0.19614	-0.08016	-0.50064	-1.43221		-0.19614	-0.08793	-0.94708	-4.62041
-0.19613	-0.08128	-0.498	-1.41875		-0.19613	-0.08905	-0.95509	-4.61928
-0.19612	-0.08216	-0.50072	-1.41298		-0.19612	-0.09113	-0.96094	-4.61504
-0.19611	-0.07896	-0.50272	-1.458		-0.19611	-0.09033	-0.96815	-4.61272
-0.1961	-0.08008	-0.50192	-1.50823		-0.1961	-0.08352	-0.97448	-4.6023
-0.19609	-0.08048	-0.50264	-1.49838		-0.19609	-0.08144	-0.97375	-4.60238
-0.19608	-0.07952	-0.50537	-1.49061		-0.19608	-0.08064	-0.9655	-4.61039
-0.19607	-0.07936	-0.50697	-1.47931		-0.19607	-0.08248	-0.95797	-4.70796
-0.19606	-0.07904	-0.50481	-1.46209		-0.19606	-0.08657	-0.9494	-4.72126
-0.19605	-0.07888	-0.50465	-1.45624		-0.19605	-0.08841	-0.93707	-4.74529
-0.19604	-0.07936	-0.50745	-1.46321		-0.19604	-0.09089	-0.9325	-4.78447
-0.19603	-0.08	-0.52011	-1.54989		-0.19603	-0.08929	-0.92793	-4.82748
-0.19602	-0.08	-0.51842	-1.55766		-0.19602	-0.08985	-0.94147	-4.86073
-0.19601	-0.08072	-0.51626	-1.56006		-0.19601	-0.09105	-0.95405	-4.89261
-0.196	-0.08104	-0.51146	-1.56294		-0.196	-0.09273	-0.96518	-4.92049
-0.19599	-0.0812	-0.50721	-1.5736		-0.19599	-0.08961	-0.98465	-4.94668
-0.19598	-0.0808	-0.50393	-1.58297		-0.19598	-0.08873	-0.98729	-4.9901
-0.19597	-0.07984	-0.4988	-1.48748		-0.19597	-0.09017	-0.98906	-4.9877
-0.19596	-0.0808	-0.49591	-1.49525		-0.19596	-0.08945	-0.9957	-4.95806
-0.19595	-0.08088	-0.49599	-1.51728		-0.19595	-0.09001	-0.99979	-4.91048
-0.19594	-0.08064	-0.49688	-1.547		-0.19594	-0.09145	-0.99386	-4.85841
-0.19593	-0.08112	-0.49648	-1.59811		-0.19593	-0.08953	-0.98841	-4.80369
-0.19592	-0.08112	-0.49784	-1.60805		-0.19592	-0.08833	-0.98529	-4.75266
-0.19591	-0.08168	-0.5032	-1.62791		-0.19591	-0.08945	-0.98793	-4.71589
-0.1959	-0.08064	-0.50985	-1.65258		-0.1959	-0.08993	-0.99074	-4.68537
-0.19589	-0.07984	-0.51514	-1.67157		-0.19589	-0.09153	-0.98801	-4.65838
-0.19588	-0.08136	-0.51931	-1.66829		-0.19588	-0.09217	-0.98153	-4.64003
-0.19587	-0.08256	-0.52155	-1.61117		-0.19587	-0.09025	-0.97672	-4.62714
-0.19586	-0.08184	-0.52131	-1.60092		-0.19586	-0.09113	-0.97392	-4.62329
-0.19585	-0.08016	-0.52131	-1.59843		-0.19585	-0.09113	-0.97319	-4.62313
-0.19584	-0.08	-0.52083	-1.61085		-0.19584	-0.09081	-0.95365	-4.61928
-0.19583	-0.07976	-0.52099	-1.63793		-0.19583	-0.08929	-0.945	-4.6003
-0.19582	-0.0824	-0.52139	-1.6662		-0.19582	-0.08817	-0.93883	-4.59701
-0.19581	-0.08328	-0.51979	-1.67141		-0.19581	-0.08985	-0.93346	-4.59381
-0.1958	-0.08328	-0.51642	-1.6312		-0.1958	-0.09041	-0.93346	-4.59221
-0.19579	-0.0792	-0.51594	-1.60428		-0.19579	-0.08841	-0.93242	-4.59197
-0.19578	-0.07727	-0.5153	-1.5752		-0.19578	-0.08016	-0.94291	-4.59269
-0.19577	-0.07575	-0.51594	-1.5454		-0.19577	-0.08088	-0.94187	-4.59285
-0.19576	-0.07487	-0.51674	-1.50791		-0.19576	-0.08168	-0.9309	-4.59173
-0.19575	-0.07375	-0.51578	-1.48316		-0.19575	-0.08384	-0.92673	-4.59069
-0.19574	-0.07487	-0.51226	-1.48164		-0.19574	-0.08328	-0.92569	-4.59485
-0.19573	-0.07599	-0.50489	-1.4967		-0.19573	-0.08112	-0.92473	-4.59677
-0.19572	-0.07743	-0.5024	-1.52225		-0.19572	-0.08488	-0.92497	-4.5862
-0.19571	-0.07727	-0.50224	-1.55622		-0.19571	-0.08552	-0.92505	-4.58364
-0.1957	-0.07751	-0.49912	-1.59675		-0.1957	-0.08713	-0.93042	-4.58444
-0.19569	-0.08256	-0.49848	-1.63504		-0.19569	-0.08825	-0.94003	-4.5717
-0.19568	-0.0808	-0.49928	-1.667		-0.19568	-0.08801	-0.95132	-4.57226
-0.19567	-0.07904	-0.50096	-1.68142		-0.19567	-0.08913	-0.96238	-4.5721
-0.19566	-0.08064	-0.50264	-1.68255		-0.19566	-0.09193	-0.96871	-4.56081
-0.19565	-0.07992	-0.50344	-1.67862		-0.19565	-0.09105	-0.97199	-4.56001
-0.19564	-0.07944	-0.502	-1.6779		-0.19564	-0.09249	-0.96494	-4.55952
-0.19563	-0.07848	-0.50312	-1.68695		-0.19563	-0.09177	-0.9603	-4.56105
-0.19562	-0.07823	-0.50977	-1.70209		-0.19562	-0.09137	-0.95445	-4.56537
-0.19561	-0.08088	-0.51033	-1.73029		-0.19561	-0.08825	-0.94075	-4.57202
-0.1956	-0.08256	-0.50969	-1.74479		-0.1956	-0.08993	-0.93923	-4.57418
-0.19559	-0.08184	-0.50969	-1.76393		-0.19559	-0.08817	-0.93434	-4.56521
-0.19558	-0.07936	-0.50633	-1.80591		-0.19558	-0.08657	-0.92769	-4.55944
-0.19557	-0.07944	-0.50248	-1.82818		-0.19557	-0.09113	-0.92505	-4.55504
-0.19556	-0.08104	-0.50024	-1.85029		-0.19556	-0.09033	-0.92209	-4.53846
-0.19555	-0.08088	-0.50232	-1.86615		-0.19555	-0.09129	-0.92433	-4.54166
-0.19554	-0.07567	-0.50529	-1.87729		-0.19554	-0.08953	-0.92473	-4.54695
-0.19553	-0.07896	-0.50417	-1.88386		-0.19553	-0.08761	-0.92281	-4.55344
-0.19552	-0.08032	-0.50152	-1.88265		-0.19552	-0.09313	-0.92273	-4.55055
-0.19551	-0.0804	-0.5004	-1.86879		-0.19551	-0.09354	-0.92545	-4.54607
-0.1955	-0.08192	-0.4996	-1.86239		-0.1955	-0.09161	-0.93915	-4.5431
-0.19549	-0.08208	-0.50296	-1.8591		-0.19549	-0.09297	-0.94235	-4.54142
-0.19548	-0.07751	-0.50529	-1.85606		-0.19548	-0.08721	-0.9458	-4.53958
-0.19547	-0.07583	-0.50625	-1.85982		-0.19547	-0.08649	-0.94788	-4.53806
-0.19546	-0.07647	-0.50841	-1.86591		-0.19546	-0.08833	-0.9458	-4.5387
-0.19545	-0.07511	-0.51097	-1.89603		-0.19545	-0.08641	-0.94267	-4.53846
-0.19544	-0.07287	-0.51442	-1.90092		-0.19544	-0.08657	-0.93971	-4.53798
-0.19543	-0.07519	-0.5133	-1.90164		-0.19543	-0.08657	-0.94195	-4.53445
-0.19542	-0.07399	-0.51338	-1.872		-0.19542	-0.0832	-0.9446	-4.5282
-0.19541	-0.07255	-0.51514	-1.86471		-0.19541	-0.08833	-0.94371	-4.52484
-0.1954	-0.07391	-0.51891	-1.85878		-0.1954	-0.09033	-0.94275	-4.52812
-0.19539	-0.07407	-0.52083	-1.85101		-0.19539	-0.08504	-0.94395	-4.53029
-0.19538	-0.07343	-0.51979	-1.84076		-0.19538	-0.08873	-0.94668	-4.52964
-0.19537	-0.07327	-0.51866	-1.83803		-0.19537	-0.08512	-0.95837	-4.52804
-0.19536	-0.07399	-0.51963	-1.83763		-0.19536	-0.08368	-0.95773	-4.5298
-0.19535	-0.07415	-0.51915	-1.83988		-0.19535	-0.08376	-0.95653	-4.53125
-0.19534	-0.07271	-0.51883	-1.84332		-0.19534	-0.08256	-0.95429	-4.5294
-0.19533	-0.07303	-0.51618	-1.85085		-0.19533	-0.08552	-0.95116	-4.52604
-0.19532	-0.07247	-0.51466	-1.86607		-0.19532	-0.08881	-0.9486	-4.52155
-0.19531	-0.07455	-0.51554	-1.88329		-0.19531	-0.08512	-0.94379	-4.51987
-0.1953	-0.07327	-0.51802	-1.90172		-0.1953	-0.08817	-0.93859	-4.51947
-0.19529	-0.07367	-0.52099	-1.9195		-0.19529	-0.08713	-0.93498	-4.51547
-0.19528	-0.07423	-0.52555	-1.94658		-0.19528	-0.08665	-0.93106	-4.75635
-0.19527	-0.07503	-0.52403	-1.95603		-0.19527	-0.08905	-0.93026	-4.7835
-0.19526	-0.07495	-0.52275	-1.95058		-0.19526	-0.09177	-0.92809	-4.78727
-0.19525	-0.07343	-0.52243	-1.94009		-0.19525	-0.08913	-0.92505	-4.77758
-0.19524	-0.07495	-0.51963	-1.9304		-0.19524	-0.08961	-0.92809	-4.76404
-0.19523	-0.07735	-0.51754	-1.92327		-0.19523	-0.08985	-0.93202	-4.65902
-0.19522	-0.07751	-0.5141	-1.91742		-0.19522	-0.08785	-0.93586	-4.65181
-0.19521	-0.07615	-0.52395	-1.9195		-0.19521	-0.08913	-0.93771	-4.64484
-0.1952	-0.07703	-0.52804	-1.92767		-0.1952	-0.08817	-0.93779	-4.64212
-0.19519	-0.07783	-0.52972	-1.94025		-0.19519	-0.0856	-0.94003	-4.64548
-0.19518	-0.07727	-0.5286	-1.95491		-0.19518	-0.08801	-0.93915	-4.64868
-0.19517	-0.07807	-0.52892	-1.96124		-0.19517	-0.0848	-0.93731	-4.64163
-0.19516	-0.07623	-0.52852	-1.95771		-0.19516	-0.08272	-0.93659	-4.64083
-0.19515	-0.07543	-0.52692	-1.94986		-0.19515	-0.08256	-0.9458	-4.63859
-0.19514	-0.07783	-0.52732	-1.94017		-0.19514	-0.07719	-0.94852	-4.63739
-0.19513	-0.07984	-0.52555	-1.92735		-0.19513	-0.07839	-0.94812	-4.63979
-0.19512	-0.07936	-0.52523	-1.90244		-0.19512	-0.08352	-0.94948	-4.64372
-0.19511	-0.07783	-0.53805	-1.88281		-0.19511	-0.08512	-0.95341	-4.64516
-0.1951	-0.07936	-0.54382	-1.87416		-0.1951	-0.08633	-0.96302	-4.66126
-0.19509	-0.08208	-0.55015	-1.86022		-0.19509	-0.08584	-0.9619	-4.66687
-0.19508	-0.08168	-0.55527	-1.83988		-0.19508	-0.08408	-0.95974	-4.65461
-0.19507	-0.08032	-0.56553	-1.81809		-0.19507	-0.08905	-0.95541	-4.68441
-0.19506	-0.07791	-0.56481	-1.79325		-0.19506	-0.09105	-0.95397	-4.73168
-0.19505	-0.07791	-0.56168	-1.79045		-0.19505	-0.08977	-0.95221	-4.78495
-0.19504	-0.08016	-0.55519	-1.77988		-0.19504	-0.08937	-0.951	-4.82829
-0.19503	-0.08008	-0.55503	-1.76313		-0.19503	-0.0856	-0.9502	-4.86369
-0.19502	-0.07896	-0.55143	-1.72124		-0.19502	-0.08817	-0.95068	-4.84407
-0.19501	-0.0852	-0.54838	-1.72036		-0.19501	-0.09265	-0.95076	-4.8125
-0.195	-0.084	-0.54638	-1.73646		-0.195	-0.08625	-0.95405	-4.77974
-0.19499	-0.08168	-0.54278	-1.76057		-0.19499	-0.08593	-0.95885	-4.75346
-0.19498	-0.08	-0.54182	-1.78508		-0.19498	-0.09073	-0.96126	-4.73176
-0.19497	-0.082	-0.54085	-1.7967		-0.19497	-0.09185	-0.96246	-4.70876
-0.19496	-0.08232	-0.53973	-1.79013		-0.19496	-0.08609	-0.95661	-4.69034
-0.19495	-0.08016	-0.53869	-1.77419		-0.19495	-0.08504	-0.95301	-4.676
-0.19494	-0.07896	-0.53789	-1.73726		-0.19494	-0.08576	-0.94852	-4.66679
-0.19493	-0.07864	-0.53765	-1.71539		-0.19493	-0.08777	-0.94323	-4.66206
-0.19492	-0.07968	-0.53853	-1.69865		-0.19492	-0.09153	-0.92938	-4.65413
-0.19491	-0.08016	-0.53605	-1.69809		-0.19491	-0.08929	-0.92721	-4.64492
-0.1949	-0.07936	-0.53196	-1.71018		-0.1949	-0.08657	-0.92705	-4.64452
-0.19489	-0.07671	-0.52972	-1.72636		-0.19489	-0.08665	-0.92385	-4.70444
-0.19488	-0.07599	-0.52988	-1.74607		-0.19488	-0.08881	-0.92561	-4.74353
-0.19487	-0.07791	-0.53228	-1.76514		-0.19487	-0.09081	-0.93026	-4.77149
-0.19486	-0.07807	-0.53629	-1.7693		-0.19486	-0.08016	-0.93314	-4.79288
-0.19485	-0.07479	-0.53797	-1.75576		-0.19485	-0.07848	-0.9333	-4.81002
-0.19484	-0.07271	-0.53997	-1.7367		-0.19484	-0.07904	-0.93578	-4.82812
-0.19483	-0.07247	-0.54294	-1.71635		-0.19483	-0.08304	-0.93955	-4.84575
-0.19482	-0.07407	-0.54558	-1.69592		-0.19482	-0.08408	-0.9333	-4.85544
-0.19481	-0.07503	-0.54855	-1.7262		-0.19481	-0.08713	-0.93266	-4.85568
-0.1948	-0.07375	-0.55103	-1.76209		-0.1948	-0.08729	-0.9309	-4.86049
-0.19479	-0.07103	-0.55031	-1.79934		-0.19479	-0.08937	-0.92865	-4.87371
-0.19478	-0.07303	-0.54983	-1.83203		-0.19478	-0.08288	-0.92713	-4.89461
-0.19477	-0.07447	-0.54742	-1.85702		-0.19477	-0.08368	-0.92593	-4.91552
-0.19476	-0.07551	-0.53781	-1.87336		-0.19476	-0.08544	-0.92689	-4.92858
-0.19475	-0.07391	-0.53381	-1.89539		-0.19475	-0.0832	-0.92577	-4.94092
-0.19474	-0.07279	-0.52964	-1.89122		-0.19474	-0.08568	-0.92417	-4.9571
-0.19473	-0.07439	-0.52836	-1.86912		-0.19473	-0.08296	-0.92417	-4.96535
-0.19472	-0.07479	-0.52756	-1.7673		-0.19472	-0.08032	-0.92825	-4.95526
-0.19471	-0.07567	-0.529	-1.74527		-0.19471	-0.08392	-0.93394	-4.92281
-0.1947	-0.07479	-0.53373	-1.74511		-0.1947	-0.08504	-0.93891	-4.83782
-0.19469	-0.07455	-0.53981	-1.75729		-0.19469	-0.08705	-0.94099	-4.79993
-0.19468	-0.07607	-0.54454	-1.76658		-0.19468	-0.09057	-0.94307	-4.75651
-0.19467	-0.07591	-0.54983	-1.76978		-0.19467	-0.08857	-0.94444	-4.75899
-0.19466	-0.07487	-0.55495	-1.76522		-0.19466	-0.08801	-0.9478	-4.76724
-0.19465	-0.07535	-0.56064	-1.7552		-0.19465	-0.08945	-0.94868	-4.77902
-0.19464	-0.07551	-0.56553	-1.72716		-0.19464	-0.08809	-0.95052	-4.78487
-0.19463	-0.07631	-0.56977	-1.71899		-0.19463	-0.09129	-0.95052	-4.78431
-0.19462	-0.07639	-0.57234	-1.71627		-0.19462	-0.08833	-0.951	-4.77405
-0.19461	-0.07631	-0.57362	-1.72268		-0.19461	-0.09009	-0.95269	-4.75611
-0.1946	-0.07647	-0.57362	-1.80319		-0.1946	-0.09305	-0.95453	-4.73792
-0.19459	-0.07735	-0.56961	-1.82882		-0.19459	-0.09538	-0.95757	-4.71822
-0.19458	-0.07639	-0.56817	-1.86928		-0.19458	-0.09073	-0.95821	-4.69827
-0.19457	-0.07439	-0.56489	-1.88065		-0.19457	-0.08745	-0.95926	-4.62329
-0.19456	-0.07375	-0.56184	-1.88434		-0.19456	-0.08801	-0.95998	-4.61119
-0.19455	-0.07431	-0.55936	-1.88337		-0.19455	-0.08673	-0.96078	-4.59798
-0.19454	-0.07455	-0.5568	-1.86944		-0.19454	-0.08793	-0.96046	-4.59253
-0.19453	-0.07247	-0.55551	-1.77523		-0.19453	-0.08536	-0.9611	-4.58748
-0.19452	-0.07167	-0.55567	-1.76217		-0.19452	-0.0808	-0.9603	-4.58708
-0.19451	-0.07183	-0.55624	-1.76898		-0.19451	-0.08328	-0.9603	-4.58836
-0.1945	-0.07431	-0.55583	-1.78805		-0.1945	-0.08376	-0.95974	-4.59237
-0.19449	-0.07263	-0.55591	-1.84669		-0.19449	-0.084	-0.95934	-4.59221
-0.19448	-0.07167	-0.55808	-1.8599		-0.19448	-0.0792	-0.9643	-4.59421
-0.19447	-0.07199	-0.56208	-1.8728		-0.19447	-0.08008	-0.96743	-4.59221
-0.19446	-0.07327	-0.56377	-1.88073		-0.19446	-0.08609	-0.97087	-4.58668
-0.19445	-0.07575	-0.56369	-1.87921		-0.19445	-0.08713	-0.96534	-4.58155
-0.19444	-0.07591	-0.56288	-1.82177		-0.19444	-0.08504	-0.97351	-4.57659
-0.19443	-0.07423	-0.56128	-1.783		-0.19443	-0.08	-0.98072	-4.56401
-0.19442	-0.07463	-0.55792	-1.74719		-0.19442	-0.08544	-0.98305	-4.56625
-0.19441	-0.07848	-0.55455	-1.73245		-0.19441	-0.08769	-0.97704	-4.58868
-0.1944	-0.07647	-0.55151	-1.73678		-0.1944	-0.08649	-0.96991	-4.649
-0.19439	-0.07463	-0.54846	-1.78324		-0.19439	-0.08593	-0.95765	-4.65029
-0.19438	-0.07495	-0.54742	-1.78396		-0.19438	-0.0816	-0.95549	-4.6317
-0.19437	-0.07655	-0.54774	-1.79373		-0.19437	-0.0828	-0.95325	-4.60783
-0.19436	-0.07519	-0.54871	-1.81336		-0.19436	-0.08945	-0.94548	-4.58492
-0.19435	-0.07295	-0.55063	-1.84092		-0.19435	-0.08969	-0.94355	-4.56225
-0.19434	-0.07263	-0.55207	-1.87096		-0.19434	-0.09017	-0.9486	-4.54583
-0.19433	-0.07407	-0.55279	-1.92279		-0.19433	-0.09233	-0.95525	-4.52604
-0.19432	-0.07615	-0.55423	-1.94241		-0.19432	-0.08793	-0.96542	-4.52644
-0.19431	-0.07759	-0.55527	-1.95803		-0.19431	-0.08552	-0.96895	-4.5258
-0.1943	-0.07543	-0.5572	-1.96701		-0.1943	-0.08681	-0.97119	-4.52708
-0.19429	-0.07671	-0.5592	-1.96717		-0.19429	-0.08737	-0.97351	-4.53109
-0.19428	-0.07896	-0.56	-1.96172		-0.19428	-0.08729	-0.97384	-4.5427
-0.19427	-0.07623	-0.57009	-1.95715		-0.19427	-0.08729	-0.97464	-4.53942
-0.19426	-0.07599	-0.56985	-1.95579		-0.19426	-0.08032	-0.97416	-4.53021
-0.19425	-0.07591	-0.56681	-1.95419		-0.19425	-0.0792	-0.97215	-4.5149
-0.19424	-0.07503	-0.56425	-1.95267		-0.19424	-0.07767	-0.96975	-4.49888
-0.19423	-0.07503	-0.56505	-1.95058		-0.19423	-0.08008	-0.96855	-4.49296
-0.19422	-0.07263	-0.56761	-1.94914		-0.19422	-0.08	-0.96927	-4.48502
-0.19421	-0.07183	-0.56825	-1.95058		-0.19421	-0.08296	-0.97239	-4.47445
-0.1942	-0.07391	-0.56793	-1.96412		-0.1942	-0.0852	-0.97512	-4.46996
-0.19419	-0.07527	-0.56785	-1.97197		-0.19419	-0.08737	-0.9772	-4.46972
-0.19418	-0.07575	-0.56769	-1.98279		-0.19418	-0.08881	-0.9788	-4.47541
-0.19417	-0.07551	-0.56481	-1.99336		-0.19417	-0.08753	-0.9772	-4.4807
-0.19416	-0.07463	-0.56216	-2.00241		-0.19416	-0.08633	-0.97456	-4.47894
-0.19415	-0.07559	-0.5612	-2.01058		-0.19415	-0.08584	-0.97199	-4.47781
-0.19414	-0.07711	-0.5604	-2.01067		-0.19414	-0.08745	-0.97047	-4.48374
-0.19413	-0.07767	-0.55648	-2.00578		-0.19413	-0.08392	-0.97143	-4.49312
-0.19412	-0.07743	-0.54814	-2.0041		-0.19412	-0.08745	-0.97263	-4.49992
-0.19411	-0.07583	-0.54718	-2.00225		-0.19411	-0.08817	-0.97335	-4.49928
-0.1941	-0.07503	-0.54622	-1.99593		-0.1941	-0.08769	-0.97664	-4.50057
-0.19409	-0.07447	-0.54534	-1.98944		-0.19409	-0.08777	-0.97896	-4.50449
-0.19408	-0.07759	-0.5459	-1.98046		-0.19408	-0.08961	-0.98265	-4.50938
-0.19407	-0.07615	-0.55391	-1.96989		-0.19407	-0.08761	-0.98673	-4.51338
-0.19406	-0.07535	-0.55608	-1.9594		-0.19406	-0.08593	-0.98705	-4.51346
-0.19405	-0.07535	-0.55503	-1.94337		-0.19405	-0.08368	-0.98249	-4.5149
-0.19404	-0.07663	-0.558	-1.94137		-0.19404	-0.0836	-0.9768	-4.53117
-0.19403	-0.07751	-0.55527	-1.93897		-0.19403	-0.0844	-0.97191	-4.53677
-0.19402	-0.07687	-0.55239	-1.93777		-0.19402	-0.0844	-0.96927	-4.53573
-0.19401	-0.07623	-0.55015	-1.94426		-0.19401	-0.08544	-0.96767	-4.527
-0.194	-0.07543	-0.55023	-1.95723		-0.194	-0.08665	-0.96639	-4.51851
-0.19399	-0.07663	-0.54718	-1.97181		-0.19399	-0.08905	-0.96598	-4.50874
-0.19398	-0.07727	-0.54366	-1.98231		-0.19398	-0.08705	-0.96735	-4.4988
-0.19397	-0.07647	-0.53853	-1.99921		-0.19397	-0.08889	-0.96951	-4.48102
-0.19396	-0.07623	-0.53597	-2.00674		-0.19396	-0.08961	-0.97231	-4.47309
-0.19395	-0.07527	-0.53701	-2.00962		-0.19395	-0.08961	-0.97648	-4.46924
-0.19394	-0.07423	-0.53701	-1.99216		-0.19394	-0.08104	-0.97904	-4.46764
-0.19393	-0.07431	-0.53573	-1.98343		-0.19393	-0.08256	-0.97984	-4.46684
-0.19392	-0.07463	-0.5326	-1.97942		-0.19392	-0.08256	-0.98153	-4.46291
-0.19391	-0.07335	-0.52788	-1.9779		-0.19391	-0.08192	-0.98209	-4.4404
-0.1939	-0.07271	-0.5278	-1.97558		-0.1939	-0.08112	-0.98185	-4.43864
-0.19389	-0.07327	-0.53132	-1.95819		-0.19389	-0.08256	-0.97992	-4.4368
-0.19388	-0.07655	-0.53429	-1.95227		-0.19388	-0.08544	-0.97576	-4.43624
-0.19387	-0.07695	-0.53565	-1.93953		-0.19387	-0.08352	-0.97199	-4.43656
-0.19386	-0.07559	-0.53941	-1.91702		-0.19386	-0.08432	-0.96799	-4.43736
-0.19385	-0.07399	-0.54534	-1.88706		-0.19385	-0.08705	-0.96262	-4.43688
-0.19384	-0.07559	-0.53885	-1.8575		-0.19384	-0.08745	-0.95573	-4.43319
-0.19383	-0.07695	-0.53845	-1.83018		-0.19383	-0.08601	-0.94964	-4.43344
-0.19382	-0.07575	-0.53877	-1.80583		-0.19382	-0.08368	-0.9462	-4.43896
-0.19381	-0.07463	-0.53893	-1.78332		-0.19381	-0.08184	-0.94516	-4.4392
-0.1938	-0.07423	-0.53068	-1.76281		-0.1938	-0.08304	-0.94395	-4.4223
-0.19379	-0.07479	-0.53004	-1.77731		-0.19379	-0.08576	-0.94275	-4.41685
-0.19378	-0.07535	-0.52804	-1.80215		-0.19378	-0.08576	-0.94139	-4.41525
-0.19377	-0.07631	-0.52315	-1.82978		-0.19377	-0.08657	-0.94267	-4.41717
-0.19376	-0.07407	-0.52555	-1.90228		-0.19376	-0.0856	-0.94748	-4.41749
-0.19375	-0.07271	-0.52972	-1.91862		-0.19375	-0.08609	-0.95084	-4.4086
-0.19374	-0.07415	-0.53308	-1.94145		-0.19374	-0.08737	-0.95181	-4.40067
-0.19373	-0.07615	-0.53397	-1.94698		-0.19373	-0.08488	-0.95084	-4.39739
-0.19372	-0.07711	-0.53284	-1.94362		-0.19372	-0.08392	-0.95413	-4.39683
-0.19371	-0.07503	-0.53252	-1.92463		-0.19371	-0.08464	-0.96238	-4.39659
-0.1937	-0.07287	-0.53332	-1.90765		-0.1937	-0.08809	-0.97007	-4.39755
-0.19369	-0.07367	-0.53557	-1.90196		-0.19369	-0.08841	-0.97672	-4.40147
-0.19368	-0.07631	-0.53565	-1.903		-0.19368	-0.08833	-0.98137	-4.41533
-0.19367	-0.07559	-0.53405	-1.9199		-0.19367	-0.09001	-0.98617	-4.42102
-0.19366	-0.07103	-0.53276	-1.93208		-0.19366	-0.08993	-0.99058	-4.42246
-0.19365	-0.07183	-0.52948	-1.95099		-0.19365	-0.09033	-0.98497	-4.42158
-0.19364	-0.07143	-0.53036	-1.95595		-0.19364	-0.0836	-0.97672	-4.42078
-0.19363	-0.06782	-0.53044	-1.95155		-0.19363	-0.08048	-0.96695	-4.41741
-0.19362	-0.06918	-0.5266	-1.91606		-0.19362	-0.0788	-0.94291	-4.41797
-0.19361	-0.06846	-0.52435	-1.86815		-0.19361	-0.07823	-0.93819	-4.41677
-0.1936	-0.0675	-0.52195	-1.79726		-0.1936	-0.08256	-0.93506	-4.4191
-0.19359	-0.0667	-0.52163	-1.80551		-0.19359	-0.08472	-0.93434	-4.42262
-0.19358	-0.06782	-0.52299	-1.82778		-0.19358	-0.08424	-0.93506	-4.42647
-0.19357	-0.0703	-0.52459	-1.85229		-0.19357	-0.0856	-0.94003	-4.42959
-0.19356	-0.07167	-0.52603	-1.87176		-0.19356	-0.08849	-0.94251	-4.42983
-0.19355	-0.07127	-0.52451	-1.87785		-0.19355	-0.08833	-0.94331	-4.42871
-0.19354	-0.07094	-0.52427	-1.86255		-0.19354	-0.08705	-0.94275	-4.42975
-0.19353	-0.07223	-0.52155	-1.84148		-0.19353	-0.08889	-0.94131	-4.44048
-0.19352	-0.07135	-0.51883	-1.81993		-0.19352	-0.08905	-0.93883	-4.43624
-0.19351	-0.07119	-0.51674	-1.79333		-0.19351	-0.08649	-0.93795	-4.42983
-0.1935	-0.0699	-0.51322	-1.7661		-0.1935	-0.08424	-0.93851	-4.42446
-0.19349	-0.0699	-0.50929	-1.74231		-0.19349	-0.08801	-0.93931	-4.41309
-0.19348	-0.07255	-0.50697	-1.69897		-0.19348	-0.08665	-0.9462	-4.41397
-0.19347	-0.07375	-0.50344	-1.69184		-0.19347	-0.0848	-0.94628	-4.41269
-0.19346	-0.07567	-0.50112	-1.68839		-0.19346	-0.08544	-0.94444	-4.40836
-0.19345	-0.07735	-0.5032	-1.68583		-0.19345	-0.08865	-0.94163	-4.40251
-0.19344	-0.08032	-0.50665	-1.6916		-0.19344	-0.08961	-0.93586	-4.39795
-0.19343	-0.08392	-0.51025	-1.69761		-0.19343	-0.08809	-0.9301	-4.60607
-0.19342	-0.08528	-0.51194	-1.69833		-0.19342	-0.08496	-0.92673	-4.65253
-0.19341	-0.08296	-0.5121	-1.69889		-0.19341	-0.08528	-0.92489	-4.69539
-0.1934	-0.08016	-0.5133	-1.70586		-0.1934	-0.08593	-0.92305	-4.72919
-0.19339	-0.07791	-0.51514	-1.7077		-0.19339	-0.08673	-0.92273	-4.75018
-0.19338	-0.07695	-0.51394	-1.6928		-0.19338	-0.08176	-0.92177	-4.77029
-0.19337	-0.07495	-0.51418	-1.68271		-0.19337	-0.08432	-0.91912	-4.77021
-0.19336	-0.07359	-0.51434	-1.67798		-0.19336	-0.08601	-0.91728	-4.70164
-0.19335	-0.07335	-0.51562	-1.67702		-0.19335	-0.08641	-0.91183	-4.6454
-0.19334	-0.07135	-0.52107	-1.6815		-0.19334	-0.08312	-0.91127	-4.44801
-0.19333	-0.07175	-0.52019	-1.67646		-0.19333	-0.08128	-0.9176	-4.43904
-0.19332	-0.07183	-0.51907	-1.67197		-0.19332	-0.08056	-0.92144	-4.43344
-0.19331	-0.07094	-0.5185	-1.66949		-0.19331	-0.0792	-0.92337	-4.42783
-0.1933	-0.07175	-0.51466	-1.67069		-0.1933	-0.07848	-0.92577	-4.42518
-0.19329	-0.07327	-0.51322	-1.67205		-0.19329	-0.07703	-0.92873	-4.42358
-0.19328	-0.07615	-0.51226	-1.67453		-0.19328	-0.07583	-0.93258	-4.44089
-0.19327	-0.08032	-0.51218	-1.67662		-0.19327	-0.08384	-0.93426	-4.72062
-0.19326	-0.08224	-0.51354	-1.63929		-0.19326	-0.08248	-0.9313	-4.73744
-0.19325	-0.08344	-0.51354	-1.61181		-0.19325	-0.08208	-0.92721	-4.7465
-0.19324	-0.07783	-0.5145	-1.59899		-0.19324	-0.08456	-0.92321	-4.75314
-0.19323	-0.07639	-0.5181	-1.60636		-0.19323	-0.08504	-0.92016	-4.75811
-0.19322	-0.07543	-0.5185	-1.62351		-0.19322	-0.08544	-0.91416	-4.76396
-0.19321	-0.07343	-0.5145	-1.65451		-0.19321	-0.08761	-0.91407	-4.75683
-0.1932	-0.07359	-0.51033	-1.67766		-0.1932	-0.08657	-0.91448	-4.7505
-0.19319	-0.07175	-0.5032	-1.70201		-0.19319	-0.08584	-0.91664	-4.73432
-0.19318	-0.07223	-0.49984	-1.72164		-0.19318	-0.08753	-0.91808	-4.69427
-0.19317	-0.07022	-0.49519	-1.73638		-0.19317	-0.08785	-0.91872	-4.64091
-0.19316	-0.06814	-0.49295	-1.74142		-0.19316	-0.08504	-0.92673	-4.58556
-0.19315	-0.07094	-0.49583	-1.74303		-0.19315	-0.08601	-0.93418	-4.49207
-0.19314	-0.06846	-0.49736	-1.74591		-0.19314	-0.08673	-0.94019	-4.45458
-0.19313	-0.06702	-0.49535	-1.74807		-0.19313	-0.08769	-0.94171	-4.4243
-0.19312	-0.06918	-0.49599	-1.73646		-0.19312	-0.08769	-0.94428	-4.40163
-0.19311	-0.06902	-0.49656	-1.72108		-0.19311	-0.08544	-0.94187	-4.38305
-0.1931	-0.06718	-0.49648	-1.71771		-0.1931	-0.08488	-0.93098	-4.37175
-0.19309	-0.06766	-0.49583	-1.73558		-0.19309	-0.08512	-0.92705	-4.3631
-0.19308	-0.07038	-0.49816	-1.76474		-0.19308	-0.08504	-0.92561	-4.35613
-0.19307	-0.06918	-0.50393	-1.84669		-0.19307	-0.08593	-0.92257	-4.3446
-0.19306	-0.06838	-0.51033	-1.8599		-0.19306	-0.08496	-0.92008	-4.34059
-0.19305	-0.06726	-0.51706	-1.86615		-0.19305	-0.08384	-0.93322	-4.33939
-0.19304	-0.06774	-0.52772	-1.85406		-0.19304	-0.08657	-0.93474	-4.33803
-0.19303	-0.07191	-0.53733	-1.84861		-0.19303	-0.08729	-0.93442	-4.34091
-0.19302	-0.07078	-0.54406	-1.845		-0.19302	-0.08344	-0.9337	-4.36214
-0.19301	-0.07119	-0.54726	-1.84973		-0.19301	-0.07719	-0.93498	-4.39907
-0.193	-0.07151	-0.54478	-1.85558		-0.193	-0.07527	-0.93787	-4.44866
-0.19299	-0.07479	-0.54053	-1.86207		-0.19299	-0.07679	-0.93883	-4.49984
-0.19298	-0.07775	-0.53405	-1.86815		-0.19298	-0.07807	-0.93779	-4.58083
-0.19297	-0.07623	-0.53068	-1.87472		-0.19297	-0.07864	-0.93907	-4.60471
-0.19296	-0.07599	-0.52563	-1.88586		-0.19296	-0.07864	-0.94596	-4.62665
-0.19295	-0.07567	-0.52523	-1.87801		-0.19295	-0.08064	-0.949	-4.64556
-0.19294	-0.08024	-0.53036	-1.85397		-0.19294	-0.08424	-0.95012	-4.67304
-0.19293	-0.07968	-0.5447	-1.83859		-0.19293	-0.08368	-0.95149	-4.67704
-0.19292	-0.07791	-0.54806	-1.82642		-0.19292	-0.0824	-0.95285	-4.68097
-0.19291	-0.07743	-0.54814	-1.80647		-0.19291	-0.08617	-0.95557	-4.68738
-0.1929	-0.07767	-0.54911	-1.78172		-0.1929	-0.0848	-0.95781	-4.69322
-0.19289	-0.07896	-0.54887	-1.73309		-0.19289	-0.0816	-0.95621	-4.69795
-0.19288	-0.07936	-0.54518	-1.71235		-0.19288	-0.0808	-0.95357	-4.69747
-0.19287	-0.07751	-0.53981	-1.70073		-0.19287	-0.08152	-0.95028	-4.69731
-0.19286	-0.07759	-0.53909	-1.69632		-0.19286	-0.08392	-0.94291	-4.69963
-0.19285	-0.07839	-0.54029	-1.70225		-0.19285	-0.08528	-0.93787	-4.70436
-0.19284	-0.07647	-0.54326	-1.71339		-0.19284	-0.08705	-0.93218	-4.70989
-0.19283	-0.07711	-0.54614	-1.72052		-0.19283	-0.08905	-0.92922	-4.71285
-0.19282	-0.07799	-0.54462	-1.72781		-0.19282	-0.08841	-0.92585	-4.71694
-0.19281	-0.08	-0.54182	-1.72989		-0.19281	-0.08649	-0.92449	-4.73945
-0.1928	-0.07936	-0.54422	-1.72644		-0.1928	-0.08777	-0.91528	-4.74121
-0.19279	-0.0804	-0.54718	-1.72124		-0.19279	-0.08977	-0.91327	-4.73416
-0.19278	-0.07783	-0.5475	-1.71787		-0.19278	-0.08985	-0.91055	-4.72214
-0.19277	-0.07695	-0.54606	-1.71803		-0.19277	-0.08472	-0.91103	-4.71525
-0.19276	-0.07735	-0.54638	-1.69184		-0.19276	-0.08568	-0.91103	-4.71718
-0.19275	-0.07864	-0.54758	-1.66532		-0.19275	-0.08641	-0.91456	-4.7239
-0.19274	-0.07727	-0.54734	-1.66148		-0.19274	-0.08721	-0.91976	-4.72727
-0.19273	-0.07663	-0.54238	-1.67109		-0.19273	-0.08617	-0.92633	-4.707
-0.19272	-0.07687	-0.54021	-1.70361		-0.19272	-0.084	-0.93122	-4.63579
-0.19271	-0.07815	-0.53693	-1.71491		-0.19271	-0.08192	-0.93659	-4.59309
-0.1927	-0.07775	-0.53709	-1.7254		-0.1927	-0.08096	-0.94123	-4.54991
-0.19269	-0.07695	-0.53613	-1.7347		-0.19269	-0.07912	-0.94548	-4.51322
-0.19268	-0.0848	-0.53268	-1.74615		-0.19268	-0.07848	-0.947	-4.48542
-0.19267	-0.08625	-0.5298	-1.7568		-0.19267	-0.07671	-0.94724	-4.47389
-0.19266	-0.08657	-0.52732	-1.76858		-0.19266	-0.07695	-0.95036	-4.47453
-0.19265	-0.08785	-0.5262	-1.77635		-0.19265	-0.07936	-0.95413	-4.47493
-0.19264	-0.08673	-0.52387	-1.77395		-0.19264	-0.08216	-0.9506	-4.47581
-0.19263	-0.08352	-0.52003	-1.76586		-0.19263	-0.08264	-0.94596	-4.46372
-0.19262	-0.08136	-0.5157	-1.74903		-0.19262	-0.08392	-0.94107	-4.45138
-0.19261	-0.08136	-0.51402	-1.72877		-0.19261	-0.08817	-0.94043	-4.42967
-0.1926	-0.08024	-0.51274	-1.71154		-0.1926	-0.08641	-0.94139	-4.40331
-0.19259	-0.08016	-0.5149	-1.70105		-0.19259	-0.08344	-0.93787	-4.34852
-0.19258	-0.07743	-0.5157	-1.68663		-0.19258	-0.08456	-0.93723	-4.33891
-0.19257	-0.07607	-0.51522	-1.66524		-0.19257	-0.0852	-0.93875	-4.3305
-0.19256	-0.07759	-0.51306	-1.62719		-0.19256	-0.08376	-0.94267	-4.32505
-0.19255	-0.07807	-0.51258	-1.59323		-0.19255	-0.08721	-0.94644	-4.31632
-0.19254	-0.07944	-0.51194	-1.54508		-0.19254	-0.08961	-0.94876	-4.31223
-0.19253	-0.07823	-0.51033	-1.52642		-0.19253	-0.08552	-0.95205	-4.30158
-0.19252	-0.08112	-0.51146	-1.5156		-0.19252	-0.0828	-0.95429	-4.30334
-0.19251	-0.0812	-0.51474	-1.51087		-0.19251	-0.08144	-0.95669	-4.30598
-0.1925	-0.08064	-0.52611	-1.53755		-0.1925	-0.0824	-0.95004	-4.31071
-0.19249	-0.08312	-0.5294	-1.58457		-0.19249	-0.08865	-0.94668	-4.316
-0.19248	-0.08168	-0.53541	-1.64441		-0.19248	-0.08801	-0.949	-4.32689
-0.19247	-0.07944	-0.55127	-1.70714		-0.19247	-0.08392	-0.9474	-4.32633
-0.19246	-0.07992	-0.55816	-1.76425		-0.19246	-0.082	-0.94524	-4.32938
-0.19245	-0.08136	-0.56385	-1.81152		-0.19245	-0.08384	-0.94235	-4.32938
-0.19244	-0.07944	-0.56641	-1.84669		-0.19244	-0.09041	-0.93819	-4.32521
-0.19243	-0.07904	-0.56609	-1.87112		-0.19243	-0.08584	-0.92345	-4.32096
-0.19242	-0.07872	-0.56361	-1.88642		-0.19242	-0.0832	-0.9144	-4.31103
-0.19241	-0.07799	-0.56144	-1.89467		-0.19241	-0.08496	-0.90959	-4.30855
-0.1924	-0.07856	-0.56008	-1.89787		-0.1924	-0.08825	-0.9051	-4.30358
-0.19239	-0.07783	-0.55856	-1.89964		-0.19239	-0.08761	-0.90759	-4.29998
-0.19238	-0.07679	-0.56569	-1.90172		-0.19238	-0.07976	-0.91199	-4.29942
-0.19237	-0.07759	-0.56897	-1.89699		-0.19237	-0.07295	-0.91367	-4.3027
-0.19236	-0.07839	-0.57314	-1.88522		-0.19236	-0.07431	-0.91672	-4.30534
-0.19235	-0.07944	-0.56993	-1.88858		-0.19235	-0.07743	-0.9184	-4.30566
-0.19234	-0.082	-0.56593	-1.8889		-0.19234	-0.07952	-0.92136	-4.30446
-0.19233	-0.08048	-0.56168	-1.88169		-0.19233	-0.07944	-0.92177	-4.2866
-0.19232	-0.0792	-0.5568	-1.88265		-0.19232	-0.07639	-0.91984	-4.28067
-0.19231	-0.07984	-0.55359	-1.89259		-0.19231	-0.08128	-0.9208	-4.26721
-0.1923	-0.07976	-0.54951	-1.9042		-0.1923	-0.0844	-0.92545	-4.2568
-0.19229	-0.0796	-0.54726	-1.91325		-0.19229	-0.08224	-0.9305	-4.25207
-0.19228	-0.07735	-0.55255	-1.92006		-0.19228	-0.08729	-0.93098	-4.25087
-0.19227	-0.07719	-0.58051	-1.92767		-0.19227	-0.0832	-0.92889	-4.25327
-0.19226	-0.07791	-0.58547	-1.94362		-0.19226	-0.07952	-0.92922	-4.25255
-0.19225	-0.07823	-0.5886	-1.96076		-0.19225	-0.07856	-0.93202	-4.25047
-0.19224	-0.07856	-0.58964	-1.97317		-0.19224	-0.0816	-0.93482	-4.25456
-0.19223	-0.07904	-0.58932	-1.97758		-0.19223	-0.08809	-0.93466	-4.25808
-0.19222	-0.07791	-0.58788	-1.97486		-0.19222	-0.08769	-0.92897	-4.26176
-0.19221	-0.07799	-0.58652	-1.95787		-0.19221	-0.08376	-0.92497	-4.26144
-0.1922	-0.07823	-0.58427	-1.94978		-0.1922	-0.08152	-0.92305	-4.26241
-0.19219	-0.07591	-0.58107	-1.94297		-0.19219	-0.08304	-0.91936	-4.26209
-0.19218	-0.07567	-0.57995	-1.93801		-0.19218	-0.08785	-0.91448	-4.25968
-0.19217	-0.07631	-0.58123	-1.9296		-0.19217	-0.08873	-0.91432	-4.25896
-0.19216	-0.07639	-0.58435	-1.91197		-0.19216	-0.08256	-0.91896	-4.25608
-0.19215	-0.07751	-0.59308	-1.89403		-0.19215	-0.08825	-0.92281	-4.25375
-0.19214	-0.07775	-0.58932	-1.86887		-0.19214	-0.09033	-0.91728	-4.25247
-0.19213	-0.07904	-0.58756	-1.83875		-0.19213	-0.07679	-0.91247	-4.2467
-0.19212	-0.07992	-0.58571	-1.80271		-0.19212	-0.0804	-0.91311	-4.23693
-0.19211	-0.07952	-0.58315	-1.8003		-0.19211	-0.08753	-0.91544	-4.22484
-0.1921	-0.08	-0.58083	-1.8096		-0.1921	-0.0848	-0.91776	-4.21771
-0.19209	-0.07872	-0.55207	-1.8285		-0.19209	-0.07631	-0.91968	-4.21218
-0.19208	-0.07936	-0.55407	-1.87769		-0.19208	-0.07431	-0.92297	-4.20369
-0.19207	-0.0788	-0.55648	-1.90084		-0.19207	-0.07888	-0.93034	-4.19744
-0.19206	-0.07783	-0.5584	-1.91838		-0.19206	-0.07984	-0.94099	-4.18927
-0.19205	-0.07751	-0.55728	-1.93056		-0.19205	-0.07807	-0.94844	-4.18126
-0.19204	-0.07839	-0.562	-1.92183		-0.19204	-0.07455	-0.95765	-4.18038
-0.19203	-0.08	-0.54855	-1.90917		-0.19203	-0.07359	-0.96166	-4.17869
-0.19202	-0.0824	-0.5467	-1.89619		-0.19202	-0.07928	-0.96198	-4.17317
-0.19201	-0.08416	-0.54398	-1.88345		-0.19201	-0.08184	-0.95869	-4.16804
-0.192	-0.0848	-0.54222	-1.86952		-0.192	-0.08096	-0.93963	-4.16099
-0.19199	-0.08657	-0.5427	-1.85181		-0.19199	-0.07936	-0.93618	-4.15763
-0.19198	-0.08641	-0.5475	-1.80327		-0.19198	-0.07687	-0.92938	-4.15658
-0.19197	-0.08689	-0.55439	-1.78212		-0.19197	-0.07944	-0.92393	-4.15346
-0.19196	-0.08576	-0.55992	-1.77219		-0.19196	-0.08424	-0.92313	-4.15042
-0.19195	-0.0824	-0.56048	-1.77731		-0.19195	-0.08296	-0.92193	-4.15001
-0.19194	-0.08344	-0.5596	-1.78652		-0.19194	-0.08352	-0.92225	-4.15074
-0.19193	-0.08296	-0.55776	-1.78741		-0.19193	-0.08056	-0.92257	-4.15746
-0.19192	-0.08048	-0.55359	-1.78741		-0.19192	-0.08609	-0.92241	-4.16684
-0.19191	-0.0792	-0.55039	-1.78652		-0.19191	-0.08801	-0.92128	-4.16716
-0.1919	-0.07936	-0.54855	-1.77699		-0.1919	-0.08496	-0.92144	-4.16628
-0.19189	-0.08024	-0.54951	-1.76209		-0.19189	-0.084	-0.9212	-4.16748
-0.19188	-0.07815	-0.55039	-1.75216		-0.19188	-0.08961	-0.92128	-4.16644
-0.19187	-0.07743	-0.55183	-1.74992		-0.19187	-0.09241	-0.92321	-4.16435
-0.19186	-0.07864	-0.5427	-1.75032		-0.19186	-0.08737	-0.92497	-4.16748
-0.19185	-0.07912	-0.53821	-1.75112		-0.19185	-0.07888	-0.92737	-4.17493
-0.19184	-0.0808	-0.53413	-1.75753		-0.19184	-0.08	-0.92729	-4.19463
-0.19183	-0.07984	-0.52988	-1.7681		-0.19183	-0.08304	-0.92689	-4.20441
-0.19182	-0.07823	-0.53292	-1.7826		-0.19182	-0.08416	-0.92777	-4.21298
-0.19181	-0.0792	-0.53589	-1.79662		-0.19181	-0.08232	-0.93018	-4.22059
-0.1918	-0.08024	-0.53741	-1.79982		-0.1918	-0.07679	-0.93402	-4.22644
-0.19179	-0.08216	-0.53501	-1.78596		-0.19179	-0.07663	-0.94059	-4.22748
-0.19178	-0.08	-0.53613	-1.77523		-0.19178	-0.08088	-0.94692	-4.22836
-0.19177	-0.0788	-0.53725	-1.76474		-0.19177	-0.08096	-0.95189	-4.23261
-0.19176	-0.07992	-0.54069	-1.81841		-0.19176	-0.07759	-0.95717	-4.23877
-0.19175	-0.07799	-0.53989	-1.85373		-0.19175	-0.07936	-0.95974	-4.24254
-0.19174	-0.07968	-0.54134	-1.87368		-0.19174	-0.08448	-0.96142	-4.24214
-0.19173	-0.08064	-0.54222	-1.87913		-0.19173	-0.08144	-0.96342	-4.24102
-0.19172	-0.08136	-0.54734	-1.87056		-0.19172	-0.07679	-0.9639	-4.2431
-0.19171	-0.0828	-0.54326	-1.85085		-0.19171	-0.07535	-0.9647	-4.24438
-0.1917	-0.08272	-0.53869	-1.83699		-0.1917	-0.08	-0.96534	-4.2451
-0.19169	-0.08104	-0.53172	-1.8422		-0.19169	-0.08633	-0.96823	-4.24374
-0.19168	-0.08152	-0.52299	-1.8579		-0.19168	-0.08248	-0.96687	-4.24078
-0.19167	-0.08048	-0.51754	-1.89908		-0.19167	-0.08	-0.96622	-4.24462
-0.19166	-0.08024	-0.51802	-1.92135		-0.19166	-0.08809	-0.96494	-4.24975
-0.19165	-0.07984	-0.51738	-1.91293		-0.19165	-0.08176	-0.9635	-4.25015
-0.19164	-0.07968	-0.51802	-1.87977		-0.19164	-0.08136	-0.9619	-4.25271
-0.19163	-0.08248	-0.51987	-1.83643		-0.19163	-0.08312	-0.95589	-4.25447
-0.19162	-0.08352	-0.52299	-1.78741		-0.19162	-0.08552	-0.94924	-4.25488
-0.19161	-0.08448	-0.52547	-1.74951		-0.19161	-0.08657	-0.93338	-4.25472
-0.1916	-0.084	-0.52075	-1.72468		-0.1916	-0.07968	-0.92922	-4.25472
-0.19159	-0.0848	-0.51866	-1.70441		-0.19159	-0.07735	-0.9297	-4.25279
-0.19158	-0.08408	-0.51714	-1.69881		-0.19158	-0.08096	-0.93506	-4.25431
-0.19157	-0.08344	-0.51899	-1.69632		-0.19157	-0.0828	-0.95869	-4.2568
-0.19156	-0.08232	-0.5181	-1.68975		-0.19156	-0.08641	-0.96102	-4.26056
-0.19155	-0.08144	-0.51971	-1.69624		-0.19155	-0.08584	-0.96134	-4.26513
-0.19154	-0.08112	-0.52411	-1.70073		-0.19154	-0.07976	-0.95902	-4.26521
-0.19153	-0.08104	-0.52956	-1.70305		-0.19153	-0.07968	-0.95517	-4.26321
-0.19152	-0.08144	-0.53188	-1.70642		-0.19152	-0.08609	-0.95044	-4.25263
-0.19151	-0.08152	-0.53004	-1.69584		-0.19151	-0.07944	-0.9482	-4.25311
-0.1915	-0.08208	-0.53148	-1.69873		-0.1915	-0.07719	-0.95421	-4.25351
-0.19149	-0.0824	-0.53405	-1.69897		-0.19149	-0.08272	-0.96054	-4.24174
-0.19148	-0.08072	-0.53581	-1.67269		-0.19148	-0.06998	-0.9643	-4.23693
-0.19147	-0.07743	-0.53957	-1.64794		-0.19147	-0.07575	-0.96598	-4.23325
-0.19146	-0.07583	-0.54286	-1.62423		-0.19146	-0.084	-0.9651	-4.23317
-0.19145	-0.07423	-0.54542	-1.55357		-0.19145	-0.08048	-0.96446	-4.23461
-0.19144	-0.07463	-0.55712	-1.56078		-0.19144	-0.07567	-0.96542	-4.23949
-0.19143	-0.07415	-0.55784	-1.5627		-0.19143	-0.07984	-0.96374	-4.2463
-0.19142	-0.07271	-0.5564	-1.56527		-0.19142	-0.08504	-0.95621	-4.25255
-0.19141	-0.07183	-0.55319	-1.57168		-0.19141	-0.07807	-0.9514	-4.25936
-0.1914	-0.07167	-0.55776	-1.57496		-0.1914	-0.07759	-0.9478	-4.26249
-0.19139	-0.07207	-0.55608	-1.56839		-0.19139	-0.08192	-0.94307	-4.27162
-0.19138	-0.07247	-0.55263	-1.55413		-0.19138	-0.08472	-0.93074	-4.26673
-0.19137	-0.07247	-0.5483	-1.52986		-0.19137	-0.08817	-0.92545	-4.25752
-0.19136	-0.07119	-0.54358	-1.49686		-0.19136	-0.08464	-0.92152	-4.22964
-0.19135	-0.07111	-0.53797	-1.4568		-0.19135	-0.07848	-0.92144	-4.21843
-0.19134	-0.07183	-0.52676	-1.42131		-0.19134	-0.08961	-0.92128	-4.20777
-0.19133	-0.07271	-0.52083	-1.42059		-0.19133	-0.08593	-0.92088	-4.20016
-0.19132	-0.06926	-0.52115	-1.43349		-0.19132	-0.07952	-0.91968	-4.19904
-0.19131	-0.06862	-0.52363	-1.46233		-0.19131	-0.07968	-0.91888	-4.20497
-0.1913	-0.07014	-0.52539	-1.49597		-0.1913	-0.0856	-0.91992	-4.20745
-0.19129	-0.07103	-0.52611	-1.52569		-0.19129	-0.08609	-0.92136	-4.20961
-0.19128	-0.07167	-0.52684	-1.54861		-0.19128	-0.08376	-0.91984	-4.21626
-0.19127	-0.07135	-0.5286	-1.55638		-0.19127	-0.07856	-0.92193	-4.22171
-0.19126	-0.07127	-0.529	-1.55157		-0.19126	-0.07671	-0.92433	-4.2306
-0.19125	-0.07351	-0.52571	-1.58137		-0.19125	-0.08248	-0.92785	-4.24598
-0.19124	-0.07639	-0.52764	-1.59707		-0.19124	-0.08584	-0.92946	-4.24358
-0.19123	-0.07775	-0.52956	-1.60011		-0.19123	-0.0852	-0.93234	-4.23693
-0.19122	-0.07791	-0.53164	-1.59899		-0.19122	-0.08408	-0.9317	-4.22892
-0.19121	-0.07671	-0.53453	-1.60052		-0.19121	-0.08056	-0.92962	-4.22003
[truncated: 79,120 more rows]

[truncated: 22 more sheets: Figure S12a, Figure S12b, Figure S13, Figure S15, Figure S16a, Figure S16b, Figure S18a, Figure S18b, Figure S19a, Figure S19b, Figure S20, Figure S21, Figure S23, Figure S24, Figure S25, Figure S26, Figure S27, Figure S28, Figure S29, Figure S30 …]
