# Supplementary material for: Real-time electrical monitoring of enzymatic catalytic dynamics at the single-molecule level
Source: Nat Commun. 2026 Jun 5;17:7198. doi: 10.1038/s41467-026-74020-0 (PMC13396217; doi:10.1038/s41467-026-74020-0)
Supplement: Supplementary file 8 — Source Data [file 41467_2026_74020_MOESM8_ESM.xlsx]

## Sheet: Figure 1d-e
Fig.1d										Fig.1e
wavelength(nm)	0h	0.5h	1h	1.5h	2h	2.5h	3h			Bias(V)	0.25nS	1nS	5nS
578	603.686	2197.15	2811.44	3005.1	3182.14	3302.84	3321.87			-0.2	-0.04755	-0.15802	-0.99338
579	645.398	2317.51	2981.52	3092.74	3232.27	3384.05	3548.82			-0.19999	-0.04972	-0.15682	-0.99098
580	625.905	2370.27	3079.31	3171.7	3398.75	3542.91	3675.97			-0.19998	-0.04779	-0.15794	-0.9889
581	629.633	2404.33	3139.84	3307.79	3537.5	3696.89	3814.57			-0.19997	-0.04779	-0.15906	-0.98681
582	647.414	2459.45	3221.2	3335.91	3521.03	3743.83	3899.55			-0.19996	-0.05004	-0.15834	-0.98713
583	640.975	2546.29	3225.11	3374.57	3606.95	3830.92	3900.57			-0.19995	-0.05348	-0.15818	-0.98865
584	609.419	2494.52	3252.12	3383.63	3614.93	3835.86	3918.27			-0.19994	-0.05212	-0.16107	-0.99026
585	624.3	2512.12	3211.24	3355.63	3606.66	3834.93	3887.38			-0.19993	-0.05084	-0.16283	-0.99218
586	618.114	2484.7	3171.5	3322.64	3527.88	3720.12	3857.98			-0.19992	-0.0502	-0.15954	-0.99442
587	621.396	2411.03	3162.58	3260.22	3417.37	3671.64	3782.29			-0.19991	-0.0506	-0.16091	-1.00011
588	584.474	2405.14	3036.29	3193.43	3397.07	3535.63	3722.72			-0.1999	-0.05164	-0.15994	-1.00139
589	603.234	2346.77	2940.5	3073.12	3209.15	3509.28	3538.7			-0.19989	-0.04771	-0.15626	-0.99931
590	570.153	2243.24	2869.25	2974.45	3199.13	3354.2	3503.45			-0.19988	-0.04884	-0.15658	-0.99418
591	549.666	2199.56	2813.92	2934.07	3055.66	3227.04	3376.57			-0.19987	-0.05308	-0.15706	-0.98841
592	547.329	2108.65	2712.67	2842.18	2919.59	3137.47	3240.79			-0.19986	-0.05148	-0.15834	-0.98048
593	543.671	2056.68	2612.42	2677.68	2867.99	3071.84	3116.14			-0.19985	-0.04924	-0.1569	-0.974
594	504.885	1990.3	2513.55	2631.95	2758.91	2930.65	3006.16			-0.19984	-0.04787	-0.15738	-0.97143
595	495.304	1937.21	2440.24	2512.29	2674.02	2835.86	2893.91			-0.19983	-0.04595	-0.15906	-0.96919
596	488.978	1892.34	2383.25	2458.44	2540.76	2771.72	2820.24			-0.19982	-0.04531	-0.16107	-0.97143
597	477.882	1806.47	2287.94	2375.37	2461.39	2668.78	2683.04			-0.19981	-0.04547	-0.15722	-0.96927
598	467.721	1761.14	2251.38	2255.94	2421.53	2548.4	2592.5			-0.1998	-0.04419	-0.15714	-0.9655
599	470.314	1722.73	2157.26	2241.5	2296.73	2460.29	2564.8			-0.19979	-0.04139	-0.15914	-0.96222
600	451.217	1667.43	2118.92	2147.86	2279.21	2375.99	2450.56			-0.19978	-0.04251	-0.16002	-0.9615
601	436.665	1627.2	2023.27	2098.39	2152.41	2341.64	2354.66			-0.19977	-0.04507	-0.15826	-0.96406
602	453.262	1580.7	2004.39	2086.15	2085.15	2290.78	2294.89			-0.19976	-0.04579	-0.15818	-0.96687
603	428.971	1540.72	1913.85	2007.53	1988.6	2157.33	2209.94			-0.19975	-0.04651	-0.1601	-0.96695
604	428.628	1499.43	1903.13	1957.83	1965.47	2111.01	2134.13			-0.19974	-0.04627	-0.15914	-0.96679
605	389.861	1456.55	1819.12	1866.76	1914.91	2054.96	2071.7			-0.19973	-0.04675	-0.16123	-0.97063
606	423.915	1422.23	1765.33	1784.64	1795.98	1977.29	1996.49			-0.19972	-0.04747	-0.15954	-0.97424
607	395.854	1414.55	1675.12	1695.77	1735.37	1919.95	1889.2			-0.19971	-0.04811	-0.15938	-0.9748
608	384.596	1344.84	1638.53	1648.54	1665.82	1859.72	1848.86			-0.1997	-0.04731	-0.15754	-0.9744
609	382.097	1300.13	1581.66	1637.32	1600.59	1779.96	1745.42			-0.19969	-0.04851	-0.16107	-0.97528
610	373.702	1290.63	1549.99	1547.9	1508.74	1679.38	1719.47			-0.19968	-0.04803	-0.16123	-0.9772
611	388.547	1207.52	1522.59	1480.47	1499.44	1557.06	1618.19			-0.19967	-0.04731	-0.15946	-0.9784
612	362.248	1190.01	1432.9	1467.36	1381.9	1521.61	1550.59			-0.19966	-0.04707	-0.15746	-0.97592
613	382.054	1133.39	1410.62	1375.92	1331.21	1486.54	1519.89			-0.19965	-0.04675	-0.15746	-0.96847
614	368.78	1129.38	1348.86	1351.35	1289.96	1441.61	1374.75			-0.19964	-0.04771	-0.16083	-0.96647
615	340.73	1110.68	1337.28	1319.52	1226.02	1360.98	1353.7			-0.19963	-0.04851	-0.1597	-0.96614
616	335.378	1053.99	1306.1	1292.75	1171.29	1322.67	1345.47			-0.19962	-0.05132	-0.15778	-0.9655
617	366.696	1087.48	1260.12	1241.26	1133.92	1311.95	1288.61			-0.19961	-0.05196	-0.15738	-0.96214
618	341.249	1004.54	1274.2	1228.82	1112.82	1238.92	1240.61			-0.1996	-0.05228	-0.15834	-0.96318
619	350.24	1029.74	1234.9	1178.57	1074.24	1257.2	1279.98			-0.19959	-0.0518	-0.1589	-0.96422
620	348.273	989.463	1188.62	1138.79	1064.34	1221.1	1215.63			-0.19958	-0.0498	-0.1569	-0.9651
621	362.846	1012.93	1153.94	1131.84	1081.24	1145.52	1138.83			-0.19957	-0.04932	-0.15602	-0.96534
622	359.394	1001.89	1165	1148.88	1014.39	1182.43	1170.89			-0.19956	-0.04715	-0.1569	-0.9663
623	356.733	1020.96	1146.91	1104.05	1019.07	1097.88	1107.42			-0.19955	-0.04795	-0.1593	-0.96719
624	358.928	934.187	1158.12	1084.24	984.043	1072.95	1063.54			-0.19954	-0.04819	-0.15866	-0.96703
625	366.116	1000.08	1111.2	1091.44	980.519	1070.1	1106.12			-0.19953	-0.04892	-0.15722	-0.96783
626	359.987	954.817	1135.87	1067.3	945.995	1087.77	1074.21			-0.19952	-0.04964	-0.1581	-0.96735
627	338.151	963.135	1121.94	1068.05	934.893	1020.88	1055.23			-0.19951	-0.04835	-0.1601	-0.96711
628	359.3	916.064	1078.31	1052.2	910.789	1045.78	1024.56			-0.1995	-0.04779	-0.15994	-0.96767
629	352.042	909.742	1086.43	1006.42	921.117	1056.86	1001.56			-0.19949	-0.04755	-0.15682	-0.96775
630	329.034	914.706	1035.26	1024.45	904.174	981.794	995.527			-0.19948	-0.04795	-0.1581	-0.96566
631	324.747	935.027	1039.66	974.395	849.266	1006.76	1000.29			-0.19947	-0.04851	-0.15546	-0.96374
632	326.3	871.097	991.397	930.692	841.487	979.931	990.529			-0.19946	-0.04908	-0.1545	-0.9639
633	318.505	879.104	1007.6	947.317	825.931	965.431	950.836			-0.19945	-0.0494	-0.15562	-0.9651
634	318.227	867.974	966.04	949.309	782.735	934.873	871.697			-0.19944	-0.05004	-0.1561	-0.96438
635	314.793	795.542	955.334	920.123	816.067	914.342	896.886			-0.19943	-0.05308	-0.15538	-0.96446
636	305.078	787.836	939.195	905.291	775.213	840.001	856.706			-0.19942	-0.05172	-0.1577	-0.96502
637	290.677	840.848	924.794	887.298	757.178	828.466	830.995			-0.19941	-0.05052	-0.15746	-0.96582
638	299.082	812.366	903.48	892.043	686.676	831.033	781.784			-0.1994	-0.05532	-0.15666	-0.96598
639	280.726	784.708	896.31	832.155	665.039	830.637	773.722			-0.19939	-0.05604	-0.15618	-0.96566
640	273.876	766.701	896.508	828.215	708.177	789.078	778.323			-0.19938	-0.05637	-0.15762	-0.96438
641	265.451	750.898	821.347	797.183	644.54	748.34	695.809			-0.19937	-0.05637	-0.1549	-0.96406
642	285.152	751.646	846.217	764.571	601.364	712.118	689.338			-0.19936	-0.05621	-0.15466	-0.9623
643	277.382	728.79	830.768	712.918	614.187	703.915	662.414			-0.19935	-0.05396	-0.15426	-0.96182
644	270.074	687.305	785.386	721.002	559.018	682.489	648.509			-0.19934	-0.05212	-0.15418	-0.96222
645	265.802	745.636	747.811	697.687	534.475	644.924	607.282			-0.19933	-0.05044	-0.15498	-0.9603
646	261.441	674.054	728.126	663.158	522.894	594.844	581.427			-0.19932	-0.04884	-0.15514	-0.95709
647	259.346	659.234	723.646	657.83	469.636	590.671	570.451			-0.19931	-0.04779	-0.15546	-0.95565
648	262.285	643.236	711.752	627.203	475.265	576.73	514.575			-0.1993	-0.04651	-0.15602	-0.96566
649	251.434	634.136	698.663	587.963	433.17	537.356	509.344			-0.19929	-0.04459	-0.15658	-0.96703
650	259.276	623.053	665.812	595.203	407.939	524.747	456.742			-0.19928	-0.04619	-0.15682	-0.96815
651	248.948	605.793	631.108	549.669	407.306	491.869	433.311			-0.19927	-0.04771	-0.15818	-0.96855
652	254.242	572.135	624.24	533.253	326.897	486.772	414.605			-0.19926	-0.04868	-0.1589	-0.96919
653	235.109	555.59	604.441	512.905	310.181	429.262	388.504			-0.19925	-0.04892	-0.15738	-0.96751
654	229.113	561.508	573.151	505.2	305.484	428.897	339.838			-0.19924	-0.04843	-0.15922	-0.9607
655	253.185	542.486	578.765	475.673	282.916	358.794	346.071			-0.19923	-0.04868	-0.15914	-0.96014
656	234.548	517.021	559.07	467.523	264.504	399.92	336.846			-0.19922	-0.04908	-0.16042	-0.96086
657	219.707	493.601	518.9	431.333	240.312	326.261	275.886			-0.19921	-0.04892	-0.1605	-0.96406
658	227.875	508.305	507.467	443.407	191.503	319.681	238.063			-0.1992	-0.04996	-0.15978	-0.96791
659	200.373	498.883	496.992	409.511	197.024	320.204	256.93			-0.19919	-0.0494	-0.1601	-0.96919
660	217.552	483.908	504.475	389.704	154.006	262.595	219.288			-0.19918	-0.04819	-0.15898	-0.96831
661	229.409	467.064	502.66	373.137	176.665	269.332	198.97			-0.19917	-0.04723	-0.1577	-0.96679
662	240.289	485.641	468.733	377.673	117.855	265.107	206.496			-0.19916	-0.04771	-0.15698	-0.96542
663	204.152	465.122	449.833	332.854	120.636	194.053	151.678			-0.19915	-0.04603	-0.15786	-0.96406
664	218.824	427.088	427.577	323.101	84.756	201.337	123.411			-0.19914	-0.04851	-0.15778	-0.97295
665	222.585	449.597	438.212	288.495	63.988	207.916	105.909			-0.19913	-0.04876	-0.15586	-0.97159
666	225.395	423.903	397.126	303.279	26.22	153.558	109.575			-0.19912	-0.04868	-0.15674	-0.97183
667	234.845	442.125	397.917	285.358	36.393	164.075	82.256			-0.19911	-0.04892	-0.15706	-0.97007
668	207.45	444.792	400.227	264.055	9.249	138.877	31.564			-0.1991	-0.05164	-0.15786	-0.96751
669	210.747	396.536	341.909	253.776	-7.285	121.645	41.378			-0.19909	-0.05236	-0.15834	-0.96606
670	199.825	389.42	390.727	239.499	-17.316	102.971	2.863			-0.19908	-0.05212	-0.15858	-0.96759
671	195.994	397.42	350.9	230.42	-61.849	77.988	21.521			-0.19907	-0.05108	-0.15874	-0.96959
										-0.19906	-0.05212	-0.15858	-0.97071
										-0.19905	-0.05276	-0.15858	-0.97183
										-0.19904	-0.05188	-0.15738	-0.97119
										-0.19903	-0.05116	-0.15658	-0.97079
										-0.19902	-0.04932	-0.1561	-0.97015
										-0.19901	-0.04755	-0.15674	-0.96999
										-0.199	-0.04691	-0.15778	-0.96983
										-0.19899	-0.04627	-0.15666	-0.96839
										-0.19898	-0.04531	-0.15546	-0.96735
										-0.19897	-0.04411	-0.1569	-0.96775
										-0.19896	-0.04331	-0.15826	-0.96879
										-0.19895	-0.04411	-0.16107	-0.96831
										-0.19894	-0.04539	-0.16115	-0.96967
										-0.19893	-0.04531	-0.16059	-0.97031
										-0.19892	-0.04475	-0.1593	-0.97055
										-0.19891	-0.04467	-0.15882	-0.96831
										-0.1989	-0.04555	-0.15946	-0.96614
										-0.19889	-0.04723	-0.15954	-0.96502
										-0.19888	-0.04451	-0.1573	-0.96414
										-0.19887	-0.04275	-0.15562	-0.96326
										-0.19886	-0.04123	-0.15666	-0.96166
										-0.19885	-0.04058	-0.15594	-0.9607
										-0.19884	-0.04235	-0.15442	-0.96102
										-0.19883	-0.04419	-0.15626	-0.9619
										-0.19882	-0.04403	-0.15634	-0.96566
										-0.19881	-0.04315	-0.15426	-0.96879
										-0.1988	-0.04267	-0.15522	-0.97231
										-0.19879	-0.04379	-0.15762	-0.9744
										-0.19878	-0.04499	-0.15858	-0.9764
										-0.19877	-0.04499	-0.15874	-0.97656
										-0.19876	-0.04395	-0.15794	-0.97608
										-0.19875	-0.04323	-0.15634	-0.97351
										-0.19874	-0.04395	-0.1577	-0.97079
										-0.19873	-0.04507	-0.15922	-0.97055
										-0.19872	-0.04419	-0.15858	-0.97111
										-0.19871	-0.04483	-0.1549	-0.96935
										-0.1987	-0.04523	-0.15418	-0.96743
										-0.19869	-0.04715	-0.15418	-0.96687
										-0.19868	-0.04859	-0.15578	-0.96919
										-0.19867	-0.04996	-0.15738	-0.97496
										-0.19866	-0.05028	-0.15706	-0.97592
										-0.19865	-0.04972	-0.15418	-0.9772
										-0.19864	-0.04988	-0.15554	-0.9808
										-0.19863	-0.04972	-0.15906	-0.98177
										-0.19862	-0.04924	-0.15994	-0.98641
										-0.19861	-0.04747	-0.15858	-0.98441
										-0.1986	-0.04611	-0.15626	-0.98305
										-0.19859	-0.04611	-0.15626	-0.98273
										-0.19858	-0.04467	-0.15834	-0.98209
										-0.19857	-0.04147	-0.15778	-0.98257
										-0.19856	-0.03946	-0.15281	-0.97656
										-0.19855	-0.04171	-0.15001	-0.96871
										-0.19854	-0.04203	-0.14937	-0.9631
										-0.19853	-0.04339	-0.15257	-0.9607
										-0.19852	-0.04363	-0.15554	-0.96046
										-0.19851	-0.04387	-0.15602	-0.95894
										-0.1985	-0.04483	-0.15426	-0.96086
										-0.19849	-0.05204	-0.15498	-0.96454
										-0.19848	-0.05436	-0.15682	-0.96815
										-0.19847	-0.0558	-0.15778	-0.96959
										-0.19846	-0.05468	-0.15682	-0.96727
										-0.19845	-0.0558	-0.15698	-0.96695
										-0.19844	-0.05629	-0.15834	-0.96791
										-0.19843	-0.055	-0.15962	-0.97311
										-0.19842	-0.05292	-0.15818	-0.97384
										-0.19841	-0.0526	-0.15498	-0.97536
										-0.1984	-0.05236	-0.15466	-0.9768
										-0.19839	-0.04924	-0.15482	-0.97656
										-0.19838	-0.04715	-0.15602	-0.97648
										-0.19837	-0.04787	-0.1537	-0.97832
										-0.19836	-0.04619	-0.1553	-0.97896
										-0.19835	-0.04411	-0.15674	-0.9792
										-0.19834	-0.04539	-0.15754	-0.97624
										-0.19833	-0.04635	-0.15738	-0.97335
										-0.19832	-0.04419	-0.15538	-0.97127
										-0.19831	-0.04587	-0.1553	-0.96903
										-0.1983	-0.04731	-0.1561	-0.96743
										-0.19829	-0.04611	-0.15706	-0.9659
										-0.19828	-0.04755	-0.15538	-0.9659
										-0.19827	-0.05028	-0.15354	-0.96871
										-0.19826	-0.04916	-0.15322	-0.96598
										-0.19825	-0.04691	-0.15442	-0.96278
										-0.19824	-0.04467	-0.15586	-0.96102
										-0.19823	-0.04635	-0.15538	-0.96054
										-0.19822	-0.04739	-0.15514	-0.96134
										-0.19821	-0.04731	-0.15578	-0.95926
										-0.1982	-0.04603	-0.1573	-0.95813
										-0.19819	-0.04411	-0.15698	-0.95813
										-0.19818	-0.04515	-0.15602	-0.95701
										-0.19817	-0.049	-0.15594	-0.95877
										-0.19816	-0.04948	-0.15762	-0.96046
										-0.19815	-0.04811	-0.15882	-0.96134
										-0.19814	-0.04771	-0.15658	-0.95733
										-0.19813	-0.05236	-0.15818	-0.95549
										-0.19812	-0.05228	-0.15994	-0.95581
										-0.19811	-0.05372	-0.16123	-0.95581
										-0.1981	-0.05572	-0.15962	-0.95517
										-0.19809	-0.05324	-0.1585	-0.95325
										-0.19808	-0.05172	-0.15762	-0.95076
										-0.19807	-0.05028	-0.15746	-0.94988
										-0.19806	-0.05068	-0.15722	-0.94972
										-0.19805	-0.0494	-0.15898	-0.94532
										-0.19804	-0.04635	-0.15938	-0.94692
										-0.19803	-0.04787	-0.1573	-0.94756
										-0.19802	-0.04683	-0.15794	-0.9442
										-0.19801	-0.04587	-0.1589	-0.9341
										-0.198	-0.04755	-0.1601	-0.93122
										-0.19799	-0.0498	-0.1589	-0.93314
										-0.19798	-0.05092	-0.15722	-0.93667
										-0.19797	-0.05052	-0.1589	-0.93955
										-0.19796	-0.0494	-0.15834	-0.94347
										-0.19795	-0.04996	-0.15634	-0.94772
										-0.19794	-0.04932	-0.15546	-0.95165
										-0.19793	-0.04811	-0.15434	-0.95445
										-0.19792	-0.04707	-0.15482	-0.95733
										-0.19791	-0.04651	-0.15297	-0.95789
										-0.1979	-0.04739	-0.15522	-0.95797
										-0.19789	-0.04868	-0.15594	-0.95765
										-0.19788	-0.04868	-0.15746	-0.95597
										-0.19787	-0.049	-0.15674	-0.95501
										-0.19786	-0.04924	-0.15602	-0.95413
										-0.19785	-0.04972	-0.15682	-0.95285
										-0.19784	-0.0498	-0.15874	-0.95213
										-0.19783	-0.05036	-0.15906	-0.94676
										-0.19782	-0.05036	-0.1581	-0.94564
										-0.19781	-0.04964	-0.15714	-0.94412
										-0.1978	-0.04956	-0.15778	-0.94604
										-0.19779	-0.05092	-0.15818	-0.94636
										-0.19778	-0.05212	-0.15594	-0.95044
										-0.19777	-0.05164	-0.15706	-0.95197
										-0.19776	-0.05068	-0.1581	-0.95229
										-0.19775	-0.0514	-0.15722	-0.95237
										-0.19774	-0.05156	-0.1565	-0.95157
										-0.19773	-0.05084	-0.15802	-0.95157
										-0.19772	-0.05308	-0.1585	-0.95269
										-0.19771	-0.053	-0.1581	-0.9506
										-0.1977	-0.05188	-0.15674	-0.9498
										-0.19769	-0.05044	-0.15874	-0.94708
										-0.19768	-0.05052	-0.15706	-0.94756
										-0.19767	-0.05076	-0.15658	-0.9466
										-0.19766	-0.0502	-0.1593	-0.94404
										-0.19765	-0.04964	-0.15994	-0.94307
										-0.19764	-0.04779	-0.15698	-0.94003
										-0.19763	-0.04779	-0.15594	-0.9357
										-0.19762	-0.04948	-0.1569	-0.93186
										-0.19761	-0.05084	-0.15922	-0.92849
										-0.1976	-0.04996	-0.15914	-0.92769
										-0.19759	-0.05132	-0.15898	-0.93002
										-0.19758	-0.04908	-0.15842	-0.93274
										-0.19757	-0.04779	-0.1581	-0.93859
										-0.19756	-0.04892	-0.1593	-0.93835
										-0.19755	-0.04924	-0.1585	-0.94019
										-0.19754	-0.05004	-0.15674	-0.93739
										-0.19753	-0.04932	-0.15698	-0.93651
										-0.19752	-0.04916	-0.15762	-0.93843
										-0.19751	-0.04924	-0.15842	-0.93642
										-0.1975	-0.04956	-0.15746	-0.93843
										-0.19749	-0.04924	-0.15682	-0.94051
										-0.19748	-0.04771	-0.15722	-0.93899
										-0.19747	-0.04739	-0.15746	-0.93891
										-0.19746	-0.04731	-0.15786	-0.93723
										-0.19745	-0.04731	-0.15642	-0.93458
										-0.19744	-0.04731	-0.15714	-0.93458
										-0.19743	-0.04483	-0.15762	-0.93594
										-0.19742	-0.04491	-0.15834	-0.93899
										-0.19741	-0.04579	-0.15602	-0.93995
										-0.1974	-0.04699	-0.1577	-0.93659
										-0.19739	-0.04707	-0.15906	-0.93546
										-0.19738	-0.04779	-0.15874	-0.93699
										-0.19737	-0.04916	-0.15706	-0.93843
										-0.19736	-0.0506	-0.15562	-0.93819
										-0.19735	-0.05532	-0.1561	-0.93723
										-0.19734	-0.05604	-0.15706	-0.93739
										-0.19733	-0.05548	-0.15305	-0.93907
										-0.19732	-0.05516	-0.15257	-0.93939
										-0.19731	-0.05613	-0.15362	-0.93763
										-0.1973	-0.05661	-0.15241	-0.93602
										-0.19729	-0.0526	-0.1541	-0.93667
										-0.19728	-0.05052	-0.15538	-0.93787
										-0.19727	-0.05004	-0.15682	-0.93699
										-0.19726	-0.04916	-0.15322	-0.93602
										-0.19725	-0.04859	-0.15514	-0.93538
										-0.19724	-0.04643	-0.15578	-0.93434
										-0.19723	-0.04459	-0.15538	-0.93426
										-0.19722	-0.04507	-0.1533	-0.93306
										-0.19721	-0.04555	-0.15418	-0.93298
										-0.1972	-0.04964	-0.15426	-0.93354
										-0.19719	-0.05036	-0.15049	-0.93242
										-0.19718	-0.05044	-0.15113	-0.93378
										-0.19717	-0.05212	-0.15498	-0.93739
										-0.19716	-0.05388	-0.15746	-0.93458
										-0.19715	-0.0538	-0.15674	-0.93434
										-0.19714	-0.05076	-0.15658	-0.93394
										-0.19713	-0.04627	-0.15962	-0.93506
										-0.19712	-0.04619	-0.15866	-0.93618
										-0.19711	-0.04884	-0.15682	-0.93915
										-0.1971	-0.0506	-0.15818	-0.94203
										-0.19709	-0.05012	-0.15618	-0.94131
										-0.19708	-0.04747	-0.15314	-0.93971
										-0.19707	-0.04731	-0.15257	-0.94171
										-0.19706	-0.051	-0.1541	-0.94179
										-0.19705	-0.05092	-0.15562	-0.94035
										-0.19704	-0.04868	-0.15482	-0.94387
										-0.19703	-0.04603	-0.15346	-0.94315
										-0.19702	-0.04707	-0.1537	-0.94147
										-0.19701	-0.04715	-0.15434	-0.93979
										-0.197	-0.04555	-0.15386	-0.94187
										-0.19699	-0.04355	-0.15554	-0.94179
										-0.19698	-0.04451	-0.15554	-0.94011
										-0.19697	-0.04691	-0.1541	-0.93795
										-0.19696	-0.04908	-0.15257	-0.93923
										-0.19695	-0.049	-0.15217	-0.93947
										-0.19694	-0.04659	-0.15281	-0.93883
										-0.19693	-0.04627	-0.15458	-0.93851
										-0.19692	-0.04739	-0.15546	-0.93731
										-0.19691	-0.04924	-0.15538	-0.9341
										-0.1969	-0.049	-0.15482	-0.93402
										-0.19689	-0.04843	-0.15442	-0.9349
										-0.19688	-0.04715	-0.15442	-0.93578
										-0.19687	-0.04859	-0.15514	-0.93378
										-0.19686	-0.04956	-0.15458	-0.93226
										-0.19685	-0.05004	-0.15466	-0.93138
										-0.19684	-0.04835	-0.15578	-0.93074
										-0.19683	-0.04611	-0.15474	-0.9329
										-0.19682	-0.04387	-0.15642	-0.9345
										-0.19681	-0.04563	-0.15682	-0.93522
										-0.1968	-0.04715	-0.15506	-0.93699
										-0.19679	-0.04611	-0.15466	-0.93683
										-0.19678	-0.04451	-0.15762	-0.93642
										-0.19677	-0.04435	-0.1589	-0.93474
										-0.19676	-0.04707	-0.1577	-0.93346
										-0.19675	-0.04707	-0.15794	-0.93146
										-0.19674	-0.04539	-0.15674	-0.93122
										-0.19673	-0.04531	-0.15394	-0.93058
										-0.19672	-0.04515	-0.15362	-0.92986
										-0.19671	-0.04547	-0.15418	-0.92817
										-0.1967	-0.04363	-0.15498	-0.92785
										-0.19669	-0.04098	-0.15546	-0.92986
										-0.19668	-0.03962	-0.15354	-0.93026
										-0.19667	-0.04243	-0.15105	-0.92962
										-0.19666	-0.04603	-0.15233	-0.9297
										-0.19665	-0.04659	-0.1537	-0.9317
										-0.19664	-0.04555	-0.15402	-0.92994
										-0.19663	-0.04443	-0.15209	-0.92809
										-0.19662	-0.04715	-0.15386	-0.92721
										-0.19661	-0.0494	-0.15594	-0.9297
										-0.1966	-0.05068	-0.1565	-0.93114
										-0.19659	-0.04908	-0.15474	-0.93058
										-0.19658	-0.04868	-0.15498	-0.93354
										-0.19657	-0.04892	-0.15546	-0.93338
										-0.19656	-0.049	-0.15514	-0.93298
										-0.19655	-0.04715	-0.15434	-0.93186
										-0.19654	-0.04299	-0.15225	-0.93154
										-0.19653	-0.04403	-0.15482	-0.93194
										-0.19652	-0.04707	-0.15514	-0.93306
										-0.19651	-0.04747	-0.15378	-0.9349
										-0.1965	-0.04731	-0.15426	-0.93506
										-0.19649	-0.04627	-0.1561	-0.93642
										-0.19648	-0.04555	-0.15554	-0.93763
										-0.19647	-0.04771	-0.1545	-0.9353
										-0.19646	-0.04868	-0.1537	-0.93122
										-0.19645	-0.04507	-0.15458	-0.92865
										-0.19644	-0.04531	-0.15546	-0.92994
										-0.19643	-0.04731	-0.15426	-0.93322
										-0.19642	-0.04731	-0.15289	-0.93602
										-0.19641	-0.04539	-0.15049	-0.93859
										-0.1964	-0.04731	-0.15041	-0.93875
										-0.19639	-0.04627	-0.15474	-0.93843
										-0.19638	-0.04932	-0.15402	-0.93819
										-0.19637	-0.05132	-0.15297	-0.93747
										-0.19636	-0.051	-0.15201	-0.93715
										-0.19635	-0.05124	-0.15482	-0.93771
										-0.19634	-0.05292	-0.15514	-0.93907
										-0.19633	-0.05548	-0.15522	-0.93835
										-0.19632	-0.05861	-0.15418	-0.93827
										-0.19631	-0.05781	-0.15386	-0.93915
										-0.1963	-0.05308	-0.15338	-0.94131
										-0.19629	-0.05116	-0.15474	-0.94155
										-0.19628	-0.05036	-0.15554	-0.94107
										-0.19627	-0.04739	-0.15538	-0.93875
										-0.19626	-0.04667	-0.15305	-0.93875
										-0.19625	-0.04747	-0.15289	-0.93915
										-0.19624	-0.04868	-0.15426	-0.93939
										-0.19623	-0.04747	-0.1545	-0.93915
										-0.19622	-0.04667	-0.15281	-0.93771
										-0.19621	-0.04707	-0.15418	-0.93683
										-0.1962	-0.04819	-0.15482	-0.93779
										-0.19619	-0.04884	-0.15346	-0.93915
										-0.19618	-0.04667	-0.15498	-0.94139
										-0.19617	-0.04627	-0.15586	-0.93562
										-0.19616	-0.04667	-0.15185	-0.93314
										-0.19615	-0.04595	-0.1541	-0.93042
										-0.19614	-0.04523	-0.15554	-0.93434
										-0.19613	-0.04459	-0.15426	-0.93562
										-0.19612	-0.04996	-0.15474	-0.9357
										-0.19611	-0.04779	-0.15458	-0.93715
										-0.1961	-0.04635	-0.15338	-0.93795
										-0.19609	-0.04659	-0.15265	-0.93659
										-0.19608	-0.04619	-0.15273	-0.93522
										-0.19607	-0.04603	-0.1533	-0.93642
										-0.19606	-0.04555	-0.1537	-0.93659
										-0.19605	-0.04339	-0.1537	-0.93578
										-0.19604	-0.04307	-0.15305	-0.93378
										-0.19603	-0.04315	-0.15161	-0.93258
										-0.19602	-0.04371	-0.15177	-0.93578
										-0.19601	-0.04523	-0.15217	-0.93859
										-0.196	-0.04443	-0.15297	-0.93995
										-0.19599	-0.04395	-0.15402	-0.93907
										-0.19598	-0.04499	-0.1541	-0.93939
										-0.19597	-0.04547	-0.15538	-0.94147
										-0.19596	-0.04387	-0.15554	-0.94428
										-0.19595	-0.04058	-0.15666	-0.9442
										-0.19594	-0.04219	-0.15482	-0.94339
										-0.19593	-0.04291	-0.15442	-0.94275
										-0.19592	-0.04066	-0.15386	-0.94395
										-0.19591	-0.03938	-0.15257	-0.94299
										-0.1959	-0.04026	-0.15289	-0.94211
										-0.19589	-0.03994	-0.15354	-0.94195
										-0.19588	-0.03898	-0.1541	-0.94227
										-0.19587	-0.04018	-0.15386	-0.94251
										-0.19586	-0.04139	-0.15458	-0.94147
										-0.19585	-0.04235	-0.1557	-0.94259
										-0.19584	-0.04018	-0.15466	-0.94444
										-0.19583	-0.04066	-0.15426	-0.94516
										-0.19582	-0.04219	-0.15562	-0.94492
										-0.19581	-0.04219	-0.15618	-0.94203
										-0.1958	-0.04034	-0.15538	-0.94131
										-0.19579	-0.03858	-0.15394	-0.94075
										-0.19578	-0.0369	-0.15338	-0.93843
										-0.19577	-0.03738	-0.1533	-0.93683
										-0.19576	-0.03674	-0.15241	-0.93715
										-0.19575	-0.03658	-0.15249	-0.93667
										-0.19574	-0.03618	-0.15378	-0.93667
										-0.19573	-0.03738	-0.15474	-0.93691
										-0.19572	-0.04002	-0.1545	-0.93739
										-0.19571	-0.04042	-0.15338	-0.93787
										-0.1957	-0.03962	-0.15177	-0.93715
										-0.19569	-0.03954	-0.15466	-0.93875
										-0.19568	-0.04115	-0.1553	-0.93875
										-0.19567	-0.04147	-0.15546	-0.93939
										-0.19566	-0.03994	-0.15394	-0.93659
										-0.19565	-0.03882	-0.15281	-0.93554
										-0.19564	-0.03922	-0.15338	-0.93386
										-0.19563	-0.04002	-0.15466	-0.93306
										-0.19562	-0.04131	-0.15506	-0.93338
										-0.19561	-0.0369	-0.15426	-0.93338
										-0.1956	-0.03754	-0.15273	-0.93322
										-0.19559	-0.03786	-0.15305	-0.93346
										-0.19558	-0.03962	-0.15418	-0.93346
										-0.19557	-0.04002	-0.15458	-0.93498
										-0.19556	-0.03898	-0.15281	-0.93546
										-0.19555	-0.03826	-0.15153	-0.93618
										-0.19554	-0.03906	-0.15249	-0.93667
										-0.19553	-0.03946	-0.1541	-0.93699
										-0.19552	-0.03898	-0.1545	-0.93642
										-0.19551	-0.0381	-0.1541	-0.93578
										-0.1955	-0.0385	-0.15338	-0.9353
										-0.19549	-0.0377	-0.1537	-0.93458
										-0.19548	-0.03666	-0.15426	-0.93634
										-0.19547	-0.0365	-0.15233	-0.93763
										-0.19546	-0.03754	-0.15153	-0.93835
										-0.19545	-0.0405	-0.15065	-0.94035
										-0.19544	-0.04018	-0.15314	-0.94371
										-0.19543	-0.03914	-0.15233	-0.951
										-0.19542	-0.03978	-0.15057	-0.95421
										-0.19541	-0.04074	-0.15073	-0.95437
										-0.1954	-0.04163	-0.15241	-0.95269
										-0.19539	-0.04195	-0.15241	-0.9498
										-0.19538	-0.04018	-0.15209	-0.94716
										-0.19537	-0.04203	-0.15305	-0.9442
										-0.19536	-0.04219	-0.1541	-0.93907
										-0.19535	-0.04211	-0.15418	-0.93795
										-0.19534	-0.03714	-0.15434	-0.93811
										-0.19533	-0.03834	-0.15233	-0.93907
										-0.19532	-0.0405	-0.15225	-0.93883
										-0.19531	-0.04115	-0.15322	-0.93979
										-0.1953	-0.03834	-0.15442	-0.94107
										-0.19529	-0.0401	-0.15225	-0.94083
										-0.19528	-0.04098	-0.15145	-0.93947
										-0.19527	-0.04018	-0.15193	-0.94035
										-0.19526	-0.03946	-0.15265	-0.94267
										-0.19525	-0.0377	-0.15354	-0.94412
										-0.19524	-0.03914	-0.15562	-0.94227
										-0.19523	-0.04171	-0.15426	-0.93947
										-0.19522	-0.03818	-0.15322	-0.93939
										-0.19521	-0.03866	-0.15402	-0.94019
										-0.1952	-0.04026	-0.15161	-0.93963
										-0.19519	-0.0397	-0.15137	-0.93651
										-0.19518	-0.0401	-0.15209	-0.9357
										-0.19517	-0.04074	-0.15273	-0.93651
										-0.19516	-0.0389	-0.15217	-0.93747
										-0.19515	-0.0357	-0.15049	-0.93899
										-0.19514	-0.03874	-0.15017	-0.93667
										-0.19513	-0.04098	-0.15241	-0.93474
										-0.19512	-0.04211	-0.15338	-0.94123
										-0.19511	-0.04018	-0.15001	-0.93811
										-0.1951	-0.03906	-0.15025	-0.93474
										-0.19509	-0.04034	-0.14873	-0.93626
										-0.19508	-0.04219	-0.14777	-0.93851
										-0.19507	-0.04339	-0.15001	-0.94003
										-0.19506	-0.04355	-0.15193	-0.93691
										-0.19505	-0.04115	-0.15257	-0.93819
										-0.19504	-0.04155	-0.15346	-0.94131
										-0.19503	-0.04267	-0.15354	-0.94139
										-0.19502	-0.04403	-0.15458	-0.93851
										-0.19501	-0.04499	-0.15546	-0.93651
										-0.195	-0.04179	-0.15562	-0.9442
										-0.19499	-0.04219	-0.15474	-0.9446
										-0.19498	-0.04315	-0.15514	-0.94107
										-0.19497	-0.04155	-0.15506	-0.93763
										-0.19496	-0.04259	-0.15554	-0.94027
										-0.19495	-0.04395	-0.15249	-0.94708
										-0.19494	-0.04435	-0.15346	-0.95068
										-0.19493	-0.04291	-0.15338	-0.94932
										-0.19492	-0.04259	-0.1541	-0.94331
										-0.19491	-0.04283	-0.1545	-0.94596
										-0.1949	-0.04355	-0.15378	-0.94692
										-0.19489	-0.04475	-0.15498	-0.94452
										-0.19488	-0.03914	-0.15305	-0.94083
										-0.19487	-0.0401	-0.15081	-0.93667
										-0.19486	-0.04082	-0.14977	-0.94187
										-0.19485	-0.04131	-0.15089	-0.94211
										-0.19484	-0.03994	-0.15265	-0.94027
										-0.19483	-0.03842	-0.14977	-0.94083
										-0.19482	-0.04042	-0.14985	-0.94436
										-0.19481	-0.04106	-0.15113	-0.94972
										-0.1948	-0.04251	-0.15434	-0.94876
										-0.19479	-0.04235	-0.1549	-0.94516
										-0.19478	-0.04066	-0.15217	-0.94484
										-0.19477	-0.0401	-0.15241	-0.94259
										-0.19476	-0.04082	-0.15458	-0.93955
										-0.19475	-0.04267	-0.15666	-0.93867
										-0.19474	-0.04339	-0.15618	-0.94219
										-0.19473	-0.03834	-0.15434	-0.94596
										-0.19472	-0.0393	-0.15281	-0.947
										-0.19471	-0.04131	-0.15402	-0.94371
										-0.1947	-0.04026	-0.15458	-0.94548
										-0.19469	-0.04243	-0.15241	-0.94636
										-0.19468	-0.04371	-0.15081	-0.94291
										-0.19467	-0.04403	-0.15081	-0.93819
										-0.19466	-0.04163	-0.15169	-0.93939
										-0.19465	-0.04387	-0.15458	-0.93939
										-0.19464	-0.04643	-0.1545	-0.93851
										-0.19463	-0.04459	-0.15322	-0.93955
										-0.19462	-0.04219	-0.15177	-0.94115
										-0.19461	-0.04419	-0.15209	-0.94412
										-0.1946	-0.04371	-0.15257	-0.94612
										-0.19459	-0.04315	-0.15201	-0.94508
										-0.19458	-0.04155	-0.1549	-0.94572
										-0.19457	-0.04179	-0.1557	-0.94756
										-0.19456	-0.04339	-0.15273	-0.94836
										-0.19455	-0.04347	-0.15129	-0.94363
										-0.19454	-0.04243	-0.15386	-0.94548
										-0.19453	-0.04131	-0.1537	-0.94476
										-0.19452	-0.04026	-0.15129	-0.94315
										-0.19451	-0.04139	-0.15177	-0.9458
										-0.1945	-0.04275	-0.15666	-0.94868
										-0.19449	-0.04323	-0.15762	-0.94788
										-0.19448	-0.04275	-0.15354	-0.94291
										-0.19447	-0.04227	-0.15177	-0.94371
										-0.19446	-0.04435	-0.15434	-0.94596
										-0.19445	-0.04579	-0.15674	-0.94179
										-0.19444	-0.04539	-0.15338	-0.94099
										-0.19443	-0.04499	-0.15129	-0.9442
										-0.19442	-0.04531	-0.15346	-0.93242
										-0.19441	-0.04611	-0.15217	-0.93018
										-0.1944	-0.04763	-0.14929	-0.9297
										-0.19439	-0.04803	-0.14937	-0.93026
										-0.19438	-0.04731	-0.15233	-0.94339
										-0.19437	-0.04803	-0.15442	-0.951
										-0.19436	-0.04643	-0.15434	-0.95653
										-0.19435	-0.04603	-0.15097	-0.95733
										-0.19434	-0.04451	-0.15129	-0.95589
										-0.19433	-0.04243	-0.15466	-0.95477
										-0.19432	-0.04307	-0.15442	-0.95453
										-0.19431	-0.04603	-0.14793	-0.95597
										-0.1943	-0.04443	-0.14881	-0.95365
										-0.19429	-0.04291	-0.15177	-0.95173
										-0.19428	-0.04395	-0.15225	-0.94916
										-0.19427	-0.04539	-0.14937	-0.94748
										-0.19426	-0.04619	-0.15161	-0.94732
										-0.19425	-0.04379	-0.15161	-0.9466
										-0.19424	-0.04235	-0.14889	-0.94644
										-0.19423	-0.04195	-0.14721	-0.9462
										-0.19422	-0.04387	-0.14761	-0.94588
										-0.19421	-0.04267	-0.14913	-0.9466
										-0.1942	-0.04203	-0.14793	-0.9458
										-0.19419	-0.04523	-0.14809	-0.94652
										-0.19418	-0.04659	-0.14993	-0.94524
										-0.19417	-0.04507	-0.15153	-0.94307
										-0.19416	-0.04363	-0.15089	-0.94331
										-0.19415	-0.04307	-0.14985	-0.94676
										-0.19414	-0.04259	-0.15081	-0.9502
										-0.19413	-0.04355	-0.15017	-0.95589
										-0.19412	-0.04459	-0.14881	-0.96839
										-0.19411	-0.04347	-0.14977	-0.97239
										-0.1941	-0.04227	-0.15233	-0.97287
										-0.19409	-0.04163	-0.1533	-0.97239
										-0.19408	-0.04291	-0.15386	-0.97191
										-0.19407	-0.04467	-0.15434	-0.97095
										-0.19406	-0.04315	-0.15434	-0.96871
										-0.19405	-0.04235	-0.15482	-0.9619
										-0.19404	-0.04347	-0.15634	-0.96238
										-0.19403	-0.04523	-0.1541	-0.9643
										-0.19402	-0.04515	-0.15225	-0.96414
										-0.19401	-0.04451	-0.15273	-0.96342
										-0.194	-0.04419	-0.15442	-0.96486
										-0.19399	-0.04443	-0.15073	-0.96719
										-0.19398	-0.04515	-0.15017	-0.97079
										-0.19397	-0.04515	-0.15217	-0.97143
										-0.19396	-0.04523	-0.15169	-0.96967
										-0.19395	-0.04395	-0.15137	-0.97047
										-0.19394	-0.04315	-0.14985	-0.97031
										-0.19393	-0.04131	-0.14841	-0.97007
										-0.19392	-0.04155	-0.15145	-0.96895
										-0.19391	-0.04074	-0.15065	-0.96751
										-0.1939	-0.04026	-0.15009	-0.96743
										-0.19389	-0.04002	-0.14937	-0.96679
										-0.19388	-0.04082	-0.15001	-0.95902
										-0.19387	-0.04259	-0.15177	-0.95237
										-0.19386	-0.04163	-0.15113	-0.94612
										-0.19385	-0.04058	-0.14809	-0.94852
										-0.19384	-0.04123	-0.14809	-0.94748
										-0.19383	-0.04259	-0.14753	-0.94644
										-0.19382	-0.04171	-0.14929	-0.94708
										-0.19381	-0.04195	-0.14945	-0.94804
										-0.1938	-0.04347	-0.14673	-0.94876
										-0.19379	-0.04403	-0.14617	-0.949
										-0.19378	-0.04275	-0.14657	-0.95157
										-0.19377	-0.04259	-0.14817	-0.95189
										-0.19376	-0.04523	-0.14793	-0.95221
										-0.19375	-0.04539	-0.14905	-0.95132
										-0.19374	-0.04387	-0.14993	-0.95181
										-0.19373	-0.04483	-0.14745	-0.95397
										-0.19372	-0.04395	-0.14745	-0.95517
										-0.19371	-0.04283	-0.14889	-0.95653
										-0.1937	-0.04163	-0.14929	-0.95549
										-0.19369	-0.04155	-0.14833	-0.95373
										-0.19368	-0.04339	-0.14761	-0.95445
										-0.19367	-0.04443	-0.14881	-0.95381
										-0.19366	-0.04323	-0.15041	-0.95285
										-0.19365	-0.04323	-0.15145	-0.95365
										-0.19364	-0.04499	-0.15089	-0.95557
										-0.19363	-0.04651	-0.14953	-0.95637
										-0.19362	-0.04323	-0.14697	-0.95725
										-0.19361	-0.04275	-0.14641	-0.95781
										-0.1936	-0.04403	-0.14689	-0.95813
										-0.19359	-0.04499	-0.14376	-0.95765
										-0.19358	-0.04275	-0.1444	-0.95373
										-0.19357	-0.04179	-0.14472	-0.95413
										-0.19356	-0.04195	-0.14512	-0.95413
										-0.19355	-0.04363	-0.14625	-0.95541
										-0.19354	-0.04323	-0.14601	-0.95709
										-0.19353	-0.04179	-0.14713	-0.95765
										-0.19352	-0.04267	-0.14769	-0.95773
										-0.19351	-0.04347	-0.14713	-0.95869
										-0.1935	-0.04459	-0.14657	-0.95589
										-0.19349	-0.04483	-0.14504	-0.95333
										-0.19348	-0.04467	-0.14504	-0.95253
										-0.19347	-0.04483	-0.14569	-0.95245
										-0.19346	-0.04603	-0.14544	-0.95341
										-0.19345	-0.04779	-0.14569	-0.95341
										-0.19344	-0.04795	-0.14609	-0.95317
										-0.19343	-0.04771	-0.1452	-0.95509
										-0.19342	-0.04659	-0.14472	-0.95661
										-0.19341	-0.04635	-0.14464	-0.95861
										-0.1934	-0.04635	-0.14536	-0.9599
										-0.19339	-0.04555	-0.1456	-0.95877
										-0.19338	-0.04635	-0.14569	-0.95797
										-0.19337	-0.04619	-0.14633	-0.95845
										-0.19336	-0.04619	-0.14697	-0.95877
										-0.19335	-0.04779	-0.14601	-0.95861
										-0.19334	-0.04811	-0.14577	-0.95869
										-0.19333	-0.04803	-0.14657	-0.95877
										-0.19332	-0.04771	-0.14665	-0.95877
										-0.19331	-0.04555	-0.14488	-0.95861
										-0.1933	-0.04523	-0.14681	-0.95894
										-0.19329	-0.04435	-0.14705	-0.95845
										-0.19328	-0.04371	-0.14737	-0.95677
										-0.19327	-0.04371	-0.14721	-0.95565
										-0.19326	-0.04387	-0.14913	-0.95589
										-0.19325	-0.04611	-0.15161	-0.95565
										-0.19324	-0.04691	-0.15338	-0.95573
										-0.19323	-0.04635	-0.15394	-0.95525
										-0.19322	-0.04539	-0.15394	-0.95533
										-0.19321	-0.04595	-0.15506	-0.95709
										-0.1932	-0.04739	-0.15546	-0.95829
										-0.19319	-0.04811	-0.1561	-0.95877
										-0.19318	-0.04659	-0.15474	-0.9595
										-0.19317	-0.04499	-0.15281	-0.95966
										-0.19316	-0.04467	-0.15225	-0.96166
										-0.19315	-0.04619	-0.15145	-0.96142
										-0.19314	-0.04723	-0.15145	-0.96094
										-0.19313	-0.04651	-0.15097	-0.96142
										-0.19312	-0.04427	-0.14953	-0.96206
										-0.19311	-0.04323	-0.15001	-0.9611
										-0.1931	-0.04475	-0.15009	-0.9603
										-0.19309	-0.04539	-0.14969	-0.95998
										-0.19308	-0.04563	-0.14937	-0.95845
										-0.19307	-0.04443	-0.14745	-0.9599
										-0.19306	-0.04355	-0.14889	-0.95966
										-0.19305	-0.04363	-0.14993	-0.95934
										-0.19304	-0.04675	-0.14921	-0.9599
										-0.19303	-0.04619	-0.14953	-0.95942
										-0.19302	-0.04339	-0.14865	-0.95269
										-0.19301	-0.04315	-0.14761	-0.95124
										-0.193	-0.04563	-0.14721	-0.94956
										-0.19299	-0.04547	-0.14689	-0.94548
										-0.19298	-0.04523	-0.14585	-0.94692
										-0.19297	-0.04531	-0.14504	-0.94844
										-0.19296	-0.04587	-0.14528	-0.94924
										-0.19295	-0.04667	-0.14689	-0.95076
										-0.19294	-0.04403	-0.14713	-0.95293
										-0.19293	-0.04203	-0.14641	-0.95068
										-0.19292	-0.04267	-0.14384	-0.9514
										-0.19291	-0.04283	-0.1448	-0.95333
										-0.1929	-0.03986	-0.14681	-0.95389
										-0.19289	-0.03994	-0.14857	-0.95645
										-0.19288	-0.04018	-0.14881	-0.95837
										-0.19287	-0.0389	-0.14793	-0.9595
										-0.19286	-0.03866	-0.14809	-0.95749
										-0.19285	-0.03938	-0.14857	-0.9603
										-0.19284	-0.03938	-0.14929	-0.96062
										-0.19283	-0.03874	-0.14953	-0.95966
										-0.19282	-0.03906	-0.14496	-0.95966
										-0.19281	-0.03954	-0.14512	-0.9631
										-0.1928	-0.04131	-0.14793	-0.96118
										-0.19279	-0.04235	-0.14609	-0.95749
										-0.19278	-0.04347	-0.1432	-0.95845
										-0.19277	-0.04347	-0.14288	-0.95725
										-0.19276	-0.04395	-0.14617	-0.95301
										-0.19275	-0.04451	-0.14793	-0.94956
										-0.19274	-0.04539	-0.14761	-0.95044
										-0.19273	-0.04555	-0.14544	-0.95277
										-0.19272	-0.04523	-0.1444	-0.95285
										-0.19271	-0.04443	-0.14649	-0.94932
										-0.1927	-0.04347	-0.14737	-0.94996
										-0.19269	-0.04299	-0.14536	-0.94852
										-0.19268	-0.04299	-0.1436	-0.9458
										-0.19267	-0.04283	-0.14368	-0.94516
										-0.19266	-0.04339	-0.14617	-0.95165
										-0.19265	-0.04363	-0.14769	-0.95205
										-0.19264	-0.04443	-0.14681	-0.95068
										-0.19263	-0.04579	-0.14408	-0.95349
										-0.19262	-0.04683	-0.14416	-0.9506
										-0.19261	-0.04691	-0.14569	-0.94972
										-0.1926	-0.04491	-0.14769	-0.95116
										-0.19259	-0.04515	-0.14777	-0.95397
										-0.19258	-0.04595	-0.14601	-0.95517
										-0.19257	-0.04683	-0.14665	-0.95485
										-0.19256	-0.04427	-0.14577	-0.95413
										-0.19255	-0.04403	-0.14432	-0.95373
										-0.19254	-0.04595	-0.14416	-0.95261
										-0.19253	-0.04587	-0.1456	-0.95028
										-0.19252	-0.04499	-0.14617	-0.9514
										-0.19251	-0.04531	-0.14633	-0.9498
										-0.1925	-0.04643	-0.14496	-0.94916
										-0.19249	-0.04691	-0.14408	-0.95205
										-0.19248	-0.04699	-0.14392	-0.95942
										-0.19247	-0.04427	-0.14392	-0.96855
										-0.19246	-0.04459	-0.1452	-0.97616
										-0.19245	-0.04507	-0.14456	-0.98249
										-0.19244	-0.04563	-0.1452	-0.97944
										-0.19243	-0.04419	-0.14641	-0.97536
										-0.19242	-0.04379	-0.14577	-0.97191
										-0.19241	-0.04587	-0.1456	-0.9603
										-0.1924	-0.04635	-0.14424	-0.95597
										-0.19239	-0.04395	-0.14232	-0.95357
										-0.19238	-0.04251	-0.14296	-0.95245
										-0.19237	-0.04219	-0.14256	-0.95157
										-0.19236	-0.04251	-0.14296	-0.95044
										-0.19235	-0.04411	-0.14168	-0.95092
										-0.19234	-0.04427	-0.14264	-0.95157
										-0.19233	-0.04459	-0.14392	-0.95205
										-0.19232	-0.04403	-0.14504	-0.9502
										-0.19231	-0.04451	-0.14384	-0.94948
										-0.1923	-0.04443	-0.14208	-0.94892
										-0.19229	-0.04619	-0.14216	-0.94323
										-0.19228	-0.04827	-0.14352	-0.94275
										-0.19227	-0.04851	-0.1444	-0.94163
										-0.19226	-0.04643	-0.14184	-0.94556
										-0.19225	-0.04739	-0.14104	-0.94692
										-0.19224	-0.04731	-0.14392	-0.94572
										-0.19223	-0.04827	-0.14272	-0.9458
										-0.19222	-0.04723	-0.14232	-0.95165
										-0.19221	-0.04651	-0.1436	-0.95205
										-0.1922	-0.04539	-0.14665	-0.95149
										-0.19219	-0.04747	-0.14785	-0.97384
										-0.19218	-0.04675	-0.14625	-0.97752
										-0.19217	-0.04579	-0.144	-0.9772
										-0.19216	-0.04435	-0.14384	-0.97087
										-0.19215	-0.04531	-0.14601	-0.96622
										-0.19214	-0.04611	-0.14905	-0.96486
										-0.19213	-0.04379	-0.14761	-0.96462
										-0.19212	-0.04211	-0.14552	-0.95757
										-0.19211	-0.04267	-0.14376	-0.95525
										-0.1921	-0.04363	-0.14472	-0.95565
										-0.19209	-0.04507	-0.14552	-0.95533
										-0.19208	-0.03994	-0.14536	-0.95445
										-0.19207	-0.03994	-0.1432	-0.95373
										-0.19206	-0.04227	-0.14272	-0.9639
										-0.19205	-0.04475	-0.14585	-0.9619
										-0.19204	-0.04251	-0.14769	-0.96054
										-0.19203	-0.0409	-0.1456	-0.96078
										-0.19202	-0.04066	-0.14528	-0.95966
										-0.19201	-0.04219	-0.14641	-0.95934
										-0.192	-0.04491	-0.14528	-0.9611
										-0.19199	-0.04018	-0.14552	-0.9619
										-0.19198	-0.04026	-0.14681	-0.96022
										-0.19197	-0.04251	-0.14577	-0.95934
										-0.19196	-0.04475	-0.14368	-0.95966
										-0.19195	-0.04579	-0.14945	-0.95998
										-0.19194	-0.04291	-0.14857	-0.95958
										-0.19193	-0.0397	-0.14641	-0.95894
										-0.19192	-0.04315	-0.14689	-0.95845
										-0.19191	-0.04491	-0.14873	-0.95926
										-0.1919	-0.04371	-0.14937	-0.96118
										-0.19189	-0.04106	-0.14993	-0.95942
										-0.19188	-0.04403	-0.14793	-0.95669
										-0.19187	-0.04611	-0.14665	-0.95108
										-0.19186	-0.04203	-0.14737	-0.9514
										-0.19185	-0.04179	-0.14825	-0.95004
										-0.19184	-0.04483	-0.14729	-0.94788
										-0.19183	-0.04763	-0.14769	-0.94916
										-0.19182	-0.04779	-0.14673	-0.94988
										-0.19181	-0.04539	-0.14657	-0.9494
										-0.1918	-0.04219	-0.14785	-0.9478
										-0.19179	-0.04323	-0.14849	-0.9474
										-0.19178	-0.04467	-0.14849	-0.9506
										-0.19177	-0.04507	-0.1456	-0.95181
										-0.19176	-0.04267	-0.14408	-0.95036
										-0.19175	-0.04595	-0.1436	-0.94724
										-0.19174	-0.04747	-0.14432	-0.94452
										-0.19173	-0.04715	-0.14376	-0.94379
										-0.19172	-0.04547	-0.14448	-0.94612
										-0.19171	-0.04331	-0.1444	-0.95028
										-0.1917	-0.04595	-0.14585	-0.95285
										-0.19169	-0.04851	-0.14569	-0.95525
										-0.19168	-0.04795	-0.14352	-0.96262
										-0.19167	-0.04451	-0.1432	-0.9663
										-0.19166	-0.04459	-0.14448	-0.96711
										-0.19165	-0.04843	-0.14649	-0.96743
										-0.19164	-0.049	-0.14729	-0.97728
										-0.19163	-0.04811	-0.14569	-0.98088
										-0.19162	-0.04683	-0.14617	-0.98241
										-0.19161	-0.04531	-0.14769	-0.98417
										-0.1916	-0.04683	-0.14865	-0.98609
										-0.19159	-0.04827	-0.14577	-0.9905
										-0.19158	-0.04643	-0.14601	-0.9933
										-0.19157	-0.04475	-0.14857	-0.99242
										-0.19156	-0.04219	-0.14769	-0.99122
										-0.19155	-0.04635	-0.14408	-0.99162
										-0.19154	-0.04715	-0.142	-0.9929
										-0.19153	-0.04587	-0.1428	-0.99426
										-0.19152	-0.04467	-0.1452	-0.99218
										-0.19151	-0.04619	-0.14368	-0.98954
										-0.1915	-0.04659	-0.14176	-0.98641
										-0.19149	-0.04851	-0.1412	-0.98577
										-0.19148	-0.04667	-0.14152	-0.98417
										-0.19147	-0.04459	-0.14192	-0.98096
										-0.19146	-0.04387	-0.14208	-0.97576
										-0.19145	-0.04443	-0.14016	-0.97504
										-0.19144	-0.04667	-0.13944	-0.97215
										-0.19143	-0.04699	-0.14056	-0.96751
										-0.19142	-0.04611	-0.142	-0.97159
										-0.19141	-0.04443	-0.14368	-0.9764
										-0.1914	-0.04627	-0.14296	-0.98104
										-0.19139	-0.04819	-0.14216	-0.98369
										-0.19138	-0.04707	-0.14392	-0.98761
										-0.19137	-0.04587	-0.14577	-0.9961
										-0.19136	-0.04667	-0.14472	-0.99667
										-0.19135	-0.04739	-0.14264	-0.99378
										-0.19134	-0.04803	-0.14216	-0.98689
										-0.19133	-0.04683	-0.14328	-0.98305
										-0.19132	-0.04731	-0.14376	-0.97984
										-0.19131	-0.04859	-0.1432	-0.9784
										-0.1913	-0.04876	-0.14272	-0.97864
										-0.19129	-0.04763	-0.14344	-0.98361
										-0.19128	-0.04739	-0.14272	-0.99082
										-0.19127	-0.04595	-0.14144	-0.99875
										-0.19126	-0.04643	-0.14008	-1.00604
										-0.19125	-0.04667	-0.14216	-1.01309
										-0.19124	-0.04667	-0.14344	-1.02046
										-0.19123	-0.04699	-0.1424	-1.02366
										-0.19122	-0.04699	-0.1428	-1.01862
										-0.19121	-0.04763	-0.1424	-1.01181
										-0.1912	-0.04659	-0.14256	-1.00532
										-0.19119	-0.04579	-0.14352	-1.00283
										-0.19118	-0.04587	-0.14248	-1.00187
										-0.19117	-0.04499	-0.13912	-1.00147
										-0.19116	-0.04339	-0.13896	-1.00251
										-0.19115	-0.04171	-0.14144	-0.99787
										-0.19114	-0.04123	-0.14008	-0.99602
										-0.19113	-0.04291	-0.1388	-0.99466
										-0.19112	-0.04387	-0.13904	-0.99418
										-0.19111	-0.04459	-0.14152	-0.99346
										-0.1911	-0.04459	-0.14232	-0.99194
										-0.19109	-0.04483	-0.14144	-0.99178
										-0.19108	-0.04555	-0.13992	-0.99138
										-0.19107	-0.04667	-0.1396	-0.99146
										-0.19106	-0.04707	-0.14024	-0.9905
										-0.19105	-0.04619	-0.1412	-0.98825
										-0.19104	-0.04323	-0.1404	-0.98665
										-0.19103	-0.04403	-0.14008	-0.98617
										-0.19102	-0.04331	-0.1416	-0.98625
										-0.19101	-0.04403	-0.142	-0.98481
										-0.191	-0.04483	-0.14328	-0.98841
										-0.19099	-0.04539	-0.1424	-0.99098
										-0.19098	-0.04571	-0.14144	-0.99074
										-0.19097	-0.04571	-0.14408	-0.98665
										-0.19096	-0.04555	-0.14352	-0.98729
										-0.19095	-0.04683	-0.1428	-0.98898
										-0.19094	-0.04643	-0.14232	-0.98857
										-0.19093	-0.04547	-0.14336	-0.98994
										-0.19092	-0.04491	-0.14569	-0.99074
										-0.19091	-0.04451	-0.14625	-0.9925
										-0.1909	-0.04467	-0.14569	-0.9945
										-0.19089	-0.04523	-0.14408	-0.99482
										-0.19088	-0.04339	-0.14424	-0.99426
										-0.19087	-0.04227	-0.1456	-0.99178
										-0.19086	-0.0401	-0.14272	-0.98986
										-0.19085	-0.0405	-0.14168	-0.98849
										-0.19084	-0.04098	-0.14008	-0.98841
										-0.19083	-0.03978	-0.14136	-0.98585
										-0.19082	-0.04531	-0.14256	-0.98241
										-0.19081	-0.04539	-0.14296	-0.98201
										-0.1908	-0.04691	-0.1436	-0.98337
										-0.19079	-0.04843	-0.14496	-0.98104
										-0.19078	-0.04811	-0.14609	-0.9804
										-0.19077	-0.04539	-0.14601	-0.97904
										-0.19076	-0.04307	-0.14408	-0.97896
										-0.19075	-0.04659	-0.14536	-0.978
										-0.19074	-0.04507	-0.14625	-0.98008
										-0.19073	-0.04275	-0.1456	-0.98313
										-0.19072	-0.04419	-0.14585	-0.98409
										-0.19071	-0.04547	-0.14681	-0.98505
										-0.1907	-0.04691	-0.14601	-0.98513
										-0.19069	-0.04555	-0.14432	-0.98313
										-0.19068	-0.04331	-0.14384	-0.98024
										-0.19067	-0.04291	-0.14472	-0.97736
										-0.19066	-0.04435	-0.14488	-0.97528
										-0.19065	-0.04603	-0.14336	-0.97536
										-0.19064	-0.04611	-0.14144	-0.97752
										-0.19063	-0.04331	-0.14176	-0.97904
										-0.19062	-0.04315	-0.14288	-0.98032
										-0.19061	-0.04515	-0.1424	-0.98249
										-0.1906	-0.04699	-0.14192	-0.98329
										-0.19059	-0.04755	-0.14192	-0.98281
										-0.19058	-0.04635	-0.142	-0.98072
										-0.19057	-0.04539	-0.14312	-0.9784
										-0.19056	-0.04139	-0.13928	-0.97848
										-0.19055	-0.04315	-0.13824	-0.97608
										-0.19054	-0.04419	-0.14128	-0.97488
										-0.19053	-0.04459	-0.14104	-0.97496
										-0.19052	-0.04731	-0.14072	-0.98177
										-0.19051	-0.04707	-0.1396	-0.98112
										-0.1905	-0.04747	-0.13912	-0.98361
										-0.19049	-0.04859	-0.14104	-0.98609
										-0.19048	-0.04924	-0.14136	-0.98537
										-0.19047	-0.04964	-0.14096	-0.98257
										-0.19046	-0.04763	-0.14056	-0.98281
										-0.19045	-0.04635	-0.14128	-0.98513
										-0.19044	-0.04579	-0.14368	-0.98721
										-0.19043	-0.04547	-0.14408	-0.98753
										-0.19042	-0.04811	-0.14304	-0.98729
										-0.19041	-0.04803	-0.14184	-0.98497
										-0.1904	-0.04795	-0.142	-0.98665
										-0.19039	-0.04619	-0.14368	-0.98633
										-0.19038	-0.04555	-0.14488	-0.98569
										-0.19037	-0.04427	-0.14384	-0.98561
										-0.19036	-0.04307	-0.1432	-0.98417
										-0.19035	-0.04395	-0.14817	-0.98289
										-0.19034	-0.04467	-0.14825	-0.98425
										-0.19033	-0.04459	-0.14793	-0.98465
										-0.19032	-0.04427	-0.14721	-0.98129
										-0.19031	-0.04363	-0.14617	-0.98024
										-0.1903	-0.04475	-0.14713	-0.98217
										-0.19029	-0.04667	-0.14761	-0.98609
										-0.19028	-0.04547	-0.14328	-0.98633
										-0.19027	-0.04531	-0.142	-0.98665
										-0.19026	-0.04539	-0.14272	-0.98841
										-0.19025	-0.04651	-0.14472	-0.98649
										-0.19024	-0.04683	-0.14312	-0.98217
										-0.19023	-0.04523	-0.14312	-0.98393
										-0.19022	-0.04291	-0.14312	-0.98801
										-0.19021	-0.04259	-0.14504	-0.99162
										-0.1902	-0.04211	-0.14368	-0.99074
										-0.19019	-0.04243	-0.14296	-0.98753
										-0.19018	-0.04331	-0.1428	-0.98633
										-0.19017	-0.04371	-0.14232	-0.98457
										-0.19016	-0.04347	-0.1432	-0.976
										-0.19015	-0.04411	-0.1452	-0.97319
										-0.19014	-0.04555	-0.14472	-0.97207
										-0.19013	-0.04547	-0.1436	-0.96735
										-0.19012	-0.04491	-0.1432	-0.96695
										-0.19011	-0.04587	-0.1432	-0.96639
										-0.1901	-0.04475	-0.1448	-0.96807
										-0.19009	-0.04459	-0.14552	-0.96967
										-0.19008	-0.04411	-0.14352	-0.97039
										-0.19007	-0.04459	-0.1428	-0.97119
										-0.19006	-0.04403	-0.14384	-0.97263
										-0.19005	-0.04363	-0.14504	-0.9756
										-0.19004	-0.04411	-0.14472	-0.9804
										-0.19003	-0.04515	-0.14384	-0.98265
										-0.19002	-0.04635	-0.14232	-0.98281
										-0.19001	-0.04667	-0.14248	-0.98353
										-0.19	-0.04611	-0.14256	-0.98433
										-0.18999	-0.04635	-0.14288	-0.98393
										-0.18998	-0.04627	-0.14032	-0.98233
										-0.18997	-0.04667	-0.13968	-0.98024
										-0.18996	-0.04811	-0.1416	-0.98169
										-0.18995	-0.04531	-0.14264	-0.98401
										-0.18994	-0.04459	-0.14384	-0.98753
										-0.18993	-0.04571	-0.14328	-0.98697
										-0.18992	-0.04307	-0.14144	-0.98657
										-0.18991	-0.04235	-0.14264	-0.98401
										-0.1899	-0.04171	-0.14248	-0.98385
										-0.18989	-0.04275	-0.14104	-0.98569
										-0.18988	-0.04427	-0.14136	-0.98417
										-0.18987	-0.04443	-0.14176	-0.97992
										-0.18986	-0.04347	-0.14392	-0.97416
										-0.18985	-0.04523	-0.14577	-0.97095
										-0.18984	-0.04435	-0.14721	-0.97007
										-0.18983	-0.04355	-0.14745	-0.97271
										-0.18982	-0.04547	-0.14625	-0.97416
										-0.18981	-0.04603	-0.14577	-0.97472
										-0.1898	-0.04435	-0.14552	-0.97792
										-0.18979	-0.04611	-0.1448	-0.98209
										-0.18978	-0.04827	-0.14488	-0.98457
										-0.18977	-0.04795	-0.14376	-0.98489
										-0.18976	-0.04523	-0.14168	-0.98609
										-0.18975	-0.04483	-0.14216	-0.98753
										-0.18974	-0.04467	-0.14168	-0.98833
										-0.18973	-0.04763	-0.14144	-0.99234
										-0.18972	-0.04924	-0.14192	-0.99691
										-0.18971	-0.04779	-0.14408	-0.99675
										-0.1897	-0.04795	-0.14569	-0.99474
										-0.18969	-0.04988	-0.1452	-0.9945
										-0.18968	-0.05156	-0.14472	-0.9937
										-0.18967	-0.05436	-0.14336	-0.99362
										-0.18966	-0.05476	-0.1448	-0.99274
										-0.18965	-0.05276	-0.14536	-0.99386
										-0.18964	-0.05212	-0.14536	-0.99314
										-0.18963	-0.05276	-0.14312	-0.99162
										-0.18962	-0.0522	-0.14088	-0.98769
										-0.18961	-0.0502	-0.14096	-0.98745
										-0.1896	-0.04771	-0.13976	-0.98681
										-0.18959	-0.04827	-0.14096	-0.98489
										-0.18958	-0.0498	-0.14008	-0.98297
										-0.18957	-0.04988	-0.14024	-0.98016
										-0.18956	-0.04988	-0.1428	-0.97792
										-0.18955	-0.04667	-0.14344	-0.97752
										-0.18954	-0.04667	-0.14312	-0.97624
										-0.18953	-0.04876	-0.1428	-0.97327
										-0.18952	-0.04964	-0.14392	-0.97207
										-0.18951	-0.04988	-0.14488	-0.97039
										-0.1895	-0.04868	-0.14408	-0.96823
										-0.18949	-0.04747	-0.14328	-0.9595
										-0.18948	-0.04827	-0.14248	-0.95557
										-0.18947	-0.0494	-0.14184	-0.95237
										-0.18946	-0.04715	-0.14312	-0.95381
										-0.18945	-0.04539	-0.14248	-0.95877
										-0.18944	-0.04459	-0.14176	-0.96655
										-0.18943	-0.04603	-0.142	-0.97688
										-0.18942	-0.04715	-0.14056	-0.97712
										-0.18941	-0.04876	-0.14	-0.9748
										-0.1894	-0.04659	-0.14	-0.95685
										-0.18939	-0.04771	-0.14048	-0.95493
										-0.18938	-0.04763	-0.14144	-0.95541
										-0.18937	-0.04651	-0.14032	-0.9486
										-0.18936	-0.04547	-0.1384	-0.94916
										-0.18935	-0.04427	-0.13928	-0.95036
										-0.18934	-0.04571	-0.14024	-0.951
										-0.18933	-0.04868	-0.14096	-0.9474
										-0.18932	-0.04948	-0.13976	-0.94788
										-0.18931	-0.04771	-0.13759	-0.9502
										-0.1893	-0.04371	-0.13727	-0.95165
										-0.18929	-0.04435	-0.13816	-0.94988
										-0.18928	-0.04539	-0.13848	-0.94972
										-0.18927	-0.04363	-0.13944	-0.94676
										-0.18926	-0.04427	-0.13952	-0.94395
										-0.18925	-0.04603	-0.14152	-0.94452
										-0.18924	-0.04651	-0.14256	-0.94628
										-0.18923	-0.04643	-0.14224	-0.94748
										-0.18922	-0.04515	-0.14056	-0.94692
										-0.18921	-0.04491	-0.14072	-0.9458
										-0.1892	-0.04571	-0.14016	-0.945
										-0.18919	-0.05092	-0.13936	-0.94612
										-0.18918	-0.05076	-0.14008	-0.94756
										-0.18917	-0.04779	-0.14144	-0.9474
										-0.18916	-0.04763	-0.1428	-0.94532
										-0.18915	-0.04835	-0.14192	-0.94371
										-0.18914	-0.051	-0.14064	-0.94283
										-0.18913	-0.05052	-0.14072	-0.947
										-0.18912	-0.04948	-0.14112	-0.94668
										-0.18911	-0.04924	-0.14064	-0.94548
										-0.1891	-0.05108	-0.14104	-0.94636
										-0.18909	-0.05164	-0.14088	-0.94684
										-0.18908	-0.05172	-0.14384	-0.94852
										-0.18907	-0.05084	-0.14376	-0.94772
										-0.18906	-0.04603	-0.14176	-0.94836
										-0.18905	-0.04747	-0.14224	-0.94852
										-0.18904	-0.04827	-0.14264	-0.94876
										-0.18903	-0.04884	-0.1412	-0.94788
										-0.18902	-0.04619	-0.13936	-0.94724
										-0.18901	-0.04595	-0.14144	-0.9458
										-0.189	-0.04563	-0.14032	-0.94524
										-0.18899	-0.04667	-0.13968	-0.94516
										-0.18898	-0.04739	-0.14256	-0.94468
										-0.18897	-0.04843	-0.14601	-0.9458
										-0.18896	-0.04699	-0.14504	-0.94916
										-0.18895	-0.04707	-0.14232	-0.95237
										-0.18894	-0.04483	-0.14288	-0.94756
										-0.18893	-0.04547	-0.1444	-0.94796
										-0.18892	-0.04459	-0.1456	-0.94916
										-0.18891	-0.04643	-0.14328	-0.94852
										-0.1889	-0.04827	-0.144	-0.9466
										-0.18889	-0.04779	-0.14488	-0.94788
										-0.18888	-0.04699	-0.14609	-0.94908
										-0.18887	-0.04555	-0.1444	-0.94772
										-0.18886	-0.04507	-0.142	-0.9442
										-0.18885	-0.04731	-0.14232	-0.94476
										-0.18884	-0.04924	-0.14392	-0.94259
										-0.18883	-0.04715	-0.14536	-0.93835
										-0.18882	-0.04443	-0.14512	-0.93506
										-0.18881	-0.04611	-0.142	-0.93322
										-0.1888	-0.04795	-0.14232	-0.9321
										-0.18879	-0.04892	-0.14344	-0.92994
										-0.18878	-0.04771	-0.14569	-0.93298
										-0.18877	-0.04755	-0.14641	-0.9353
										-0.18876	-0.04948	-0.14344	-0.93803
										-0.18875	-0.05036	-0.144	-0.93923
										-0.18874	-0.04916	-0.14448	-0.94099
										-0.18873	-0.04771	-0.14416	-0.94323
										-0.18872	-0.04755	-0.1428	-0.94387
										-0.18871	-0.04835	-0.14288	-0.9446
										-0.1887	-0.04932	-0.14456	-0.94387
										-0.18869	-0.04643	-0.14296	-0.94227
										-0.18868	-0.04539	-0.14064	-0.94323
										-0.18867	-0.04499	-0.14032	-0.94387
										-0.18866	-0.04683	-0.14272	-0.94299
										-0.18865	-0.04811	-0.1428	-0.94307
										-0.18864	-0.04539	-0.1416	-0.94371
										-0.18863	-0.04547	-0.14136	-0.94492
										-0.18862	-0.04811	-0.1428	-0.9462
										-0.18861	-0.04916	-0.1436	-0.94932
										-0.1886	-0.04932	-0.1436	-0.9498
										-0.18859	-0.04803	-0.14288	-0.9506
										-0.18858	-0.04795	-0.14312	-0.95076
										-0.18857	-0.04868	-0.14336	-0.9446
										-0.18856	-0.05028	-0.14288	-0.94339
										-0.18855	-0.04884	-0.14376	-0.94339
										-0.18854	-0.04619	-0.1452	-0.94099
										-0.18853	-0.04771	-0.14536	-0.94051
										-0.18852	-0.05052	-0.14464	-0.94355
										-0.18851	-0.05132	-0.14384	-0.94636
										-0.1885	-0.05028	-0.14384	-0.94708
										-0.18849	-0.04948	-0.14416	-0.94684
										-0.18848	-0.05004	-0.14416	-0.94796
										-0.18847	-0.05236	-0.144	-0.94724
										-0.18846	-0.05372	-0.14248	-0.94363
										-0.18845	-0.05116	-0.14657	-0.94203
										-0.18844	-0.04892	-0.15009	-0.9442
										-0.18843	-0.0494	-0.14921	-0.94243
										-0.18842	-0.05148	-0.14753	-0.94043
										-0.18841	-0.05164	-0.14721	-0.93859
										-0.1884	-0.04851	-0.14168	-0.93923
										-0.18839	-0.04908	-0.13984	-0.93971
										-0.18838	-0.05084	-0.13968	-0.93971
										-0.18837	-0.04859	-0.14088	-0.94067
										-0.18836	-0.04627	-0.1412	-0.94075
										-0.18835	-0.04635	-0.1416	-0.94179
										-0.18834	-0.04427	-0.14112	-0.94235
										-0.18833	-0.04131	-0.14072	-0.94123
										-0.18832	-0.04098	-0.14152	-0.94011
										-0.18831	-0.04371	-0.1436	-0.94139
										-0.1883	-0.04395	-0.14328	-0.94363
										-0.18829	-0.04251	-0.1424	-0.94251
										-0.18828	-0.04026	-0.14368	-0.94315
										-0.18827	-0.0401	-0.14464	-0.94596
										-0.18826	-0.04307	-0.14577	-0.9482
										-0.18825	-0.04331	-0.14609	-0.949
										-0.18824	-0.04139	-0.14456	-0.94956
										-0.18823	-0.03938	-0.1436	-0.95132
										-0.18822	-0.04066	-0.14376	-0.95317
										-0.18821	-0.04275	-0.14288	-0.95333
										-0.1882	-0.04219	-0.14224	-0.95365
										-0.18819	-0.04002	-0.14248	-0.95197
										-0.18818	-0.04034	-0.14312	-0.95229
										-0.18817	-0.04283	-0.14192	-0.95149
										-0.18816	-0.04243	-0.14272	-0.95149
										-0.18815	-0.04283	-0.14304	-0.95381
										-0.18814	-0.04427	-0.1452	-0.95373
										-0.18813	-0.04315	-0.14504	-0.95309
										-0.18812	-0.04139	-0.1448	-0.95317
										-0.18811	-0.04315	-0.1436	-0.95389
										-0.1881	-0.04331	-0.14504	-0.95044
										-0.18809	-0.03946	-0.14416	-0.94724
										-0.18808	-0.03858	-0.14208	-0.94355
										-0.18807	-0.03954	-0.14056	-0.94227
										-0.18806	-0.04187	-0.14096	-0.94259
										-0.18805	-0.04139	-0.14088	-0.94227
										-0.18804	-0.04187	-0.14176	-0.94171
										-0.18803	-0.04187	-0.1436	-0.94331
										-0.18802	-0.04171	-0.14384	-0.94428
										-0.18801	-0.04283	-0.14344	-0.94219
										-0.188	-0.04467	-0.14248	-0.94371
										-0.18799	-0.04515	-0.1416	-0.9442
										-0.18798	-0.04619	-0.14176	-0.94203
										-0.18797	-0.04659	-0.14272	-0.93995
										-0.18796	-0.04803	-0.14264	-0.93907
										-0.18795	-0.04723	-0.1416	-0.94355
										-0.18794	-0.04619	-0.14096	-0.94323
										-0.18793	-0.04651	-0.14088	-0.94259
										-0.18792	-0.04868	-0.1424	-0.94275
										-0.18791	-0.04835	-0.1404	-0.94932
										-0.1879	-0.04699	-0.13928	-0.94828
										-0.18789	-0.04595	-0.13904	-0.94828
										-0.18788	-0.04387	-0.13888	-0.95157
										-0.18787	-0.04523	-0.14168	-0.95429
										-0.18786	-0.04539	-0.1408	-0.95301
										-0.18785	-0.04355	-0.14112	-0.95157
										-0.18784	-0.04419	-0.14136	-0.95261
										-0.18783	-0.04483	-0.14232	-0.95445
										-0.18782	-0.04667	-0.14368	-0.95581
										-0.18781	-0.04731	-0.14296	-0.95525
										-0.1878	-0.04499	-0.14152	-0.95621
										-0.18779	-0.04387	-0.14112	-0.95733
										-0.18778	-0.04363	-0.14064	-0.95821
										-0.18777	-0.04435	-0.13976	-0.95717
										-0.18776	-0.04251	-0.14024	-0.95549
										-0.18775	-0.04066	-0.14192	-0.95525
										-0.18774	-0.04155	-0.14232	-0.95597
										-0.18773	-0.04115	-0.14232	-0.95549
										-0.18772	-0.04251	-0.1412	-0.95469
										-0.18771	-0.04211	-0.14136	-0.95301
										-0.1877	-0.04042	-0.14056	-0.95092
										-0.18769	-0.04026	-0.13896	-0.95084
										-0.18768	-0.04163	-0.13832	-0.95052
										-0.18767	-0.04283	-0.13687	-0.95293
										-0.18766	-0.04395	-0.13663	-0.95493
										-0.18765	-0.04251	-0.13671	-0.95918
										-0.18764	-0.04275	-0.13727	-0.96767
										-0.18763	-0.04531	-0.13727	-0.97199
										-0.18762	-0.04595	-0.13687	-0.97616
										-0.18761	-0.04547	-0.13783	-0.97632
										-0.1876	-0.04315	-0.13968	-0.97584
										-0.18759	-0.04227	-0.14112	-0.97536
										-0.18758	-0.04331	-0.1408	-0.96903
										-0.18757	-0.04347	-0.13968	-0.96478
										-0.18756	-0.04331	-0.14072	-0.96046
										-0.18755	-0.04347	-0.14048	-0.95397
										-0.18754	-0.04435	-0.14176	-0.95261
										-0.18753	-0.04675	-0.14376	-0.949
										-0.18752	-0.04675	-0.14192	-0.94836
										-0.18751	-0.04603	-0.14184	-0.94804
										-0.1875	-0.04683	-0.14264	-0.94828
										-0.18749	-0.04635	-0.14248	-0.94908
										-0.18748	-0.04859	-0.14	-0.94708
										-0.18747	-0.04924	-0.13775	-0.94516
										-0.18746	-0.04651	-0.13751	-0.94628
										-0.18745	-0.04531	-0.13639	-0.94259
										-0.18744	-0.04523	-0.13647	-0.94139
										-0.18743	-0.04619	-0.13543	-0.94267
										-0.18742	-0.04667	-0.14072	-0.94724
										-0.18741	-0.04443	-0.13944	-0.94956
										-0.1874	-0.04667	-0.13743	-0.94964
										-0.18739	-0.04659	-0.13856	-0.95237
										-0.18738	-0.04731	-0.14048	-0.95541
										-0.18737	-0.04916	-0.14136	-0.95525
										-0.18736	-0.04972	-0.1388	-0.95197
										-0.18735	-0.04908	-0.13655	-0.95132
										-0.18734	-0.0494	-0.13767	-0.95349
										-0.18733	-0.04948	-0.13976	-0.95493
										-0.18732	-0.05028	-0.13976	-0.95365
										-0.18731	-0.05028	-0.13695	-0.95293
										-0.1873	-0.04956	-0.13799	-0.95429
										-0.18729	-0.0494	-0.13968	-0.95573
										-0.18728	-0.0498	-0.13984	-0.95501
										-0.18727	-0.04579	-0.1388	-0.95108
										-0.18726	-0.04523	-0.13767	-0.94788
										-0.18725	-0.04547	-0.13912	-0.94772
										-0.18724	-0.04876	-0.1416	-0.94924
										-0.18723	-0.04876	-0.1416	-0.95004
										-0.18722	-0.04972	-0.13968	-0.94796
										-0.18721	-0.05132	-0.13759	-0.94972
										-0.1872	-0.0506	-0.13799	-0.94692
										-0.18719	-0.05036	-0.13992	-0.9466
										-0.18718	-0.05028	-0.13976	-0.94724
										-0.18717	-0.05052	-0.13936	-0.94636
										-0.18716	-0.04964	-0.13711	-0.94395
										-0.18715	-0.04419	-0.13567	-0.94243
										-0.18714	-0.04539	-0.13663	-0.94139
										-0.18713	-0.04507	-0.13832	-0.94051
										-0.18712	-0.04579	-0.13832	-0.94107
										-0.18711	-0.04531	-0.13864	-0.94011
										-0.1871	-0.04547	-0.13783	-0.94259
										-0.18709	-0.04635	-0.13952	-0.94956
										-0.18708	-0.04868	-0.14064	-0.96102
										-0.18707	-0.04988	-0.14016	-0.96414
										-0.18706	-0.05004	-0.13848	-0.96518
										-0.18705	-0.04779	-0.13824	-0.96895
										-0.18704	-0.04787	-0.1384	-0.96855
										-0.18703	-0.04916	-0.14032	-0.96414
										-0.18702	-0.04876	-0.14008	-0.9615
										-0.18701	-0.04523	-0.13976	-0.96246
										-0.187	-0.04956	-0.14104	-0.96158
										-0.18699	-0.04964	-0.1424	-0.95894
										-0.18698	-0.049	-0.14112	-0.95493
										-0.18697	-0.05068	-0.13976	-0.9502
										-0.18696	-0.05196	-0.13816	-0.9442
										-0.18695	-0.0518	-0.14016	-0.94099
										-0.18694	-0.04988	-0.1404	-0.93955
										-0.18693	-0.04859	-0.1416	-0.93819
										-0.18692	-0.04876	-0.14272	-0.94211
										-0.18691	-0.04507	-0.13896	-0.94588
										-0.1869	-0.04387	-0.13944	-0.94748
										-0.18689	-0.04451	-0.14088	-0.95028
										-0.18688	-0.04475	-0.14328	-0.95397
										-0.18687	-0.04491	-0.14264	-0.9591
										-0.18686	-0.04531	-0.14104	-0.9639
										-0.18685	-0.04363	-0.13984	-0.96326
										-0.18684	-0.04507	-0.1388	-0.9603
										-0.18683	-0.04579	-0.14176	-0.95974
										-0.18682	-0.04523	-0.14248	-0.96198
										-0.18681	-0.04523	-0.14032	-0.96006
										-0.1868	-0.04699	-0.13832	-0.96046
										-0.18679	-0.04811	-0.13888	-0.96502
										-0.18678	-0.04892	-0.14104	-0.96751
										-0.18677	-0.04595	-0.144	-0.96703
										-0.18676	-0.04691	-0.14408	-0.96655
										-0.18675	-0.05052	-0.14128	-0.96727
										-0.18674	-0.05092	-0.13783	-0.96999
										-0.18673	-0.04884	-0.14136	-0.97255
										-0.18672	-0.04819	-0.1432	-0.97191
										-0.18671	-0.04763	-0.13703	-0.96903
										-0.1867	-0.04811	-0.13816	-0.96871
										-0.18669	-0.04683	-0.1412	-0.9607
										-0.18668	-0.04635	-0.13631	-0.95733
										-0.18667	-0.04715	-0.13944	-0.95405
										-0.18666	-0.04635	-0.14144	-0.95549
										-0.18665	-0.04483	-0.14152	-0.9599
										-0.18664	-0.04467	-0.13783	-0.96294
										-0.18663	-0.04547	-0.13928	-0.96606
										-0.18662	-0.04691	-0.14184	-0.96639
										-0.18661	-0.04571	-0.14056	-0.96831
										-0.1866	-0.04411	-0.13872	-0.96855
										-0.18659	-0.04299	-0.13928	-0.96438
										-0.18658	-0.04419	-0.14104	-0.96374
										-0.18657	-0.04483	-0.1412	-0.9639
										-0.18656	-0.04467	-0.14128	-0.96246
										-0.18655	-0.04507	-0.13984	-0.95629
										-0.18654	-0.04587	-0.13888	-0.95389
										-0.18653	-0.04635	-0.13807	-0.95229
										-0.18652	-0.04339	-0.13679	-0.95173
										-0.18651	-0.04443	-0.13663	-0.94996
										-0.1865	-0.04579	-0.13799	-0.9506
										-0.18649	-0.04707	-0.14096	-0.95413
										-0.18648	-0.04483	-0.1416	-0.95589
										-0.18647	-0.04491	-0.14144	-0.95653
										-0.18646	-0.04531	-0.14184	-0.95693
										-0.18645	-0.04651	-0.14024	-0.95557
										-0.18644	-0.04531	-0.14072	-0.95477
										-0.18643	-0.04299	-0.14088	-0.95517
										-0.18642	-0.04411	-0.1392	-0.95701
										-0.18641	-0.04499	-0.13992	-0.95789
										-0.1864	-0.04227	-0.1412	-0.95805
										-0.18639	-0.04106	-0.1416	-0.95821
										-0.18638	-0.04115	-0.14136	-0.95869
										-0.18637	-0.04275	-0.1428	-0.95805
										-0.18636	-0.04307	-0.14328	-0.95509
										-0.18635	-0.04371	-0.1428	-0.95381
										-0.18634	-0.04315	-0.14064	-0.95453
										-0.18633	-0.04307	-0.14024	-0.95573
										-0.18632	-0.04419	-0.14088	-0.95557
										-0.18631	-0.04707	-0.14192	-0.95613
										-0.1863	-0.04699	-0.14336	-0.95894
										-0.18629	-0.04611	-0.14344	-0.9603
										-0.18628	-0.04467	-0.1432	-0.96062
										-0.18627	-0.04435	-0.14617	-0.9603
										-0.18626	-0.0409	-0.14921	-0.9611
										-0.18625	-0.04243	-0.15065	-0.96294
										-0.18624	-0.04291	-0.15025	-0.96182
										-0.18623	-0.04339	-0.14913	-0.96062
										-0.18622	-0.04155	-0.15049	-0.96046
										-0.18621	-0.0409	-0.15193	-0.96094
										-0.1862	-0.04475	-0.15297	-0.9615
										-0.18619	-0.04571	-0.15281	-0.96054
										-0.18618	-0.04427	-0.15386	-0.95934
										-0.18617	-0.04387	-0.15209	-0.9615
										-0.18616	-0.04451	-0.15113	-0.96142
										-0.18615	-0.04579	-0.15185	-0.9615
										-0.18614	-0.04155	-0.15458	-0.95966
										-0.18613	-0.04163	-0.15498	-0.96062
										-0.18612	-0.04347	-0.15346	-0.9635
										-0.18611	-0.04411	-0.15201	-0.96294
										-0.1861	-0.04315	-0.15289	-0.95926
										-0.18609	-0.04098	-0.15578	-0.95894
										-0.18608	-0.03986	-0.15746	-0.95845
										-0.18607	-0.04595	-0.15626	-0.95693
										-0.18606	-0.04515	-0.1549	-0.95533
										-0.18605	-0.04283	-0.1537	-0.95829
										-0.18604	-0.04251	-0.1557	-0.9603
										-0.18603	-0.04491	-0.1565	-0.96094
										-0.18602	-0.04563	-0.15546	-0.96078
										-0.18601	-0.04403	-0.15346	-0.95982
										-0.186	-0.04355	-0.15217	-0.95958
										-0.18599	-0.04347	-0.15241	-0.96054
										-0.18598	-0.04579	-0.15482	-0.9595
										-0.18597	-0.04739	-0.15482	-0.96246
										-0.18596	-0.04691	-0.15281	-0.96751
										-0.18595	-0.04595	-0.15281	-0.97528
										-0.18594	-0.04579	-0.15201	-0.98313
										-0.18593	-0.04811	-0.15386	-0.99226
										-0.18592	-0.04795	-0.15241	-0.99354
										-0.18591	-0.04579	-0.15049	-0.99707
										-0.1859	-0.04323	-0.15073	-0.99963
										-0.18589	-0.04379	-0.15217	-0.9961
										-0.18588	-0.04179	-0.15322	-0.98785
										-0.18587	-0.04074	-0.15338	-0.9772
										-0.18586	-0.03994	-0.15081	-0.96614
										-0.18585	-0.0409	-0.1549	-0.95894
										-0.18584	-0.04219	-0.15562	-0.95116
										-0.18583	-0.04355	-0.1541	-0.94788
										-0.18582	-0.04547	-0.1537	-0.9446
										-0.18581	-0.04651	-0.15602	-0.94219
										-0.1858	-0.04763	-0.15658	-0.94171
										-0.18579	-0.04699	-0.15482	-0.94379
										-0.18578	-0.04603	-0.15249	-0.94676
										-0.18577	-0.04443	-0.15578	-0.94948
										-0.18576	-0.04427	-0.15434	-0.95397
										-0.18575	-0.04323	-0.15257	-0.96038
										-0.18574	-0.04219	-0.1561	-0.96663
										-0.18573	-0.04227	-0.15418	-0.97039
										-0.18572	-0.04179	-0.15209	-0.97095
										-0.18571	-0.04299	-0.15121	-0.96903
										-0.1857	-0.04411	-0.15722	-0.96887
										-0.18569	-0.04403	-0.15626	-0.96935
										-0.18568	-0.04323	-0.15594	-0.96791
										-0.18567	-0.04323	-0.1565	-0.96671
										-0.18566	-0.04347	-0.15914	-0.96767
										-0.18565	-0.04371	-0.16187	-0.97031
										-0.18564	-0.04419	-0.16002	-0.97319
										-0.18563	-0.04387	-0.15586	-0.97456
										-0.18562	-0.04339	-0.15602	-0.97303
										-0.18561	-0.04379	-0.15762	-0.97279
										-0.1856	-0.04259	-0.15482	-0.96903
										-0.18559	-0.04115	-0.15634	-0.96863
										-0.18558	-0.03826	-0.1585	-0.96967
										-0.18557	-0.04002	-0.16026	-0.96863
										-0.18556	-0.04131	-0.15922	-0.96719
										-0.18555	-0.04235	-0.15722	-0.96815
										-0.18554	-0.04251	-0.15858	-0.96967
										-0.18553	-0.04235	-0.15938	-0.97175
										-0.18552	-0.04235	-0.16091	-0.97367
										-0.18551	-0.04363	-0.15618	-0.97031
										-0.1855	-0.04395	-0.15658	-0.96807
										-0.18549	-0.04331	-0.15818	-0.96214
										-0.18548	-0.04307	-0.16042	-0.95661
										-0.18547	-0.04139	-0.16299	-0.95205
										-0.18546	-0.04026	-0.16187	-0.94852
										-0.18545	-0.03906	-0.1605	-0.94692
										-0.18544	-0.03866	-0.1601	-0.94355
										-0.18543	-0.03954	-0.16107	-0.94091
										-0.18542	-0.03794	-0.16067	-0.94107
										-0.18541	-0.03946	-0.1577	-0.94139
										-0.1854	-0.0397	-0.15722	-0.94195
										-0.18539	-0.0401	-0.15842	-0.94035
										-0.18538	-0.04034	-0.15666	-0.93827
										-0.18537	-0.0393	-0.15634	-0.9341
										-0.18536	-0.03794	-0.15722	-0.93322
										-0.18535	-0.03866	-0.15834	-0.93394
										-0.18534	-0.04227	-0.15802	-0.93418
										-0.18533	-0.04155	-0.15762	-0.93522
										-0.18532	-0.0397	-0.1577	-0.93731
										-0.18531	-0.03666	-0.15754	-0.93586
										-0.1853	-0.03722	-0.15778	-0.93474
										-0.18529	-0.04002	-0.1581	-0.93274
										-0.18528	-0.03994	-0.15698	-0.93298
										-0.18527	-0.03866	-0.1573	-0.9353
										-0.18526	-0.03826	-0.1585	-0.93899
										-0.18525	-0.04267	-0.15858	-0.94932
										-0.18524	-0.04187	-0.15722	-0.95645
										-0.18523	-0.03914	-0.15434	-0.96927
										-0.18522	-0.0385	-0.15506	-0.96639
										-0.18521	-0.04026	-0.15538	-0.94836
										-0.1852	-0.04435	-0.15458	-0.9466
										-0.18519	-0.04691	-0.15338	-0.94436
										-0.18518	-0.04539	-0.15073	-0.93987
										-0.18517	-0.04531	-0.14977	-0.93522
										-0.18516	-0.04571	-0.15249	-0.93322
										-0.18515	-0.04851	-0.15153	-0.93554
										-0.18514	-0.04859	-0.15033	-0.93795
										-0.18513	-0.04747	-0.15073	-0.93827
										-0.18512	-0.04555	-0.15033	-0.93354
										-0.18511	-0.04627	-0.14881	-0.93482
										-0.1851	-0.04851	-0.14745	-0.93699
										-0.18509	-0.04851	-0.14689	-0.93667
										-0.18508	-0.04795	-0.14617	-0.93554
										-0.18507	-0.04419	-0.14577	-0.9341
										-0.18506	-0.04042	-0.14536	-0.93955
										-0.18505	-0.04106	-0.14544	-0.93763
										-0.18504	-0.04203	-0.14552	-0.93402
										-0.18503	-0.03858	-0.14601	-0.93346
										-0.18502	-0.03746	-0.14609	-0.93474
										-0.18501	-0.04106	-0.14569	-0.93659
										-0.185	-0.03762	-0.14488	-0.93642
										-0.18499	-0.04018	-0.14328	-0.93026
										-0.18498	-0.04451	-0.14344	-0.93058
										-0.18497	-0.04387	-0.14344	-0.92978
										-0.18496	-0.04219	-0.14424	-0.92938
										-0.18495	-0.03882	-0.14569	-0.92865
										-0.18494	-0.04451	-0.14585	-0.93002
										-0.18493	-0.04371	-0.14649	-0.93506
										-0.18492	-0.04195	-0.14729	-0.93634
										-0.18491	-0.04106	-0.14881	-0.93562
										-0.1849	-0.04475	-0.15089	-0.93554
										-0.18489	-0.04835	-0.15169	-0.93763
										-0.18488	-0.04803	-0.15257	-0.94083
										-0.18487	-0.04627	-0.15305	-0.93899
										-0.18486	-0.04924	-0.15418	-0.93594
										-0.18485	-0.0514	-0.15322	-0.93242
										-0.18484	-0.04827	-0.1533	-0.92809
										-0.18483	-0.04475	-0.15346	-0.92729
										-0.18482	-0.04379	-0.15394	-0.92521
										-0.18481	-0.04387	-0.15514	-0.92489
										-0.1848	-0.04227	-0.15442	-0.92649
										-0.18479	-0.04451	-0.1537	-0.92753
										-0.18478	-0.04731	-0.15297	-0.92833
										-0.18477	-0.04667	-0.15426	-0.92833
										-0.18476	-0.04491	-0.15546	-0.92593
										-0.18475	-0.04507	-0.15666	-0.92545
										-0.18474	-0.04547	-0.15562	-0.92529
										-0.18473	-0.04667	-0.15618	-0.92489
										-0.18472	-0.04571	-0.1589	-0.92449
										-0.18471	-0.0401	-0.15762	-0.92425
										-0.1847	-0.04131	-0.15594	-0.92569
										-0.18469	-0.04267	-0.15418	-0.92513
										-0.18468	-0.03826	-0.1549	-0.92889
										-0.18467	-0.03682	-0.15578	-0.92897
										-0.18466	-0.0377	-0.15458	-0.92906
										-0.18465	-0.04155	-0.15418	-0.92833
										-0.18464	-0.04106	-0.15442	-0.92793
										-0.18463	-0.04403	-0.15714	-0.92857
										-0.18462	-0.04347	-0.15658	-0.9297
										-0.18461	-0.04195	-0.15778	-0.92857
										-0.1846	-0.0393	-0.1597	-0.92793
										-0.18459	-0.03818	-0.15994	-0.92657
										-0.18458	-0.04002	-0.15954	-0.92585
										-0.18457	-0.03834	-0.15754	-0.92489
										-0.18456	-0.0389	-0.1557	-0.91912
										-0.18455	-0.04251	-0.1597	-0.91696
										-0.18454	-0.04082	-0.1593	-0.91584
										-0.18453	-0.03906	-0.1577	-0.91464
										-0.18452	-0.03858	-0.15562	-0.91287
										-0.18451	-0.03922	-0.15642	-0.91175
										-0.1845	-0.04018	-0.15754	-0.91183
										-0.18449	-0.0409	-0.15698	-0.91191
										-0.18448	-0.03962	-0.15546	-0.90935
										-0.18447	-0.0369	-0.1557	-0.90422
										-0.18446	-0.0357	-0.15866	-0.9019
										-0.18445	-0.0349	-0.16115	-0.9019
										-0.18444	-0.03618	-0.15962	-0.90326
										-0.18443	-0.03674	-0.1577	-0.90438
										-0.18442	-0.03618	-0.1557	-0.90366
										-0.18441	-0.03506	-0.15706	-0.90438
										-0.1844	-0.03522	-0.16026	-0.90366
										-0.18439	-0.03578	-0.1593	-0.90022
										-0.18438	-0.03506	-0.1561	-0.89509
										-0.18437	-0.03506	-0.15506	-0.89181
										-0.18436	-0.03498	-0.15714	-0.8902
										-0.18435	-0.03722	-0.1577	-0.88876
										-0.18434	-0.03802	-0.15698	-0.88956
										-0.18433	-0.03842	-0.15626	-0.89148
										-0.18432	-0.03642	-0.15642	-0.89333
										-0.18431	-0.03714	-0.15802	-0.89413
										-0.1843	-0.03858	-0.15722	-0.89469
										-0.18429	-0.04034	-0.15666	-0.89293
										-0.18428	-0.03922	-0.15586	-0.89197
										-0.18427	-0.03898	-0.15898	-0.8914
										-0.18426	-0.03882	-0.1589	-0.89156
										-0.18425	-0.03938	-0.15842	-0.89237
										-0.18424	-0.04058	-0.1585	-0.89469
										-0.18423	-0.0401	-0.15882	-0.91047
										-0.18422	-0.04042	-0.15858	-0.91343
										-0.18421	-0.04026	-0.15906	-0.91688
										-0.1842	-0.0405	-0.16163	-0.92
										-0.18419	-0.03946	-0.16059	-0.92249
										-0.18418	-0.03714	-0.15986	-0.92577
										-0.18417	-0.03562	-0.15938	-0.92489
										-0.18416	-0.03866	-0.15954	-0.92449
										-0.18415	-0.03962	-0.15946	-0.92321
										-0.18414	-0.03818	-0.1593	-0.92128
										-0.18413	-0.03714	-0.15834	-0.9212
										-0.18412	-0.0381	-0.15634	-0.92096
										-0.18411	-0.03922	-0.15818	-0.92265
										-0.1841	-0.03978	-0.16018	-0.92537
										-0.18409	-0.03722	-0.16123	-0.92617
										-0.18408	-0.03674	-0.1585	-0.92617
										-0.18407	-0.03722	-0.15594	-0.92465
										-0.18406	-0.03722	-0.15722	-0.92305
										-0.18405	-0.03546	-0.15738	-0.92297
										-0.18404	-0.03305	-0.15794	-0.92209
										-0.18403	-0.03321	-0.15698	-0.92201
										-0.18402	-0.0345	-0.15562	-0.92209
										-0.18401	-0.03498	-0.15666	-0.92201
										-0.184	-0.03426	-0.1581	-0.92032
										-0.18399	-0.03466	-0.1581	-0.91928
										-0.18398	-0.03506	-0.15858	-0.91768
										-0.18397	-0.0365	-0.15666	-0.91688
										-0.18396	-0.03706	-0.15674	-0.92
										-0.18395	-0.03714	-0.15986	-0.92785
										-0.18394	-0.03666	-0.16026	-0.9293
										-0.18393	-0.0369	-0.15946	-0.93146
										-0.18392	-0.03682	-0.15834	-0.93346
										-0.18391	-0.03674	-0.1565	-0.93747
										-0.1839	-0.03658	-0.15562	-0.93803
										-0.18389	-0.03618	-0.1577	-0.93699
										-0.18388	-0.03562	-0.15794	-0.9357
										-0.18387	-0.03666	-0.15698	-0.93538
										-0.18386	-0.03714	-0.15514	-0.9341
										-0.18385	-0.03658	-0.15434	-0.9329
										-0.18384	-0.03618	-0.15402	-0.93306
										-0.18383	-0.0353	-0.1541	-0.93122
										-0.18382	-0.03674	-0.15482	-0.93154
										-0.18381	-0.0365	-0.15386	-0.92914
										-0.1838	-0.03826	-0.15402	-0.92809
										-0.18379	-0.03962	-0.1541	-0.92962
										-0.18378	-0.03946	-0.15338	-0.92962
										-0.18377	-0.03906	-0.15386	-0.92865
										-0.18376	-0.04018	-0.15418	-0.92641
										-0.18375	-0.04106	-0.15185	-0.92401
										-0.18374	-0.0397	-0.14985	-0.92769
										-0.18373	-0.0409	-0.14761	-0.92801
										-0.18372	-0.04195	-0.14769	-0.92986
										-0.18371	-0.04211	-0.14785	-0.93066
										-0.1837	-0.04106	-0.14761	-0.93114
										-0.18369	-0.03706	-0.15105	-0.93442
										-0.18368	-0.0369	-0.1541	-0.93731
										-0.18367	-0.03722	-0.16291	-0.93707
										-0.18366	-0.0385	-0.16179	-0.93642
										-0.18365	-0.03786	-0.16099	-0.93594
										-0.18364	-0.03666	-0.16227	-0.93755
										-0.18363	-0.03546	-0.16403	-0.93835
										-0.18362	-0.03722	-0.16275	-0.9357
										-0.18361	-0.03506	-0.16067	-0.93218
										-0.1836	-0.03281	-0.15522	-0.93034
										-0.18359	-0.0337	-0.15778	-0.93002
										-0.18358	-0.0341	-0.15978	-0.93546
										-0.18357	-0.03506	-0.15914	-0.94171
										-0.18356	-0.03514	-0.15001	-0.94892
										-0.18355	-0.03578	-0.15113	-0.95381
										-0.18354	-0.03706	-0.15418	-0.95621
										-0.18353	-0.0381	-0.15386	-0.95741
										-0.18352	-0.03898	-0.1553	-0.95781
										-0.18351	-0.03754	-0.15338	-0.96062
										-0.1835	-0.03706	-0.15514	-0.96134
										-0.18349	-0.03666	-0.1565	-0.96078
										-0.18348	-0.0405	-0.15346	-0.95877
										-0.18347	-0.03754	-0.15025	-0.95773
										-0.18346	-0.03554	-0.15185	-0.95653
										-0.18345	-0.03746	-0.15241	-0.95509
										-0.18344	-0.03778	-0.15161	-0.95781
										-0.18343	-0.0369	-0.15081	-0.9615
										-0.18342	-0.03914	-0.15738	-0.96903
										-0.18341	-0.04034	-0.15914	-0.97135
										-0.1834	-0.04034	-0.15882	-0.97359
										-0.18339	-0.04123	-0.15554	-0.97472
										-0.18338	-0.04379	-0.15538	-0.97712
										-0.18337	-0.04555	-0.15586	-0.97632
										-0.18336	-0.04291	-0.15418	-0.97087
										-0.18335	-0.04419	-0.15257	-0.95869
										-0.18334	-0.04483	-0.15426	-0.95445
										-0.18333	-0.04379	-0.15754	-0.95301
										-0.18332	-0.04267	-0.1561	-0.94996
										-0.18331	-0.04203	-0.1553	-0.94644
										-0.1833	-0.04235	-0.15674	-0.94404
										-0.18329	-0.04491	-0.15714	-0.94067
										-0.18328	-0.04619	-0.15674	-0.94067
										-0.18327	-0.04635	-0.15546	-0.94083
										-0.18326	-0.04595	-0.15498	-0.93923
										-0.18325	-0.04619	-0.1565	-0.93915
										-0.18324	-0.04675	-0.15626	-0.93907
										-0.18323	-0.04547	-0.15514	-0.93827
										-0.18322	-0.04459	-0.15474	-0.93538
										-0.18321	-0.04523	-0.15386	-0.93779
										-0.1832	-0.04587	-0.15602	-0.93955
										-0.18319	-0.04747	-0.1569	-0.94019
										-0.18318	-0.04651	-0.15626	-0.94275
										-0.18317	-0.04539	-0.15562	-0.94428
										-0.18316	-0.04699	-0.1545	-0.94508
										-0.18315	-0.04827	-0.1541	-0.93899
										-0.18314	-0.04851	-0.15241	-0.93594
										-0.18313	-0.04827	-0.15394	-0.93522
										-0.18312	-0.04603	-0.15698	-0.93683
										-0.18311	-0.04667	-0.15634	-0.93939
										-0.1831	-0.04563	-0.15498	-0.94051
										-0.18309	-0.04379	-0.15498	-0.94075
										-0.18308	-0.04315	-0.1537	-0.94187
										-0.18307	-0.04555	-0.1545	-0.93859
										-0.18306	-0.04571	-0.15514	-0.93634
										-0.18305	-0.04155	-0.15305	-0.93514
										-0.18304	-0.04475	-0.15386	-0.93618
										-0.18303	-0.04819	-0.15458	-0.9297
										-0.18302	-0.04924	-0.15642	-0.92665
										-0.18301	-0.04755	-0.15674	-0.92705
										-0.183	-0.04603	-0.15674	-0.9301
										-0.18299	-0.04755	-0.15554	-0.9341
										-0.18298	-0.05036	-0.1541	-0.94083
										-0.18297	-0.04972	-0.15538	-0.94684
										-0.18296	-0.04507	-0.1549	-0.96126
										-0.18295	-0.04187	-0.15594	-0.96446
										-0.18294	-0.04459	-0.15706	-0.9655
										-0.18293	-0.04515	-0.15874	-0.9663
										-0.18292	-0.04187	-0.15618	-0.96895
										-0.18291	-0.04074	-0.1541	-0.96887
										-0.1829	-0.04267	-0.1537	-0.96767
										-0.18289	-0.04563	-0.1545	-0.96558
										-0.18288	-0.04587	-0.15562	-0.96438
										-0.18287	-0.04371	-0.15634	-0.9647
										-0.18286	-0.0409	-0.15458	-0.9663
										-0.18285	-0.04058	-0.15378	-0.96598
										-0.18284	-0.04219	-0.15193	-0.96494
										-0.18283	-0.04179	-0.15265	-0.9647
										-0.18282	-0.03778	-0.15281	-0.9623
										-0.18281	-0.0365	-0.15265	-0.95934
										-0.1828	-0.0397	-0.15249	-0.95805
										-0.18279	-0.04155	-0.15265	-0.95693
										-0.18278	-0.03986	-0.15193	-0.95717
										-0.18277	-0.04066	-0.1549	-0.95797
										-0.18276	-0.04227	-0.15562	-0.95797
										-0.18275	-0.04611	-0.15522	-0.95757
										-0.18274	-0.04667	-0.15562	-0.95958
										-0.18273	-0.04435	-0.15346	-0.96182
										-0.18272	-0.04371	-0.15281	-0.96182
										-0.18271	-0.04395	-0.15546	-0.9603
										-0.1827	-0.04427	-0.15322	-0.96086
										-0.18269	-0.04491	-0.15257	-0.9639
										-0.18268	-0.04259	-0.15314	-0.96294
										-0.18267	-0.04026	-0.15418	-0.96102
										-0.18266	-0.03994	-0.15338	-0.95597
										-0.18265	-0.03874	-0.15129	-0.95269
										-0.18264	-0.03826	-0.15089	-0.9502
										-0.18263	-0.03826	-0.15233	-0.94604
										-0.18262	-0.03874	-0.15033	-0.94187
										-0.18261	-0.0385	-0.15065	-0.93683
										-0.1826	-0.0393	-0.14937	-0.93538
										-0.18259	-0.03978	-0.15193	-0.93699
										-0.18258	-0.04123	-0.15514	-0.94155
										-0.18257	-0.04251	-0.15594	-0.94444
										-0.18256	-0.04179	-0.15642	-0.9442
										-0.18255	-0.04187	-0.15522	-0.93923
										-0.18254	-0.04098	-0.1537	-0.93594
										-0.18253	-0.04042	-0.15362	-0.9341
										-0.18252	-0.0385	-0.15466	-0.9345
										-0.18251	-0.03946	-0.15474	-0.93394
										-0.1825	-0.03914	-0.15249	-0.93314
										-0.18249	-0.0393	-0.15129	-0.93386
										-0.18248	-0.0389	-0.15289	-0.93306
										-0.18247	-0.03818	-0.15322	-0.9337
										-0.18246	-0.04042	-0.15201	-0.93506
										-0.18245	-0.04163	-0.15001	-0.93458
										-0.18244	-0.04259	-0.15097	-0.93506
										-0.18243	-0.04195	-0.15346	-0.93707
										-0.18242	-0.04379	-0.15338	-0.93891
										-0.18241	-0.04507	-0.15113	-0.94147
										-0.1824	-0.04515	-0.15089	-0.93634
										-0.18239	-0.04475	-0.15338	-0.93651
										-0.18238	-0.04363	-0.1537	-0.93707
										-0.18237	-0.04347	-0.15289	-0.9353
										-0.18236	-0.04707	-0.15129	-0.93186
										-0.18235	-0.04715	-0.15362	-0.93058
										-0.18234	-0.04723	-0.15442	-0.93434
										-0.18233	-0.04611	-0.15297	-0.93402
										-0.18232	-0.04643	-0.15073	-0.93394
										-0.18231	-0.04675	-0.15193	-0.9357
										-0.1823	-0.04563	-0.15522	-0.93683
										-0.18229	-0.04547	-0.15586	-0.93522
										-0.18228	-0.04395	-0.1537	-0.93939
										-0.18227	-0.04571	-0.15297	-0.94596
										-0.18226	-0.04539	-0.15273	-0.94996
										-0.18225	-0.04435	-0.15386	-0.95261
										-0.18224	-0.04355	-0.15394	-0.95421
										-0.18223	-0.04347	-0.15089	-0.95365
										-0.18222	-0.04403	-0.14865	-0.95661
										-0.18221	-0.04267	-0.14865	-0.95885
										-0.1822	-0.04259	-0.14873	-0.96294
										-0.18219	-0.04331	-0.15073	-0.96647
										-0.18218	-0.04539	-0.15001	-0.96927
										-0.18217	-0.04555	-0.14993	-0.97287
										-0.18216	-0.04515	-0.15225	-0.97095
										-0.18215	-0.04395	-0.15281	-0.96919
										-0.18214	-0.04523	-0.15097	-0.96695
										-0.18213	-0.04515	-0.15097	-0.96622
										-0.18212	-0.04363	-0.15097	-0.96751
										-0.18211	-0.04283	-0.15217	-0.97111
										-0.1821	-0.04347	-0.15193	-0.97648
										-0.18209	-0.04435	-0.15089	-0.98753
										-0.18208	-0.04523	-0.14977	-0.99282
										-0.18207	-0.04619	-0.14801	-0.99939
										-0.18206	-0.04547	-0.14929	-1.00099
										-0.18205	-0.04659	-0.14961	-1.00003
										-0.18204	-0.04659	-0.15065	-0.99867
										-0.18203	-0.04835	-0.15009	-0.99106
										-0.18202	-0.04723	-0.15073	-0.98505
										-0.18201	-0.04603	-0.15097	-0.98177
										-0.182	-0.04555	-0.15081	-0.9792
										-0.18199	-0.04411	-0.15129	-0.97856
										-0.18198	-0.04483	-0.15338	-0.96799
										-0.18197	-0.04651	-0.15145	-0.95966
										-0.18196	-0.04555	-0.15001	-0.95149
										-0.18195	-0.04555	-0.14945	-0.94436
										-0.18194	-0.04643	-0.15081	-0.93779
										-0.18193	-0.04587	-0.15201	-0.92881
										-0.18192	-0.04427	-0.14985	-0.92193
										-0.18191	-0.04443	-0.14993	-0.9168
										-0.1819	-0.04507	-0.15073	-0.91472
										-0.18189	-0.04531	-0.15185	-0.91287
										-0.18188	-0.04451	-0.15129	-0.90895
										-0.18187	-0.04347	-0.15113	-0.90919
										-0.18186	-0.04451	-0.15177	-0.90967
										-0.18185	-0.04603	-0.15097	-0.90927
										-0.18184	-0.04843	-0.14985	-0.90462
										-0.18183	-0.04972	-0.14809	-0.90486
										-0.18182	-0.04803	-0.14993	-0.90454
										-0.18181	-0.04811	-0.15225	-0.90382
										-0.1818	-0.05116	-0.15161	-0.90102
										-0.18179	-0.04876	-0.14993	-0.90062
										-0.18178	-0.04932	-0.14841	-0.90182
										-0.18177	-0.05028	-0.14849	-0.89966
										-0.18176	-0.0502	-0.15057	-0.89445
										-0.18175	-0.04892	-0.15033	-0.88804
										-0.18174	-0.04603	-0.14921	-0.88556
										-0.18173	-0.04627	-0.14889	-0.88652
										-0.18172	-0.05044	-0.15041	-0.88476
										-0.18171	-0.05036	-0.15241	-0.88492
										-0.1817	-0.04611	-0.15145	-0.88532
										-0.18169	-0.04691	-0.15041	-0.89405
										-0.18168	-0.04859	-0.15009	-0.89741
										-0.18167	-0.04819	-0.14969	-0.89998
										-0.18166	-0.04539	-0.14873	-0.90382
										-0.18165	-0.04483	-0.15081	-0.91648
										-0.18164	-0.04539	-0.15065	-0.91912
										-0.18163	-0.04715	-0.14969	-0.92048
										-0.18162	-0.04884	-0.14953	-0.91976
										-0.18161	-0.04763	-0.14601	-0.91928
										-0.1816	-0.04547	-0.14665	-0.92136
										-0.18159	-0.04371	-0.14745	-0.92217
										-0.18158	-0.04339	-0.14753	-0.92521
										-0.18157	-0.04395	-0.14809	-0.92705
										-0.18156	-0.04547	-0.14873	-0.92954
										-0.18155	-0.04491	-0.15041	-0.93314
										-0.18154	-0.04235	-0.15089	-0.93691
										-0.18153	-0.04299	-0.14969	-0.93851
										-0.18152	-0.04291	-0.14913	-0.93771
										-0.18151	-0.04034	-0.14921	-0.93739
										-0.1815	-0.03858	-0.14873	-0.93811
										-0.18149	-0.04018	-0.14817	-0.93859
										-0.18148	-0.03906	-0.14849	-0.93795
										-0.18147	-0.03786	-0.14881	-0.93667
										-0.18146	-0.03602	-0.14905	-0.93827
										-0.18145	-0.03746	-0.14841	-0.94131
										-0.18144	-0.03858	-0.14809	-0.94291
										-0.18143	-0.03842	-0.14841	-0.94147
										-0.18142	-0.03818	-0.14937	-0.94019
										-0.18141	-0.03898	-0.15145	-0.94067
										-0.1814	-0.0397	-0.15049	-0.94107
										-0.18139	-0.03938	-0.15017	-0.93995
										-0.18138	-0.03802	-0.14841	-0.93771
										-0.18137	-0.03898	-0.14977	-0.93594
										-0.18136	-0.03954	-0.14849	-0.93819
										-0.18135	-0.0401	-0.14705	-0.93907
										-0.18134	-0.0393	-0.14713	-0.93731
										-0.18133	-0.03938	-0.14897	-0.93891
										-0.18132	-0.04139	-0.14769	-0.94107
										-0.18131	-0.03994	-0.14713	-0.94179
										-0.1813	-0.03602	-0.14729	-0.94187
										-0.18129	-0.03426	-0.14609	-0.94235
										-0.18128	-0.03706	-0.14424	-0.93963
										-0.18127	-0.03754	-0.14552	-0.9361
										-0.18126	-0.0381	-0.14552	-0.93002
										-0.18125	-0.0373	-0.14456	-0.91367
										-0.18124	-0.04018	-0.14697	-0.91127
										-0.18123	-0.04106	-0.14633	-0.91039
										-0.18122	-0.04042	-0.14689	-0.90687
										-0.18121	-0.04026	-0.14809	-0.90302
										-0.1812	-0.04139	-0.14825	-0.90494
										-0.18119	-0.04227	-0.14777	-0.90542
										-0.18118	-0.03706	-0.14769	-0.90486
										-0.18117	-0.03738	-0.14673	-0.90582
										-0.18116	-0.03962	-0.14665	-0.90687
										-0.18115	-0.03978	-0.14705	-0.90679
										-0.18114	-0.0373	-0.14665	-0.90646
										-0.18113	-0.03546	-0.14625	-0.90446
										-0.18112	-0.03474	-0.14697	-0.90342
										-0.18111	-0.03618	-0.14825	-0.90374
										-0.1811	-0.0361	-0.14921	-0.9047
										-0.18109	-0.03778	-0.14905	-0.90262
										-0.18108	-0.03906	-0.14825	-0.9023
										-0.18107	-0.0397	-0.14785	-0.90086
										-0.18106	-0.03874	-0.14785	-0.90142
										-0.18105	-0.03954	-0.14865	-0.90238
										-0.18104	-0.04002	-0.14729	-0.90262
										-0.18103	-0.04147	-0.14657	-0.90254
										-0.18102	-0.0397	-0.14617	-0.90134
										-0.18101	-0.03682	-0.14609	-0.89966
										-0.181	-0.03434	-0.1452	-0.89669
										-0.18099	-0.03313	-0.1432	-0.89301
										-0.18098	-0.03273	-0.14296	-0.88884
										-0.18097	-0.03289	-0.1428	-0.88572
										-0.18096	-0.03025	-0.1444	-0.87779
										-0.18095	-0.03177	-0.14552	-0.87674
										-0.18094	-0.03353	-0.1444	-0.87763
										-0.18093	-0.03802	-0.14448	-0.87779
										-0.18092	-0.03802	-0.14601	-0.87674
										-0.18091	-0.03898	-0.14601	-0.87554
										-0.1809	-0.03922	-0.14496	-0.8753
										-0.18089	-0.03962	-0.14376	-0.8753
										-0.18088	-0.03906	-0.14344	-0.87586
										-0.18087	-0.03882	-0.14392	-0.87634
										-0.18086	-0.03874	-0.14609	-0.87827
										-0.18085	-0.03866	-0.14577	-0.88043
										-0.18084	-0.0377	-0.14528	-0.88051
										-0.18083	-0.03602	-0.14448	-0.87979
										-0.18082	-0.03594	-0.14753	-0.88171
										-0.18081	-0.03618	-0.14761	-0.88387
										-0.1808	-0.03666	-0.14729	-0.8862
										-0.18079	-0.0361	-0.14785	-0.88612
										-0.18078	-0.0373	-0.14865	-0.88564
										-0.18077	-0.0381	-0.14905	-0.88572
										-0.18076	-0.03858	-0.14601	-0.88588
										-0.18075	-0.03898	-0.14496	-0.88596
										-0.18074	-0.03834	-0.14577	-0.88532
										-0.18073	-0.03818	-0.14665	-0.88468
										-0.18072	-0.03978	-0.14593	-0.8862
										-0.18071	-0.04203	-0.14665	-0.88876
										-0.1807	-0.04106	-0.14657	-0.8906
										-0.18069	-0.0389	-0.1452	-0.8882
										-0.18068	-0.03746	-0.14456	-0.88828
										-0.18067	-0.0373	-0.14424	-0.88876
										-0.18066	-0.03874	-0.14464	-0.88892
										-0.18065	-0.03874	-0.14488	-0.88916
										-0.18064	-0.03858	-0.14464	-0.88988
										-0.18063	-0.03786	-0.14512	-0.88988
										-0.18062	-0.04042	-0.14448	-0.89076
										-0.18061	-0.04155	-0.14296	-0.89124
										-0.1806	-0.04195	-0.14352	-0.89237
										-0.18059	-0.04195	-0.14472	-0.89229
										-0.18058	-0.04147	-0.1436	-0.89261
										-0.18057	-0.04531	-0.1424	-0.89124
										-0.18056	-0.04427	-0.14256	-0.89261
										-0.18055	-0.04171	-0.1416	-0.89349
										-0.18054	-0.04058	-0.14064	-0.89469
										-0.18053	-0.04251	-0.14184	-0.89669
										-0.18052	-0.04275	-0.14296	-0.90038
										-0.18051	-0.04187	-0.14232	-0.90046
										-0.1805	-0.04139	-0.14264	-0.90134
										-0.18049	-0.04163	-0.14176	-0.9023
										-0.18048	-0.04307	-0.14048	-0.90102
										-0.18047	-0.04155	-0.14128	-0.89909
										-0.18046	-0.04291	-0.1424	-0.89805
										-0.18045	-0.04499	-0.14208	-0.89909
										-0.18044	-0.04435	-0.14136	-0.90078
										-0.18043	-0.04179	-0.1404	-0.90174
										-0.18042	-0.04018	-0.14096	-0.90158
										-0.18041	-0.04187	-0.14176	-0.90462
										-0.1804	-0.04331	-0.14136	-0.90727
										-0.18039	-0.04483	-0.13928	-0.90959
										-0.18038	-0.04155	-0.13759	-0.90935
										-0.18037	-0.04026	-0.13791	-0.90895
										-0.18036	-0.04098	-0.13944	-0.91023
										-0.18035	-0.04227	-0.1384	-0.91167
										-0.18034	-0.04227	-0.13807	-0.91255
										-0.18033	-0.04034	-0.13783	-0.91119
										-0.18032	-0.04251	-0.14056	-0.90775
										-0.18031	-0.04355	-0.14056	-0.90695
										-0.1803	-0.04379	-0.13952	-0.91095
										-0.18029	-0.04131	-0.14208	-0.90831
										-0.18028	-0.04419	-0.14512	-0.91039
										-0.18027	-0.04411	-0.14376	-0.91279
										-0.18026	-0.04411	-0.14344	-0.91383
										-0.18025	-0.04299	-0.14504	-0.91239
										-0.18024	-0.04371	-0.14585	-0.91103
										-0.18023	-0.04475	-0.14512	-0.91167
										-0.18022	-0.04539	-0.14368	-0.91568
										-0.18021	-0.04443	-0.14304	-0.91776
										-0.1802	-0.04507	-0.14384	-0.918
										-0.18019	-0.04331	-0.14464	-0.91399
										-0.18018	-0.04195	-0.13968	-0.91407
										-0.18017	-0.03834	-0.14064	-0.91536
										-0.18016	-0.0381	-0.14248	-0.91416
										-0.18015	-0.04002	-0.14408	-0.91095
										-0.18014	-0.0409	-0.1412	-0.9148
										-0.18013	-0.04219	-0.14112	-0.91712
										-0.18012	-0.04291	-0.14208	-0.91696
										-0.18011	-0.04363	-0.14272	-0.91536
										-0.1801	-0.04635	-0.142	-0.91399
										-0.18009	-0.04707	-0.14056	-0.9148
										-0.18008	-0.04587	-0.14128	-0.9168
										-0.18007	-0.04491	-0.14032	-0.91608
										-0.18006	-0.04491	-0.14104	-0.91407
										-0.18005	-0.04603	-0.13944	-0.91295
										-0.18004	-0.04387	-0.13767	-0.91407
										-0.18003	-0.04219	-0.13799	-0.91816
[truncated: 78,002 more rows]

## Sheet: Figure 1f
Fig.1f-heatmap
0	1	2	3	4	5	6	7	8	9	10	11	12	13	14	15	16	17	18	19	20	21	22	23	24	25	26	27	28	29	30	31	32	33	34	35	36	37	38	39	40	41	42	43	44	45	46	47	48	49
1	0	0	0	0	0	0	0	0	0	0	0	0	0	0	0	0	0	0	0	0	0	0	0	0	0	0	0	0	0	0	0	0	0	0	0	0	0	0	0	0	0	0	0	0	0	0	0	0	0
2	0	0	0	0	0	0	0	0	0	0	0	0	0	0	0	0	0	0	0	0	0	0	0	0	0	0	0	0	0	0	0	0	0	0	0	0	0	0	0	0	0	0	0	0	0	0	0	0	0
3	0	0	0	0	0	0	0	0	0	0	0	0	0	0	0	0	0	0	0	0	0	0	0	0	0	0	0	0	0	0	0	0	0	0	0	0	0	0	0	0	0	0	0	0	0	0	0	0	0
4	0	0	0	0	0	0	0	0	0	0	0	0	0	0	0	0	0	0	0	0	0	0	0	0	0	0	0	0	0	0	0	0	0	0	0	0	0	0	0	0	0	0	0	0	0	0	0	0	0
5	0	0	0	0	0	0	0	0	0	0	0	0	0	0	0	0	0	0	0	0	0	0	0	0	0	0	0	0	0	0	0	0	0	0	0	0	0	0	0	0	0	0	0	0	0	0	0	0	0
6	0	0	0	0	0	0	0	0	0	0	0	0	0	0	0	0	0	0	0	0	0	0	0	0	0	0	0	0	0	0	0	0	0	0	0	0	0	0	0	0	0	0	0	0	0	0	0	0	0
7	0	0	0	0	0	0	0	0	0	0	0	0	0	0	0	0	0	0	0	0	0	0	0	0	0	0	0	0	0	0	0	0	0	0	0	0	0	0	0	0	0	0	0	0	0	0	0	0	0
8	0	0	0	0	0	0	0	0	0	0	0	0	0	0	0	0	0	0	0	0	0	0	0	0	0	0	0	0	0	0	0	0	0	0	0	0	0	0	0	0	0	0	0	0	0	0	0	0	0
9	0	0	0	0	0	0	0	0	0	0	0	0	0	0	0	0	0	0	0	0	0	0	0	0	0	0	0	0	0	0	0	0	0	0	0	0	0	0	0	0	0	0	0	0	0	0	0	0	0
10	0	0	0	0	0	0	0	0	0	0	0	0	0	0	0	0	0	0	0	0	0	0	0	0	0	0	0	0	0	0	0	0	0	0	0	0	0	0	0	0	0	0	0	0	0	0	0	0	0
11	0	0	0	0	0	0	0	0	0	0	0	0	0	0	0	0	0	0	0	0	0	0	0	0	0	0	0	0	0	0	0	0	0	0	0	0	0	0	0	0	0	0	0	0	0	0	0	0	0
12	0	0	0	0	0	0	0	0	0	0	0	0	0	0	0	0	0	0	0	0	0	0	0	0	0	0	0	0	0	0	0	0	0	0	0	0	0	0	0	0	0	0	0	0	0	0	0	0	0
13	0	0	0	0	0	0	0	0	0	0	0	0	0	0	0	0	0	0	0	0	0	0	0	0	0	0	0	0	0	0	0	0	0	0	0	0	0	0	0	0	0	0	0	0	0	0	0	0	0
14	0	0	0	0	0	0	0	0	0	0	0	0	0	0	0	0	0	0	0	0	0	0	0	0	0	0	0	0	0	0	0	0	0	0	0	0	0	0	0	0	0	0	0	0	0	0	0	0	0
15	0	0	0	0	0	0	0	0	0	0	0	0	0	0	0	0	0	0	0	0	0	0	0	0	0	0	0	0	0	0	0	0	0	0	0	0	0	0	0	0	0	0	0	0	0	0	0	0	0
16	0	0	0	0	0	0	0	0	0	0	0	0	0	0	0	0	0	0	0	0	0	0	0	0	0	0	0	0	0	0	0	0	0	0	0	0	0	0	0	0	0	0	0	0	0	0	0	0	0
17	0	0	0	0	0	0	0	0	0	0	0	0	0	0	0	0	0	0	0	0	0	0	0	0	0	0	0	0	0	0	0	0	0	0	0	0	0	0	0	0	0	0	0	0	0	0	0	0	0
18	0	0	0	0	0	0	0	0	0	0	0	0	0	0	0	0	0	0	0	0	0	0	0	0	0	0	0	0	0	0	0	0	0	0	0	0	0	0	0	0	0	0	0	0	0	0	0	0	0
19	0	0	0	0	0	0	0	0	0	0	0	0	0	0	0	0	0	0	0	0	0	0	0	0	0	0	0	0	0	0	0	0	0	0	0	0	0	0	0	0	0	0	0	0	0	0	0	0	0
20	0	0	0	0	0	0	0	0	0	0	0	0	0	0	0	0	0	0	0	0	0	0	0	0	0	0	0	0	0	0	0	0	0	0	0	0	0	0	0	0	0	0	0	0	0	0	0	0	0
21	0	0	0	0	0	0	0	0	0	0	0	0	0	0	0	0	0	0	0	0	0	0	0	0	0	0	0	0	0	0	0	0	0	0	0	0	0	0	0	0	0	0	0	0	0	0	0	0	0
22	0	0	0	0	0	0	0	0	0	0	0	0	0	0	0	0	0	0	0	0	0	0	0	0	0	0	0	0	0	0	0	0	0	0	0	0	0	0	0	0	0	0	0	0	0	0	0	0	0
23	0	0	0	0	0	0	0	0	0	0	0	0	0	0	0	0	0	0	0	0	0	0	0	0	0	0	0	0	0	0	0	0	0	0	0	0	0	0	0	0	0	0	0	0	0	0	0	0	0
24	0	0	0	0	0	0	0	0	0	0	0	0	0	0	0	0	0	0	0	0	0	0	0	0	0	0	0	0	0	0	0	0	0	0	0	0	0	0	0	0	0	0	0	0	0	0	0	0	0
25	0	0	0	0	0	0	0	0	0	0	0	0	0	0	0	0	0	0	0	0	0	0	0	0	0	0	0	0	0	0	0	0	0	0	0	0	0	0	0	0	0	0	0	0	0	0	0	0	0
26	0	0	0	0	0	0	0	0	0	0	0	0	0	0	0	0	0	0	0	0	0	0	0	0	0	0	0	0	0	0	0	0	0	0	0	0	0	0	0	0	0	0	0	0	0	0	0	0	0
27	0	0	0	0	0	0	0	0	0	0	0	0	0	0	0	0	0	0	0	0	0	0	0	0	0	0	0	0	0	0	0	0	0	0	0	0	0	0	0	0	0	0	0	0	0	0	0	0	0
28	0	0	0	0	0	0	0	0	0	0	0	0	0	0	0	0	0	0	0	0	0	0	0	0	0	0	0	0	0	0	0	0	0	0	0	0	0	0	0	0	0	0	0	0	0	0	0	0	0
29	0	0	0	0	0	0	0	0	0	0	0	0	0	0	0	0	0	0	0	0	0	0	0	0	0	0	0	0	0	0	0	0	0	0	0	0	0	0	0	0	0	0	0	0	0	0	0	0	0
30	0	0	0	0	0	0	0	0	0	0	0	0	0	0	0	0	0	0	0	0	0	0	0	0	0	0	0	0	0	0	0	0	0	0	0	0	0	0	0	0	0	0	0	0	0	0	0	0	0
31	0	0	0	0	0	0	0	0	0	0	0	0	0	0	0	0	0	0	0	0	0	0	0	0	0	0	0	0	0	0	0	0	0	0	0	0	0	0	0	0	0	0	0	0	0	0	0	0	0
32	0	0	0	0	0	0	0	0	0	0	0	0	0	0	0	0	0	0	0	0	0	0	0	0	0	0	0	0	0	0	0	0	0	0	0	0	0	0	0	0	0	0	0	0	0	0	0	0	0
33	0	0	0	0	0	0	0	0	0	0	0	0	0	0	0	0	0	0	0	0	0	0	0	0	0	0	0	0	0	0	0	0	0	0	0	0	0	0	0	0	0	0	0	0	0	0	0	0	0
34	0	0	0	0	0	0	0	0	0	0	0	0	0	0	0	0	0	0	0	0	0	0	0	0	0	0	0	0	0	0	0	0	0	0	0	0	0	0	0	0	0	0	0	0	0	0	0	0	0
35	0	0	0	0	0	0	0	0	0	0	0	0	0	0	0	0	0	0	0	0	0	0	0	0	0	0	0	0	0	0	0	0	0	0	0	0	0	0	0	0	0	0	0	0	0	0	0	0	0
36	0	0	0	0	0	0	0	0	0	0	0	0	0	0	0	0	0	0	0	0	0	0	0	0	0	0	0	0	0	0	0	0	0	0	0	0	0	0	0	0	0	0	0	0	0	0	0	0	0
37	0	0	0	0	0	0	0	0	0	0	0	0	0	0	0	0	0	0	0	0	0	0	0	0	0	0	0	0	0	0	0	0	0	0	0	0	0	0	0	0	0	0	0	0	0	0	0	0	0
38	0	0	0	0	0	0	0	0	0	0	0	0	0	0	0	0	0	0	0	0	0	0	0	0	0	0	0	0	0	0	0	0	0	0	0	0	0	0	0	0	0	0	0	0	0	0	0	0	0
39	0	0	0	0	0	0	0	0	0	0	0	0	0	0	0	0	0	0	0	0	0	0	0	0	0	0	0	0	0	0	0	0	0	0	0	0	0	0	0	0	0	0	0	0	0	0	0	0	0
40	0	0	0	0	0	0	0	0	0	0	0	0	0	0	0	0	0	0	0	0	0	0	0	0	0	0	0	0	0	0	0	0	0	0	0	0	0	0	0	0	0	0	0	0	0	0	0	0	0
41	0	0	0	0	0	0	0	0	0	0	0	0	0	0	0	0	0	0	0	0	0	0	0	0	0	0	0	0	0	0	0	0	0	0	0	0	0	0	0	0	0	0	0	0	0	0	0	0	0
42	0	0	0	0	0	0	0	0	0	0	0	0	0	0	0	0	0	0	0	0	0	0	0	0	0	0	0	0	0	0	0	0	0	0	0	0	0	0	0	0	0	0	0	0	0	0	0	0	0
43	0	0	0	0	0	0	0	0	0	0	0	0	0	0	0	0	0	0	0	0	0	0	0	0	0	0	0	0	0	0	0	0	0	0	0	0	0	0	0	0	0	0	0	0	0	0	0	0	0
44	0	0	0	0	0	0	0	0	0	0	0	0	0	0	0	0	0	0	0	0	0	0	0	0	0	0	0	0	0	0	0	0	0	0	0	0	0	0	0	0	0	0	0	0	0	0	0	0	0
45	0	0	0	0	0	0	0	0	0	0	0	0	0	0	0	0	0	0	0	0	0	0	0	0	0	0	0	0	0	0	0	0	0	0	0	0	0	0	0	0	0	0	0	0	0	0	0	0	0
46	0	0	0	0	0	0	0	0	0	0	0	0	0	0	0	0	0	0	0	0	0	0	0	0	0	0	0	0	0	0	0	0	0	0	0	0	0	0	0	0	0	0	0	0	0	0	0	0	0
47	0	0	0	0	0	0	0	0	0	0	0	0	0	0	0	0	0	0	0	0	0	0	0	0	0	0	0	0	0	0	0	0	0	0	0	0	0	0	0	0	0	0	0	0	0	0	0	0	0
48	0	0	0	0	0	0	0	0	0	0	0	0	0	0	0	0	0	0	0	0	0	0	0	0	0	0	0	0	0	0	0	0	0	0	0	0	0	0	0	0	0	0	0	0	0	0	0	0	0
49	0	0	0	0	0	0	0	0	0	0	0	0	0	0	0	0	0	0	0	0	0	0	0	0	0	0	0	0	0	0	0	0	0	0	0	0	0	0	0	0	0	0	0	0	0	0	0	0	0
50	0	0	0	0	0	0	0	0	0	0	0	0	0	0	0	0	0	0	0	0	0	0	0	0	0	0	0	0	0	0	0	0	0	0	0	0	0	0	0	0	0	0	0	0	0	0	0	0	0
51	0	0	0	0	0	0	0	0	0	0	0	0	0	0	0	0	0	0	0	0	0	0	0	0	0	0	0	0	0	0	0	0	0	0	0	0	0	0	0	0	0	0	0	0	0	0	0	0	0
52	0	0	0	0	0	0	0	0	0	0	0	0	0	0	0	0	0	0	0	0	0	0	0	0	0	0	0	0	0	0	0	0	0	0	0	0	0	0	0	0	0	0	0	0	0	0	0	0	0
53	0	0	0	0	0	0	0	0	0	0	0	0	0	0	0	0	0	0	0	0	0	0	0	0	0	0	0	0	0	0	0	0	0	0	0	0	0	0	0	0	0	0	0	0	0	0	0	0	0
54	0	0	0	0	0	0	0	0	0	0	0	0	0	0	0	0	0	0	0	0	0	0	0	0	0	0	0	0	0	0	0	0	0	0	0	0	0	0	0	0	0	0	0	0	0	0	0	0	0
55	0	0	0	0	0	0	0	0	0	0	0	0	0	0	0	0	0	0	0	0	0	0	0	0	0	0	0	0	0	0	0	0	0	0	0	0	0	0	0	0	0	0	0	0	0	0	0	0	0
56	0	0	0	0	0	0	0	0	0	0	0	0	0	0	0	0	0	0	0	0	0	0	0	0	0	0	0	0	0	0	0	0	0	0	0	0	0	0	0	0	0	0	0	0	0	0	0	0	0
57	0	0	0	0	0	0	0	0	0	0	0	0	0	0	0	0	0	0	0	0	0	0	0	0	0	0	0	0	0	0	0	0	0	0	0	0	0	0	0	0	0	0	0	0	0	0	0	0	0
58	0	0	0	0	0	0	0	0	0	0	0	0	0	0	0	0	0	0	0	0	0	0	0	0	0	0	0	0	0	0	0	0	0	0	0	0	0	0	0	0	0	0	0	0	0	0	0	0	0
59	0	0	0	0	0	0	0	0	0	0	0	0	0	0	0	0	0	0	0	0	0	0	0	0	0	0	0	0	0	0	0	0	0	0	0	0	0	0	0	0	0	0	0	0	0	0	0	0	0
60	0	0	0	0	0	0	0	0	0	0	0	0	0	0	0	0	0	0	0	0	0	0	0	0	0	0	0	0	0	0	0	0	0	0	0	0	0	0	0	0	0	0	0	0	0	0	0	0	0
61	0	0	0	0	0	0	0	0	0	0	0	0	0	0	0	0	0	0	0	0	0	0	0	0	0	0	0	0	0	0	0	0	0	0	0	0	0	0	0	0	0	0	0	0	0	0	0	0	0
62	0	0	0	0	0	0	0	0	0	0	0	0	0	0	0	0	0	0	0	0	0	0	0	0	0	0	0	0	0	0	0	0	0	0	0	0	0	0	0	0	0	0	0	0	0	0	0	0	0
63	0	0	0	0	0	0	0	0	0	0	0	0	0	0	0	0	0	0	0	0	0	0	0	0	0	0	0	0	0	0	0	0	0	0	0	0	0	0	0	0	0	0	0	0	0	0	0	0	0
64	0	0	0	0	0	0	0	0	0	0	0	0	0	0	0	0	0	0	0	0	0	0	0	0	0	0	0	0	0	0	0	0	0	0	0	0	0	0	0	0	0	0	0	0	0	0	0	0	0
65	0	0	0	0	0	0	0	0	0	0	0	0	0	0	0	0	0	0	0	0	0	0	0	0	0	0	0	0	0	0	0	0	0	0	0	0	0	0	0	0	0	0	0	0	0	0	0	0	0
66	0	0	0	0	0	0	0	0	0	0	0	0	0	0	0	0	0	0	0	0	0	0	0	0	0	0	0	0	0	0	0	0	0	0	0	0	0	0	0	0	0	0	0	0	0	0	0	0	0
67	0	0	0	0	0	0	0	0	0	0	0	0	0	0	0	0	0	0	0	0	0	0	0	0	0	0	0	0	0	0	0	0	0	0	0	0	0	0	0	0	0	0	0	0	0	0	0	0	0
68	0	0	0	0	0	0	0	0	0	0	0	0	0	0	0	0	0	0	0	0	0	0	0	0	0	0	0	0	0	0	0	0	0	0	0	0	0	0	0	0	0	0	0	0	0	0	0	0	0
69	0	0	0	0	0	0	0	0	0	0	0	0	0	0	0	0	0	0	0	0	0	0	0	0	0	0	0	0	0	0	0	0	0	0	0	0	0	0	0	0	0	0	0	0	0	0	0	0	0
70	0	0	0	0	0	0	0	0	0	0	0	0	0	0	0	0	0	0	0	0	0	0	0	0	0	0	0	0	0	0	0	0	0	0	0	0	0	0	0	0	0	0	0	0	0	0	0	0	0
71	0	0	0	0	0	0	0	0	0	0	0	0	0	0	0	0	0	0	0	0	0	0	0	0	0	0	0	0	0	0	0	0	0	0	0	0	0	0	0	0	0	0	0	0	0	0	0	0	0
72	0	0	0	0	0	0	0	0	0	0	0	0	0	0	0	0	0	0	0	0	0	0	0	0	0	0	0	0	0	0	0	0	0	0	0	0	0	0	0	0	0	0	0	0	0	0	0	0	0
73	0	0	0	0	0	0	0	0	0	0	0	0	0	0	0	0	0	0	0	0	0	0	0	0	0	0	0	0	0	0	0	0	0	0	0	0	0	0	0	0	0	0	0	0	0	0	0	0	0
74	0	0	0	0	0	0	0	0	0	0	0	0	0	0	0	0	0	0	0	0	0	0	0	0	0	0	0	0	0	0	0	0	0	0	0	0	0	0	0	0	0	0	0	0	0	0	0	0	0
75	0	0	0	0	0	0	0	0	0	0	0	0	0	0	0	0	0	0	0	0	0	0	0	0	0	0	0	0	0	0	0	0	0	0	0	0	0	0	0	0	0	0	0	0	0	0	0	0	0
76	0	0	0	0	0	0	0	0	0	0	0	0	0	0	0	0	0	0	0	0	0	0	0	0	0	0	0	0	0	0	0	0	0	0	0	0	0	0	0	0	0	0	0	0	0	0	0	0	0
77	0	0	0	0	0	0	0	0	0	0	0	0	0	0	0	0	0	0	0	0	0	0	0	0	0	0	0	0	0	0	0	0	0	0	0	0	0	0	0	0	0	0	0	0	0	0	0	0	0
78	0	0	0	0	0	0	0	0	0	0	0	0	0	0	0	0	0	0	0	0	0	0	0	0	0	0	0	0	0	0	0	0	0	0	0	0	0	0	0	0	0	0	0	0	0	0	0	0	0
79	0	0	0	0	0	0	0	0	0	0	0	0	0	0	0	0	0	0	0	0	0	0	0	0	0	0	0	0	0	0	0	0	0	0	0	0	0	0	0	0	0	0	0	0	0	0	0	0	0
80	0	0	0	0	0	0	0	0	0	0	0	0	0	0	0	0	0	0	0	0	0	0	0	0	0	0	0	0	0	0	0	0	0	0	0	0	0	0	0	0	0	0	0	0	0	0	0	0	0
81	0	0	0	0	0	0	0	0	0	0	0	0	0	0	0	0	0	0	0	0	0	0	0	0	0	0	0	0	0	0	0	0	0	0	0	0	0	0	0	0	0	0	0	0	0	0	0	0	0
82	0	0	0	0	0	0	0	0	0	0	0	0	0	0	0	0	0	0	0	0	0	0	0	0	0	0	0	0	0	0	0	0	0	0	0	0	0	0	0	0	0	0	0	0	0	0	0	0	0
83	0	0	0	0	0	0	0	0	0	0	0	0	0	0	0	0	0	0	0	0	0	0	0	0	0	0	0	0	0	0	0	0	0	0	0	0	0	0	0	0	0	0	0	0	0	0	0	0	0
84	0	0	0	0	0	0	0	0	0	0	0	0	0	0	0	0	0	0	0	0	0	0	0	0	0	0	0	0	0	0	0	0	0	0	0	0	0	0	0	0	0	0	0	0	0	0	0	0	0
85	0	0	0	0	0	0	0	0	0	0	0	0	0	0	0	0	0	0	0	0	0	0	0	0	0	0	0	0	0	0	0	0	0	0	0	0	0	0	0	0	0	0	0	0	0	0	0	0	0
86	0	0	0	0	0	0	0	0	0	0	0	0	0	0	0	0	0	0	0	0	0	0	0	0	0	0	0	0	0	0	0	0	0	0	0	0	0	0	0	0	0	0	0	0	0	0	0	0	0
87	0	0	0	0	0	0	0	0	0	0	0	0	0	0	0	0	0	0	0	0	0	0	0	0	0	0	0	0	0	0	0	0	0	0	0	0	0	0	0	0	0	0	0	0	0	0	0	0	0
88	0	0	0	0	0	0	0	0	0	0	0	0	0	0	0	0	0	0	0	0	0	0	0	0	0	0	0	0	0	0	0	0	0	0	0	0	0	0	0	0	0	0	0	0	0	0	0	0	0
89	0	0	0	0	0	0	0	0	0	0	0	0	0	0	0	0	0	0	0	0	0	0	0	0	0	0	0	0	0	0	0	0	0	0	0	0	0	0	0	0	0	0	0	0	0	0	0	0	0
90	0	0	0	0	0	0	0	0	0	0	0	0	0	0	0	0	0	0	0	0	0	0	0	0	0	0	0	0	0	0	0	0	0	0	0	0	0	0	0	0	0	0	0	0	0	0	0	0	0
91	0	0	0	0	0	0	0	0	0	0	0	0	0	0	0	0	0	0	0	0	0	0	0	0	0	0	0	0	0	0	0	0	0	0	0	0	0	0	0	0	0	0	0	0	0	0	0	0	0
92	0	0	0	0	0	0	0	0	0	0	0	0	0	0	0	0	0	0	0	0	0	0	0	0	0	0	0	0	0	0	0	0	0	0	0	0	0	0	0	0	0	0	0	0	0	0	0	0	0
93	0	0	0	0	0	0	0	0	0	0	0	0	0	0	0	0	0	0	0	0	0	0	0	0	0	0	0	0	0	0	0	0	0	0	0	0	0	0	0	0	0	0	0	0	0	0	0	0	0
94	0	0	0	0	0	0	0	0	0	0	0	0	0	0	0	0	0	0	0	0	0	0	0	0	0	0	0	0	0	0	0	0	0	0	0	0	0	0	0	0	0	0	0	0	0	0	0	0	0
95	0	0	0	0	0	0	0	0	0	0	0	0	0	0	0	0	0	0	0	0	0	0	0	0	0	0	0	0	0	0	0	0	0	0	0	0	0	0	0	0	0	0	0	0	0	0	0	0	0
96	0	0	0	0	0	0	0	0	0	0	0	0	0	0	0	0	0	0	0	0	0	0	0	0	0	0	0	0	0	0	0	0	0	0	0	0	0	0	0	0	0	0	0	0	0	0	0	0	0
97	0	0	0	0	0	0	0	0	0	0	0	0	0	0	0	0	0	0	0	0	0	0	0	0	0	0	0	0	0	0	0	0	0	0	0	0	0	0	0	0	0	0	0	0	0	0	0	0	0
98	0	0	0	0	0	0	0	0	0	0	0	0	0	0	0	0	0	0	0	0	0	0	0	0	0	0	0	0	0	0	0	0	0	0	0	0	0	0	0	0	0	0	0	0	0	0	0	0	0
99	0	0	0	0	0	0	0	0	0	0	0	0	0	0	0	0	0	0	0	0	0	0	0	0	0	0	0	0	0	0	0	0	0	0	0	0	0	0	0	0	0	0	0	0	0	0	0	0	0
100	0	0	0	0	0	0	0	0	0	0	0	0	0	0	0	0	0	0	0	0	0	0	0	0	0	0	0	0	0	0	0	0	0	0	0	0	0	0	0	0	0	0	0	0	0	0	0	0	0
101	0	0	0	0	0	0	0	0	0	0	0	0	0	0	0	0	0	0	0	0	0	0	0	0	0	0	0	0	0	0	0	0	0	0	0	0	0	0	0	0	0	0	0	0	0	0	0	0	0
102	0	0	0	0	0	0	0	0	0	0	0	0	0	0	0	0	0	0	0	0	0	0	0	0	0	0	0	0	0	0	0	0	0	0	0	0	0	0	0	0	0	0	0	0	0	0	0	0	0
103	0	0	0	0	0	0	0	0	0	0	0	0	0	0	0	0	0	0	0	0	0	0	0	0	0	0	0	0	0	0	0	0	0	0	0	0	0	0	0	0	0	0	0	0	0	0	0	0	0
104	0	0	0	0	0	0	0	0	0	0	0	0	0	0	0	0	0	0	0	0	0	0	0	0	0	0	0	0	0	0	0	0	0	0	0	0	0	0	0	0	0	0	0	0	0	0	0	0	0
105	0	0	0	0	0	0	0	0	0	0	0	0	0	0	0	0	0	0	0	0	0	0	0	0	0	0	0	0	0	0	0	0	0	0	0	0	0	0	0	0	0	0	0	0	0	0	0	0	0
106	0	0	0	0	0	0	0	0	0	0	0	0	0	0	0	0	0	0	0	0	0	0	0	0	0	0	0	0	0	0	0	0	0	0	0	0	0	0	0	0	0	0	0	0	0	0	0	0	0
107	0	0	0	0	0	0	0	0	0	0	0	0	0	0	0	0	0	0	0	0	0	0	0	0	0	0	0	0	0	0	0	0	0	0	0	0	0	0	0	0	0	0	0	0	0	0	0	0	0
108	0	0	0	0	0	0	0	0	0	0	0	0	0	0	0	0	0	0	0	0	0	0	0	0	0	0	0	0	0	0	0	0	0	0	0	0	0	0	0	0	0	0	0	0	0	0	0	0	0
109	0	0	0	0	0	0	0	0	0	0	0	0	0	0	0	0	0	0	0	0	0	0	0	0	0	0	0	0	0	0	0	0	0	0	0	0	0	0	0	0	0	0	0	0	0	0	0	0	0
110	0	0	0	0	0	0	0	0	0	0	0	0	0	0	0	0	0	0	0	0	0	0	0	0	0	0	0	0	0	0	0	0	0	0	0	0	0	0	0	0	0	0	0	0	0	0	0	0	0
111	0	0	0	0	0	0	0	0	0	0	0	0	0	0	0	0	0	0	0	0	0	0	0	0	0	0	0	0	0	0	0	0	0	0	0	0	0	0	0	0	0	0	0	0	0	0	0	0	0
112	0	0	0	0	0	0	0	0	0	0	0	0	0	0	0	0	0	0	0	0	0	0	0	0	0	0	0	0	0	0	0	0	0	0	0	0	0	0	0	0	0	0	0	0	0	0	0	0	0
113	0	0	0	0	0	0	0	0	0	0	0	0	0	0	0	0	0	0	0	0	0	0	0	0	0	0	0	0	0	0	0	0	0	0	0	0	0	0	0	0	0	0	0	0	0	0	0	0	0
114	0	0	0	0	0	0	0	0	0	0	0	0	0	0	0	0	0	0	0	0	0	0	0	0	0	0	0	0	0	0	0	0	0	0	0	0	0	0	0	0	0	0	0	0	0	0	0	0	0
115	0	0	0	0	0	0	0	0	0	0	0	0	0	0	0	0	0	0	0	0	0	0	0	0	0	0	0	0	0	0	0	0	0	0	0	0	0	0	0	0	0	0	0	0	0	0	0	0	0
116	0	0	0	0	0	0	0	0	0	0	0	0	0	0	0	0	0	0	0	0	0	0	0	0	0	0	0	0	0	0	0	0	0	0	0	0	0	0	0	0	0	0	0	0	0	0	0	0	0
117	0	0	0	0	0	0	0	0	0	0	0	0	0	0	0	0	0	0	0	0	0	0	0	0	0	0	0	0	0	0	0	0	0	0	0	0	0	0	0	0	0	0	0	0	0	0	0	0	0
118	0	0	0	0	0	0	0	0	0	0	0	0	0	0	0	0	0	0	0	0	0	0	0	0	0	0	0	0	0	0	0	0	0	0	0	0	0	0	0	0	0	0	0	0	0	0	0	0	0
119	0	0	0	0	0	0	0	0	0	0	0	0	0	0	0	0	0	0	0	0	0	0	0	0	0	0	0	0	0	0	0	0	0	0	0	0	0	0	0	0	0	0	0	0	0	0	0	0	0
120	0	0	0	0	0	0	0	0	0	0	0	0	0	0	0	0	0	0	0	0	0	0	0	0	0	0	0	0	0	0	0	0	0	0	0	0	0	0	0	0	0	0	0	0	0	0	0	0	0
121	0	0	0	0	0	0	0	0	0	0	0	0	0	0	0	0	0	0	0	0	0	0	0	0	0	0	0	0	0	0	0	0	0	0	0	0	0	0	0	0	0	0	0	0	0	0	0	0	0
122	0	0	0	0	0	0	0	0	0	0	0	0	0	0	0	0	0	0	0	0	0	0	0	0	0	0	0	0	0	0	0	0	0	0	0	0	0	0	0	0	0	0	0	0	0	0	0	0	0
123	0	0	0	0	0	0	0	0	0	0	0	0	0	0	0	0	0	0	0	0	0	0	0	0	0	0	0	0	0	0	0	0	0	0	0	0	0	0	0	0	0	0	0	0	0	0	0	0	0
124	0	0	0	0	0	0	0	0	0	0	0	0	0	0	0	0	0	0	0	0	0	0	0	0	0	0	0	0	0	0	0	0	0	0	0	0	0	0	0	0	0	0	0	0	0	0	0	0	0
125	0	0	0	0	0	0	0	0	0	0	0	0	0	0	0	0	0	0	0	0	0	0	0	0	0	0	0	0	0	0	0	0	0	0	0	0	0	0	0	0	0	0	0	0	0	0	0	0	0
126	0	0	0	0	0	0	0	0	0	0	0	0	0	0	0	0	0	0	0	0	0	0	0	0	0	0	0	0	0	0	0	0	0	0	0	0	0	0	0	0	0	0	0	0	0	0	0	0	0
127	0	0	0	0	0	0	0	0	0	0	0	0	0	0	0	0	0	0	0	0	0	0	0	0	0	0	0	0	0	0	0	0	0	0	0	0	0	0	0	0	0	0	0	0	0	0	0	0	0
128	0	0	0	0	0	0	0	0	0	0	0	0	0	0	0	0	0	0	0	0	0	0	0	0	0	0	0	0	0	0	0	0	0	0	0	0	0	0	0	0	0	0	0	0	0	0	0	0	0
129	0	0	0	0	0	0	0	0	0	0	0	0	0	0	0	0	0	0	0	0	0	0	0	0	0	0	0	0	0	0	0	0	0	0	0	0	0	0	0	0	0	0	0	0	0	0	0	0	0
130	0	0	0	0	0	0	0	0	0	0	0	0	0	0	0	0	0	0	0	0	0	0	0	0	0	0	0	0	0	0	0	0	0	0	0	0	0	0	0	0	0	0	0	0	0	0	0	0	0
131	0	0	0	0	0	0	0	0	0	0	0	0	0	0	0	0	0	0	0	0	0	0	0	0	0	0	0	0	0	0	0	0	0	0	0	0	0	0	0	0	0	0	0	0	0	0	0	0	0
132	0	0	0	0	0	0	0	0	0	0	0	0	0	0	0	0	0	0	0	0	0	0	0	0	0	0	0	0	0	0	0	0	0	0	0	0	0	0	0	0	0	0	0	0	0	0	0	0	0
133	0	0	0	0	0	0	0	0	0	0	0	0	0	0	0	0	0	0	0	0	0	0	0	0	0	0	0	0	0	0	0	0	0	0	0	0	0	0	0	0	0	0	0	0	0	0	0	0	0
134	0	0	0	0	0	0	0	0	0	0	0	0	0	0	0	0	0	0	0	0	0	0	0	0	0	0	0	0	0	0	0	0	0	0	0	0	0	0	0	0	0	0	0	0	0	0	0	0	0
135	0	0	0	0	0	0	0	0	0	0	0	0	0	0	0	0	0	0	0	0	0	0	0	0	0	0	0	0	0	0	0	0	0	0	0	0	0	0	0	0	0	0	0	0	0	0	0	0	0
136	0	0	0	0	0	0	0	0	0	0	0	0	0	0	0	0	0	0	0	0	0	0	0	0	0	0	0	0	0	0	0	0	0	0	0	0	0	0	0	0	0	0	0	0	0	0	0	0	0
137	0	0	0	0	0	0	0	0	0	0	0	0	0	0	0	0	0	0	0	0	0	0	0	0	0	0	0	0	0	0	0	0	0	0	0	0	0	0	0	0	0	0	0	0	0	0	0	0	0
138	0	0	0	0	0	0	0	0	0	0	0	0	0	0	0	0	0	0	0	0	0	0	0	0	0	0	0	0	0	0	0	0	0	0	0	0	0	0	0	0	0	0	0	0	0	0	0	0	0
139	0	0	0	0	0	0	0	0	0	0	0	0	0	0	0	0	0	0	0	0	0	0	0	0	0	0	0	0	0	0	0	0	0	0	0	0	0	0	0	0	0	0	0	0	0	0	0	0	0
140	0	0	0	0	0	0	0	0	0	0	0	0	0	0	0	0	0	0	0	0	0	0	0	0	0	0	0	0	0	0	0	0	0	0	0	0	0	0	0	0	0	0	0	0	0	0	0	0	0
141	0	0	0	0	0	0	0	0	0	0	0	0	0	0	0	0	0	0	0	0	0	0	0	0	0	0	0	0	0	0	0	0	0	0	0	0	0	0	0	0	0	0	0	0	0	0	0	0	0
142	0	0	0	0	0	0	0	0	0	0	0	0	0	0	0	0	0	0	0	0	0	0	0	0	0	0	0	0	0	0	0	0	0	0	0	0	0	0	0	0	0	0	0	0	0	0	0	0	0
143	0	0	0	0	0	0	0	0	0	0	0	0	0	0	0	0	0	0	0	0	0	0	0	0	0	0	0	0	0	0	0	0	0	0	0	0	0	0	0	0	0	0	0	0	0	0	0	0	0
144	0	0	0	0	0	0	0	0	0	0	0	0	0	0	0	0	0	0	0	0	0	0	0	0	0	0	0	0	0	0	0	0	0	0	0	0	0	0	0	0	0	0	0	0	0	0	0	0	0
145	0	0	0	0	0	0	0	0	0	0	0	0	0	0	0	0	0	0	0	0	0	0	0	0	0	0	0	0	0	0	0	0	0	0	0	0	0	0	0	0	0	0	0	0	0	0	0	0	0
146	0	0	0	0	0	0	0	0	0	0	0	0	0	0	0	0	0	0	0	0	0	0	0	0	0	0	0	0	0	0	0	0	0	0	0	0	0	0	0	0	0	0	0	0	0	0	0	0	0
147	0	0	0	0	0	0	0	0	0	0	0	0	0	0	0	0	0	0	0	0	0	0	0	0	0	0	0	0	0	0	0	0	0	0	0	0	0	0	0	0	0	0	0	0	0	0	0	0	0
148	0	0	0	0	0	0	0	0	0	0	0	0	0	0	0	0	0	0	0	0	0	0	0	0	0	0	0	0	0	0	0	0	0	0	0	0	0	0	0	0	0	0	0	0	0	0	0	0	0
149	0	0	0	0	0	0	0	0	0	0	0	0	0	0	0	0	0	0	0	0	0	0	0	0	0	0	0	0	0	0	0	0	0	0	0	0	0	0	0	0	0	0	0	0	0	0	0	0	0
150	0	0	0	0	0	0	0	0	0	0	0	0	0	0	0	0	0	0	0	0	0	0	0	0	0	0	0	0	0	0	0	0	0	0	0	0	0	0	0	0	0	0	0	0	0	0	0	0	0
151	0	0	0	0	0	0	0	0	0	0	0	0	0	0	0	0	0	0	0	0	0	0	0	0	0	0	0	0	0	0	0	0	0	0	0	0	0	0	0	0	0	0	0	0	0	0	0	0	0
152	0	0	0	0	0	0	0	0	0	0	0	0	0	0	0	0	0	0	0	0	0	0	0	0	0	0	0	0	0	0	0	0	0	0	0	0	0	0	0	0	0	0	0	0	0	0	0	0	0
153	0	0	0	0	0	0	0	0	0	0	0	0	0	0	0	0	0	0	0	0	0	0	0	0	0	0	0	0	0	0	0	0	0	0	0	0	0	0	0	0	0	0	0	0	0	0	0	0	0
154	0	0	0	0	0	0	0	0	0	0	0	0	0	0	0	0	0	0	0	0	0	0	0	0	0	0	0	0	0	0	0	0	0	0	0	0	0	0	0	0	0	0	0	0	0	0	0	0	0
155	0	0	0	0	0	0	0	0	0	0	0	0	0	0	0	0	0	0	0	0	0	0	0	0	0	0	0	0	0	0	0	0	0	0	0	0	0	0	0	0	0	0	0	0	0	0	0	0	0
156	0	0	0	0	0	0	0	0	0	0	0	0	0	0	0	0	0	0	0	0	0	0	0	0	0	0	0	0	0	0	0	0	0	0	0	0	0	0	0	0	0	0	0	0	0	0	0	0	0
157	0	0	0	0	0	0	0	0	0	0	0	0	0	0	0	0	0	0	0	0	0	0	0	0	0	0	0	0	0	0	0	0	0	0	0	0	0	0	0	0	0	0	0	0	0	0	0	0	0
158	0	0	0	0	0	0	0	0	0	0	0	0	0	0	0	0	0	0	0	0	0	0	0	0	0	0	0	0	0	0	0	0	0	0	0	0	0	0	0	0	0	0	0	0	0	0	0	0	0
159	0	0	0	0	0	0	0	0	0	0	0	0	0	0	0	0	0	0	0	0	0	0	0	0	0	0	0	0	0	0	0	0	0	0	0	0	0	0	0	0	0	0	0	0	0	0	0	0	0
160	0	0	0	0	0	0	0	0	0	0	0	0	0	0	0	0	0	0	0	0	0	0	0	0	0	0	0	0	0	0	0	0	0	0	0	0	0	0	0	0	0	0	0	0	0	0	0	0	0
161	0	0	0	0	0	0	0	0	0	0	0	0	0	0	0	0	0	0	0	0	0	0	0	0	0	0	0	0	0	0	0	0	0	0	0	0	0	0	0	0	0	0	0	0	0	0	0	0	0
162	0	0	0	0	0	0	0	0	0	0	0	0	0	0	0	0	0	0	0	0	0	0	0	0	0	0	0	0	0	0	0	0	0	0	0	0	0	0	0	0	0	0	0	0	0	0	0	0	0
163	0	0	0	0	0	0	0	0	0	0	0	0	0	0	0	0	0	0	0	0	0	0	0	0	0	0	0	0	0	0	0	0	0	0	0	0	0	0	0	0	0	0	0	0	0	0	0	0	0
164	0	0	0	0	0	0	0	0	0	0	0	0	0	0	0	0	0	0	0	0	0	0	0	0	0	0	0	0	0	0	0	0	0	0	0	0	0	0	0	0	0	0	0	0	0	0	0	0	0
165	0	0	0	0	0	0	0	0	0	0	0	0	0	0	0	0	0	0	0	0	0	0	0	0	0	0	0	0	0	0	0	0	0	0	0	0	0	0	0	0	0	0	0	0	0	0	0	0	0
166	0	0	0	0	0	0	0	0	0	0	0	0	0	0	0	0	0	0	0	0	0	0	0	0	0	0	0	0	0	0	0	0	0	0	0	0	0	0	0	0	0	0	0	0	0	0	0	0	0
167	0	0	0	0	0	0	0	0	0	0	0	0	0	0	0	0	0	0	0	0	0	0	0	0	0	0	0	0	0	0	0	0	0	0	0	0	0	0	0	0	0	0	0	0	0	0	0	0	0
168	0	0	0	0	0	0	0	0	0	0	0	0	0	0	0	0	0	0	0	0	0	0	0	0	0	0	0	0	0	0	0	0	0	0	0	0	0	0	0	0	0	0	0	0	0	0	0	0	0
169	0	0	0	0	0	0	0	0	0	0	0	0	0	0	0	0	0	0	0	0	0	0	0	0	0	0	0	0	0	0	0	0	0	0	0	0	0	0	0	0	0	0	0	0	0	0	0	0	0
170	0	0	0	0	0	0	0	0	0	0	0	0	0	0	0	0	0	0	0	0	0	0	0	0	0	0	0	0	0	0	0	0	0	0	0	0	0	0	0	0	0	0	0	0	0	0	0	0	0
171	0	0	0	0	0	0	0	0	0	0	0	0	0	0	0	0	0	0	0	0	0	0	0	0	0	0	0	0	0	0	0	0	0	0	0	0	0	0	0	0	0	0	0	0	0	0	0	0	0
172	0	0	0	0	0	0	0	0	0	0	0	0	0	0	0	0	0	0	0	0	0	0	0	0	0	0	0	0	0	0	0	0	0	0	0	0	0	0	0	0	0	0	0	0	0	0	0	0	0
173	0	0	0	0	0	0	0	0	0	0	0	0	0	0	0	0	0	0	0	0	0	0	0	0	0	0	0	0	0	0	0	0	0	0	0	0	0	0	0	0	0	0	0	0	0	0	0	0	0
174	0	0	0	0	0	0	0	0	0	0	0	0	0	0	0	0	0	0	0	0	0	0	0	0	0	0	0	0	0	0	0	0	0	0	0	0	0	0	0	0	0	0	0	0	0	0	0	0	0
175	0	0	0	0	0	0	0	0	0	0	0	0	0	0	0	0	0	0	0	0	0	0	0	0	0	0	0	0	0	0	0	0	0	0	0	0	0	0	0	0	0	0	0	0	0	0	0	0	0
176	0	0	0	0	0	0	0	0	0	0	0	0	0	0	0	0	0	0	0	0	0	0	0	0	0	0	0	0	0	0	0	0	0	0	0	0	0	0	0	0	0	0	0	0	0	0	0	0	0
177	0	0	0	0	0	0	0	0	0	0	0	0	0	0	0	0	0	0	0	0	0	0	0	0	0	0	0	0	0	0	0	0	0	0	0	0	0	0	0	0	0	0	0	0	0	0	0	0	0
178	0	0	0	0	0	0	0	0	0	0	0	0	0	0	0	0	0	0	0	0	0	0	0	0	0	0	0	0	0	0	0	0	0	0	0	0	0	0	0	0	0	0	0	0	0	0	0	0	0
179	0	0	0	0	0	0	0	0	0	0	0	0	0	0	0	0	0	0	0	0	0	0	0	0	0	0	0	0	0	0	0	0	0	0	0	0	0	0	0	0	0	0	0	0	0	0	0	0	0
180	0	0	0	0	0	0	0	0	0	0	0	0	0	0	0	0	0	0	0	0	0	0	0	0	0	0	0	0	0	0	0	0	0	0	0	0	0	0	0	0	0	0	0	0	0	0	0	0	0
181	0	0	0	0	0	0	0	0	0	0	0	0	0	0	0	0	0	0	0	0	0	0	0	0	0	0	0	0	0	0	0	0	0	0	0	0	0	0	0	0	0	0	0	0	0	0	0	0	0
182	0	0	0	0	0	0	0	0	0	0	0	0	0	0	0	0	0	0	0	0	0	0	0	0	0	0	0	0	0	0	0	0	0	0	0	0	0	0	0	0	0	0	0	0	0	0	0	0	0
183	0	0	0	0	0	0	0	0	0	0	0	0	0	0	0	0	0	0	0	0	0	0	0	0	0	0	0	0	0	0	0	0	0	0	0	0	0	0	0	0	0	0	0	0	0	0	0	0	0
184	0	0	0	0	0	0	0	0	0	0	0	0	0	0	0	0	0	0	0	0	0	0	0	0	0	0	0	0	0	0	0	0	0	0	0	0	0	0	0	0	0	0	0	0	0	0	0	0	0
185	0	0	0	0	0	0	0	0	0	0	0	0	0	0	0	0	0	0	0	0	0	0	0	0	0	0	0	0	0	0	0	0	0	0	0	0	0	0	0	0	0	0	0	0	0	0	0	0	0
186	0	0	0	0	0	0	0	0	0	0	0	0	0	0	0	0	0	0	0	0	0	0	0	0	0	0	0	0	0	0	0	0	0	0	0	0	0	0	0	0	0	0	0	0	0	0	0	0	0
187	0	0	0	0	0	0	0	0	0	0	0	0	0	0	0	0	0	0	0	0	0	0	0	0	0	0	0	0	0	0	0	0	0	0	0	0	0	0	0	0	0	0	0	0	0	0	0	0	0
188	0	0	0	0	0	0	0	0	0	0	0	0	0	0	0	0	0	0	0	0	0	0	0	0	0	0	0	0	0	0	0	0	0	0	0	0	0	0	0	0	0	0	0	0	0	0	0	0	0
189	0	0	0	0	0	0	0	0	0	0	0	0	0	0	0	0	0	0	0	0	0	0	0	0	0	0	0	0	0	0	0	0	0	0	0	0	0	0	0	0	0	0	0	0	0	0	0	0	0
190	0	0	0	0	0	0	0	0	0	0	0	0	0	0	0	0	0	0	0	0	0	0	0	0	0	0	0	0	0	0	0	0	0	0	0	0	0	0	0	0	0	0	0	0	0	0	0	0	0
191	0	0	0	0	0	0	0	0	0	0	0	0	0	0	0	0	0	0	0	0	0	0	0	0	0	0	0	0	0	0	0	0	0	0	0	0	0	0	0	0	0	0	0	0	0	0	0	0	0
192	0	0	0	0	0	0	0	0	0	0	0	0	0	0	0	0	0	0	0	0	0	0	0	0	0	0	0	0	0	0	0	0	0	0	0	0	0	0	0	0	0	0	0	0	0	0	0	0	0
193	0	0	0	0	0	0	0	0	0	0	0	0	0	0	0	0	0	0	0	0	0	0	0	0	0	0	0	0	0	0	0	0	0	0	0	0	0	0	0	0	0	0	0	0	0	0	0	0	0
194	0	0	0	0	0	0	0	0	0	0	0	0	0	0	0	0	0	0	0	0	0	0	0	0	0	0	0	0	0	0	0	0	0	0	0	0	0	0	0	0	0	0	0	0	0	0	0	0	0
195	0	0	0	0	0	0	0	0	0	0	0	0	0	0	0	0	0	0	0	0	0	0	0	0	0	0	0	0	0	0	0	0	0	0	0	0	0	0	0	0	0	0	0	0	0	0	0	0	0
196	0	0	0	0	0	0	0	0	0	0	0	0	0	0	0	0	0	0	0	0	0	0	0	0	0	0	0	0	0	0	0	0	0	0	0	0	0	0	0	0	0	0	0	0	0	0	0	0	0
197	0	0	0	0	0	0	0	0	0	0	0	0	0	0	0	0	0	0	0	0	0	0	0	0	0	0	0	0	0	0	0	0	0	0	0	0	0	0	0	0	0	0	0	0	0	0	0	0	0
198	0	0	0	0	0	0	0	0	0	0	0	0	0	0	0	0	0	0	0	0	0	0	0	0	0	0	0	0	0	0	0	0	0	0	0	0	0	0	0	0	0	0	0	0	0	0	0	0	0
199	0	0	0	0	0	0	0	0	0	0	0	0	0	0	0	0	0	0	0	0	0	0	0	0	0	0	0	0	0	0	0	0	0	0	0	0	0	0	0	0	0	0	0	0	0	0	0	0	0
200	0	0	0	0	0	0	0	0	0	0	0	0	0	0	0	0	0	0	0	0	0	0	0	0	0	0	0	0	0	0	0	0	0	0	0	0	0	0	0	0	0	0	0	0	0	0	0	0	0
201	0	0	0	0	0	0	0	0	0	0	0	0	0	0	0	0	0	0	0	0	0	0	0	0	0	0	0	0	0	0	0	0	0	0	0	0	0	0	0	0	0	0	0	0	0	0	0	0	0
202	0	0	0	0	0	0	0	0	0	0	0	0	0	0	0	0	0	0	0	0	0	0	0	0	0	0	0	0	0	0	0	0	0	0	0	0	0	0	0	0	0	0	0	0	0	0	0	0	0
203	0	0	0	0	0	0	0	0	0	0	0	0	0	0	0	0	0	0	0	0	0	0	0	0	0	0	0	0	0	0	0	0	0	0	0	0	0	0	0	0	0	0	0	0	0	0	0	0	0
204	0	0	0	0	0	0	0	0	0	0	0	0	0	0	0	0	0	0	0	0	0	0	0	0	0	0	0	0	0	0	0	0	0	0	0	0	0	0	0	0	0	0	0	0	0	0	0	0	0
205	0	0	0	0	0	0	0	0	0	0	0	0	0	0	0	0	0	0	0	0	0	0	0	0	0	0	0	0	0	0	0	0	0	0	0	0	0	0	0	0	0	0	0	0	0	0	0	0	0
206	0	0	0	0	0	0	0	0	0	0	0	0	0	0	0	0	0	0	0	0	0	0	0	0	0	0	0	0	0	0	0	0	0	0	0	0	0	0	0	0	0	0	0	0	0	0	0	0	0
207	0	0	0	0	0	0	0	0	0	0	0	0	0	0	0	0	0	0	0	0	0	0	0	0	0	0	0	0	0	0	0	0	0	0	0	0	0	0	0	0	0	0	0	0	0	0	0	0	0
208	0	0	0	0	0	0	0	0	0	0	0	0	0	0	0	0	0	0	0	0	0	0	0	0	0	0	0	0	0	0	0	0	0	0	0	0	0	0	0	0	0	0	0	0	0	0	0	0	0
209	0	0	0	0	0	0	0	0	0	0	0	0	0	0	0	0	0	0	0	0	0	0	0	0	0	0	0	0	0	0	0	0	0	0	0	0	0	0	0	0	0	0	0	0	0	0	0	0	0
210	0	0	0	0	0	0	0	0	0	0	0	0	0	0	0	0	0	0	0	0	0	0	0	0	0	0	0	0	0	0	0	0	0	0	0	0	0	0	0	0	0	0	0	0	0	0	0	0	0
211	0	0	0	0	0	0	0	0	0	0	0	0	0	0	0	0	0	0	0	0	0	0	0	0	0	0	0	0	0	0	0	0	0	0	0	0	0	0	0	0	0	0	0	0	0	0	0	0	0
212	0	0	0	0	0	0	0	0	0	0	0	0	0	0	0	0	0	0	0	0	0	0	0	0	0	0	0	0	0	0	0	0	0	0	0	0	0	0	0	0	0	0	0	0	0	0	0	0	0
213	0	0	0	0	0	0	0	0	0	0	0	0	0	0	0	0	0	0	0	0	0	0	0	0	0	0	0	0	0	0	0	0	0	0	0	0	0	0	0	0	0	0	0	0	0	0	0	0	0
214	0	0	0	0	0	0	0	0	0	0	0	0	0	0	0	0	0	0	0	0	0	0	0	0	0	0	0	0	0	0	0	0	0	0	0	0	0	0	0	0	0	0	0	0	0	0	0	0	0
215	0	0	0	0	0	0	0	0	0	0	0	0	0	0	0	0	0	0	0	0	0	0	0	0	0	0	0	0	0	0	0	0	0	0	0	0	0	0	0	0	0	0	0	0	0	0	0	0	0
216	0	0	0	0	0	0	0	0	0	0	0	0	0	0	0	0	0	0	0	0	0	0	0	0	0	0	0	0	0	0	0	0	0	0	0	0	0	0	0	0	0	0	0	0	0	0	0	0	0
217	0	0	0	0	0	0	0	0	0	0	0	0	0	0	0	0	0	0	0	0	0	0	0	0	0	0	0	0	0	0	0	0	0	0	0	0	0	0	0	0	0	0	0	0	0	0	0	0	0
218	0	0	0	0	0	0	0	0	0	0	0	0	0	0	0	0	0	0	0	0	0	0	0	0	0	0	0	0	0	0	0	0	0	0	0	0	0	0	0	0	0	0	0	0	0	0	0	0	0
219	0	0	0	0	0	0	0	0	0	0	0	0	0	0	0	0	0	0	0	0	0	0	0	0	0	0	0	0	0	0	0	0	0	0	0	0	0	0	0	0	0	0	0	0	0	0	0	0	0
220	0	0	0	0	0	0	0	0	0	0	0	0	0	0	0	0	0	0	0	0	0	0	0	0	0	0	0	0	0	0	0	0	0	0	0	0	0	0	0	0	0	0	0	0	0	0	0	0	0
221	0	0	0	0	0	0	0	0	0	0	0	0	0	0	0	0	0	0	0	0	0	0	0	0	0	0	0	0	0	0	0	0	0	0	0	0	0	0	0	0	0	0	0	0	0	0	0	0	0
222	0	0	0	0	0	0	0	0	0	0	0	0	0	0	0	0	0	0	0	0	0	0	0	0	0	0	0	0	0	0	0	0	0	0	0	0	0	0	0	0	0	0	0	0	0	0	0	0	0
223	0	0	0	0	0	0	0	0	0	0	0	0	0	0	0	0	0	0	0	0	0	0	0	0	0	0	0	0	0	0	0	0	0	0	0	0	0	0	0	0	0	0	0	0	0	0	0	0	0
224	0	0	0	0	0	0	0	0	0	0	0	0	0	0	0	0	0	0	0	0	0	0	0	0	0	0	0	0	0	0	0	0	0	0	0	0	0	0	0	0	0	0	0	0	0	0	0	0	0
225	0	0	0	0	0	0	0	0	0	0	0	0	0	0	0	0	0	0	0	0	0	0	0	0	0	0	0	0	0	0	0	0	0	0	0	0	0	0	0	0	0	0	0	0	0	0	0	0	0
226	0	0	0	0	0	0	0	0	0	0	0	0	0	0	0	0	0	0	0	0	0	0	0	0	0	0	0	0	0	0	0	0	0	0	0	0	0	0	0	0	0	0	0	0	0	0	0	0	0
227	0	0	0	0	0	0	0	0	0	0	0	0	0	0	0	0	0	0	0	0	0	0	0	0	0	0	0	0	0	0	0	0	0	0	0	0	0	0	0	0	0	0	0	0	0	0	0	0	0
228	0	0	0	0	0	0	0	0	0	0	0	0	0	0	0	0	0	0	0	0	0	0	0	0	0	0	0	0	0	0	0	0	0	0	0	0	0	0	0	0	0	0	0	0	0	0	0	0	0
229	0	0	0	0	0	0	0	0	0	0	0	0	0	0	0	0	0	0	0	0	0	0	0	0	0	0	0	0	0	0	0	0	0	0	0	0	0	0	0	0	0	0	0	0	0	0	0	0	0
230	0	0	0	0	0	0	0	0	0	0	0	0	0	0	0	0	0	0	0	0	0	0	0	0	0	0	0	0	0	0	0	0	0	0	0	0	0	0	0	0	0	0	0	0	0	0	0	0	0
231	0	0	0	0	0	0	0	0	0	0	0	0	0	0	0	0	0	0	0	0	0	0	0	0	0	0	0	0	0	0	0	0	0	0	0	0	0	0	0	0	0	0	0	0	0	0	0	0	0
232	0	0	0	0	0	0	0	0	0	0	0	0	0	0	0	0	0	0	0	0	0	0	0	0	0	0	0	0	0	0	0	0	0	0	0	0	0	0	0	0	0	0	0	0	0	0	0	0	0
233	0	0	0	0	0	0	0	0	0	0	0	0	0	0	0	0	0	0	0	0	0	0	0	0	0	0	0	0	0	0	0	0	0	0	0	0	0	0	0	0	0	0	0	0	0	0	0	0	0
234	0	0	0	0	0	0	0	0	0	0	0	0	0	0	0	0	0	0	0	0	0	0	0	0	0	0	0	0	0	0	0	0	0	0	0	0	0	0	0	0	0	0	0	0	0	0	0	0	0
235	0	0	0	0	0	0	0	0	0	0	0	0	0	0	0	0	0	0	0	0	0	0	0	0	0	0	0	0	0	0	0	0	0	0	0	0	0	0	0	0	0	0	0	0	0	0	0	0	0
236	0	0	0	0	0	0	0	0	0	0	0	0	0	0	0	0	0	0	0	0	0	0	0	0	0	0	0	0	0	0	0	0	0	0	0	0	0	0	0	0	0	0	0	0	0	0	0	0	0
237	0	0	0	0	0	0	0	0	0	0	0	0	0	0	0	0	0	0	0	0	0	0	0	0	0	0	0	0	0	0	0	0	0	0	0	0	0	0	0	0	0	0	0	0	0	0	0	0	0
238	0	0	0	0	0	0	0	0	0	0	0	0	0	0	0	0	0	0	0	0	0	0	0	0	0	0	0	0	0	0	0	0	0	0	0	0	0	0	0	0	0	0	0	0	0	0	0	0	0
239	0	0	0	0	0	0	0	0	0	0	0	0	0	0	0	0	0	0	0	0	0	0	0	0	0	0	0	0	0	0	0	0	0	0	0	0	0	0	0	0	0	0	0	0	0	0	0	0	0
240	0	0	0	0	0	0	0	0	0	0	0	0	0	0	0	0	0	0	0	0	0	0	0	0	0	0	0	0	0	0	0	0	0	0	0	0	0	0	0	0	0	0	0	0	0	0	0	0	0
241	0	0	0	0	0	0	0	0	0	0	0	0	0	0	0	0	0	0	0	0	0	0	0	0	0	0	0	0	0	0	0	0	0	0	0	0	0	0	0	0	0	0	0	0	0	0	0	0	0
242	0	0	0	0	0	0	0	0	0	0	0	0	0	0	0	0	0	0	0	0	0	0	0	0	0	0	0	0	0	0	0	0	0	0	0	0	0	0	0	0	0	0	0	0	0	0	0	0	0
243	0	0	0	0	0	0	0	0	0	0	0	0	0	0	0	0	0	0	0	0	0	0	0	0	0	0	0	0	0	0	0	0	0	0	0	0	0	0	0	0	0	0	0	0	0	0	0	0	0
244	0	0	0	0	0	0	0	0	0	0	0	0	0	0	0	0	0	0	0	0	0	0	0	0	0	0	0	0	0	0	0	0	0	0	0	0	0	0	0	0	0	0	0	0	0	0	0	0	0
245	0	0	0	0	0	0	0	0	0	0	0	0	0	0	0	0	0	0	0	0	0	0	0	0	0	0	0	0	0	0	0	0	0	0	0	0	0	0	0	0	0	0	0	0	0	0	0	0	0
246	0	0	0	0	0	0	0	0	0	0	0	0	0	0	0	0	0	0	0	0	0	0	0	0	0	0	0	0	0	0	0	0	0	0	0	0	0	0	0	0	0	0	0	0	0	0	0	0	0
247	0	0	0	0	0	0	0	0	0	0	0	0	0	0	0	0	0	0	0	0	0	0	0	0	0	0	0	0	0	0	0	0	0	0	0	0	0	0	0	0	0	0	0	0	0	0	0	0	0
248	0	0	0	0	0	0	0	0	0	0	0	0	0	0	0	0	0	0	0	0	0	0	0	0	0	0	0	0	0	0	0	0	0	0	0	0	0	0	0	0	0	0	0	0	0	0	0	0	0
249	0	0	0	0	0	0	0	0	0	0	0	0	0	0	0	0	0	0	0	0	0	0	0	0	0	0	0	0	0	0	0	0	0	0	0	0	0	0	0	0	0	0	0	0	0	0	0	0	0
250	0	0	0	0	0	0	0	0	0	0	0	0	0	0	0	0	0	0	0	0	0	0	0	0	0	0	0	0	0	0	0	0	0	0	0	0	0	0	0	0	0	0	0	0	0	0	0	0	0
251	0	0	0	0	0	0	0	0	0	0	0	0	0	0	0	0	0	0	0	0	0	0	0	0	0	0	0	0	0	0	0	0	0	0	0	0	0	0	0	0	0	0	0	0	0	0	0	0	0
252	0	0	0	0	0	0	0	0	0	0	0	0	0	0	0	0	0	0	0	0	0	0	0	0	0	0	0	0	0	0	0	0	0	0	0	0	0	0	0	0	0	0	0	0	0	0	0	0	0
253	0	0	0	0	0	0	0	0	0	0	0	0	0	0	0	0	0	0	0	0	0	0	0	0	0	0	0	0	0	0	0	0	0	0	0	0	0	0	0	0	0	0	0	0	0	0	0	0	0
254	0	0	0	0	0	0	0	0	0	0	0	0	0	0	0	0	0	0	0	0	0	0	0	0	0	0	0	0	0	0	0	0	0	0	0	0	0	0	0	0	0	0	0	0	0	0	0	0	0
255	0	0	0	0	0	0	0	0	0	0	0	0	0	0	0	0	0	0	0	0	0	0	0	0	0	0	0	0	0	0	0	0	0	0	0	0	0	0	0	0	0	0	0	0	0	0	0	0	0
256	0	0	0	0	0	0	0	0	0	0	0	0	0	0	0	0	0	0	0	0	0	0	0	0	0	0	0	0	0	0	0	0	0	0	0	0	0	0	0	0	0	0	0	0	0	0	0	0	0
257	0	0	0	0	0	0	0	0	0	0	0	0	0	0	0	0	0	0	0	0	0	0	0	0	0	0	0	0	0	0	0	0	0	0	0	0	0	0	0	0	0	0	0	0	0	0	0	0	0
258	0	0	0	0	0	0	0	0	0	0	0	0	0	0	0	0	0	0	0	0	0	0	0	0	0	0	0	0	0	0	0	0	0	0	0	0	0	0	0	0	0	0	0	0	0	0	0	0	0
259	0	0	0	0	0	0	0	0	0	0	0	0	0	0	0	0	0	0	0	0	0	0	0	0	0	0	0	0	0	0	0	0	0	0	0	0	0	0	0	0	0	0	0	0	0	0	0	0	0
260	0	0	0	0	0	0	0	0	0	0	0	0	0	0	0	0	0	0	0	0	0	0	0	0	0	0	0	0	0	0	0	0	0	0	0	0	0	0	0	0	0	0	0	0	0	0	0	0	0
261	0	0	0	0	0	0	0	0	0	0	0	0	0	0	0	0	0	0	0	0	0	0	0	0	0	0	0	0	0	0	0	0	0	0	0	0	0	0	0	0	0	0	0	0	0	0	0	0	0
262	0	0	0	0	0	0	0	0	0	0	0	0	0	0	0	0	0	0	0	0	0	0	0	0	0	0	0	0	0	0	0	0	0	0	0	0	0	0	0	0	0	0	0	0	0	0	0	0	0
263	0	0	0	0	0	0	0	0	0	0	0	0	0	0	0	0	0	0	0	0	0	0	0	0	0	0	0	0	0	0	0	0	0	0	0	0	0	0	0	0	0	0	0	0	0	0	0	0	0
264	0	0	0	0	0	0	0	0	0	0	0	0	0	0	0	0	0	0	0	0	0	0	0	0	0	0	0	0	0	0	0	0	0	0	0	0	0	0	0	0	0	0	0	0	0	0	0	0	0
265	0	0	0	0	0	0	0	0	0	0	0	0	0	0	0	0	0	0	0	0	0	0	0	0	0	0	0	0	0	0	0	0	0	0	0	0	0	0	0	0	0	0	0	0	0	0	0	0	0
266	0	0	0	0	0	0	0	0	0	0	0	0	0	0	0	0	0	0	0	0	0	0	0	0	0	0	0	0	0	0	0	0	0	0	0	0	0	0	0	0	0	0	0	0	0	0	0	0	0
267	0	0	0	0	0	0	0	0	0	0	0	0	0	0	0	0	0	0	0	0	0	0	0	0	0	0	0	0	0	0	0	0	0	0	0	0	0	0	0	0	0	0	0	0	0	0	0	0	0
268	0	0	0	0	0	0	0	0	0	0	0	0	0	0	0	0	0	0	0	0	0	0	0	0	0	0	0	0	0	0	0	0	0	0	0	0	0	0	0	0	0	0	0	0	0	0	0	0	0
269	0	0	0	0	0	0	0	0	0	0	0	0	0	0	0	0	0	0	0	0	0	0	0	0	0	0	0	0	0	0	0	0	0	0	0	0	0	0	0	0	0	0	0	0	0	0	0	0	0
270	0	0	0	0	0	0	0	0	0	0	0	0	0	0	0	0	0	0	0	0	0	0	0	0	0	0	0	0	0	0	0	0	0	0	0	0	0	0	0	0	0	0	0	0	0	0	0	0	0
271	0	0	0	0	0	0	0	0	0	0	0	0	0	0	0	0	0	0	0	0	0	0	0	0	0	0	0	0	0	0	0	0	0	0	0	0	0	0	0	0	0	0	0	0	0	0	0	0	0
272	0	0	0	0	0	0	0	0	0	0	0	0	0	0	0	0	0	0	0	0	0	0	0	0	0	0	0	0	0	0	0	0	0	0	0	0	0	0	0	0	0	0	0	0	0	0	0	0	0
273	0	0	0	0	0	0	0	0	0	0	0	0	0	0	0	0	0	0	0	0	0	0	0	0	0	0	0	0	0	0	0	0	0	0	0	0	0	0	0	0	0	0	0	0	0	0	0	0	0
274	0	0	0	0	0	0	0	0	0	0	0	0	0	0	0	0	0	0	0	0	0	0	0	0	0	0	0	0	0	0	0	0	0	0	0	0	0	0	0	0	0	0	0	0	0	0	0	0	0
275	0	0	0	0	0	0	0	0	0	0	0	0	0	0	0	0	0	0	0	0	0	0	0	0	0	0	0	0	0	0	0	0	0	0	0	0	0	0	0	0	0	0	0	0	0	0	0	0	0
276	0	0	0	0	0	0	0	0	0	0	0	0	0	0	0	0	0	0	0	0	0	0	0	0	0	0	0	0	0	0	0	0	0	0	0	0	0	0	0	0	0	0	0	0	0	0	0	0	0
277	0	0	0	0	0	0	0	0	0	0	0	0	0	0	0	0	0	0	0	0	0	0	0	0	0	0	0	0	0	0	0	0	0	0	0	0	0	0	0	0	0	0	0	0	0	0	0	0	0
278	0	0	0	0	0	0	0	0	0	0	0	0	0	0	0	0	0	0	0	0	0	0	0	0	0	0	0	0	0	0	0	0	0	0	0	0	0	0	0	0	0	0	0	0	0	0	0	0	0
279	0	0	0	0	0	0	0	0	0	0	0	0	0	0	0	0	0	0	0	0	0	0	0	0	0	0	0	0	0	0	0	0	0	0	0	0	0	0	0	0	0	0	0	0	0	0	0	0	0
280	0	0	0	0	0	0	0	0	0	0	0	0	0	0	0	0	0	0	0	0	0	0	0	0	0	0	0	0	0	0	0	0	0	0	0	0	0	0	0	0	0	0	0	0	0	0	0	0	0
281	0	0	0	0	0	0	0	0	0	0	0	0	0	0	0	0	0	0	0	0	0	0	0	0	0	0	0	0	0	0	0	0	0	0	0	0	0	0	0	0	0	0	0	0	0	0	0	0	0
282	0	0	0	0	0	0	0	0	0	0	0	0	0	0	0	0	0	0	0	0	0	0	0	0	0	0	0	0	0	0	0	0	0	0	0	0	0	0	0	0	0	0	0	0	0	0	0	0	0
283	0	0	0	0	0	0	0	0	0	0	0	0	0	0	0	0	0	0	0	0	0	0	0	0	0	0	0	0	0	0	0	0	0	0	0	0	0	0	0	0	0	0	0	0	0	0	0	0	0
284	0	0	0	0	0	0	0	0	0	0	0	0	0	0	0	0	0	0	0	0	0	0	0	0	0	0	0	0	0	0	0	0	0	0	0	0	0	0	0	0	0	0	0	0	0	0	0	0	0
285	0	0	0	0	0	0	0	0	0	0	0	0	0	0	0	0	0	0	0	0	0	0	0	0	0	0	0	0	0	0	0	0	0	0	0	0	0	0	0	0	0	0	0	0	0	0	0	0	0
286	0	0	0	0	0	0	0	0	0	0	0	0	0	0	0	0	0	0	0	0	0	0	0	0	0	0	0	0	0	0	0	0	0	0	0	0	0	0	0	0	0	0	0	0	0	0	0	0	0
287	0	0	0	0	0	0	0	0	0	0	0	0	0	0	0	0	0	0	0	0	0	0	0	0	0	0	0	0	0	0	0	0	0	0	0	0	0	0	0	0	0	0	0	0	0	0	0	0	0
288	0	0	0	0	0	0	0	0	0	0	0	0	0	0	0	0	0	0	0	0	0	0	0	0	0	0	0	0	0	0	0	0	0	0	0	0	0	0	0	0	0	0	0	0	0	0	0	0	0
289	0	0	0	0	0	0	0	0	0	0	0	0	0	0	0	0	0	0	0	0	0	0	0	0	0	0	0	0	0	0	0	0	0	0	0	0	0	0	0	0	0	0	0	0	0	0	0	0	0
290	0	0	0	0	0	0	0	0	0	0	0	0	0	0	0	0	0	0	0	0	0	0	0	0	0	0	0	0	0	0	0	0	0	0	0	0	0	0	0	0	0	0	0	0	0	0	0	0	0
291	0	0	0	0	0	0	0	0	0	0	0	0	0	0	0	0	0	0	0	0	0	0	0	0	0	0	0	0	0	0	0	0	0	0	0	0	0	0	0	0	0	0	0	0	0	0	0	0	0
292	0	0	0	0	0	0	0	0	0	0	0	0	0	0	0	0	0	0	0	0	0	0	0	0	0	0	0	0	0	0	0	0	0	0	0	0	0	0	0	0	0	0	0	0	0	0	0	0	0
293	0	0	0	0	0	0	0	0	0	0	0	0	0	0	0	0	0	0	0	0	0	0	0	0	0	0	0	0	0	0	0	0	0	0	0	0	0	0	0	0	0	0	0	0	0	0	0	0	0
294	0	0	0	0	0	0	0	0	0	0	0	0	0	0	0	0	0	0	0	0	0	0	0	0	0	0	0	0	0	0	0	0	0	0	0	0	0	0	0	0	0	0	0	0	0	0	0	0	0
295	0	0	0	0	0	0	0	0	0	0	0	0	0	0	0	0	0	0	0	0	0	0	0	0	0	0	0	0	0	0	0	0	0	0	0	0	0	0	0	0	0	0	0	0	0	0	0	0	0
296	0	0	0	0	0	0	0	0	0	0	0	0	0	0	0	0	0	0	0	0	0	0	0	0	0	0	0	0	0	0	0	0	0	0	0	0	0	0	0	0	0	0	0	0	0	0	0	0	0
297	0	0	0	0	0	0	0	0	0	0	0	0	0	0	0	0	0	0	0	0	0	0	0	0	0	0	0	0	0	0	0	0	0	0	0	0	0	0	0	0	0	0	0	0	0	0	0	0	0
298	0	0	0	0	0	0	0	0	0	0	0	0	0	0	0	0	0	0	0	0	0	0	0	0	0	0	0	0	0	0	0	0	0	0	0	0	0	0	0	0	0	0	0	0	0	0	0	0	0
299	0	0	0	0	0	0	0	0	0	0	0	0	0	0	0	0	0	0	0	0	0	0	0	0	0	0	0	0	0	0	0	0	0	0	0	0	0	0	0	0	0	0	0	0	0	0	0	0	0
300	0	0	0	0	0	0	0	0	0	0	0	0	0	0	0	0	0	0	0	0	0	0	0	0	0	0	0	0	0	0	0	0	0	0	0	0	0	0	0	0	0	0	0	0	0	0	0	0	0
301	0	0	0	0	0	0	0	0	0	0	0	0	0	0	0	0	0	0	0	0	0	0	0	0	0	0	0	0	0	0	0	0	0	0	0	0	0	0	0	0	0	0	0	0	0	0	0	0	0
302	0	0	0	0	0	0	0	0	0	0	0	0	0	0	0	0	0	0	0	0	0	0	0	0	0	0	0	0	0	0	0	0	0	0	0	0	0	0	0	0	0	0	0	0	0	0	0	0	0
303	0	0	0	0	0	0	0	0	0	0	0	0	0	0	0	0	0	0	0	0	0	0	0	0	0	0	0	0	0	0	0	0	0	0	0	0	0	0	0	0	0	0	0	0	0	0	0	0	0
304	0	0	0	0	0	0	0	0	0	0	0	0	0	0	0	0	0	0	0	0	0	0	0	0	0	0	0	0	0	0	0	0	0	0	0	0	0	0	0	0	0	0	0	0	0	0	0	0	0
305	0	0	0	0	0	0	0	0	0	0	0	0	0	0	0	0	0	0	0	0	0	0	0	0	0	0	0	0	0	0	0	0	0	0	0	0	0	0	0	0	0	0	0	0	0	0	0	0	0
306	0	0	0	0	0	0	0	0	0	0	0	0	0	0	0	0	0	0	0	0	0	0	0	0	0	0	0	0	0	0	0	0	0	0	0	0	0	0	0	0	0	0	0	0	0	0	0	0	0
307	0	0	0	0	0	0	0	0	0	0	0	0	0	0	0	0	0	0	0	0	0	0	0	0	0	0	0	0	0	0	0	0	0	0	0	0	0	0	0	0	0	0	0	0	0	0	0	0	0
308	0	0	0	0	0	0	0	0	0	0	0	0	0	0	0	0	0	0	0	0	0	0	0	0	0	0	0	0	0	0	0	0	0	0	0	0	0	0	0	0	0	0	0	0	0	0	0	0	0
309	0	0	0	0	0	0	0	0	0	0	0	0	0	0	0	0	0	0	0	0	0	0	0	0	0	0	0	0	0	0	0	0	0	0	0	0	0	0	0	0	0	0	0	0	0	0	0	0	0
310	0	0	0	0	0	0	0	0	0	0	0	0	0	0	0	0	0	0	0	0	0	0	0	0	0	0	0	0	0	0	0	0	0	0	0	0	0	0	0	0	0	0	0	0	0	0	0	0	0
311	0	0	0	0	0	0	0	0	0	0	0	0	0	0	0	0	0	0	0	0	0	0	0	0	0	0	0	0	0	0	0	0	0	0	0	0	0	0	0	0	0	0	0	0	0	0	0	0	0
312	0	0	0	0	0	0	0	0	0	0	0	0	0	0	0	0	0	0	0	0	0	0	0	0	0	0	0	0	0	0	0	0	0	0	0	0	0	0	0	0	0	0	0	0	0	0	0	0	0
313	0	0	0	0	0	0	0	0	0	0	0	0	0	0	0	0	0	0	0	0	0	0	0	0	0	0	0	0	0	0	0	0	0	0	0	0	0	0	0	0	0	0	0	0	0	0	0	0	0
314	0	0	0	0	0	0	0	0	0	0	0	0	0	0	0	0	0	0	0	0	0	0	0	0	0	0	0	0	0	0	0	0	0	0	0	0	0	0	0	0	0	0	0	0	0	0	0	0	0
315	0	0	0	0	0	0	0	0	0	0	0	0	0	0	0	0	0	0	0	0	0	0	0	0	0	0	0	0	0	0	0	0	0	0	0	0	0	0	0	0	0	0	0	0	0	0	0	0	0
316	0	0	0	0	0	0	0	0	0	0	0	0	0	0	0	0	0	0	0	0	0	0	0	0	0	0	0	0	0	0	0	0	0	0	0	0	0	0	0	0	0	0	0	0	0	0	0	0	0
317	0	0	0	0	0	0	0	0	0	0	0	0	0	0	0	0	0	0	0	0	0	0	0	0	0	0	0	0	0	0	0	0	0	0	0	0	0	0	0	0	0	0	0	0	0	0	0	0	0
318	0	0	0	0	0	0	0	0	0	0	0	0	0	0	0	0	0	0	0	0	0	0	0	0	0	0	0	0	0	0	0	0	0	0	0	0	0	0	0	0	0	0	0	0	0	0	0	0	0
319	0	0	0	0	0	0	0	0	0	0	0	0	0	0	0	0	0	0	0	0	0	0	0	0	0	0	0	0	0	0	0	0	0	0	0	0	0	0	0	0	0	0	0	0	0	0	0	0	0
320	0	0	0	0	0	0	0	0	0	0	0	0	0	0	0	0	0	0	0	0	0	0	0	0	0	0	0	0	0	0	0	0	0	0	0	0	0	0	0	0	0	0	0	0	0	0	0	0	0
321	0	0	0	0	0	0	0	0	0	0	0	0	0	0	0	0	0	0	0	0	0	0	0	0	0	0	0	0	0	0	0	0	0	0	0	0	0	0	0	0	0	0	0	0	0	0	0	0	0
322	0	0	0	0	0	0	0	0	0	0	0	0	0	0	0	0	0	0	0	0	0	0	0	0	0	0	0	0	0	0	0	0	0	0	0	0	0	0	0	0	0	0	0	0	0	0	0	0	0
323	0	0	0	0	0	0	0	0	0	0	0	0	0	0	0	0	0	0	0	0	0	0	0	0	0	0	0	0	0	0	0	0	0	0	0	0	0	0	0	0	0	0	0	0	0	0	0	0	0
324	0	0	0	0	0	0	0	0	0	0	0	0	0	0	0	0	0	0	0	0	0	0	0	0	0	0	0	0	0	0	0	0	0	0	0	0	0	0	0	0	0	0	0	0	0	0	0	0	0
325	0	0	0	0	0	0	0	0	0	0	0	0	0	0	0	0	0	0	0	0	0	0	0	0	0	0	0	0	0	0	0	0	0	0	0	0	0	0	0	0	0	0	0	0	0	0	0	0	0
326	0	0	0	0	0	0	0	0	0	0	0	0	0	0	0	0	0	0	0	0	0	0	0	0	0	0	0	0	0	0	0	0	0	0	0	0	0	0	0	0	0	0	0	0	0	0	0	0	0
327	0	0	0	0	0	0	0	0	0	0	0	0	0	0	0	0	0	0	0	0	0	0	0	0	0	0	0	0	0	0	0	0	0	0	0	0	0	0	0	0	0	0	0	0	0	0	0	0	0
328	0	0	0	0	0	0	0	0	0	0	0	0	0	0	0	0	0	0	0	0	0	0	0	0	0	0	0	0	0	0	0	0	0	0	0	0	0	0	0	0	0	0	0	0	0	0	0	0	0
329	0	0	0	0	0	0	0	0	0	0	0	0	0	0	0	0	0	0	0	0	0	0	0	0	0	0	0	0	0	0	0	0	0	0	0	0	0	0	0	0	0	0	0	0	0	0	0	0	0
330	0	0	0	0	0	0	0	0	0	0	0	0	0	0	0	0	0	0	0	0	0	0	0	0	0	0	0	0	0	0	0	0	0	0	0	0	0	0	0	0	0	0	0	0	0	0	0	0	0
331	0	0	0	0	0	0	0	0	0	0	0	0	0	0	0	0	0	0	0	0	0	0	0	0	0	0	0	0	0	0	0	0	0	0	0	0	0	0	0	0	0	0	0	0	0	0	0	0	0
332	0	0	0	0	0	0	0	0	0	0	0	0	0	0	0	0	0	0	0	0	0	0	0	0	0	0	0	0	0	0	0	0	0	0	0	0	0	0	0	0	0	0	0	0	0	0	0	0	0
333	0	0	0	0	0	0	0	0	0	0	0	0	0	0	0	0	0	0	0	0	0	0	0	0	0	0	0	0	0	0	0	0	0	0	0	0	0	0	0	0	0	0	0	0	0	0	0	0	0
334	0	0	0	0	0	0	0	0	0	0	0	0	0	0	0	0	0	0	0	0	0	0	0	0	0	0	0	0	0	0	0	0	0	0	0	0	0	0	0	0	0	0	0	0	0	0	0	0	0
335	0	0	0	0	0	0	0	0	0	0	0	0	0	0	0	0	0	0	0	0	0	0	0	0	0	0	0	0	0	0	0	0	0	0	0	0	0	0	0	0	0	0	0	0	0	0	0	0	0
336	0	0	0	0	0	0	0	0	0	0	0	0	0	0	0	0	0	0	0	0	0	0	0	0	0	0	0	0	0	0	0	0	0	0	0	0	0	0	0	0	0	0	0	0	0	0	0	0	0
337	0	0	0	0	0	0	0	0	0	0	0	0	0	0	0	0	0	0	0	0	0	0	0	0	0	0	0	0	0	0	0	0	0	0	0	0	0	0	0	0	0	0	0	0	0	0	0	0	0
338	0	0	0	0	0	0	0	0	0	0	0	0	0	0	0	0	0	0	0	0	0	0	0	0	0	0	0	0	0	0	0	0	0	0	0	0	0	0	0	0	0	0	0	0	0	0	0	0	0
339	0	0	0	0	0	0	0	0	0	0	0	0	0	0	0	0	0	0	0	0	0	0	0	0	0	0	0	0	0	0	0	0	0	0	0	0	0	0	0	0	0	0	0	0	0	0	0	0	0
340	0	0	0	0	0	0	0	0	0	0	0	0	0	0	0	0	0	0	0	0	0	0	0	0	0	0	0	0	0	0	0	0	0	0	0	0	0	0	0	0	0	0	0	0	0	0	0	0	0
341	0	0	0	0	0	0	0	0	0	0	0	0	0	0	0	0	0	0	0	0	0	0	0	0	0	0	0	0	0	0	0	0	0	0	0	0	0	0	0	0	0	0	0	0	0	0	0	0	0
342	0	0	0	0	0	0	0	0	0	0	0	0	0	0	0	0	0	0	0	0	0	0	0	0	0	0	0	0	0	0	0	0	0	0	0	0	0	0	0	0	0	0	0	0	0	0	0	0	0
343	0	0	0	0	0	0	0	0	0	0	0	0	0	0	0	0	0	0	0	0	0	0	0	0	0	0	0	0	0	0	0	0	0	0	0	0	0	0	0	0	0	0	0	0	0	0	0	0	0
344	0	0	0	0	0	0	0	0	0	0	0	0	0	0	0	0	0	0	0	0	0	0	0	0	0	0	0	0	0	0	0	0	0	0	0	0	0	0	0	0	0	0	0	0	0	0	0	0	0
345	0	0	0	0	0	0	0	0	0	0	0	0	0	0	0	0	0	0	0	0	0	0	0	0	0	0	0	0	0	0	0	0	0	0	0	0	0	0	0	0	0	0	0	0	0	0	0	0	0
346	0	0	0	0	0	0	0	0	0	0	0	0	0	0	0	0	0	0	0	0	0	0	0	0	0	0	0	0	0	0	0	0	0	0	0	0	0	0	0	0	0	0	0	0	0	0	0	0	0
347	0	0	0	0	0	0	0	0	0	0	0	0	0	0	0	0	0	0	0	0	0	0	0	0	0	0	0	0	0	0	0	0	0	0	0	0	0	0	0	0	0	0	0	0	0	0	0	0	0
348	0	0	0	0	0	0	0	0	0	0	0	0	0	0	0	0	0	0	0	0	0	0	0	0	0	0	0	0	0	0	0	0	0	0	0	0	0	0	0	0	0	0	0	0	0	0	0	0	0
349	0	0	0	0	0	0	0	0	0	0	0	0	0	0	0	0	0	0	0	0	0	0	0	0	0	0	0	0	0	0	0	0	0	0	0	0	0	0	0	0	0	0	0	0	0	0	0	0	0
350	0	0	0	0	0	0	0	0	0	0	0	0	0	0	0	0	0	0	0	0	0	0	0	0	0	0	0	0	0	0	0	0	0	0	0	0	0	0	0	0	0	0	0	0	0	0	0	0	0
351	0	0	0	0	0	0	0	0	0	0	0	0	0	0	0	0	0	0	0	0	0	0	0	0	0	0	0	0	0	0	0	0	0	0	0	0	0	0	0	0	0	0	0	0	0	0	0	0	0
352	0	0	0	0	0	0	0	0	0	0	0	0	0	0	0	0	0	0	0	0	0	0	0	0	0	0	0	0	0	0	0	0	0	0	0	0	0	0	0	0	0	0	0	0	0	0	0	0	0
353	0	0	0	0	0	0	0	0	0	0	0	0	0	0	0	0	0	0	0	0	0	0	0	0	0	0	0	0	0	0	0	0	0	0	0	0	0	0	0	0	0	0	0	0	0	0	0	0	0
354	0	0	0	0	0	0	0	0	0	0	0	0	0	0	0	0	0	0	0	0	0	0	0	0	0	0	0	0	0	0	0	0	0	0	0	0	0	0	0	0	0	0	0	0	0	0	0	0	0
355	0	0	0	0	0	0	0	0	0	0	0	0	0	0	0	0	0	0	0	0	0	0	0	0	0	0	0	0	0	0	0	0	0	0	0	0	0	0	0	0	0	0	0	0	0	0	0	0	0
356	0	0	0	0	0	0	0	0	0	0	0	0	0	0	0	0	0	0	0	0	0	0	0	0	0	0	0	0	0	0	0	0	0	0	0	0	0	0	0	0	0	0	0	0	0	0	0	0	0
357	0	0	0	0	0	0	0	0	0	0	0	0	0	0	0	0	0	0	0	0	0	0	0	0	0	0	0	0	0	0	0	0	0	0	0	0	0	0	0	0	0	0	0	0	0	0	0	0	0
358	0	0	0	0	0	0	0	0	0	0	0	0	0	0	0	0	0	0	0	0	0	0	0	0	0	0	0	0	0	0	0	0	0	0	0	0	0	0	0	0	0	0	0	0	0	0	0	0	0
359	0	0	0	0	0	0	0	0	0	0	0	0	0	0	0	0	0	0	0	0	0	0	0	0	0	0	0	0	0	0	0	0	0	0	0	0	0	0	0	0	0	0	0	0	0	0	0	0	0
360	0	0	0	0	0	0	0	0	0	0	0	0	0	0	0	0	0	0	0	0	0	0	0	0	0	0	0	0	0	0	0	0	0	0	0	0	0	0	0	0	0	0	0	0	0	0	0	0	0
361	0	0	0	0	0	0	0	0	0	0	0	0	0	0	0	0	0	0	0	0	0	0	0	0	0	0	0	0	0	0	0	0	0	0	0	0	0	0	0	0	0	0	0	0	0	0	0	0	0
362	0	0	0	0	0	0	0	0	0	0	0	0	0	0	0	0	0	0	0	0	0	0	0	0	0	0	0	0	0	0	0	0	0	0	0	0	0	0	0	0	0	0	0	0	0	0	0	0	0
363	0	0	0	0	0	0	0	0	0	0	0	0	0	0	0	0	0	0	0	0	0	0	0	0	0	0	0	0	0	0	0	0	0	0	0	0	0	0	0	0	0	0	0	0	0	0	0	0	0
364	0	0	0	0	0	0	0	0	0	0	0	0	0	0	0	0	0	0	0	0	0	0	0	0	0	0	0	0	0	0	0	0	0	0	0	0	0	0	0	0	0	0	0	0	0	0	0	0	0
365	0	0	0	0	0	0	0	0	0	0	0	0	0	0	0	0	0	0	0	0	0	0	0	0	0	0	0	0	0	0	0	0	0	0	0	0	0	0	0	0	0	0	0	0	0	0	0	0	0
366	0	0	0	0	0	0	0	0	0	0	0	0	0	0	0	0	0	0	0	0	0	0	0	0	0	0	0	0	0	0	0	0	0	0	0	0	0	0	0	0	0	0	0	0	0	0	0	0	0
367	0	0	0	0	0	0	0	0	0	0	0	0	0	0	0	0	0	0	0	0	0	0	0	0	0	0	0	0	0	0	0	0	0	0	0	0	0	0	0	0	0	0	0	0	0	0	0	0	0
368	0	0	0	0	0	0	0	0	0	0	0	0	0	0	0	0	0	0	0	0	0	0	0	0	0	0	0	0	0	0	0	0	0	0	0	0	0	0	0	0	0	0	0	0	0	0	0	0	0
369	0	0	0	0	0	0	0	0	0	0	0	0	0	0	0	0	0	0	0	0	0	0	0	0	0	0	0	0	0	0	0	0	0	0	0	0	0	0	0	0	0	0	0	0	0	0	0	0	0
370	0	0	0	0	0	0	0	0	0	0	0	0	0	0	0	0	0	0	0	0	0	0	0	0	0	0	0	0	0	0	0	0	0	0	0	0	0	0	0	0	0	0	0	0	0	0	0	0	0
371	0	0	0	0	0	0	0	0	0	0	0	0	0	0	0	0	0	0	0	0	0	0	0	0	0	0	0	0	0	0	0	0	0	0	0	0	0	0	0	0	0	0	0	0	0	0	0	0	0
372	0	0	0	0	0	0	0	0	0	0	0	0	0	0	0	0	0	0	0	0	0	0	0	0	0	0	0	0	0	0	0	0	0	0	0	0	0	0	0	0	0	0	0	0	0	0	0	0	0
373	0	0	0	0	0	0	0	0	0	0	0	0	0	0	0	0	0	0	0	0	0	0	0	0	0	0	0	0	0	0	0	0	0	0	0	0	0	0	0	0	0	0	0	0	0	0	0	0	0
374	0	0	0	0	0	0	0	0	0	0	0	0	0	0	0	0	0	0	0	0	0	0	0	0	0	0	0	0	0	0	0	0	0	0	0	0	0	0	0	0	0	0	0	0	0	0	0	0	0
375	0	0	0	0	0	0	0	0	0	0	0	0	0	0	0	0	0	0	0	0	0	0	0	0	0	0	0	0	0	0	0	0	0	0	0	0	0	0	0	0	0	0	0	0	0	0	0	0	0
376	0	0	0	0	0	0	0	0	0	0	0	0	0	0	0	0	0	0	0	0	0	0	0	0	0	0	0	0	0	0	0	0	0	0	0	0	0	0	0	0	0	0	0	0	0	0	0	0	0
377	0	0	0	0	0	0	0	0	0	0	0	0	0	0	0	0	0	0	0	0	0	0	0	0	0	0	0	0	0	0	0	0	0	0	0	0	0	0	0	0	0	0	0	0	0	0	0	0	0
378	0	0	0	0	0	0	0	0	0	0	0	0	0	0	0	0	0	0	0	0	0	0	0	0	0	0	0	0	0	0	0	0	0	0	0	0	0	0	0	0	0	0	0	0	0	0	0	0	0
379	0	0	0	0	0	0	0	0	0	0	0	0	0	0	0	0	0	0	0	0	0	0	0	0	0	0	0	0	0	0	0	0	0	0	0	0	0	0	0	0	0	0	0	0	0	0	0	0	0
380	0	0	0	0	0	0	0	0	0	0	0	0	0	0	0	0	0	0	0	0	0	0	0	0	0	0	0	0	0	0	0	0	0	0	0	0	0	0	0	0	0	0	0	0	0	0	0	0	0
381	0	0	0	0	0	0	0	0	0	0	0	0	0	0	0	0	0	0	0	0	0	0	0	0	0	0	0	0	0	0	0	0	0	0	0	0	0	0	0	0	0	0	0	0	0	0	0	0	0
382	0	0	0	0	0	0	0	0	0	0	0	0	0	0	0	0	0	0	0	0	0	0	0	0	0	0	0	0	0	0	0	0	0	0	0	0	0	0	0	0	0	0	0	0	0	0	0	0	0
383	0	0	0	0	0	0	0	0	0	0	0	0	0	0	0	0	0	0	0	0	0	0	0	0	0	0	0	0	0	0	0	0	0	0	0	0	0	0	0	0	0	0	0	0	0	0	0	0	0
384	0	0	0	0	0	0	0	0	0	0	0	0	0	0	0	0	0	0	0	0	0	0	0	0	0	0	0	0	0	0	0	0	0	0	0	0	0	0	0	0	0	0	0	0	0	0	0	0	0
385	0	0	0	0	0	0	0	0	0	0	0	0	0	0	0	0	0	0	0	0	0	0	0	0	0	0	0	0	0	0	0	0	0	0	0	0	0	0	0	0	0	0	0	0	0	0	0	0	0
386	0	0	0	0	0	0	0	0	0	0	0	0	0	0	0	0	0	0	0	0	0	0	0	0	0	0	0	0	0	0	0	0	0	0	0	0	0	0	0	0	0	0	0	0	0	0	0	0	0
387	0	0	0	0	0	0	0	0	0	0	0	0	0	0	0	0	0	0	0	0	0	0	0	0	0	0	0	0	0	0	0	0	0	0	0	0	0	0	0	0	0	0	0	0	0	0	0	0	0
388	0	0	0	0	0	0	0	0	0	0	0	0	0	0	0	0	0	0	0	0	0	0	0	0	0	0	0	0	0	0	0	0	0	0	0	0	0	0	0	0	0	0	0	0	0	0	0	0	0
389	0	0	0	0	0	0	0	0	0	0	0	0	0	0	0	0	0	0	0	0	0	0	0	0	0	0	0	0	0	0	0	0	0	0	0	0	0	0	0	0	0	0	0	0	0	0	0	0	0
390	0	0	0	0	0	0	0	0	0	0	0	0	0	0	0	0	0	0	0	0	0	0	0	0	0	0	0	0	0	0	0	0	0	0	0	0	0	0	0	0	0	0	0	0	0	0	0	0	0
391	0	0	0	0	0	0	0	0	0	0	0	0	0	0	0	0	0	0	0	0	0	0	0	0	0	0	0	0	0	0	0	0	0	0	0	0	0	0	0	0	0	0	0	0	0	0	0	0	0
392	0	0	0	0	0	0	0	0	0	0	0	0	0	0	0	0	0	0	0	0	0	0	0	0	0	0	0	0	0	0	0	0	0	0	0	0	0	0	0	0	0	0	0	0	0	0	0	0	0
393	0	0	0	0	0	0	0	0	0	0	0	0	0	0	0	0	0	0	0	0	0	0	0	0	0	0	0	0	0	0	0	0	0	0	0	0	0	0	0	0	0	0	0	0	0	0	0	0	0
394	0	0	0	0	0	0	0	0	0	0	0	0	0	0	0	0	0	0	0	0	0	0	0	0	0	0	0	0	0	0	0	0	0	0	0	0	0	0	0	0	0	0	0	0	0	0	0	0	0
395	0	0	0	0	0	0	0	0	0	0	0	0	0	0	0	0	0	0	0	0	0	0	0	0	0	0	0	0	0	0	0	0	0	0	0	0	0	0	0	0	0	0	0	0	0	0	0	0	0
396	0	0	0	0	0	0	0	0	0	0	0	0	0	0	0	0	0	0	0	0	0	0	0	0	0	0	0	0	0	0	0	0	0	0	0	0	0	0	0	0	0	0	0	0	0	0	0	0	0
397	0	0	0	0	0	0	0	0	0	0	0	0	0	0	0	0	0	0	0	0	0	0	0	0	0	0	0	0	0	0	0	0	0	0	0	0	0	0	0	0	0	0	0	0	0	0	0	0	0
398	0	0	0	0	0	0	0	0	0	0	0	0	0	0	0	0	0	0	0	0	0	0	0	0	0	0	0	0	0	0	0	0	0	0	0	0	0	0	0	0	0	0	0	0	0	0	0	0	0
399	0	0	0	0	0	0	0	0	0	0	0	0	0	0	0	0	0	0	0	0	0	0	0	0	0	0	0	0	0	0	0	0	0	0	0	0	0	0	0	0	0	0	0	0	0	0	0	0	0
400	0	0	0	0	0	0	0	0	0	0	0	0	0	0	0	0	0	0	0	0	0	0	0	0	0	0	0	0	0	0	0	0	0	0	0	0	0	0	0	0	0	0	0	0	0	0	0	0	0
401	0	0	0	0	0	0	0	0	0	0	0	0	0	0	0	0	0	0	0	0	0	0	0	0	0	0	0	0	0	0	0	0	0	0	0	0	0	0	0	0	0	0	0	0	0	0	0	0	0
402	0	0	0	0	0	0	0	0	0	0	0	0	0	0	0	0	0	0	0	0	0	0	0	0	0	0	0	0	0	0	0	0	0	0	0	0	0	0	0	0	0	0	0	0	0	0	0	0	0
403	0	0	0	0	0	0	0	0	0	0	0	0	0	0	0	0	0	0	0	0	0	0	0	0	0	0	0	0	0	0	0	0	0	0	0	0	0	0	0	0	0	0	0	0	0	0	0	0	0
404	0	0	0	0	0	0	0	0	0	0	0	0	0	0	0	0	0	0	0	0	0	0	0	0	0	0	0	0	0	0	0	0	0	0	0	0	0	0	0	0	0	0	0	0	0	0	0	0	0
405	0	0	0	0	0	0	0	0	0	0	0	0	0	0	0	0	0	0	0	0	0	0	0	0	0	0	0	0	0	0	0	0	0	0	0	0	0	0	0	0	0	0	0	0	0	0	0	0	0
406	0	0	0	0	0	0	0	0	0	0	0	0	0	0	0	0	0	0	0	0	0	0	0	0	0	0	0	0	0	0	0	0	0	0	0	0	0	0	0	0	0	0	0	0	0	0	0	0	0
407	0	0	0	0	0	0	0	0	0	0	0	0	0	0	0	0	0	0	0	0	0	0	0	0	0	0	0	0	0	0	0	0	0	0	0	0	0	0	0	0	0	0	0	0	0	0	0	0	0
408	0	0	0	0	0	0	0	0	0	0	0	0	0	0	0	0	0	0	0	0	0	0	0	0	0	0	0	0	0	0	0	0	0	0	0	0	0	0	0	0	0	0	0	0	0	0	0	0	0
409	0	0	0	0	0	0	0	0	0	0	0	0	0	0	0	0	0	0	0	0	0	0	0	0	0	0	0	0	0	0	0	0	0	0	0	0	0	0	0	0	0	0	0	0	0	0	0	0	0
410	0	0	0	0	0	0	0	0	0	0	0	0	0	0	0	0	0	0	0	0	0	0	0	0	0	0	0	0	0	0	0	0	0	0	0	0	0	0	0	0	0	0	0	0	0	0	0	0	0
411	0	0	0	0	0	0	0	0	0	0	0	0	0	0	0	0	0	0	0	0	0	0	0	0	0	0	0	0	0	0	0	0	0	0	0	0	0	0	0	0	0	0	0	0	0	0	0	0	0
412	0	0	0	0	0	0	0	0	0	0	0	0	0	0	0	0	0	0	0	0	0	0	0	0	0	0	0	0	0	0	0	0	0	0	0	0	0	0	0	0	0	0	0	0	0	0	0	0	0
413	0	0	0	0	0	0	0	0	0	0	0	0	0	0	0	0	0	0	0	0	0	0	0	0	0	0	0	0	0	0	0	0	0	0	0	0	0	0	0	0	0	0	0	0	0	0	0	0	0
414	0	0	0	0	0	0	0	0	0	0	0	0	0	0	0	0	0	0	0	0	0	0	0	0	0	0	0	0	0	0	0	0	0	0	0	0	0	0	0	0	0	0	0	0	0	0	0	0	0
415	0	0	0	0	0	0	0	0	0	0	0	0	0	0	0	0	0	0	0	0	0	0	0	0	0	0	0	0	0	0	0	0	0	0	0	0	0	0	0	0	0	0	0	0	0	0	0	0	0
416	0	0	0	0	0	0	0	0	0	0	0	0	0	0	0	0	0	0	0	0	0	0	0	0	0	0	0	0	0	0	0	0	0	0	0	0	0	0	0	0	0	0	0	0	0	0	0	0	0
417	0	0	0	0	0	0	0	0	0	0	0	0	0	0	0	0	0	0	0	0	0	0	0	0	0	0	0	0	0	0	0	0	0	0	0	0	0	0	0	0	0	0	0	0	0	0	0	0	0
418	0	0	0	0	0	0	0	0	0	0	0	0	0	0	0	0	0	0	0	0	0	0	0	0	0	0	0	0	0	0	0	0	0	0	0	0	0	0	0	0	0	0	0	0	0	0	0	0	0
419	0	0	0	0	0	0	0	0	0	0	0	0	0	0	0	0	0	0	0	0	0	0	0	0	0	0	0	0	0	0	0	0	0	0	0	0	0	0	0	0	0	0	0	0	0	0	0	0	0
420	0	0	0	0	0	0	0	0	0	0	0	0	0	0	0	0	0	0	0	0	0	0	0	0	0	0	0	0	0	0	0	0	0	0	0	0	0	0	0	0	0	0	0	0	0	0	0	0	0
421	0	0	0	0	0	0	0	0	0	0	0	0	0	0	0	0	0	0	0	0	0	0	0	0	0	0	0	0	0	0	0	0	0	0	0	0	0	0	0	0	0	0	0	0	0	0	0	0	0
422	0	0	0	0	0	0	0	0	0	0	0	0	0	0	0	0	0	0	0	0	0	0	0	0	0	0	0	0	0	0	0	0	0	0	0	0	0	0	0	0	0	0	0	0	0	0	0	0	0
423	0	0	0	0	0	0	0	0	0	0	0	0	0	0	0	0	0	0	0	0	0	0	0	0	0	0	0	0	0	0	0	0	0	0	0	0	0	0	0	0	0	0	0	0	0	0	0	0	0
424	0	0	0	0	0	0	0	0	0	0	0	0	0	0	0	0	0	0	0	0	0	0	0	0	0	0	0	0	0	0	0	0	0	0	0	0	0	0	0	0	0	0	0	0	0	0	0	0	0
425	0	0	0	0	0	0	0	0	0	0	0	0	0	0	0	0	0	0	0	0	0	0	0	0	0	0	0	0	0	0	0	0	0	0	0	0	0	0	0	0	0	0	0	0	0	0	0	0	0
426	0	0	0	0	0	0	0	0	0	0	0	0	0	0	0	0	0	0	0	0	0	0	0	0	0	0	0	0	0	0	0	0	0	0	0	0	0	0	0	0	0	0	0	0	0	0	0	0	0
427	0	0	0	0	0	0	0	0	0	0	0	0	0	0	0	0	0	0	0	0	0	0	0	0	0	0	0	0	0	0	0	0	0	0	0	0	0	0	0	0	0	0	0	0	0	0	0	0	0
428	0	0	0	0	0	0	0	0	0	0	0	0	0	0	0	0	0	0	0	0	0	0	0	0	0	0	0	0	0	0	0	0	0	0	0	0	0	0	0	0	0	0	0	0	0	0	0	0	0
429	0	0	0	0	0	0	0	0	0	0	0	0	0	0	0	0	0	0	0	0	0	0	0	0	0	0	0	0	0	0	0	0	0	0	0	0	0	0	0	0	0	0	0	0	0	0	0	0	0
430	0	0	0	0	0	0	0	0	0	0	0	0	0	0	0	0	0	0	0	0	0	0	0	0	0	0	0	0	0	0	0	0	0	0	0	0	0	0	0	0	0	0	0	0	0	0	0	0	0
431	0	0	0	0	0	0	0	0	0	0	0	0	0	0	0	0	0	0	0	0	0	0	0	0	0	0	0	0	0	0	0	0	0	0	0	0	0	0	0	0	0	0	0	0	0	0	0	0	0
432	0	0	0	0	0	0	0	0	0	0	0	0	0	0	0	0	0	0	0	0	0	0	0	0	0	0	0	0	0	0	0	0	0	0	0	0	0	0	0	0	0	0	0	0	0	0	0	0	0
433	0	0	0	0	0	0	0	0	0	0	0	0	0	0	0	0	0	0	0	0	0	0	0	0	0	0	0	0	0	0	0	0	0	0	0	0	0	0	0	0	0	0	0	0	0	0	0	0	0
434	0	0	0	0	0	0	0	0	0	0	0	0	0	0	0	0	0	0	0	0	0	0	0	0	0	0	0	0	0	0	0	0	0	0	0	0	0	0	0	0	0	0	0	0	0	0	0	0	0
435	0	0	0	0	0	0	0	0	0	0	0	0	0	0	0	0	0	0	0	0	0	0	0	0	0	0	0	0	0	0	0	0	0	0	0	0	0	0	0	0	0	0	0	0	0	0	0	0	0
436	0	0	0	0	0	0	0	0	0	0	0	0	0	0	0	0	0	0	0	0	0	0	0	0	0	0	0	0	0	0	0	0	0	0	0	0	0	0	0	0	0	0	0	0	0	0	0	0	0
437	0	0	0	0	0	0	0	0	0	0	0	0	0	0	0	0	0	0	0	0	0	0	0	0	0	0	0	0	0	0	0	0	0	0	0	0	0	0	0	0	0	0	0	0	0	0	0	0	0
438	0	0	0	0	0	0	0	0	0	0	0	0	0	0	0	0	0	0	0	0	0	0	0	0	0	0	0	0	0	0	0	0	0	0	0	0	0	0	0	0	0	0	0	0	0	0	0	0	0
439	0	0	0	0	0	0	0	0	0	0	0	0	0	0	0	0	0	0	0	0	0	0	0	0	0	0	0	0	0	0	0	0	0	0	0	0	0	0	0	0	0	0	0	0	0	0	0	0	0
440	0	0	0	0	0	0	0	0	0	0	0	0	0	0	0	0	0	0	0	0	0	0	0	0	0	0	0	0	0	0	0	0	0	0	0	0	0	0	0	0	0	0	0	0	0	0	0	0	0
441	0	0	0	0	0	0	0	0	0	0	0	0	0	0	0	0	0	0	0	0	0	0	0	0	0	0	0	0	0	0	0	0	0	0	0	0	0	0	0	0	0	0	0	0	0	0	0	0	0
442	0	0	0	0	0	0	0	0	0	0	0	0	0	0	0	0	0	0	0	0	0	0	0	0	0	0	0	0	0	0	0	0	0	0	0	0	0	0	0	0	0	0	0	0	0	0	0	0	0
443	0	0	0	0	0	0	0	0	0	0	0	0	0	0	0	0	0	0	0	0	0	0	0	0	0	0	0	0	0	0	0	0	0	0	0	0	0	0	0	0	0	0	0	0	0	0	0	0	0
444	0	0	0	0	0	0	0	0	0	0	0	0	0	0	0	0	0	0	0	0	0	0	0	0	0	0	0	0	0	0	0	0	0	0	0	0	0	0	0	0	0	0	0	0	0	0	0	0	0
445	0	0	0	0	0	0	0	0	0	0	0	0	0	0	0	0	0	0	0	0	0	0	0	0	0	0	0	0	0	0	0	0	0	0	0	0	0	0	0	0	0	0	0	0	0	0	0	0	0
446	0	0	0	0	0	0	0	0	0	0	0	0	0	0	0	0	0	0	0	0	0	0	0	0	0	0	0	0	0	0	0	0	0	0	0	0	0	0	0	0	0	0	0	0	0	0	0	0	0
447	0	0	0	0	0	0	0	0	0	0	0	0	0	0	0	0	0	0	0	0	0	0	0	0	0	0	0	0	0	0	0	0	0	0	0	0	0	0	0	0	0	0	0	0	0	0	0	0	0
448	0	0	0	0	0	0	0	0	0	0	0	0	0	0	0	0	0	0	0	0	0	0	0	0	0	0	0	0	0	0	0	0	0	0	0	0	0	0	0	0	0	0	0	0	0	0	0	0	0
449	0	0	0	0	0	0	0	0	0	0	0	0	0	0	0	0	0	0	0	0	0	0	0	0	0	0	0	0	0	0	0	0	0	0	0	0	0	0	0	0	0	0	0	0	0	0	0	0	0
450	0	0	0	0	0	0	0	0	0	0	0	0	0	0	0	0	0	0	0	0	0	0	0	0	0	0	0	0	0	0	0	0	0	0	0	0	0	0	0	0	0	0	0	0	0	0	0	0	0
451	0	0	0	0	0	0	0	0	0	0	0	0	0	0	0	0	0	0	0	0	0	0	0	0	0	0	0	0	0	0	0	0	0	0	0	0	0	0	0	0	0	0	0	0	0	0	0	0	0
452	0	0	0	0	0	0	0	0	0	0	0	0	0	0	0	0	0	0	0	0	0	0	0	0	0	0	0	0	0	0	0	0	0	0	0	0	0	0	0	0	0	0	0	0	0	0	0	0	0
453	0	0	0	0	0	0	0	0	0	0	0	0	0	0	0	0	0	0	0	0	0	0	0	0	0	0	0	0	0	0	0	0	0	0	0	0	0	0	0	0	0	0	0	0	0	0	0	0	0
454	0	0	0	0	0	0	0	0	0	0	0	0	0	0	0	0	0	0	0	0	0	0	0	0	0	0	0	0	0	0	0	0	0	0	0	0	0	0	0	0	0	0	0	0	0	0	0	0	0
455	0	0	0	0	0	0	0	0	0	0	0	0	0	0	0	0	0	0	0	0	0	0	0	0	0	0	0	0	0	0	0	0	0	0	0	0	0	0	0	0	0	0	0	0	0	0	0	0	0
456	0	0	0	0	0	0	0	0	0	0	0	0	0	0	0	0	0	0	0	0	0	0	0	0	0	0	0	0	0	0	0	0	0	0	0	0	0	0	0	0	0	0	0	0	0	0	0	0	0
457	0	0	0	0	0	0	0	0	0	0	0	0	0	0	0	0	0	0	0	0	0	0	0	0	0	0	0	0	0	0	0	0	0	0	0	0	0	0	0	0	0	0	0	0	0	0	0	0	0
458	0	0	0	0	0	0	0	0	0	0	0	0	0	0	0	0	0	0	0	0	0	0	0	0	0	0	0	0	0	0	0	0	0	0	0	0	0	0	0	0	0	0	0	0	0	0	0	0	0
459	0	0	0	0	0	0	0	0	0	0	0	0	0	0	0	0	0	0	0	0	0	0	0	0	0	0	0	0	0	0	0	0	0	0	0	0	0	0	0	0	0	0	0	0	0	0	0	0	0
460	0	0	0	0	0	0	0	0	0	0	0	0	0	0	0	0	0	0	0	0	0	0	0	0	0	0	0	0	0	0	0	0	0	0	0	0	0	0	0	0	0	0	0	0	0	0	0	0	0
461	0	0	0	0	0	0	0	0	0	0	0	0	0	0	0	0	0	0	0	0	0	0	0	0	0	0	0	0	0	0	0	0	0	0	0	0	0	0	0	0	0	0	0	0	0	0	0	0	0
462	0	0	0	0	0	0	0	0	0	0	0	0	0	0	0	0	0	0	0	0	0	0	0	0	0	0	0	0	0	0	0	0	0	0	0	0	0	0	0	0	0	0	0	0	0	0	0	0	0
463	0	0	0	0	0	0	0	0	0	0	0	0	0	0	0	0	0	0	0	0	0	0	0	0	0	0	0	0	0	0	0	0	0	0	0	0	0	0	0	0	0	0	0	0	0	0	0	0	0
464	0	0	0	0	0	0	0	0	0	0	0	0	0	0	0	0	0	0	0	0	0	0	0	0	0	0	0	0	0	0	0	0	0	0	0	0	0	0	0	0	0	0	0	0	0	0	0	0	0
465	0	0	0	0	0	0	0	0	0	0	0	0	0	0	0	0	0	0	0	0	0	0	0	0	0	0	0	0	0	0	0	0	0	0	0	0	0	0	0	0	0	0	0	0	0	0	0	0	0
466	0	0	0	0	0	0	0	0	0	0	0	0	0	0	0	0	0	0	0	0	0	0	0	0	0	0	0	0	0	0	0	0	0	0	0	0	0	0	0	0	0	0	0	0	0	0	0	0	0
467	0	0	0	0	0	0	0	0	0	0	0	0	0	0	0	0	0	0	0	0	0	0	0	0	0	0	0	0	0	0	0	0	0	0	0	0	0	0	0	0	0	0	0	0	0	0	0	0	0
468	0	0	0	0	0	0	0	0	0	0	0	0	0	0	0	0	0	0	0	0	0	0	0	0	0	0	0	0	0	0	0	0	0	0	0	0	0	0	0	0	0	0	0	0	0	0	0	0	0
469	0	0	0	0	0	0	0	0	0	0	0	0	0	0	0	0	0	0	0	0	0	0	0	0	0	0	0	0	0	0	0	0	0	0	0	0	0	0	0	0	0	0	0	0	0	0	0	0	0
470	0	0	0	0	0	0	0	0	0	0	0	0	0	0	0	0	0	0	0	0	0	0	0	0	0	0	0	0	0	0	0	0	0	0	0	0	0	0	0	0	0	0	0	0	0	0	0	0	0
471	0	0	0	0	0	0	0	0	0	0	0	0	0	0	0	0	0	0	0	0	0	0	0	0	0	0	0	0	0	0	0	0	0	0	0	0	0	0	0	0	0	0	0	0	0	0	0	0	0
472	0	0	0	0	0	0	0	0	0	0	0	0	0	0	0	0	0	0	0	0	0	0	0	0	0	0	0	0	0	0	0	0	0	0	0	0	0	0	0	0	0	0	0	0	0	0	0	0	0
473	0	0	0	0	0	0	0	0	0	0	0	0	0	0	0	0	0	0	0	0	0	0	0	0	0	0	0	0	0	0	0	0	0	0	0	0	0	0	0	0	0	0	0	0	0	0	0	0	0
474	0	0	0	0	0	0	0	0	0	0	0	0	0	0	0	0	0	0	0	0	0	0	0	0	0	0	0	0	0	0	0	0	0	0	0	0	0	0	0	0	0	0	0	0	0	0	0	0	0
475	0	0	0	0	0	0	0	0	0	0	0	0	0	0	0	0	0	0	0	0	0	0	0	0	0	0	0	0	0	0	0	0	0	0	0	0	0	0	0	0	0	0	0	0	0	0	0	0	0
476	0	0	0	0	0	0	0	0	0	0	0	0	0	0	0	0	0	0	0	0	0	0	0	0	0	0	0	0	0	0	0	0	0	0	0	0	0	0	0	0	0	0	0	0	0	0	0	0	0
477	0	0	0	0	0	0	0	0	0	0	0	0	0	0	0	0	0	0	0	0	0	0	0	0	0	0	0	0	0	0	0	0	0	0	0	0	0	0	0	0	0	0	0	0	0	0	0	0	0
478	0	0	0	0	0	0	0	0	0	0	0	0	0	0	0	0	0	0	0	0	0	0	0	0	0	0	0	0	0	0	0	0	0	0	0	0	0	0	0	0	0	0	0	0	0	0	0	0	0
479	0	0	0	0	0	0	0	0	0	0	0	0	0	0	0	0	0	0	0	0	0	0	0	0	0	0	0	0	0	0	0	0	0	0	0	0	0	0	0	0	0	0	0	0	0	0	0	0	0
480	0	0	0	0	0	0	0	0	0	0	0	0	0	0	0	0	0	0	0	0	0	0	0	0	0	0	0	0	0	0	0	0	0	0	0	0	0	0	0	0	0	0	0	0	0	0	0	0	0
481	0	0	0	0	0	0	0	0	0	0	0	0	0	0	0	0	0	0	0	0	0	0	0	0	0	0	0	0	0	0	0	0	0	0	0	0	0	0	0	0	0	0	0	0	0	0	0	0	0
482	0	0	0	0	0	0	0	0	0	0	0	0	0	0	0	0	0	0	0	0	0	0	0	0	0	0	0	0	0	0	0	0	0	0	0	0	0	0	0	0	0	0	0	0	0	0	0	0	0
483	0	0	0	0	0	0	0	0	0	0	0	0	0	0	0	0	0	0	0	0	0	0	0	0	0	0	0	0	0	0	0	0	0	0	0	0	0	0	0	0	0	0	0	0	0	0	0	0	0
484	0	0	0	0	0	0	0	0	0	0	0	0	0	0	0	0	0	0	0	0	0	0	0	0	0	0	0	0	0	0	0	0	0	0	0	0	0	0	0	0	0	0	0	0	0	0	0	0	0
485	0	0	0	0	0	0	0	0	0	0	0	0	0	0	0	0	0	0	0	0	0	0	0	0	0	0	0	0	0	0	0	0	0	0	0	0	0	0	0	0	0	0	0	0	0	0	0	0	0
486	0	0	0	0	0	0	0	0	0	0	0	0	0	0	0	0	0	0	0	0	0	0	0	0	0	0	0	0	0	0	0	0	0	0	0	0	0	0	0	0	0	0	0	0	0	0	0	0	0
487	0	0	0	0	0	0	0	0	0	0	0	0	0	0	0	0	0	0	0	0	0	0	0	0	0	0	0	0	0	0	0	0	0	0	0	0	0	0	0	0	0	0	0	0	0	0	0	0	0
488	0	0	0	0	0	0	0	0	0	0	0	0	0	0	0	0	0	0	0	0	0	0	0	0	0	0	0	0	0	0	0	0	0	0	0	0	0	0	0	0	0	0	0	0	0	0	0	0	0
489	0	0	0	0	0	0	0	0	0	0	0	0	0	0	0	0	0	0	0	0	0	0	0	0	0	0	0	0	0	0	0	0	0	0	0	0	0	0	0	0	0	0	0	0	0	0	0	0	0
490	0	0	0	0	0	0	0	0	0	0	0	0	0	0	0	0	0	0	0	0	0	0	0	0	0	0	0	0	0	0	0	0	0	0	0	0	0	0	0	0	0	0	0	0	0	0	0	0	0
491	0	0	0	0	0	0	0	0	0	0	0	0	0	0	0	0	0	0	0	0	0	0	0	0	0	0	0	0	0	0	0	0	0	0	0	0	0	0	0	0	0	0	0	0	0	0	0	0	0
492	0	0	0	0	0	0	0	0	0	0	0	0	0	0	0	0	0	0	0	0	0	0	0	0	0	0	0	0	0	0	0	0	0	0	0	0	0	0	0	0	0	0	0	0	0	0	0	0	0
493	0	0	0	0	0	0	0	0	0	0	0	0	0	0	0	0	0	0	0	0	0	0	0	0	0	0	0	0	0	0	0	0	0	0	0	0	0	0	0	0	0	0	0	0	0	0	0	0	0
494	0	0	0	0	0	0	0	0	0	0	0	0	0	0	0	0	0	0	0	0	0	0	0	0	0	0	0	0	0	0	0	0	0	0	0	0	0	0	0	0	0	0	0	0	0	0	0	0	0
495	0	0	0	0	0	0	0	0	0	0	0	0	0	0	0	0	0	0	0	0	0	0	0	0	0	0	0	0	0	0	0	0	0	0	0	0	0	0	0	0	0	0	0	0	0	0	0	0	0
496	0	0	0	0	0	0	0	0	0	0	0	0	0	0	0	0	0	0	0	0	0	0	0	0	0	0	0	0	0	0	0	0	0	0	0	0	0	0	0	0	0	0	0	0	0	0	0	0	0
497	0	0	0	0	0	0	0	0	0	0	0	0	0	0	0	0	0	0	0	0	0	0	0	0	0	0	0	0	0	0	0	0	0	0	0	0	0	0	0	0	0	0	0	0	0	0	0	0	0
498	0	0	0	0	0	0	0	0	0	0	0	0	0	0	0	0	0	0	0	0	0	0	0	0	0	0	0	0	0	0	0	0	0	0	0	0	0	0	0	0	0	0	0	0	0	0	0	0	0
499	0	0	0	0	0	0	0	0	0	0	0	0	0	0	0	0	0	0	0	0	0	0	0	0	0	0	0	0	0	0	0	0	0	0	0	0	0	0	0	0	0	0	0	0	0	0	0	0	0
500	0	0	0	0	0	0	0	0	0	0	0	0	0	0	0	0	0	0	0	0	0	0	0	0	0	0	0	0	0	0	0	0	0	0	0	0	0	0	0	0	0	0	0	0	0	0	0	0	0
501	0	0	0	0	0	0	0	0	0	0	0	0	0	0	0	0	0	0	0	0	0	0	0	0	0	0	0	0	0	0	0	0	0	0	0	0	0	0	0	0	0	0	0	0	0	0	0	0	0
502	0	0	0	0	0	0	0	0	0	0	0	0	0	0	0	0	0	0	0	0	0	0	0	0	0	0	0	0	0	0	0	0	0	0	0	0	0	0	0	0	0	0	0	0	0	0	0	0	0
503	0	0	0	0	0	0	0	0	0	0	0	0	0	0	0	0	0	0	0	0	0	0	0	0	0	0	0	0	0	0	0	0	0	0	0	0	0	0	0	0	0	0	0	0	0	0	0	0	0
504	0	0	0	0	0	0	0	0	0	0	0	0	0	0	0	0	0	0	0	0	0	0	0	0	0	0	0	0	0	0	0	0	0	0	0	0	0	0	0	0	0	0	0	0	0	0	0	0	0
505	0	0	0	0	0	0	0	0	0	0	0	0	0	0	0	0	0	0	0	0	0	0	0	0	0	0	0	0	0	0	0	0	0	0	0	0	0	0	0	0	0	0	0	0	0	0	0	0	0
506	0	0	0	0	0	0	0	0	0	0	0	0	0	0	0	0	0	0	0	0	0	0	0	0	0	0	0	0	0	0	0	0	0	0	0	0	0	0	0	0	0	0	0	0	0	0	0	0	0
507	0	0	0	0	0	0	0	0	0	0	0	0	0	0	0	0	0	0	0	0	0	0	0	0	0	0	0	0	0	0	0	0	0	0	0	0	0	0	0	0	0	0	0	0	0	0	0	0	0
508	0	0	0	0	0	0	0	0	0	0	0	0	0	0	0	0	0	0	0	0	0	0	0	0	0	0	0	0	0	0	0	0	0	0	0	0	0	0	0	0	0	0	0	0	0	0	0	0	0
509	0	0	0	0	0	0	0	0	0	0	0	0	0	0	0	0	0	0	0	0	0	0	0	0	0	0	0	0	0	0	0	0	0	0	0	0	0	0	0	0	0	0	0	0	0	0	0	0	0
510	0	0	0	0	0	0	0	0	0	0	0	0	0	0	0	0	0	0	0	0	0	0	0	0	0	0	0	0	0	0	0	0	0	0	0	0	0	0	0	0	0	0	0	0	0	0	0	0	0
511	0	0	0	0	0	0	0	0	0	0	0	0	0	0	0	0	0	0	0	0	0	0	0	0	0	0	0	0	0	0	0	0	0	0	0	0	0	0	0	0	0	0	0	0	0	0	0	0	0
512	0	0	0	0	0	0	0	0	0	0	0	0	0	0	0	0	0	0	0	0	0	0	0	0	0	0	0	0	0	0	0	0	0	0	0	0	0	0	0	0	0	0	0	0	0	0	0	0	0
513	0	0	0	0	0	0	0	0	0	0	0	0	0	0	0	0	0	0	0	0	0	0	0	0	0	0	0	0	0	0	0	0	0	0	0	0	0	0	0	0	0	0	0	0	0	0	0	0	0
514	0	0	0	0	0	0	0	0	0	0	0	0	0	0	0	0	0	0	0	0	0	0	0	0	0	0	0	0	0	0	0	0	0	0	0	0	0	0	0	0	0	0	0	0	0	0	0	0	0
515	0	0	0	0	0	0	0	0	0	0	0	0	0	0	0	0	0	0	0	0	0	0	0	0	0	0	0	0	0	0	0	0	0	0	0	0	0	0	0	0	0	0	0	0	0	0	0	0	0
516	0	0	0	0	0	0	0	0	0	0	0	0	0	0	0	0	0	0	0	0	0	0	0	0	0	0	0	0	0	0	0	0	0	0	0	0	0	0	0	0	0	0	0	0	0	0	0	0	0
517	0	0	0	0	0	0	0	0	0	0	0	0	0	0	0	0	0	0	0	0	0	0	0	0	0	0	0	0	0	0	0	0	0	0	0	0	0	0	0	0	0	0	0	0	0	0	0	0	0
518	0	0	0	0	0	0	0	0	0	0	0	0	0	0	0	0	0	0	0	0	0	0	0	0	0	0	0	0	0	0	0	0	0	0	0	0	0	0	0	0	0	0	0	0	0	0	0	0	0
519	0	0	0	0	0	0	0	0	0	0	0	0	0	0	0	0	0	0	0	0	0	0	0	0	0	0	0	0	0	0	0	0	0	0	0	0	0	0	0	0	0	0	0	0	0	0	0	0	0
520	0	0	0	0	0	0	0	0	0	0	0	0	0	0	0	0	0	0	0	0	0	0	0	0	0	0	0	0	0	0	0	0	0	0	0	0	0	0	0	0	0	0	0	0	0	0	0	0	0
521	0	0	0	0	0	0	0	0	0	0	0	0	0	0	0	0	0	0	0	0	0	0	0	0	0	0	0	0	0	0	0	0	0	0	0	0	0	0	0	0	0	0	0	0	0	0	0	0	0
522	0	0	0	0	0	0	0	0	0	0	0	0	0	0	0	0	0	0	0	0	0	0	0	0	0	0	0	0	0	0	0	0	0	0	0	0	0	0	0	0	0	0	0	0	0	0	0	0	0
523	0	0	0	0	0	0	0	0	0	0	0	0	0	0	0	0	0	0	0	0	0	0	0	0	0	0	0	0	0	0	0	0	0	0	0	0	0	0	0	0	0	0	0	0	0	0	0	0	0
524	0	0	0	0	0	0	0	0	0	0	0	0	0	0	0	0	0	0	0	0	0	0	0	0	0	0	0	0	0	0	0	0	0	0	0	0	0	0	0	0	0	0	0	0	0	0	0	0	0
525	0	0	0	0	0	0	0	0	0	0	0	0	0	0	0	0	0	0	0	0	0	0	0	0	0	0	0	0	0	0	0	0	0	0	0	0	0	0	0	0	0	0	0	0	0	0	0	0	0
526	0	0	0	0	0	0	0	0	0	0	0	0	0	0	0	0	0	0	0	0	0	0	0	0	0	0	0	0	0	0	0	0	0	0	0	0	0	0	0	0	0	0	0	0	0	0	0	0	0
527	0	0	0	0	0	0	0	0	0	0	0	0	0	0	0	0	0	0	0	0	0	0	0	0	0	0	0	0	0	0	0	0	0	0	0	0	0	0	0	0	0	0	0	0	0	0	0	0	0
528	0	0	0	0	0	0	0	0	0	0	0	0	0	0	0	0	0	0	0	0	0	0	0	0	0	0	0	0	0	0	0	0	0	0	0	0	0	0	0	0	0	0	0	0	0	0	0	0	0
529	0	0	0	0	0	0	0	0	0	0	0	0	0	0	0	0	0	0	0	0	0	0	0	0	0	0	0	0	0	0	0	0	0	0	0	0	0	0	0	0	0	0	0	0	0	0	0	0	0
530	0	0	0	0	0	0	0	0	0	0	0	0	0	0	0	0	0	0	0	0	0	0	0	0	0	0	0	0	0	0	0	0	0	0	0	0	0	0	0	0	0	0	0	0	0	0	0	0	0
531	0	0	0	0	0	0	0	0	0	0	0	0	0	0	0	0	0	0	0	0	0	0	0	0	0	0	0	0	0	0	0	0	0	0	0	0	0	0	0	0	0	0	0	0	0	0	0	0	0
532	0	0	0	0	0	0	0	0	0	0	0	0	0	0	0	0	0	0	0	0	0	0	0	0	0	0	0	0	0	0	0	0	0	0	0	0	0	0	0	0	0	0	0	0	0	0	0	0	0
533	0	0	0	0	0	0	0	0	0	0	0	0	0	0	0	0	0	0	0	0	0	0	0	0	0	0	0	0	0	0	0	0	0	0	0	0	0	0	0	0	0	0	0	0	0	0	0	0	0
534	0	0	0	0	0	0	0	0	0	0	0	0	0	0	0	0	0	0	0	0	0	0	0	0	0	0	0	0	0	0	0	0	0	0	0	0	0	0	0	0	0	0	0	0	0	0	0	0	0
535	0	0	0	0	0	0	0	0	0	0	0	0	0	0	0	0	0	0	0	0	0	0	0	0	0	0	0	0	0	0	0	0	0	0	0	0	0	0	0	0	0	0	0	0	0	0	0	0	0
536	0	0	0	0	0	0	0	0	0	0	0	0	0	0	0	0	0	0	0	0	0	0	0	0	0	0	0	0	0	0	0	0	0	0	0	0	0	0	0	0	0	0	0	0	0	0	0	0	0
537	0	0	0	0	0	0	0	0	0	0	0	0	0	0	0	0	0	0	0	0	0	0	0	0	0	0	0	0	0	0	0	0	0	0	0	0	0	0	0	0	0	0	0	0	0	0	0	0	0
538	0	0	0	0	0	0	0	0	0	0	0	0	0	0	0	0	0	0	0	0	0	0	0	0	0	0	0	0	0	0	0	0	0	0	0	0	0	0	0	0	0	0	0	0	0	0	0	0	0
539	0	0	0	0	0	0	0	0	0	0	0	0	0	0	0	0	0	0	0	0	0	0	0	0	0	0	0	0	0	0	0	0	0	0	0	0	0	0	0	0	0	0	0	0	0	0	0	0	0
540	0	0	0	0	0	0	0	0	0	0	0	0	0	0	0	0	0	0	0	0	0	0	0	0	0	0	0	0	0	0	0	0	0	0	0	0	0	0	0	0	0	0	0	0	0	0	0	0	0
541	0	0	0	0	0	0	0	0	0	0	0	0	0	0	0	0	0	0	0	0	0	0	0	0	0	0	0	0	0	0	0	0	0	0	0	0	0	0	0	0	0	0	0	0	0	0	0	0	0
542	0	0	0	0	0	0	0	0	0	0	0	0	0	0	0	0	0	0	0	0	0	0	0	0	0	0	0	0	0	0	0	0	0	0	0	0	0	0	0	0	0	0	0	0	0	0	0	0	0
543	0	0	0	0	0	0	0	0	0	0	0	0	0	0	0	0	0	0	0	0	0	0	0	0	0	0	0	0	0	0	0	0	0	0	0	0	0	0	0	0	0	0	0	0	0	0	0	0	0
544	0	0	0	0	0	0	0	0	0	0	0	0	0	0	0	0	0	0	0	0	0	0	0	0	0	0	0	0	0	0	0	0	0	0	0	0	0	0	0	0	0	0	0	0	0	0	0	0	0
545	0	0	0	0	0	0	0	0	0	0	0	0	0	0	0	0	0	0	0	0	0	0	0	0	0	0	0	0	0	0	0	0	0	0	0	0	0	0	0	0	0	0	0	0	0	0	0	0	0
546	0	0	0	0	0	0	0	0	0	0	0	0	0	0	0	0	0	0	0	0	0	0	0	0	0	0	0	0	0	0	0	0	0	0	0	0	0	0	0	0	0	0	0	0	0	0	0	0	0
547	0	0	0	0	0	0	0	0	0	0	0	0	0	0	0	0	0	0	0	0	0	0	0	0	0	0	0	0	0	0	0	0	0	0	0	0	0	0	0	0	0	0	0	0	0	0	0	0	0
548	0	0	0	0	0	0	0	0	0	0	0	0	0	0	0	0	0	0	0	0	0	0	0	0	0	0	0	0	0	0	0	0	0	0	0	0	0	0	0	0	0	0	0	0	0	0	0	0	0
549	0	0	0	0	0	0	0	0	0	0	0	0	0	0	0	0	0	0	0	0	0	0	0	0	0	0	0	0	0	0	0	0	0	0	0	0	0	0	0	0	0	0	0	0	0	0	0	0	0
550	0	0	0	0	0	0	0	0	0	0	0	0	0	0	0	0	0	0	0	0	0	0	0	0	0	0	0	0	0	0	0	0	0	0	0	0	0	0	0	0	0	0	0	0	0	0	0	0	0
551	0	0	0	0	0	0	0	0	0	0	0	0	0	0	0	0	0	0	0	0	0	0	0	0	0	0	0	0	0	0	0	0	0	0	0	0	0	0	0	0	0	0	0	0	0	0	0	0	0
552	0	0	0	0	0	0	0	0	0	0	0	0	0	0	0	0	0	0	0	0	0	0	0	0	0	0	0	0	0	0	0	0	0	0	0	0	0	0	0	0	0	0	0	0	0	0	0	0	0
553	0	0	0	0	0	0	0	0	0	0	0	0	0	0	0	0	0	0	0	0	0	0	0	0	0	0	0	0	0	0	0	0	0	0	0	0	0	0	0	0	0	0	0	0	0	0	0	0	0
554	0	0	0	0	0	0	0	0	0	0	0	0	0	0	0	0	0	0	0	0	0	0	0	0	0	0	0	0	0	0	0	0	0	0	0	0	0	0	0	0	0	0	0	0	0	0	0	0	0
555	0	0	0	0	0	0	0	0	0	0	0	0	0	0	0	0	0	0	0	0	0	0	0	0	0	0	0	0	0	0	0	0	0	0	0	0	0	0	0	0	0	0	0	0	0	0	0	0	0
556	0	0	0	0	0	0	0	0	0	0	0	0	0	0	0	0	0	0	0	0	0	0	0	0	0	0	0	0	0	0	0	0	0	0	0	0	0	0	0	0	0	0	0	0	0	0	0	0	0
557	0	0	0	0	0	0	0	0	0	0	0	0	0	0	0	0	0	0	0	0	0	0	0	0	0	0	0	0	0	0	0	0	0	0	0	0	0	0	0	0	0	0	0	0	0	0	0	0	0
558	0	0	0	0	0	0	0	0	0	0	0	0	0	0	0	0	0	0	0	0	0	0	0	0	0	0	0	0	0	0	0	0	0	0	0	0	0	0	0	0	0	0	0	0	0	0	0	0	0
559	0	0	0	0	0	0	0	0	0	0	0	0	0	0	0	0	0	0	0	0	0	0	0	0	0	0	0	0	0	0	0	0	0	0	0	0	0	0	0	0	0	0	0	0	0	0	0	0	0
560	0	0	0	0	0	0	0	0	0	0	0	0	0	0	0	0	0	0	0	0	0	0	0	0	0	0	0	0	0	0	0	0	0	0	0	0	0	0	0	0	0	0	0	0	0	0	0	0	0
561	0	0	0	0	0	0	0	0	0	0	0	0	0	0	0	0	0	0	0	0	0	0	0	0	0	0	0	0	0	0	0	0	0	0	0	0	0	0	0	0	0	0	0	0	0	0	0	0	0
562	0	0	0	0	0	0	0	0	0	0	0	0	0	0	0	0	0	0	0	0	0	0	0	0	0	0	0	0	0	0	0	0	0	0	0	0	0	0	0	0	0	0	0	0	0	0	0	0	0
563	0	0	0	0	0	0	0	0	0	0	0	0	0	0	0	0	0	0	0	0	0	0	0	0	0	0	0	0	0	0	0	0	0	0	0	0	0	0	0	0	0	0	0	0	0	0	0	0	0
564	0	0	0	0	0	0	0	0	0	0	0	0	0	0	0	0	0	0	0	0	0	0	0	0	0	0	0	0	0	0	0	0	0	0	0	0	0	0	0	0	0	0	0	0	0	0	0	0	0
565	0	0	0	0	0	0	0	0	0	0	0	0	0	0	0	0	0	0	0	0	0	0	0	0	0	0	0	0	0	0	0	0	0	0	0	0	0	0	0	0	0	0	0	0	0	0	0	0	0
566	0	0	0	0	0	0	0	0	0	0	0	0	0	0	0	0	0	0	0	0	0	0	0	0	0	0	0	0	0	0	0	0	0	0	0	0	0	0	0	0	0	0	0	0	0	0	0	0	0
567	0	0	0	0	0	0	0	0	0	0	0	0	0	0	0	0	0	0	0	0	0	0	0	0	0	0	0	0	0	0	0	0	0	0	0	0	0	0	0	0	0	0	0	0	0	0	0	0	0
568	0	0	0	0	0	0	0	0	0	0	0	0	0	0	0	0	0	0	0	0	0	0	0	0	0	0	0	0	0	0	0	0	0	0	0	0	0	0	0	0	0	0	0	0	0	0	0	0	0
569	0	0	0	0	0	0	0	0	0	0	0	0	0	0	0	0	0	0	0	0	0	0	0	0	0	0	0	0	0	0	0	0	0	0	0	0	0	0	0	0	0	0	0	0	0	0	0	0	0
570	0	0	0	0	0	0	0	0	0	0	0	0	0	0	0	0	0	0	0	0	0	0	0	0	0	0	0	0	0	0	0	0	0	0	0	0	0	0	0	0	0	0	0	0	0	0	0	0	0
571	0	0	0	0	0	0	0	0	0	0	0	0	0	0	0	0	0	0	0	0	0	0	0	0	0	0	0	0	0	0	0	0	0	0	0	0	0	0	0	0	0	0	0	0	0	0	0	0	0
572	0	0	0	0	0	0	0	0	0	0	0	0	0	0	0	0	0	0	0	0	0	0	0	0	0	0	0	0	0	0	0	0	0	0	0	0	0	0	0	0	0	0	0	0	0	0	0	0	0
573	0	0	0	0	0	0	0	0	0	0	0	0	0	0	0	0	0	0	0	0	0	0	0	0	0	0	0	0	0	0	0	0	0	0	0	0	0	0	0	0	0	0	0	0	0	0	0	0	0
574	0	0	0	0	0	0	0	0	0	0	0	0	0	0	0	0	0	0	0	0	0	0	0	0	0	0	0	0	0	0	0	0	0	0	0	0	0	0	0	0	0	0	0	0	0	0	0	0	0
575	0	0	0	0	0	0	0	0	0	0	0	0	0	0	0	0	0	0	0	0	0	0	0	0	0	0	0	0	0	0	0	0	0	0	0	0	0	0	0	0	0	0	0	0	0	0	0	0	0
576	0	0	0	0	0	0	0	0	0	0	0	0	0	0	0	0	0	0	0	0	0	0	0	0	0	0	0	0	0	0	0	0	0	0	0	0	0	0	0	0	0	0	0	0	0	0	0	0	0
577	0	0	0	0	0	0	0	0	0	0	0	0	0	0	0	0	0	0	0	0	0	0	0	0	0	0	0	0	0	0	0	0	0	0	0	0	0	0	0	0	0	0	0	0	0	0	0	0	0
578	0	0	0	0	0	0	0	0	0	0	0	0	0	0	0	0	0	0	0	0	0	0	0	0	0	0	0	0	0	0	0	0	0	0	0	0	0	0	0	0	0	0	0	0	0	0	0	0	0
579	0	0	0	0	0	0	0	0	0	0	0	0	0	0	0	0	0	0	0	0	0	0	0	0	0	0	0	0	0	0	0	0	0	0	0	0	0	0	0	0	0	0	0	0	0	0	0	0	0
580	0	0	0	0	0	0	0	0	0	0	0	0	0	0	0	0	0	0	0	0	0	0	0	0	0	0	0	0	0	0	0	0	0	0	0	0	0	0	0	0	0	0	0	0	0	0	0	0	0
581	0	0	0	0	0	0	0	0	0	0	0	0	0	0	0	0	0	0	0	0	0	0	0	0	0	0	0	0	0	0	0	0	0	0	0	0	0	0	0	0	0	0	0	0	0	0	0	0	0
582	0	0	0	0	0	0	0	0	0	0	0	0	0	0	0	0	0	0	0	0	0	0	0	0	0	0	0	0	0	0	0	0	0	0	0	0	0	0	0	0	0	0	0	0	0	0	0	0	0
583	0	0	0	0	0	0	0	0	0	0	0	0	0	0	0	0	0	0	0	0	0	0	0	0	0	0	0	0	0	0	0	0	0	0	0	0	0	0	0	0	0	0	0	0	0	0	0	0	0
584	0	0	0	0	0	0	0	0	0	0	0	0	0	0	0	0	0	0	0	0	0	0	0	0	0	0	0	0	0	0	0	0	0	0	0	0	0	0	0	0	0	0	0	0	0	0	0	0	0
585	0	0	0	0	0	0	0	0	0	0	0	0	0	0	0	0	0	0	0	0	0	0	0	0	0	0	0	0	0	0	0	0	0	0	0	0	0	0	0	0	0	0	0	0	0	0	0	0	0
586	0	0	0	0	0	0	0	0	0	0	0	0	0	0	0	0	0	0	0	0	0	0	0	0	0	0	0	0	0	0	0	0	0	0	0	0	0	0	0	0	0	0	0	0	0	0	0	0	0
587	0	0	0	0	0	0	0	0	0	0	0	0	0	0	0	0	0	0	0	0	0	0	0	0	0	0	0	0	0	0	0	0	0	0	0	0	0	0	0	0	0	0	0	0	0	0	0	0	0
588	0	0	0	0	0	0	0	0	0	0	0	0	0	0	0	0	0	0	0	0	0	0	0	0	0	0	0	0	0	0	0	0	0	0	0	0	0	0	0	0	0	0	0	0	0	0	0	0	0
589	0	0	0	0	0	0	0	0	0	0	0	0	0	0	0	0	0	0	0	0	0	0	0	0	0	0	0	0	0	0	0	0	0	0	0	0	0	0	0	0	0	0	0	0	0	0	0	0	0
590	0	0	0	0	0	0	0	0	0	0	0	0	0	0	0	0	0	0	0	0	0	0	0	0	0	0	0	0	0	0	0	0	0	0	0	0	0	0	0	0	0	0	0	0	0	0	0	0	0
591	0	0	0	0	0	0	0	0	0	0	0	0	0	0	0	0	0	0	0	0	0	0	0	0	0	0	0	0	0	0	0	0	0	0	0	0	0	0	0	0	0	0	0	0	0	0	0	0	0
592	0	0	0	0	0	0	0	0	0	0	0	0	0	0	0	0	0	0	0	0	0	0	0	0	0	0	0	0	0	0	0	0	0	0	0	0	0	0	0	0	0	0	0	0	0	0	0	0	0
593	0	0	0	0	0	0	0	0	0	0	0	0	0	0	0	0	0	0	0	0	0	0	0	0	0	0	0	0	0	0	0	0	0	0	0	0	0	0	0	0	0	0	0	0	0	0	0	0	0
594	0	0	0	0	0	0	0	0	0	0	0	0	0	0	0	0	0	0	0	0	0	0	0	0	0	0	0	0	0	0	0	0	0	0	0	0	0	0	0	0	0	0	0	0	0	0	0	0	0
595	0	0	0	0	0	0	0	0	0	0	0	0	0	0	0	0	0	0	0	0	0	0	0	0	0	0	0	0	0	0	0	0	0	0	0	0	0	0	0	0	0	0	0	0	0	0	0	0	0
596	0	0	0	0	0	0	0	0	0	0	0	0	0	0	0	0	0	0	0	0	0	0	0	0	0	0	0	0	0	0	0	0	0	0	0	0	0	0	0	0	0	0	0	0	0	0	0	0	0
597	0	0	0	0	0	0	0	0	0	0	0	0	0	0	0	0	0	0	0	0	0	0	0	0	0	0	0	0	0	0	0	0	0	0	0	0	0	0	0	0	0	0	0	0	0	0	0	0	0
598	0	0	0	0	0	0	0	0	0	0	0	0	0	0	0	0	0	0	0	0	0	0	0	0	0	0	0	0	0	0	0	0	0	0	0	0	0	0	0	0	0	0	0	0	0	0	0	0	0
599	0	0	0	0	0	0	0	0	0	0	0	0	0	0	0	0	0	0	0	0	0	0	0	0	0	0	0	0	0	0	0	0	0	0	0	0	0	0	0	0	0	0	0	0	0	0	0	0	0
600	0	0	0	0	0	0	0	0	0	0	0	0	0	0	0	0	0	0	0	0	0	0	0	0	0	0	0	0	0	0	0	0	0	0	0	0	0	0	0	0	0	0	0	0	0	0	0	0	0
601	0	0	0	0	0	0	0	0	0	0	0	0	0	0	0	0	0	0	0	0	0	0	0	0	0	0	0	0	0	0	0	0	0	0	0	0	0	0	0	0	0	0	0	0	0	0	0	0	0
602	0	0	0	0	0	0	0	0	0	0	0	0	0	0	0	0	0	0	0	0	0	0	0	0	0	0	0	0	0	0	0	0	0	0	0	0	0	0	0	0	0	0	0	0	0	0	0	0	0
603	0	0	0	0	0	0	0	0	0	0	0	0	0	0	0	0	0	0	0	0	0	0	0	0	0	0	0	0	0	0	0	0	0	0	0	0	0	0	0	0	0	0	0	0	0	0	0	0	0
604	0	0	0	0	0	0	0	0	0	0	0	0	0	0	0	0	0	0	0	0	0	0	0	0	0	0	0	0	0	0	0	0	0	0	0	0	0	0	0	0	0	0	0	0	0	0	0	0	0
605	0	0	0	0	0	0	0	0	0	0	0	0	0	0	0	0	0	0	0	0	0	0	0	0	0	0	0	0	0	0	0	0	0	0	0	0	0	0	0	0	0	0	0	0	0	0	0	0	0
606	0	0	0	0	0	0	0	0	0	0	0	0	0	0	0	0	0	0	0	0	0	0	0	0	0	0	0	0	0	0	0	0	0	0	0	0	0	0	0	0	0	0	0	0	0	0	0	0	0
607	0	0	0	0	0	0	0	0	0	0	0	0	0	0	0	0	0	0	0	0	0	0	0	0	0	0	0	0	0	0	0	0	0	0	0	0	0	0	0	0	0	0	0	0	0	0	0	0	0
608	0	0	0	0	0	0	0	0	0	0	0	0	0	0	0	0	0	0	0	0	0	0	0	0	0	0	0	0	0	0	0	0	0	0	0	0	0	0	0	0	0	0	0	0	0	0	0	0	0
609	0	0	0	0	0	0	0	0	0	0	0	0	0	0	0	0	0	0	0	0	0	0	0	0	0	0	0	0	0	0	0	0	0	0	0	0	0	0	0	0	0	0	0	0	0	0	0	0	0
610	0	0	0	0	0	0	0	0	0	0	0	0	0	0	0	0	0	0	0	0	0	0	0	0	0	0	0	0	0	0	0	0	0	0	0	0	0	0	0	0	0	0	0	0	0	0	0	0	0
611	0	0	0	0	0	0	0	0	0	0	0	0	0	0	0	0	0	0	0	0	0	0	0	0	0	0	0	0	0	0	0	0	0	0	0	0	0	0	0	0	0	0	0	0	0	0	0	0	0
612	0	0	0	0	0	0	0	0	0	0	0	0	0	0	0	0	0	0	0	0	0	0	0	0	0	0	0	0	0	0	0	0	0	0	0	0	0	0	0	0	0	0	0	0	0	0	0	0	0
613	0	0	0	0	0	0	0	0	0	0	0	0	0	0	0	0	0	0	0	0	0	0	0	0	0	0	0	0	0	0	0	0	0	0	0	0	0	0	0	0	0	0	0	0	0	0	0	0	0
614	0	0	0	0	0	0	0	0	0	0	0	0	0	0	0	0	0	0	0	0	0	0	0	0	0	0	0	0	0	0	0	0	0	0	0	0	0	0	0	0	0	0	0	0	0	0	0	0	0
615	0	0	0	0	0	0	0	0	0	0	0	0	0	0	0	0	0	0	0	0	0	0	0	0	0	0	0	0	0	0	0	0	0	0	0	0	0	0	0	0	0	0	0	0	0	0	0	0	0
616	0	0	0	0	0	0	0	0	0	0	0	0	0	0	0	0	0	0	0	0	0	0	0	0	0	0	0	0	0	0	0	0	0	0	0	0	0	0	0	0	0	0	0	0	0	0	0	0	0
617	0	0	0	0	0	0	0	0	0	0	0	0	0	0	0	0	0	0	0	0	0	0	0	0	0	0	0	0	0	0	0	0	0	0	0	0	0	0	0	0	0	0	0	0	0	0	0	0	0
618	0	0	0	0	0	0	0	0	0	0	0	0	0	0	0	0	0	0	0	0	0	0	0	0	0	0	0	0	0	0	0	0	0	0	0	0	0	0	0	0	0	0	0	0	0	0	0	0	0
619	0	0	0	0	0	0	0	0	0	0	0	0	0	0	0	0	0	0	0	0	0	0	0	0	0	0	0	0	0	0	0	0	0	0	0	0	0	0	0	0	0	0	0	0	0	0	0	0	0
620	0	0	0	0	0	0	0	0	0	0	0	0	0	0	0	0	0	0	0	0	0	0	0	0	0	0	0	0	0	0	0	0	0	0	0	0	0	0	0	0	0	0	0	0	0	0	0	0	0
621	0	0	0	0	0	0	0	0	0	0	0	0	0	0	0	0	0	0	0	0	0	0	0	0	0	0	0	0	0	0	0	0	0	0	0	0	0	0	0	0	0	0	0	0	0	0	0	0	0
622	0	0	0	0	0	0	0	0	0	0	0	0	0	0	0	0	0	0	0	0	0	0	0	0	0	0	0	0	0	0	0	0	0	0	0	0	0	0	0	0	0	0	0	0	0	0	0	0	0
623	0	0	0	0	0	0	0	0	0	0	0	0	0	0	0	0	0	0	0	0	0	0	0	0	0	0	0	0	0	0	0	0	0	0	0	0	0	0	0	0	0	0	0	0	0	0	0	0	0
624	0	0	0	0	0	0	0	0	0	0	0	0	0	0	0	0	0	0	0	0	0	0	0	0	0	0	0	0	0	0	0	0	0	0	0	0	0	0	0	0	0	0	0	0	0	0	0	0	0
625	0	0	0	0	0	0	0	0	0	0	0	0	0	0	0	0	0	0	0	0	0	0	0	0	0	0	0	0	0	0	0	0	0	0	0	0	0	0	0	0	0	0	0	0	0	0	0	0	0
626	0	0	0	0	0	0	0	0	0	0	0	0	0	0	0	0	0	0	0	0	0	0	0	0	0	0	0	0	0	0	0	0	0	0	0	0	0	0	0	0	0	0	0	0	0	0	0	0	0
627	0	0	0	0	0	0	0	0	0	0	0	0	0	0	0	0	0	0	0	0	0	0	0	0	0	0	0	0	0	0	0	0	0	0	0	0	0	0	0	0	0	0	0	0	0	0	0	0	0
628	0	0	0	0	0	0	0	0	0	0	0	0	0	0	0	0	0	0	0	0	0	0	0	0	0	0	0	0	0	0	0	0	0	0	0	0	0	0	0	0	0	0	0	0	0	0	0	0	0
629	0	0	0	0	0	0	0	0	0	0	0	0	0	0	0	0	0	0	0	0	0	0	0	0	0	0	0	0	0	0	0	0	0	0	0	0	0	0	0	0	0	0	0	0	0	0	0	0	0
630	0	0	0	0	0	0	0	0	0	0	0	0	0	0	0	0	0	0	0	0	0	0	0	0	0	0	0	0	0	0	0	0	0	0	0	0	0	0	0	0	0	0	0	0	0	0	0	0	0
631	0	0	0	0	0	0	0	0	0	0	0	0	0	0	0	0	0	0	0	0	0	0	0	0	0	0	0	0	0	0	0	0	0	0	0	0	0	0	0	0	0	0	0	0	0	0	0	0	0
632	0	0	0	0	0	0	0	0	0	0	0	0	0	0	0	0	0	0	0	0	0	0	0	0	0	0	0	0	0	0	0	0	0	0	0	0	0	0	0	0	0	0	0	0	0	0	0	0	0
633	0	0	0	0	0	0	0	0	0	0	0	0	0	0	0	0	0	0	0	0	0	0	0	0	0	0	0	0	0	0	0	0	0	0	0	0	0	0	0	0	0	0	0	0	0	0	0	0	0
634	0	0	0	0	0	0	0	0	0	0	0	0	0	0	0	0	0	0	0	0	0	0	0	0	0	0	0	0	0	0	0	0	0	0	0	0	0	0	0	0	0	0	0	0	0	0	0	0	0
635	0	0	0	0	0	0	0	0	0	0	0	0	0	0	0	0	0	0	0	0	0	0	0	0	0	0	0	0	0	0	0	0	0	0	0	0	0	0	0	0	0	0	0	0	0	0	0	0	0
636	0	0	0	0	0	0	0	0	0	0	0	0	0	0	0	0	0	0	0	0	0	0	0	0	0	0	0	0	0	0	0	0	0	0	0	0	0	0	0	0	0	0	0	0	0	0	0	0	0
637	0	0	0	0	0	0	0	0	0	0	0	0	0	0	0	0	0	0	0	0	0	0	0	0	0	0	0	0	0	0	0	0	0	0	0	0	0	0	0	0	0	0	0	0	0	0	0	0	0
638	0	0	0	0	0	0	0	0	0	0	0	0	0	0	0	0	0	0	0	0	0	0	0	0	0	0	0	0	0	0	0	0	0	0	0	0	0	0	0	0	0	0	0	0	0	0	0	0	0
639	0	0	0	0	0	0	0	0	0	0	0	0	0	0	0	0	0	0	0	0	0	0	0	0	0	0	0	0	0	0	0	0	0	0	0	0	0	0	0	0	0	0	0	0	0	0	0	0	0
640	0	0	0	0	0	0	0	0	0	0	0	0	0	0	0	0	0	0	0	0	0	0	0	0	0	0	0	0	0	0	0	0	0	0	0	0	0	0	0	0	0	0	0	0	0	0	0	0	0
641	0	0	0	0	0	0	0	0	0	0	0	0	0	0	0	0	0	0	0	0	0	0	0	0	0	0	0	0	0	0	0	0	0	0	0	0	0	0	0	0	0	0	0	0	0	0	0	0	0
642	0	0	0	0	0	0	0	0	0	0	0	0	0	0	0	0	0	0	0	0	0	0	0	0	0	0	0	0	0	0	0	0	0	0	0	0	0	0	0	0	0	0	0	0	0	0	0	0	0
643	0	0	0	0	0	0	0	0	0	0	0	0	0	0	0	0	0	0	0	0	0	0	0	0	0	0	0	0	0	0	0	0	0	0	0	0	0	0	0	0	0	0	0	0	0	0	0	0	0
644	0	0	0	0	0	0	0	0	0	0	0	0	0	0	0	0	0	0	0	0	0	0	0	0	0	0	0	0	0	0	0	0	0	0	0	0	0	0	0	0	0	0	0	0	0	0	0	0	0
645	0	0	0	0	0	0	0	0	0	0	0	0	0	0	0	0	0	0	0	0	0	0	0	0	0	0	0	0	0	0	0	0	0	0	0	0	0	0	0	0	0	0	0	0	0	0	0	0	0
646	0	0	0	0	0	0	0	0	0	0	0	0	0	0	0	0	0	0	0	0	0	0	0	0	0	0	0	0	0	0	0	0	0	0	0	0	0	0	0	0	0	0	0	0	0	0	0	0	0
647	0	0	0	0	0	0	0	0	0	0	0	0	0	0	0	0	0	0	0	0	0	0	0	0	0	0	0	0	0	0	0	0	0	0	0	0	0	0	0	0	0	0	0	0	0	0	0	0	0
648	0	0	0	0	0	0	0	0	0	0	0	0	0	0	0	0	0	0	0	0	0	0	0	0	0	0	0	0	0	0	0	0	0	0	0	0	0	0	0	0	0	0	0	0	0	0	0	0	0
649	0	0	0	0	0	0	0	0	0	0	0	0	0	0	0	0	0	0	0	0	0	0	0	0	0	0	0	0	0	0	0	0	0	0	0	0	0	0	0	0	0	0	0	0	0	0	0	0	0
650	0	0	0	0	0	0	0	0	0	0	0	0	0	0	0	0	0	0	0	0	0	0	0	0	0	0	0	0	0	0	0	0	0	0	0	0	0	0	0	0	0	0	0	0	0	0	0	0	0
651	0	0	0	0	0	0	0	0	0	0	0	0	0	0	0	0	0	0	0	0	0	0	0	0	0	0	0	0	0	0	0	0	0	0	0	0	0	0	0	0	0	0	0	0	0	0	0	0	0
652	0	0	0	0	0	0	0	0	0	0	0	0	0	0	0	0	0	0	0	0	0	0	0	0	0	0	0	0	0	0	0	0	0	0	0	0	0	0	0	0	0	0	0	0	0	0	0	0	0
653	0	0	0	0	0	0	0	0	0	0	0	0	0	0	0	0	0	0	0	0	0	0	0	0	0	0	0	0	0	0	0	0	0	0	0	0	0	0	0	0	0	0	0	0	0	0	0	0	0
654	0	0	0	0	0	0	0	0	0	0	0	0	0	0	0	0	0	0	0	0	0	0	0	0	0	0	0	0	0	0	0	0	0	0	0	0	0	0	0	0	0	0	0	0	0	0	0	0	0
655	0	0	0	0	0	0	0	0	0	0	0	0	0	0	0	0	0	0	0	0	0	0	0	0	0	0	0	0	0	0	0	0	0	0	0	0	0	0	0	0	0	0	0	0	0	0	0	0	0
656	0	0	0	0	0	0	0	0	0	0	0	0	0	0	0	0	0	0	0	0	0	0	0	0	0	0	0	0	0	0	0	0	0	0	0	0	0	0	0	0	0	0	0	0	0	0	0	0	0
657	0	0	0	0	0	0	0	0	0	0	0	0	0	0	0	0	0	0	0	0	0	0	0	0	0	0	0	0	0	0	0	0	0	0	0	0	0	0	0	0	0	0	0	0	0	0	0	0	0
658	0	0	0	0	0	0	0	0	0	0	0	0	0	0	0	0	0	0	0	0	0	0	0	0	0	0	0	0	0	0	0	0	0	0	0	0	0	0	0	0	0	0	0	0	0	0	0	0	0
659	0	0	0	0	0	0	0	0	0	0	0	0	0	0	0	0	0	0	0	0	0	0	0	0	0	0	0	0	0	0	0	0	0	0	0	0	0	0	0	0	0	0	0	0	0	0	0	0	0
660	0	0	0	0	0	0	0	0	0	0	0	0	0	0	0	0	0	0	0	0	0	0	0	0	0	0	0	0	0	0	0	0	0	0	0	0	0	0	0	0	0	0	0	0	0	0	0	0	0
661	0	0	0	0	0	0	0	0	0	0	0	0	0	0	0	0	0	0	0	0	0	0	0	0	0	0	0	0	0	0	0	0	0	0	0	0	0	0	0	0	0	0	0	0	0	0	0	0	0
662	0	0	0	0	0	0	0	0	0	0	0	0	0	0	0	0	0	0	0	0	0	0	0	0	0	0	0	0	0	0	0	0	0	0	0	0	0	0	0	0	0	0	0	0	0	0	0	0	0
663	0	0	0	0	0	0	0	0	0	0	0	0	0	0	0	0	0	0	0	0	0	0	0	0	0	0	0	0	0	0	0	0	0	0	0	0	0	0	0	0	0	0	0	0	0	0	0	0	0
664	0	0	0	0	0	0	0	0	0	0	0	0	0	0	0	0	0	0	0	0	0	0	0	0	0	0	0	0	0	0	0	0	0	0	0	0	0	0	0	0	0	0	0	0	0	0	0	0	0
665	0	0	0	0	0	0	0	0	0	0	0	0	0	0	0	0	0	0	0	0	0	0	0	0	0	0	0	0	0	0	0	0	0	0	0	0	0	0	0	0	0	0	0	0	0	0	0	0	0
666	0	0	0	0	0	0	0	0	0	0	0	0	0	0	0	0	0	0	0	0	0	0	0	0	0	0	0	0	0	0	0	0	0	0	0	0	0	0	0	0	0	0	0	0	0	0	0	0	0
667	0	0	0	0	0	0	0	0	0	0	0	0	0	0	0	0	0	0	0	0	0	0	0	0	0	0	0	0	0	0	0	0	0	0	0	0	0	0	0	0	0	0	0	0	0	0	0	0	0
668	0	0	0	0	0	0	0	0	0	0	0	0	0	0	0	0	0	0	0	0	0	0	0	0	0	0	0	0	0	0	0	0	0	0	0	0	0	0	0	0	0	0	0	0	0	0	0	0	0
669	0	0	0	0	0	0	0	0	0	0	0	0	0	0	0	0	0	0	0	0	0	0	0	0	0	0	0	0	0	0	0	0	0	0	0	0	0	0	0	0	0	0	0	0	0	0	0	0	0
670	0	0	0	0	0	0	0	0	0	0	0	0	0	0	0	0	0	0	0	0	0	0	0	0	0	0	0	0	0	0	0	0	0	0	0	0	0	0	0	0	0	0	0	0	0	0	0	0	0
671	0	0	0	0	0	0	0	0	0	0	0	0	0	0	0	0	0	0	0	0	0	0	0	0	0	0	0	0	0	0	0	0	0	0	0	0	0	0	0	0	0	0	0	0	0	0	0	0	0
672	0	0	0	0	0	0	0	0	0	0	0	0	0	0	0	0	0	0	0	0	0	0	0	0	0	0	0	0	0	0	0	0	0	0	0	0	0	0	0	0	0	0	0	0	0	0	0	0	0
673	0	0	0	0	0	0	0	0	0	0	0	0	0	0	0	0	0	0	0	0	0	0	0	0	0	0	0	0	0	0	0	0	0	0	0	0	0	0	0	0	0	0	0	0	0	0	0	0	0
674	0	0	0	0	0	0	0	0	0	0	0	0	0	0	0	0	0	0	0	0	0	0	0	0	0	0	0	0	0	0	0	0	0	0	0	0	0	0	0	0	0	0	0	0	0	0	0	0	0
675	0	0	0	0	0	0	0	0	0	0	0	0	0	0	0	0	0	0	0	0	0	0	0	0	0	0	0	0	0	0	0	0	0	0	0	0	0	0	0	0	0	0	0	0	0	0	0	0	0
676	0	0	0	0	0	0	0	0	0	0	0	0	0	0	0	0	0	0	0	0	0	0	0	0	0	0	0	0	0	0	0	0	0	0	0	0	0	0	0	0	0	0	0	0	0	0	0	0	0
677	0	0	0	0	0	0	0	0	0	0	0	0	0	0	0	0	0	0	0	0	0	0	0	0	0	0	0	0	0	0	0	0	0	0	0	0	0	0	0	0	0	0	0	0	0	0	0	0	0
678	0	0	0	0	0	0	0	0	0	0	0	0	0	0	0	0	0	0	0	0	0	0	0	0	0	0	0	0	0	0	0	0	0	0	0	0	0	0	0	0	0	0	0	0	0	0	0	0	0
679	0	0	0	0	0	0	0	0	0	0	0	0	0	0	0	0	0	0	0	0	0	0	0	0	0	0	0	0	0	0	0	0	0	0	0	0	0	0	0	0	0	0	0	0	0	0	0	0	0
680	0	0	0	0	0	0	0	0	0	0	0	0	0	0	0	0	0	0	0	0	0	0	0	0	0	0	0	0	0	0	0	0	0	0	0	0	0	0	0	0	0	0	0	0	0	0	0	0	0
681	0	0	0	0	0	0	0	0	0	0	0	0	0	0	0	0	0	0	0	0	0	0	0	0	0	0	0	0	0	0	0	0	0	0	0	0	0	0	0	0	0	0	0	0	0	0	0	0	0
682	0	0	0	0	0	0	0	0	0	0	0	0	0	0	0	0	0	0	0	0	0	0	0	0	0	0	0	0	0	0	0	0	0	0	0	0	0	0	0	0	0	0	0	0	0	0	0	0	0
683	0	0	0	0	0	0	0	0	0	0	0	0	0	0	0	0	0	0	0	0	0	0	0	0	0	0	0	0	0	0	0	0	0	0	0	0	0	0	0	0	0	0	0	0	0	0	0	0	0
684	0	0	0	0	0	0	0	0	0	0	0	0	0	0	0	0	0	0	0	0	0	0	0	0	0	0	0	0	0	0	0	0	0	0	0	0	0	0	0	0	0	0	0	0	0	0	0	0	0
685	0	0	0	0	0	0	0	0	0	0	0	0	0	0	0	0	0	0	0	0	0	0	0	0	0	0	0	0	0	0	0	0	0	0	0	0	0	0	0	0	0	0	0	0	0	0	0	0	0
686	0	0	0	0	0	0	0	0	0	0	0	0	0	0	0	0	0	0	0	0	0	0	0	0	0	0	0	0	0	0	0	0	0	0	0	0	0	0	0	0	0	0	0	0	0	0	0	0	0
687	0	0	0	0	0	0	0	0	0	0	0	0	0	0	0	0	0	0	0	0	0	0	0	0	0	0	0	0	0	0	0	0	0	0	0	0	0	0	0	0	0	0	0	0	0	0	0	0	0
688	0	0	0	0	0	0	0	0	0	0	0	0	0	0	0	0	0	0	0	0	0	0	0	0	0	0	0	0	0	0	0	0	0	0	0	0	0	0	0	0	0	0	0	0	0	0	0	0	0
689	0	0	0	0	0	0	0	0	0	0	0	0	0	0	0	0	0	0	0	0	0	0	0	0	0	0	0	0	0	0	0	0	0	0	0	0	0	0	0	0	0	0	0	0	0	0	0	0	0
690	0	0	0	0	0	0	0	0	0	0	0	0	0	0	0	0	0	0	0	0	0	0	0	0	0	0	0	0	0	0	0	0	0	0	0	0	0	0	0	0	0	0	0	0	0	0	0	0	0
691	0	0	0	0	0	0	0	0	0	0	0	0	0	0	0	0	0	0	0	0	0	0	0	0	0	0	0	0	0	0	0	0	0	0	0	0	0	0	0	0	0	0	0	0	0	0	0	0	0
692	0	0	0	0	0	0	0	0	0	0	0	0	0	0	0	0	0	0	0	0	0	0	0	0	0	0	0	0	0	0	0	0	0	0	0	0	0	0	0	0	0	0	0	0	0	0	0	0	0
693	0	0	0	0	0	0	0	0	0	0	0	0	0	0	0	0	0	0	0	0	0	0	0	0	0	0	0	0	0	0	0	0	0	0	0	0	0	0	0	0	0	0	0	0	0	0	0	0	0
694	0	0	0	0	0	0	0	0	0	0	0	0	0	0	0	0	0	0	0	0	0	0	0	0	0	0	0	0	0	0	0	0	0	0	0	0	0	0	0	0	0	0	0	0	0	0	0	0	0
695	0	0	0	0	0	0	0	0	0	0	0	0	0	0	0	0	0	0	0	0	0	0	0	0	0	0	0	0	0	0	0	0	0	0	0	0	0	0	0	0	0	0	0	0	0	0	0	0	0
696	0	0	0	0	0	0	0	0	0	0	0	0	0	0	0	0	0	0	0	0	0	0	0	0	0	0	0	0	0	0	0	0	0	0	0	0	0	0	0	0	0	0	0	0	0	0	0	0	0
697	0	0	0	0	0	0	0	0	0	0	0	0	0	0	0	0	0	0	0	0	0	0	0	0	0	0	0	0	0	0	0	0	0	0	0	0	0	0	0	0	0	0	0	0	0	0	0	0	0
698	0	0	0	0	0	0	0	0	0	0	0	0	0	0	0	0	0	0	0	0	0	0	0	0	0	0	0	0	0	0	0	0	0	0	0	0	0	0	0	0	0	0	0	0	0	0	0	0	0
699	0	0	0	0	0	0	0	0	0	0	0	0	0	0	0	0	0	0	0	0	0	0	0	0	0	0	0	0	0	0	0	0	0	0	0	0	0	0	0	0	0	0	0	0	0	0	0	0	0
700	0	0	0	0	0	0	0	0	0	0	0	0	0	0	0	0	0	0	0	0	0	0	0	0	0	0	0	0	0	0	0	0	0	0	0	0	0	0	0	0	0	0	0	0	0	0	0	0	0
701	0	0	0	0	0	0	0	0	0	0	0	0	0	0	0	0	0	0	0	0	0	0	0	0	0	0	0	0	0	0	0	0	0	0	0	0	0	0	0	0	0	0	0	0	0	0	0	0	0
702	0	0	0	0	0	0	0	0	0	0	0	0	0	0	0	0	0	0	0	0	0	0	0	0	0	0	0	0	0	0	0	0	0	0	0	0	0	0	0	0	0	0	0	0	0	0	0	0	0
703	0	0	0	0	0	0	0	0	0	0	0	0	0	0	0	0	0	0	0	0	0	0	0	0	0	0	0	0	0	0	0	0	0	0	0	0	0	0	0	0	0	0	0	0	0	0	0	0	0
704	0	0	0	0	0	0	0	0	0	0	0	0	0	0	0	0	0	0	0	0	0	0	0	0	0	0	0	0	0	0	0	0	0	0	0	0	0	0	0	0	0	0	0	0	0	0	0	0	0
705	0	0	0	0	0	0	0	0	0	0	0	0	0	0	0	0	0	0	0	0	0	0	0	0	0	0	0	0	0	0	0	0	0	0	0	0	0	0	0	0	0	0	0	0	0	0	0	0	0
706	0	0	0	0	0	0	0	0	0	0	0	0	0	0	0	0	0	0	0	0	0	0	0	0	0	0	0	0	0	0	0	0	0	0	0	0	0	0	0	0	0	0	0	0	0	0	0	0	0
707	0	0	0	0	0	0	0	0	0	0	0	0	0	0	0	0	0	0	0	0	0	0	0	0	0	0	0	0	0	0	0	0	0	0	0	0	0	0	0	0	0	0	0	0	0	0	0	0	0
708	0	0	0	0	0	0	0	0	0	0	0	0	0	0	0	0	0	0	0	0	0	0	0	0	0	0	0	0	0	0	0	0	0	0	0	0	0	0	0	0	0	0	0	0	0	0	0	0	0
709	0	0	0	0	0	0	0	0	0	0	0	0	0	0	0	0	0	0	0	0	0	0	0	0	0	0	0	0	0	0	0	0	0	0	0	0	0	0	0	0	0	0	0	0	0	0	0	0	0
710	0	0	0	0	0	0	0	0	0	0	0	0	0	0	0	0	0	0	0	0	0	0	0	0	0	0	0	0	0	0	0	0	0	0	0	0	0	0	0	0	0	0	0	0	0	0	0	0	0
711	0	0	0	0	0	0	0	0	0	0	0	0	0	0	0	0	0	0	0	0	0	0	0	0	0	0	0	0	0	0	0	0	0	0	0	0	0	0	0	0	0	0	0	0	0	0	0	0	0
712	0	0	0	0	0	0	0	0	0	0	0	0	0	0	0	0	0	0	0	0	0	0	0	0	0	0	0	0	0	0	0	0	0	0	0	0	0	0	0	0	0	0	0	0	0	0	0	0	0
713	0	0	0	0	0	0	0	0	0	0	0	0	0	0	0	0	0	0	0	0	0	0	0	0	0	0	0	0	0	0	0	0	0	0	0	0	0	0	0	0	0	0	0	0	0	0	0	0	0
714	0	0	0	0	0	0	0	0	0	0	0	0	0	0	0	0	0	0	0	0	0	0	0	0	0	0	0	0	0	0	0	0	0	0	0	0	0	0	0	0	0	0	0	0	0	0	0	0	0
715	0	0	0	0	0	0	0	0	0	0	0	0	0	0	0	0	0	0	0	0	0	0	0	0	0	0	0	0	0	0	0	0	0	0	0	0	0	0	0	0	0	0	0	0	0	0	0	0	0
716	0	0	0	0	0	0	0	0	0	0	0	0	0	0	0	0	0	0	0	0	0	0	0	0	0	0	0	0	0	0	0	0	0	0	0	0	0	0	0	0	0	0	0	0	0	0	0	0	0
717	0	0	0	0	0	0	0	0	0	0	0	0	0	0	0	0	0	0	0	0	0	0	0	0	0	0	0	0	0	0	0	0	0	0	0	0	0	0	0	0	0	0	0	0	0	0	0	0	0
718	0	0	0	0	0	0	0	0	0	0	0	0	0	0	0	0	0	0	0	0	0	0	0	0	0	0	0	0	0	0	0	0	0	0	0	0	0	0	0	0	0	0	0	0	0	0	0	0	0
719	0	0	0	0	0	0	0	0	0	0	0	0	0	0	0	0	0	0	0	0	0	0	0	0	0	0	0	0	0	0	0	0	0	0	0	0	0	0	0	0	0	0	0	0	0	0	0	0	0
720	0	0	0	0	0	0	0	0	0	0	0	0	0	0	0	0	0	0	0	0	0	0	0	0	0	0	0	0	0	0	0	0	0	0	0	0	0	0	0	0	0	0	0	0	0	0	0	0	0
721	0	0	0	0	0	0	0	0	0	0	0	0	0	0	0	0	0	0	0	0	0	0	0	0	0	0	0	0	0	0	0	0	0	0	0	0	0	0	0	0	0	0	0	0	0	0	0	0	0
722	0	0	0	0	0	0	0	0	0	0	0	0	0	0	0	0	0	0	0	0	0	0	0	0	0	0	0	0	0	0	0	0	0	0	0	0	0	0	0	0	0	0	0	0	0	0	0	0	0
723	0	0	0	0	0	0	0	0	0	0	0	0	0	0	0	0	0	0	0	0	0	0	0	0	0	0	0	0	0	0	0	0	0	0	0	0	0	0	0	0	0	0	0	0	0	0	0	0	0
724	0	0	0	0	0	0	0	0	0	0	0	0	0	0	0	0	0	0	0	0	0	0	0	0	0	0	0	0	0	0	0	0	0	0	0	0	0	0	0	0	0	0	0	0	0	0	0	0	0
725	0	0	0	0	0	0	0	0	0	0	0	0	0	0	0	0	0	0	0	0	0	0	0	0	0	0	0	0	0	0	0	0	0	0	0	0	0	0	0	0	0	0	0	0	0	0	0	0	0
726	0	0	0	0	0	0	0	0	0	0	0	0	0	0	0	0	0	0	0	0	0	0	0	0	0	0	0	0	0	0	0	0	0	0	0	0	0	0	0	0	0	0	0	0	0	0	0	0	0
727	0	0	0	0	0	0	0	0	0	0	0	0	0	0	0	0	0	0	0	0	0	0	0	0	0	0	0	0	0	0	0	0	0	0	0	0	0	0	0	0	0	0	0	0	0	0	0	0	0
728	0	0	0	0	0	0	0	0	0	0	0	0	0	0	0	0	0	0	0	0	0	0	0	0	0	0	0	0	0	0	0	0	0	0	0	0	0	0	0	0	0	0	0	0	0	0	0	0	0
729	0	0	0	0	0	0	0	0	0	0	0	0	0	0	0	0	0	0	0	0	0	0	0	0	0	0	0	0	0	0	0	0	0	0	0	0	0	0	0	0	0	0	0	0	0	0	0	0	0
730	0	0	0	0	0	0	0	0	0	0	0	0	0	0	0	0	0	0	0	0	0	0	0	0	0	0	0	0	0	0	0	0	0	0	0	0	0	0	0	0	0	0	0	0	0	0	0	0	0
731	0	0	0	0	0	0	0	0	0	0	0	0	0	0	0	0	0	0	0	0	0	0	0	0	0	0	0	0	0	0	0	0	0	0	0	0	0	0	0	0	0	0	0	0	0	0	0	0	0
732	0	0	0	0	0	0	0	0	0	0	0	0	0	0	0	0	0	0	0	0	0	0	0	0	0	0	0	0	0	0	0	0	0	0	0	0	0	0	0	0	0	0	0	0	0	0	0	0	0
733	0	0	0	0	0	0	0	0	0	0	0	0	0	0	0	0	0	0	0	0	0	0	0	0	0	0	0	0	0	0	0	0	0	0	0	0	0	0	0	0	0	0	0	0	0	0	0	0	0
734	0	0	0	0	0	0	0	0	0	0	0	0	0	0	0	0	0	0	0	0	0	0	0	0	0	0	0	0	0	0	0	0	0	0	0	0	0	0	0	0	0	0	0	0	0	0	0	0	0
735	0	0	0	0	0	0	0	0	0	0	0	0	0	0	0	0	0	0	0	0	0	0	0	0	0	0	0	0	0	0	0	0	0	0	0	0	0	0	0	0	0	0	0	0	0	0	0	0	0
736	0	0	0	0	0	0	0	0	0	0	0	0	0	0	0	0	0	0	0	0	0	0	0	0	0	0	0	0	0	0	0	0	0	0	0	0	0	0	0	0	0	0	0	0	0	0	0	0	0
737	0	0	0	0	0	0	0	0	0	0	0	0	0	0	0	0	0	0	0	0	0	0	0	0	0	0	0	0	0	0	0	0	0	0	0	0	0	0	0	0	0	0	0	0	0	0	0	0	0
738	0	0	0	0	0	0	0	0	0	0	0	0	0	0	0	0	0	0	0	0	0	0	0	0	0	0	0	0	0	0	0	0	0	0	0	0	0	0	0	0	0	0	0	0	0	0	0	0	0
739	0	0	0	0	0	0	0	0	0	0	0	0	0	0	0	0	0	0	0	0	0	0	0	0	0	0	0	0	0	0	0	0	0	0	0	0	0	0	0	0	0	0	0	0	0	0	0	0	0
740	0	0	0	0	0	0	0	0	0	0	0	0	0	0	0	0	0	0	0	0	0	0	0	0	0	0	0	0	0	0	0	0	0	0	0	0	0	0	0	0	0	0	0	0	0	0	0	0	0
741	0	0	0	0	0	0	0	0	0	0	0	0	0	0	0	0	0	0	0	0	0	0	0	0	0	0	0	0	0	0	0	0	0	0	0	0	0	0	0	0	0	0	0	0	0	0	0	0	0
742	0	0	0	0	0	0	0	0	0	0	0	0	0	0	0	0	0	0	0	0	0	0	0	0	0	0	0	0	0	0	0	0	0	0	0	0	0	0	0	0	0	0	0	0	0	0	0	0	0
743	0	0	0	0	0	0	0	0	0	0	0	0	0	0	0	0	0	0	0	0	0	0	0	0	0	0	0	0	0	0	0	0	0	0	0	0	0	0	0	0	0	0	0	0	0	0	0	0	0
744	0	0	0	0	0	0	0	0	0	0	0	0	0	0	0	0	0	0	0	0	0	0	0	0	0	0	0	0	0	0	0	0	0	0	0	0	0	0	0	0	0	0	0	0	0	0	0	0	0
745	0	0	0	0	0	0	0	0	0	0	0	0	0	0	0	0	0	0	0	0	0	0	0	0	0	0	0	0	0	0	0	0	0	0	0	0	0	0	0	0	0	0	0	0	0	0	0	0	0
746	0	0	0	0	0	0	0	0	0	0	0	0	0	0	0	0	0	0	0	0	0	0	0	0	0	0	0	0	0	0	0	0	0	0	0	0	0	0	0	0	0	0	0	0	0	0	0	0	0
747	0	0	0	0	0	0	0	0	0	0	0	0	0	0	0	0	0	0	0	0	0	0	0	0	0	0	0	0	0	0	0	0	0	0	0	0	0	0	0	0	0	0	0	0	0	0	0	0	0
748	0	0	0	0	0	0	0	0	0	0	0	0	0	0	0	0	0	0	0	0	0	0	0	0	0	0	0	0	0	0	0	0	0	0	0	0	0	0	0	0	0	0	0	0	0	0	0	0	0
749	0	0	0	0	0	0	0	0	0	0	0	0	0	0	0	0	0	0	0	0	0	0	0	0	0	0	0	0	0	0	0	0	0	0	0	0	0	0	0	0	0	0	0	0	0	0	0	0	0
750	0	0	0	0	0	0	0	0	0	0	0	0	0	0	0	0	0	0	0	0	0	0	0	0	0	0	0	0	0	0	0	0	0	0	0	0	0	0	0	0	0	0	0	0	0	0	0	0	0
751	0	0	0	0	0	0	0	0	0	0	0	0	0	0	0	0	0	0	0	0	0	0	0	0	0	0	0	0	0	0	0	0	0	0	0	0	0	0	0	0	0	0	0	0	0	0	0	0	0
752	0	0	0	0	0	0	0	0	0	0	0	0	0	0	0	0	0	0	0	0	0	0	0	0	0	0	0	0	0	0	0	0	0	0	0	0	0	0	0	0	0	0	0	0	0	0	0	0	0
753	0	0	0	0	0	0	0	0	0	0	0	0	0	0	0	0	0	0	0	0	0	0	0	0	0	0	0	0	0	0	0	0	0	0	0	0	0	0	0	0	0	0	0	0	0	0	0	0	0
754	0	0	0	0	0	0	0	0	0	0	0	0	0	0	0	0	0	0	0	0	0	0	0	0	0	0	0	0	0	0	0	0	0	0	0	0	0	0	0	0	0	0	0	0	0	0	0	0	0
755	0	0	0	0	0	0	0	0	0	0	0	0	0	0	0	0	0	0	0	0	0	0	0	0	0	0	0	0	0	0	0	0	0	0	0	0	0	0	0	0	0	0	0	0	0	0	0	0	0
756	0	0	0	0	0	0	0	0	0	0	0	0	0	0	0	0	0	0	0	0	0	0	0	0	0	0	0	0	0	0	0	0	0	0	0	0	0	0	0	0	0	0	0	0	0	0	0	0	0
757	0	0	0	0	0	0	0	0	0	0	0	0	0	0	0	0	0	0	0	0	0	0	0	0	0	0	0	0	0	0	0	0	0	0	0	0	0	0	0	0	0	0	0	0	0	0	0	0	0
758	0	0	0	0	0	0	0	0	0	0	0	0	0	0	0	0	0	0	0	0	0	0	0	0	0	0	0	0	0	0	0	0	0	0	0	0	0	0	0	0	0	0	0	0	0	0	0	0	0
759	0	0	0	0	0	0	0	0	0	0	0	0	0	0	0	0	0	0	0	0	0	0	0	0	0	0	0	0	0	0	0	0	0	0	0	0	0	0	0	0	0	0	0	0	0	0	0	0	0
760	0	0	0	0	0	0	0	0	0	0	0	0	0	0	0	0	0	0	0	0	0	0	0	0	0	0	0	0	0	0	0	0	0	0	0	0	0	0	0	0	0	0	0	0	0	0	0	0	0
761	0	0	0	0	0	0	0	0	0	0	0	0	0	0	0	0	0	0	0	0	0	0	0	0	0	0	0	0	0	0	0	0	0	0	0	0	0	0	0	0	0	0	0	0	0	0	0	0	0
762	0	0	0	0	0	0	0	0	0	0	0	0	0	0	0	0	0	0	0	0	0	0	0	0	0	0	0	0	0	0	0	0	0	0	0	0	0	0	0	0	0	0	0	0	0	0	0	0	0
763	0	0	0	0	0	0	0	0	0	0	0	0	0	0	0	0	0	0	0	0	0	0	0	0	0	0	0	0	0	0	0	0	0	0	0	0	0	0	0	0	0	0	0	0	0	0	0	0	0
764	0	0	0	0	0	0	0	0	0	0	0	0	0	0	0	0	0	0	0	0	0	0	0	0	0	0	0	0	0	0	0	0	0	0	0	0	0	0	0	0	0	0	0	0	0	0	0	0	0
765	0	0	0	0	0	0	0	0	0	0	0	0	0	0	0	0	0	0	0	0	0	0	0	0	0	0	0	0	0	0	0	0	0	0	0	0	0	0	0	0	0	0	0	0	0	0	0	0	0
766	0	0	0	0	0	0	0	0	0	0	0	0	0	0	0	0	0	0	0	0	0	0	0	0	0	0	0	0	0	0	0	0	0	0	0	0	0	0	0	0	0	0	0	0	0	0	0	0	0
767	0	0	0	0	0	0	0	0	0	0	0	0	0	0	0	0	0	0	0	0	0	0	0	0	0	0	0	0	0	0	0	0	0	0	0	0	0	0	0	0	0	0	0	0	0	0	0	0	0
768	0	0	0	0	0	0	0	0	0	0	0	0	0	0	0	0	0	0	0	0	0	0	0	0	0	0	0	0	0	0	0	0	0	0	0	0	0	0	0	0	0	0	0	0	0	0	0	0	0
769	0	0	0	0	0	0	0	0	0	0	0	0	0	0	0	0	0	0	0	0	0	0	0	0	0	0	0	0	0	0	0	0	0	0	0	0	0	0	0	0	0	0	0	0	0	0	0	0	0
770	0	0	0	0	0	0	0	0	0	0	0	0	0	0	0	0	0	0	0	0	0	0	0	0	0	0	0	0	0	0	0	0	0	0	0	0	0	0	0	0	0	0	0	0	0	0	0	0	0
771	0	0	0	0	0	0	0	0	0	0	0	0	0	0	0	0	0	0	0	0	0	0	0	0	0	0	0	0	0	0	0	0	0	0	0	0	0	0	0	0	0	0	0	0	0	0	0	0	0
772	0	0	0	0	0	0	0	0	0	0	0	0	0	0	0	0	0	0	0	0	0	0	0	0	0	0	0	0	0	0	0	0	0	0	0	0	0	0	0	0	0	0	0	0	0	0	0	0	0
773	0	0	0	0	0	0	0	0	0	0	0	0	0	0	0	0	0	0	0	0	0	0	0	0	0	0	0	0	0	0	0	0	0	0	0	0	0	0	0	0	0	0	0	0	0	0	0	0	0
774	0	0	0	0	0	0	0	0	0	0	0	0	0	0	0	0	0	0	0	0	0	0	0	0	0	0	0	0	0	0	0	0	0	0	0	0	0	0	0	0	0	0	0	0	0	0	0	0	0
775	0	0	0	0	0	0	0	0	0	0	0	0	0	0	0	0	0	0	0	0	0	0	0	0	0	0	0	0	0	0	0	0	0	0	0	0	0	0	0	0	0	0	0	0	0	0	0	0	0
776	0	0	0	0	0	0	0	0	0	0	0	0	0	0	0	0	0	0	0	0	0	0	0	0	0	0	0	0	0	0	0	0	0	0	0	0	0	0	0	0	0	0	0	0	0	0	0	0	0
777	0	0	0	0	0	0	0	0	0	0	0	0	0	0	0	0	0	0	0	0	0	0	0	0	0	0	0	0	0	0	0	0	0	0	0	0	0	0	0	0	0	0	0	0	0	0	0	0	0
778	0	0	0	0	0	0	0	0	0	0	0	0	0	0	0	0	0	0	0	0	0	0	0	0	0	0	0	0	0	0	0	0	0	0	0	0	0	0	0	0	0	0	0	0	0	0	0	0	0
779	0	0	0	0	0	0	0	0	0	0	0	0	0	0	0	0	0	0	0	0	0	0	0	0	0	0	0	0	0	0	0	0	0	0	0	0	0	0	0	0	0	0	0	0	0	0	0	0	0
780	0	0	0	0	0	0	0	0	0	0	0	0	0	0	0	0	0	0	0	0	0	0	0	0	0	0	0	0	0	0	0	0	0	0	0	0	0	0	0	0	0	0	0	0	0	0	0	0	0
781	0	0	0	0	0	0	0	0	0	0	0	0	0	0	0	0	0	0	0	0	0	0	0	0	0	0	0	0	0	0	0	0	0	0	0	0	0	0	0	0	0	0	0	0	0	0	0	0	0
782	0	0	0	0	0	0	0	0	0	0	0	0	0	0	0	0	0	0	0	0	0	0	0	0	0	0	0	0	0	0	0	0	0	0	0	0	0	0	0	0	0	0	0	0	0	0	0	0	0
783	0	0	0	0	0	0	0	0	0	0	0	0	0	0	0	0	0	0	0	0	0	0	0	0	0	0	0	0	0	0	0	0	0	0	0	0	0	0	0	0	0	0	0	0	0	0	0	0	0
784	0	0	0	0	0	0	0	0	0	0	0	0	0	0	0	0	0	0	0	0	0	0	0	0	0	0	0	0	0	0	0	0	0	0	0	0	0	0	0	0	0	0	0	0	0	0	0	0	0
785	0	0	0	0	0	0	0	0	0	0	0	0	0	0	0	0	0	0	0	0	0	0	0	0	0	0	0	0	0	0	0	0	0	0	0	0	0	0	0	0	0	0	0	0	0	0	0	0	0
786	0	0	0	0	0	0	0	0	0	0	0	0	0	0	0	0	0	0	0	0	0	0	0	0	0	0	0	0	0	0	0	0	0	0	0	0	0	0	0	0	0	0	0	0	0	0	0	0	0
787	0	0	0	0	0	0	0	0	0	0	0	0	0	0	0	0	0	0	0	0	0	0	0	0	0	0	0	0	0	0	0	0	0	0	0	0	0	0	0	0	0	0	0	0	0	0	0	0	0
788	0	0	0	0	0	0	0	0	0	0	0	0	0	0	0	0	0	0	0	0	0	0	0	0	0	0	0	0	0	0	0	0	0	0	0	0	0	0	0	0	0	0	0	0	0	0	0	0	0
789	0	0	0	0	0	0	0	0	0	0	0	0	0	0	0	0	0	0	0	0	0	0	0	0	0	0	0	0	0	0	0	0	0	0	0	0	0	0	0	0	0	0	0	0	0	0	0	0	0
790	0	0	0	0	0	0	0	0	0	0	0	0	0	0	0	0	0	0	0	0	0	0	0	0	0	0	0	0	0	0	0	0	0	0	0	0	0	0	0	0	0	0	0	0	0	0	0	0	0
791	0	0	0	0	0	0	0	0	0	0	0	0	0	0	0	0	0	0	0	0	0	0	0	0	0	0	0	0	0	0	0	0	0	0	0	0	0	0	0	0	0	0	0	0	0	0	0	0	0
792	0	0	0	0	0	0	0	0	0	0	0	0	0	0	0	0	0	0	0	0	0	0	0	0	0	0	0	0	0	0	0	0	0	0	0	0	0	0	0	0	0	0	0	0	0	0	0	0	0
793	0	0	0	0	0	0	0	0	0	0	0	0	0	0	0	0	0	0	0	0	0	0	0	0	0	0	0	0	0	0	0	0	0	0	0	0	0	0	0	0	0	0	0	0	0	0	0	0	0
794	0	0	0	0	0	0	0	0	0	0	0	0	0	0	0	0	0	0	0	0	0	0	0	0	0	0	0	0	0	0	0	0	0	0	0	0	0	0	0	0	0	0	0	0	0	0	0	0	0
795	0	0	0	0	0	0	0	0	0	0	0	0	0	0	0	0	0	0	0	0	0	0	0	0	0	0	0	0	0	0	0	0	0	0	0	0	0	0	0	0	0	0	0	0	0	0	0	0	0
796	0	0	0	0	0	0	0	0	0	0	0	0	0	0	0	0	0	0	0	0	0	0	0	0	0	0	0	0	0	0	0	0	0	0	0	0	0	0	0	0	0	0	0	0	0	0	0	0	0
797	0	0	0	0	0	0	0	0	0	0	0	0	0	0	0	0	0	0	0	0	0	0	0	0	0	0	0	0	0	0	0	0	0	0	0	0	0	0	0	0	0	0	0	0	0	0	0	0	0
798	0	0	0	0	0	0	0	0	0	0	0	0	0	0	0	0	0	0	0	0	0	0	0	0	0	0	0	0	0	0	0	0	0	0	0	0	0	0	0	0	0	0	0	0	0	0	0	0	0
799	0	0	0	0	0	0	0	0	0	0	0	0	0	0	0	0	0	0	0	0	0	0	0	0	0	0	0	0	0	0	0	0	0	0	0	0	0	0	0	0	0	0	0	0	0	0	0	0	0
800	0	0	0	0	0	0	0	0	0	0	0	0	0	0	0	0	0	0	0	0	0	0	0	0	0	0	0	0	0	0	0	0	0	0	0	0	0	0	0	0	0	0	0	0	0	0	0	0	0
801	0	0	0	0	0	0	0	0	0	0	0	0	0	0	0	0	0	0	0	0	0	0	0	0	0	0	0	0	0	0	0	0	0	0	0	0	0	0	0	0	0	0	0	0	0	0	0	0	0
802	0	0	0	0	0	0	0	0	0	0	0	0	0	0	0	0	0	0	0	0	0	0	0	0	0	0	0	0	0	0	0	0	0	0	0	0	0	0	0	0	0	0	0	0	0	0	0	0	0
803	0	0	0	0	0	0	0	0	0	0	0	0	0	0	0	0	0	0	0	0	0	0	0	0	0	0	0	0	0	0	0	0	0	0	0	0	0	0	0	0	0	0	0	0	0	0	0	0	0
804	0	0	0	0	0	0	0	0	0	0	0	0	0	0	0	0	0	0	0	0	0	0	0	0	0	0	0	0	0	0	0	0	0	0	0	0	0	0	0	0	0	0	0	0	0	0	0	0	0
805	0	0	0	0	0	0	0	0	0	0	0	0	0	0	0	0	0	0	0	0	0	0	0	0	0	0	0	0	0	0	0	0	0	0	0	0	0	0	0	0	0	0	0	0	0	0	0	0	0
806	0	0	0	0	0	0	0	0	0	0	0	0	0	0	0	0	0	0	0	0	0	0	0	0	0	0	0	0	0	0	0	0	0	0	0	0	0	0	0	0	0	0	0	0	0	0	0	0	0
807	0	0	0	0	0	0	0	0	0	0	0	0	0	0	0	0	0	0	0	0	0	0	0	0	0	0	0	0	0	0	0	0	0	0	0	0	0	0	0	0	0	0	0	0	0	0	0	0	0
808	0	0	0	0	0	0	0	0	0	0	0	0	0	0	0	0	0	0	0	0	0	0	0	0	0	0	0	0	0	0	0	0	0	0	0	0	0	0	0	0	0	0	0	0	0	0	0	0	0
809	0	0	0	0	0	0	0	0	0	0	0	0	0	0	0	0	0	0	0	0	0	0	0	0	0	0	0	0	0	0	0	0	0	0	0	0	0	0	0	0	0	0	0	0	0	0	0	0	0
810	0	0	0	0	0	0	0	0	0	0	0	0	0	0	0	0	0	0	0	0	0	0	0	0	0	0	0	0	0	0	0	0	0	0	0	0	0	0	0	0	0	0	0	0	0	0	0	0	0
811	0	0	0	0	0	0	0	0	0	0	0	0	0	0	0	0	0	0	0	0	0	0	0	0	0	0	0	0	0	0	0	0	0	0	0	0	0	0	0	0	0	0	0	0	0	0	0	0	0
812	0	0	0	0	0	0	0	0	0	0	0	0	0	0	0	0	0	0	0	0	0	0	0	0	0	0	0	0	0	0	0	0	0	0	0	0	0	0	0	0	0	0	0	0	0	0	0	0	0
813	0	0	0	0	0	0	0	0	0	0	0	0	0	0	0	0	0	0	0	0	0	0	0	0	0	0	0	0	0	0	0	0	0	0	0	0	0	0	0	0	0	0	0	0	0	0	0	0	0
814	0	0	0	0	0	0	0	0	0	0	0	0	0	0	0	0	0	0	0	0	0	0	0	0	0	0	0	0	0	0	0	0	0	0	0	0	0	0	0	0	0	0	0	0	0	0	0	0	0
815	0	0	0	0	0	0	0	0	0	0	0	0	0	0	0	0	0	0	0	0	0	0	0	0	0	0	0	0	0	0	0	0	0	0	0	0	0	0	0	0	0	0	0	0	0	0	0	0	0
816	0	0	0	0	0	0	0	0	0	0	0	0	0	0	0	0	0	0	0	0	0	0	0	0	0	0	0	0	0	0	0	0	0	0	0	0	0	0	0	0	0	0	0	0	0	0	0	0	0
817	0	0	0	0	0	0	0	0	0	0	0	0	0	0	0	0	0	0	0	0	0	0	0	0	0	0	0	0	0	0	0	0	0	0	0	0	0	0	0	0	0	0	0	0	0	0	0	0	0
818	0	0	0	0	0	0	0	0	0	0	0	0	0	0	0	0	0	0	0	0	0	0	0	0	0	0	0	0	0	0	0	0	0	0	0	0	0	0	0	0	0	0	0	0	0	0	0	0	0
819	0	0	0	0	0	0	0	0	0	0	0	0	0	0	0	0	0	0	0	0	0	0	0	0	0	0	0	0	0	0	0	0	0	0	0	0	0	0	0	0	0	0	0	0	0	0	0	0	0
820	0	0	0	0	0	0	0	0	0	0	0	0	0	0	0	0	0	0	0	0	0	0	0	0	0	0	0	0	0	0	0	0	0	0	0	0	0	0	0	0	0	0	0	0	0	0	0	0	0
821	0	0	0	0	0	0	0	0	0	0	0	0	0	0	0	0	0	0	0	0	0	0	0	0	0	0	0	0	0	0	0	0	0	0	0	0	0	0	0	0	0	0	0	0	0	0	0	0	0
822	0	0	0	0	0	0	0	0	0	0	0	0	0	0	0	0	0	0	0	0	0	0	0	0	0	0	0	0	0	0	0	0	0	0	0	0	0	0	0	0	0	0	0	0	0	0	0	0	0
823	0	0	0	0	0	0	0	0	0	0	0	0	0	0	0	0	0	0	0	0	0	0	0	0	0	0	0	0	0	0	0	0	0	0	0	0	0	0	0	0	0	0	0	0	0	0	0	0	0
824	0	0	0	0	0	0	0	0	0	0	0	0	0	0	0	0	0	0	0	0	0	0	0	0	0	0	0	0	0	0	0	0	0	0	0	0	0	0	0	0	0	0	0	0	0	0	0	0	0
825	0	0	0	0	0	0	0	0	0	0	0	0	0	0	0	0	0	0	0	0	0	0	0	0	0	0	0	0	0	0	0	0	0	0	0	0	0	0	0	0	0	0	0	0	0	0	0	0	0
826	0	0	0	0	0	0	0	0	0	0	0	0	0	0	0	0	0	0	0	0	0	0	0	0	0	0	0	0	0	0	0	0	0	0	0	0	0	0	0	0	0	0	0	0	0	0	0	0	0
827	0	0	0	0	0	0	0	0	0	0	0	0	0	0	0	0	0	0	0	0	0	0	0	0	0	0	0	0	0	0	0	0	0	0	0	0	0	0	0	0	0	0	0	0	0	0	0	0	0
828	0	0	0	0	0	0	0	0	0	0	0	0	0	0	0	0	0	0	0	0	0	0	0	0	0	0	0	0	0	0	0	0	0	0	0	0	0	0	0	0	0	0	0	0	0	0	0	0	0
829	0	0	0	0	0	0	0	0	0	0	0	0	0	0	0	0	0	0	0	0	0	0	0	0	0	0	0	0	0	0	0	0	0	0	0	0	0	0	0	0	0	0	0	0	0	0	0	0	0
830	0	0	0	0	0	0	0	0	0	0	0	0	0	0	0	0	0	0	0	0	0	0	0	0	0	0	0	0	0	0	0	0	0	0	0	0	0	0	0	0	0	0	0	0	0	0	0	0	0
831	0	0	0	0	0	0	0	0	0	0	0	0	0	0	0	0	0	0	0	0	0	0	0	0	0	0	0	0	0	0	0	0	0	0	0	0	0	0	0	0	0	0	0	0	0	0	0	0	0
832	0	0	0	0	0	0	0	0	0	0	0	0	0	0	0	0	0	0	0	0	0	0	0	0	0	0	0	0	0	0	0	0	0	0	0	0	0	0	0	0	0	0	0	0	0	0	0	0	0
833	0	0	0	0	0	0	0	0	0	0	0	0	0	0	0	0	0	0	0	0	0	0	0	0	0	0	0	0	0	0	0	0	0	0	0	0	0	0	0	0	0	0	0	0	0	0	0	0	0
834	0	0	0	0	0	0	0	0	0	0	0	0	0	0	0	0	0	0	0	0	0	0	0	0	0	0	0	0	0	0	0	0	0	0	0	0	0	0	0	0	0	0	0	0	0	0	0	0	0
835	0	0	0	0	0	0	0	0	0	0	0	0	0	0	0	0	0	0	0	0	0	0	0	0	0	0	0	0	0	0	0	0	0	0	0	0	0	0	0	0	0	0	0	0	0	0	0	0	0
836	0	0	0	0	0	0	0	0	0	0	0	0	0	0	0	0	0	0	0	0	0	0	0	0	0	0	0	0	0	0	0	0	0	0	0	0	0	0	0	0	0	0	0	0	0	0	0	0	0
837	0	0	0	0	0	0	0	0	0	0	0	0	0	0	0	0	0	0	0	0	0	0	0	0	0	0	0	0	0	0	0	0	0	0	0	0	0	0	0	0	0	0	0	0	0	0	0	0	0
838	0	0	0	0	0	0	0	0	0	0	0	0	0	0	0	0	0	0	0	0	0	0	0	0	0	0	0	0	0	0	0	0	0	0	0	0	0	0	0	0	0	0	0	0	0	0	0	0	0
839	0	0	0	0	0	0	0	0	0	0	0	0	0	0	0	0	0	0	0	0	0	0	0	0	0	0	0	0	0	0	0	0	0	0	0	0	0	0	0	0	0	0	0	0	0	0	0	0	0
840	0	0	0	0	0	0	0	0	0	0	0	0	0	0	0	0	0	0	0	0	0	0	0	0	0	0	0	0	0	0	0	0	0	0	0	0	0	0	0	0	0	0	0	0	0	0	0	0	0
841	0	0	0	0	0	0	0	0	0	0	0	0	0	0	0	0	0	0	0	0	0	0	0	0	0	0	0	0	0	0	0	0	0	0	0	0	0	0	0	0	0	0	0	0	0	0	0	0	0
842	0	0	0	0	0	0	0	0	0	0	0	0	0	0	0	0	0	0	0	0	0	0	0	0	0	0	0	0	0	0	0	0	0	0	0	0	0	0	0	0	0	0	0	0	0	0	0	0	0
843	0	0	0	0	0	0	0	0	0	0	0	0	0	0	0	0	0	0	0	0	0	0	0	0	0	0	0	0	0	0	0	0	0	0	0	0	0	0	0	0	0	0	0	0	0	0	0	0	0
844	0	0	0	0	0	0	0	0	0	0	0	0	0	0	0	0	0	0	0	0	0	0	0	0	0	0	0	0	0	0	0	0	0	0	0	0	0	0	0	0	0	0	0	0	0	0	0	0	0
845	0	0	0	0	0	0	0	0	0	0	0	0	0	0	0	0	0	0	0	0	0	0	0	0	0	0	0	0	0	0	0	0	0	0	0	0	0	0	0	0	0	0	0	0	0	0	0	0	0
846	0	0	0	0	0	0	0	0	0	0	0	0	0	0	0	0	0	0	0	0	0	0	0	0	0	0	0	0	0	0	0	0	0	0	0	0	0	0	0	0	0	0	0	0	0	0	0	0	0
847	0	0	0	0	0	0	0	0	0	0	0	0	0	0	0	0	0	0	0	0	0	0	0	0	0	0	0	0	0	0	0	0	0	0	0	0	0	0	0	0	0	0	0	0	0	0	0	0	0
848	0	0	0	0	0	0	0	0	0	0	0	0	0	0	0	0	0	0	0	0	0	0	0	0	0	0	0	0	0	0	0	0	0	0	0	0	0	0	0	0	0	0	0	0	0	0	0	0	0
849	0	0	0	0	0	0	0	0	0	0	0	0	0	0	0	0	0	0	0	0	0	0	0	0	0	0	0	0	0	0	0	0	0	0	0	0	0	0	0	0	0	0	0	0	0	0	0	0	0
850	0	0	0	0	0	0	0	0	0	0	0	0	0	0	0	0	0	0	0	0	0	0	0	0	0	0	0	0	0	0	0	0	0	0	0	0	0	0	0	0	0	0	0	0	0	0	0	0	0
851	0	0	0	0	0	0	0	0	0	0	0	0	0	0	0	0	0	0	0	0	0	0	0	0	0	0	0	0	0	0	0	0	0	0	0	0	0	0	0	0	0	0	0	0	0	0	0	0	0
852	0	0	0	0	0	0	0	0	0	0	0	0	0	0	0	0	0	0	0	0	0	0	0	0	0	0	0	0	0	0	0	0	0	0	0	0	0	0	0	0	0	0	0	0	0	0	0	0	0
853	0	0	0	0	0	0	0	0	0	0	0	0	0	0	0	0	0	0	0	0	0	0	0	0	0	0	0	0	0	0	0	0	0	0	0	0	0	0	0	0	0	0	0	0	0	0	0	0	0
854	0	0	0	0	0	0	0	0	0	0	0	0	0	0	0	0	0	0	0	0	0	0	0	0	0	0	0	0	0	0	0	0	0	0	0	0	0	0	0	0	0	0	0	0	0	0	0	0	0
855	0	0	0	0	0	0	0	0	0	0	0	0	0	0	0	0	0	0	0	0	0	0	0	0	0	0	0	0	0	0	0	0	0	0	0	0	0	0	0	0	0	0	0	0	0	0	0	0	0
856	0	0	0	0	0	0	0	0	0	0	0	0	0	0	0	0	0	0	0	0	0	0	0	0	0	0	0	0	0	0	0	0	0	0	0	0	0	0	0	0	0	0	0	0	0	0	0	0	0
857	0	0	0	0	0	0	0	0	0	0	0	0	0	0	0	0	0	0	0	0	0	0	0	0	0	0	0	0	0	0	0	0	0	0	0	0	0	0	0	0	0	0	0	0	0	0	0	0	0
858	0	0	0	0	0	0	0	0	0	0	0	0	0	0	0	0	0	0	0	0	0	0	0	0	0	0	0	0	0	0	0	0	0	0	0	0	0	0	0	0	0	0	0	0	0	0	0	0	0
859	0	0	0	0	0	0	0	0	0	0	0	0	0	0	0	0	0	0	0	0	0	0	0	0	0	0	0	0	0	0	0	0	0	0	0	0	0	0	0	0	0	0	0	0	0	0	0	0	0
860	0	0	0	0	0	0	0	0	0	0	0	0	0	0	0	0	0	0	0	0	0	0	0	0	0	0	0	0	0	0	0	0	0	0	0	0	0	0	0	0	0	0	0	0	0	0	0	0	0
861	0	0	0	0	0	0	0	0	0	0	0	0	0	0	0	0	0	0	0	0	0	0	0	0	0	0	0	0	0	0	0	0	0	0	0	0	0	0	0	0	0	0	0	0	0	0	0	0	0
862	0	0	0	0	0	0	0	0	0	0	0	0	0	0	0	0	0	0	0	0	0	0	0	0	0	0	0	0	0	0	0	0	0	0	0	0	0	0	0	0	0	0	0	0	0	0	0	0	0
863	0	0	0	0	0	0	0	0	0	0	0	0	0	0	0	0	0	0	0	0	0	0	0	0	0	0	0	0	0	0	0	0	0	0	0	0	0	0	0	0	0	0	0	0	0	0	0	0	0
864	0	0	0	0	0	0	0	0	0	0	0	0	0	0	0	0	0	0	0	0	0	0	0	0	0	0	0	0	0	0	0	0	0	0	0	0	0	0	0	0	0	0	0	0	0	0	0	0	0
865	0	0	0	0	0	0	0	0	0	0	0	0	0	0	0	0	0	0	0	0	0	0	0	0	0	0	0	0	0	0	0	0	0	0	0	0	0	0	0	0	0	0	0	0	0	0	0	0	0
866	0	0	0	0	0	0	0	0	0	0	0	0	0	0	0	0	0	0	0	0	0	0	0	0	0	0	0	0	0	0	0	0	0	0	0	0	0	0	0	0	0	0	0	0	0	0	0	0	0
867	0	0	0	0	0	0	0	0	0	0	0	0	0	0	0	0	0	0	0	0	0	0	0	0	0	0	0	0	0	0	0	0	0	0	0	0	0	0	0	0	0	0	0	0	0	0	0	0	0
868	0	0	0	0	0	0	0	0	0	0	0	0	0	0	0	0	0	0	0	0	0	0	0	0	0	0	0	0	0	0	0	0	0	0	0	0	0	0	0	0	0	0	0	0	0	0	0	0	0
869	0	0	0	0	0	0	0	0	0	0	0	0	0	0	0	0	0	0	0	0	0	0	0	0	0	0	0	0	0	0	0	0	0	0	0	0	0	0	0	0	0	0	0	0	0	0	0	0	0
870	0	0	0	0	0	0	0	0	0	0	0	0	0	0	0	0	0	0	0	0	0	0	0	0	0	0	0	0	0	0	0	0	0	0	0	0	0	0	0	0	0	0	0	0	0	0	0	0	0
871	0	0	0	0	0	0	0	0	0	0	0	0	0	0	0	0	0	0	0	0	0	0	0	0	0	0	0	0	0	0	0	0	0	0	0	0	0	0	0	0	0	0	0	0	0	0	0	0	0
872	0	0	0	0	0	0	0	0	0	0	0	0	0	0	0	0	0	0	0	0	0	0	0	0	0	0	0	0	0	0	0	0	0	0	0	0	0	0	0	0	0	0	0	0	0	0	0	0	0
873	0	0	0	0	0	0	0	0	0	0	0	0	0	0	0	0	0	0	0	0	0	0	0	0	0	0	0	0	0	0	0	0	0	0	0	0	0	0	0	0	0	0	0	0	0	0	0	0	0
874	0	0	0	0	0	0	0	0	0	0	0	0	0	0	0	0	0	0	0	0	0	0	0	0	0	0	0	0	0	0	0	0	0	0	0	0	0	0	0	0	0	0	0	0	0	0	0	0	0
875	0	0	0	0	0	0	0	0	0	0	0	0	0	0	0	0	0	0	0	0	0	0	0	0	0	0	0	0	0	0	0	0	0	0	0	0	0	0	0	0	0	0	0	0	0	0	0	0	0
876	0	0	0	0	0	0	0	0	0	0	0	0	0	0	0	0	0	0	0	0	0	0	0	0	0	0	0	0	0	0	0	0	0	0	0	0	0	0	0	0	0	0	0	0	0	0	0	0	0
877	0	0	0	0	0	0	0	0	0	0	0	0	0	0	0	0	0	0	0	0	0	0	0	0	0	0	0	0	0	0	0	0	0	0	0	0	0	0	0	0	0	0	0	0	0	0	0	0	0
878	0	0	0	0	0	0	0	0	0	0	0	0	0	0	0	0	0	0	0	0	0	0	0	0	0	0	0	0	0	0	0	0	0	0	0	0	0	0	0	0	0	0	0	0	0	0	0	0	0
879	0	0	0	0	0	0	0	0	0	0	0	0	0	0	0	0	0	0	0	0	0	0	0	0	0	0	0	0	0	0	0	0	0	0	0	0	0	0	0	0	0	0	0	0	0	0	0	0	0
880	0	0	0	0	0	0	0	0	0	0	0	0	0	0	0	0	0	0	0	0	0	0	0	0	0	0	0	0	0	0	0	0	0	0	0	0	0	0	0	0	0	0	0	0	0	0	0	0	0
881	0	0	0	0	0	0	0	0	0	0	0	0	0	0	0	0	0	0	0	0	0	0	0	0	0	0	0	0	0	0	0	0	0	0	0	0	0	0	0	0	0	0	0	0	0	0	0	0	0
882	0	0	0	0	0	0	0	0	0	0	0	0	0	0	0	0	0	0	0	0	0	0	0	0	0	0	0	0	0	0	0	0	0	0	0	0	0	0	0	0	0	0	0	0	0	0	0	0	0
883	0	0	0	0	0	0	0	0	0	0	0	0	0	0	0	0	0	0	0	0	0	0	0	0	0	0	0	0	0	0	0	0	0	0	0	0	0	0	0	0	0	0	0	0	0	0	0	0	0
884	0	0	0	0	0	0	0	0	0	0	0	0	0	0	0	0	0	0	0	0	0	0	0	0	0	0	0	0	0	0	0	0	0	0	0	0	0	0	0	0	0	0	0	0	0	0	0	0	0
885	0	0	0	0	0	0	0	0	0	0	0	0	0	0	0	0	0	0	0	0	0	0	0	0	0	0	0	0	0	0	0	0	0	0	0	0	0	0	0	0	0	0	0	0	0	0	0	0	0
886	0	0	0	0	0	0	0	0	0	0	0	0	0	0	0	0	0	0	0	0	0	0	0	0	0	0	0	0	0	0	0	0	0	0	0	0	0	0	0	0	0	0	0	0	0	0	0	0	0
887	0	0	0	0	0	0	0	0	0	0	0	0	0	0	0	0	0	0	0	0	0	0	0	0	0	0	0	0	0	0	0	0	0	0	0	0	0	0	0	0	0	0	0	0	0	0	0	0	0
888	0	0	0	0	0	0	0	0	0	0	0	0	0	0	0	0	0	0	0	0	0	0	0	0	0	0	0	0	0	0	0	0	0	0	0	0	0	0	0	0	0	0	0	0	0	0	0	0	0
889	0	0	0	0	0	0	0	0	0	0	0	0	0	0	0	0	0	0	0	0	0	0	0	0	0	0	0	0	0	0	0	0	0	0	0	0	0	0	0	0	0	0	0	0	0	0	0	0	0
890	0	0	0	0	0	0	0	0	0	0	0	0	0	0	0	0	0	0	0	0	0	0	0	0	0	0	0	0	0	0	0	0	0	0	0	0	0	0	0	0	0	0	0	0	0	0	0	0	0
891	0	0	0	0	0	0	0	0	0	0	0	0	0	0	0	0	0	0	0	0	0	0	0	0	0	0	0	0	0	0	0	0	0	0	0	0	0	0	0	0	0	0	0	0	0	0	0	0	0
892	0	0	0	0	0	0	0	0	0	0	0	0	0	0	0	0	0	0	0	0	0	0	0	0	0	0	0	0	0	0	0	0	0	0	0	0	0	0	0	0	0	0	0	0	0	0	0	0	0
893	0	0	0	0	0	0	0	0	0	0	0	0	0	0	0	0	0	0	0	0	0	0	0	0	0	0	0	0	0	0	0	0	0	0	0	0	0	0	0	0	0	0	0	0	0	0	0	0	0
894	0	0	0	0	0	0	0	0	0	0	0	0	0	0	0	0	0	0	0	0	0	0	0	0	0	0	0	0	0	0	0	0	0	0	0	0	0	0	0	0	0	0	0	0	0	0	0	0	0
895	0	0	0	0	0	0	0	0	0	0	0	0	0	0	0	0	0	0	0	0	0	0	0	0	0	0	0	0	0	0	0	0	0	0	0	0	0	0	0	0	0	0	0	0	0	0	0	0	0
896	0	0	0	0	0	0	0	0	0	0	0	0	0	0	0	0	0	0	0	0	0	0	0	0	0	0	0	0	0	0	0	0	0	0	0	0	0	0	0	0	0	0	0	0	0	0	0	0	0
897	0	0	0	0	0	0	0	0	0	0	0	0	0	0	0	0	0	0	0	0	0	0	0	0	0	0	0	0	0	0	0	0	0	0	0	0	0	0	0	0	0	0	0	0	0	0	0	0	0
898	0	0	0	0	0	0	0	0	0	0	0	0	0	0	0	0	0	0	0	0	0	0	0	0	0	0	0	0	0	0	0	0	0	0	0	0	0	0	0	0	0	0	0	0	0	0	0	0	0
899	0	0	0	0	0	0	0	0	0	0	0	0	0	0	0	0	0	0	0	0	0	0	0	0	0	0	0	0	0	0	0	0	0	0	0	0	0	0	0	0	0	0	0	0	0	0	0	0	0
900	0	0	0	0	0	0	0	0	0	0	0	0	0	0	0	0	0	0	0	0	0	0	0	0	0	0	0	0	0	0	0	0	0	0	0	0	0	0	0	0	0	0	0	0	0	0	0	0	0
901	0	0	0	0	0	0	0	0	0	0	0	0	0	0	0	0	0	0	0	0	0	0	0	0	0	0	0	0	0	0	0	0	0	0	0	0	0	0	0	0	0	0	0	0	0	0	0	0	0
902	0	0	0	0	0	0	0	0	0	0	0	0	0	0	0	0	0	0	0	0	0	0	0	0	0	0	0	0	0	0	0	0	0	0	0	0	0	0	0	0	0	0	0	0	0	0	0	0	0
903	0	0	0	0	0	0	0	0	0	0	0	0	0	0	0	0	0	0	0	0	0	0	0	0	0	0	0	0	0	0	0	0	0	0	0	0	0	0	0	0	0	0	0	0	0	0	0	0	0
904	0	0	0	0	0	0	0	0	0	0	0	0	0	0	0	0	0	0	0	0	0	0	0	0	0	0	0	0	0	0	0	0	0	0	0	0	0	0	0	0	0	0	0	0	0	0	0	0	0
905	0	0	0	0	0	0	0	0	0	0	0	0	0	0	0	0	0	0	0	0	0	0	0	0	0	0	0	0	0	0	0	0	0	0	0	0	0	0	0	0	0	0	0	0	0	0	0	0	0
906	0	0	0	0	0	0	0	0	0	0	0	0	0	0	0	0	0	0	0	0	0	0	0	0	0	0	0	0	0	0	0	0	0	0	0	0	0	0	0	0	0	0	0	0	0	0	0	0	0
907	0	0	0	0	0	0	0	0	0	0	0	0	0	0	0	0	0	0	0	0	0	0	0	0	0	0	0	0	0	0	0	0	0	0	0	0	0	0	0	0	0	0	0	0	0	0	0	0	0
908	0	0	0	0	0	0	0	0	0	0	0	0	0	0	0	0	0	0	0	0	0	0	0	0	0	0	0	0	0	0	0	0	0	0	0	0	0	0	0	0	0	0	0	0	0	0	0	0	0
909	0	0	0	0	0	0	0	0	0	0	0	0	0	0	0	0	0	0	0	0	0	0	0	0	0	0	0	0	0	0	0	0	0	0	0	0	0	0	0	0	0	0	0	0	0	0	0	0	0
910	0	0	0	0	0	0	0	0	0	0	0	0	0	0	0	0	0	0	0	0	0	0	0	0	0	0	0	0	0	0	0	0	0	0	0	0	0	0	0	0	0	0	0	0	0	0	0	0	0
911	0	0	0	0	0	0	0	0	0	0	0	0	0	0	0	0	0	0	0	0	0	0	0	0	0	0	0	0	0	0	0	0	0	0	0	0	0	0	0	0	0	0	0	0	0	0	0	0	0
912	0	0	0	0	0	0	0	0	0	0	0	0	0	0	0	0	0	0	0	0	0	0	0	0	0	0	0	0	0	0	0	0	0	0	0	0	0	0	0	0	0	0	0	0	0	0	0	0	0
913	0	0	0	0	0	0	0	0	0	0	0	0	0	0	0	0	0	0	0	0	0	0	0	0	0	0	0	0	0	0	0	0	0	0	0	0	0	0	0	0	0	0	0	0	0	0	0	0	0
914	0	0	0	0	0	0	0	0	0	0	0	0	0	0	0	0	0	0	0	0	0	0	0	0	0	0	0	0	0	0	0	0	0	0	0	0	0	0	0	0	0	0	0	0	0	0	0	0	0
915	0	0	0	0	0	0	0	0	0	0	0	0	0	0	0	0	0	0	0	0	0	0	0	0	0	0	0	0	0	0	0	0	0	0	0	0	0	0	0	0	0	0	0	0	0	0	0	0	0
916	0	0	0	0	0	0	0	0	0	0	0	0	0	0	0	0	0	0	0	0	0	0	0	0	0	0	0	0	0	0	0	0	0	0	0	0	0	0	0	0	0	0	0	0	0	0	0	0	0
917	0	0	0	0	0	0	0	0	0	0	0	0	0	0	0	0	0	0	0	0	0	0	0	0	0	0	0	0	0	0	0	0	0	0	0	0	0	0	0	0	0	0	0	0	0	0	0	0	0
918	0	0	0	0	0	0	0	0	0	0	0	0	0	0	0	0	0	0	0	0	0	0	0	0	0	0	0	0	0	0	0	0	0	0	0	0	0	0	0	0	0	0	0	0	0	0	0	0	0
919	0	0	0	0	0	0	0	0	0	0	0	0	0	0	0	0	0	0	0	0	0	0	0	0	0	0	0	0	0	0	0	0	0	0	0	0	0	0	0	0	0	0	0	0	0	0	0	0	0
920	0	0	0	0	0	0	0	0	0	0	0	0	0	0	0	0	0	0	0	0	0	0	0	0	0	0	0	0	0	0	0	0	0	0	0	0	0	0	0	0	0	0	0	0	0	0	0	0	0
921	0	0	0	0	0	0	0	0	0	0	0	0	0	0	0	0	0	0	0	0	0	0	0	0	0	0	0	0	0	0	0	0	0	0	0	0	0	0	0	0	0	0	0	0	0	0	0	0	0
922	0	0	0	0	0	0	0	0	0	0	0	0	0	0	0	0	0	0	0	0	0	0	0	0	0	0	0	0	0	0	0	0	0	0	0	0	0	0	0	0	0	0	0	0	0	0	0	0	0
923	0	0	0	0	0	0	0	0	0	0	0	0	0	0	0	0	0	0	0	0	0	0	0	0	0	0	0	0	0	0	0	0	0	0	0	0	0	0	0	0	0	0	0	0	0	0	0	0	0
924	0	0	0	0	0	0	0	0	0	0	0	0	0	0	0	0	0	0	0	0	0	0	0	0	0	0	0	0	0	0	0	0	0	0	0	0	0	0	0	0	0	0	0	0	0	0	0	0	0
925	0	0	0	0	0	0	0	0	0	0	0	0	0	0	0	0	0	0	0	0	0	0	0	0	0	0	0	0	0	0	0	0	0	0	0	0	0	0	0	0	0	0	0	0	0	0	0	0	0
926	0	0	0	0	0	0	0	0	0	0	0	0	0	0	0	0	0	0	0	0	0	0	0	0	0	0	0	0	0	0	0	0	0	0	0	0	0	0	0	0	0	0	0	0	0	0	0	0	0
927	0	0	0	0	0	0	0	0	0	0	0	0	0	0	0	0	0	0	0	0	0	0	0	0	0	0	0	0	0	0	0	0	0	0	0	0	0	0	0	0	0	0	0	0	0	0	0	0	0
928	0	0	0	0	0	0	0	0	0	0	0	0	0	0	0	0	0	0	0	0	0	0	0	0	0	0	0	0	0	0	0	0	0	0	0	0	0	0	0	0	0	0	0	0	0	0	0	0	0
929	0	0	0	0	0	0	0	0	0	0	0	0	0	0	0	0	0	0	0	0	0	0	0	0	0	0	0	0	0	0	0	0	0	0	0	0	0	0	0	0	0	0	0	0	0	0	0	0	0
930	0	0	0	0	0	0	0	0	0	0	0	0	0	0	0	0	0	0	0	0	0	0	0	0	0	0	0	0	0	0	0	0	0	0	0	0	0	0	0	0	0	0	0	0	0	0	0	0	0
931	0	0	0	0	0	0	0	0	0	0	0	0	0	0	0	0	0	0	0	0	0	0	0	0	0	0	0	0	0	0	0	0	0	0	0	0	0	0	0	0	0	0	0	0	0	0	0	0	0
932	0	0	0	0	0	0	0	0	0	0	0	0	0	0	0	0	0	0	0	0	0	0	0	0	0	0	0	0	0	0	0	0	0	0	0	0	0	0	0	0	0	0	0	0	0	0	0	0	0
933	0	0	0	0	0	0	0	0	0	0	0	0	0	0	0	0	0	0	0	0	0	0	0	0	0	0	0	0	0	0	0	0	0	0	0	0	0	0	0	0	0	0	0	0	0	0	0	0	0
934	0	0	0	0	0	0	0	0	0	0	0	0	0	0	0	0	0	0	0	0	0	0	0	0	0	0	0	0	0	0	0	0	0	0	0	0	0	0	0	0	0	0	0	0	0	0	0	0	0
935	0	0	0	0	0	0	0	0	0	0	0	0	0	0	0	0	0	0	0	0	0	0	0	0	0	0	0	0	0	0	0	0	0	0	0	0	0	0	0	0	0	0	0	0	0	0	0	0	0
936	0	0	0	0	0	0	0	0	0	0	0	0	0	0	0	0	0	0	0	0	0	0	0	0	0	0	0	0	0	0	0	0	0	0	0	0	0	0	0	0	0	0	0	0	0	0	0	0	0
937	0	0	0	0	0	0	0	0	0	0	0	0	0	0	0	0	0	0	0	0	0	0	0	0	0	0	0	0	0	0	0	0	0	0	0	0	0	0	0	0	0	0	0	0	0	0	0	0	0
938	0	0	0	0	0	0	0	0	0	0	0	0	0	0	0	0	0	0	0	0	0	0	0	0	0	0	0	0	0	0	0	0	0	0	0	0	0	0	0	0	0	0	0	0	0	0	0	0	0
939	0	0	0	0	0	0	0	0	0	0	0	0	0	0	0	0	0	0	0	0	0	0	0	0	0	0	0	0	0	0	0	0	0	0	0	0	0	0	0	0	0	0	0	0	0	0	0	0	0
940	0	0	0	0	0	0	0	0	0	0	0	0	0	0	0	0	0	0	0	0	0	0	0	0	0	0	0	0	0	0	0	0	0	0	0	0	0	0	0	0	0	0	0	0	0	0	0	0	0
941	0	0	0	0	0	0	0	0	0	0	0	0	0	0	0	0	0	0	0	0	0	0	0	0	0	0	0	0	0	0	0	0	0	0	0	0	0	0	0	0	0	0	0	0	0	0	0	0	0
942	0	0	0	0	0	0	0	0	0	0	0	0	0	0	0	0	0	0	0	0	0	0	0	0	0	0	0	0	0	0	0	0	0	0	0	0	0	0	0	0	0	0	0	0	0	0	0	0	0
943	0	0	0	0	0	0	0	0	0	0	0	0	0	0	0	0	0	0	0	0	0	0	0	0	0	0	0	0	0	0	0	0	0	0	0	0	0	0	0	0	0	0	0	0	0	0	0	0	0
944	0	0	0	0	0	0	0	0	0	0	0	0	0	0	0	0	0	0	0	0	0	0	0	0	0	0	0	0	0	0	0	0	0	0	0	0	0	0	0	0	0	0	0	0	0	0	0	0	0
945	0	0	0	0	0	0	0	0	0	0	0	0	0	0	0	0	0	0	0	0	0	0	0	0	0	0	0	0	0	0	0	0	0	0	0	0	0	0	0	0	0	0	0	0	0	0	0	0	0
946	0	0	0	0	0	0	0	0	0	0	0	0	0	0	0	0	0	0	0	0	0	0	0	0	0	0	0	0	0	0	0	0	0	0	0	0	0	0	0	0	0	0	0	0	0	0	0	0	0
947	0	0	0	0	0	0	0	0	0	0	0	0	0	0	0	0	0	0	0	0	0	0	0	0	0	0	0	0	0	0	0	0	0	0	0	0	0	0	0	0	0	0	0	0	0	0	0	0	0
948	0	0	0	0	0	0	0	0	0	0	0	0	0	0	0	0	0	0	0	0	0	0	0	0	0	0	0	0	0	0	0	0	0	0	0	0	0	0	0	0	0	0	0	0	0	0	0	0	0
949	0	0	0	0	0	0	0	0	0	0	0	0	0	0	0	0	0	0	0	0	0	0	0	0	0	0	0	0	0	0	0	0	0	0	0	0	0	0	0	0	0	0	0	0	0	0	0	0	0
950	0	0	0	0	0	0	0	0	0	0	0	0	0	0	0	0	0	0	0	0	0	0	0	0	0	0	0	0	0	0	0	0	0	0	0	0	0	0	0	0	0	0	0	0	0	0	0	0	0
951	0	0	0	0	0	0	0	0	0	0	0	0	0	0	0	0	0	0	0	0	0	0	0	0	0	0	0	0	0	0	0	0	0	0	0	0	0	0	0	0	0	0	0	0	0	0	0	0	0
952	0	0	0	0	0	0	0	0	0	0	0	0	0	0	0	0	0	0	0	0	0	0	0	0	0	0	0	0	0	0	0	0	0	0	0	0	0	0	0	0	0	0	0	0	0	0	0	0	0
953	0	0	0	0	0	0	0	0	0	0	0	0	0	0	0	0	0	0	0	0	0	0	0	0	0	0	0	0	0	0	0	0	0	0	0	0	0	0	0	0	0	0	0	0	0	0	0	0	0
954	0	0	0	0	0	0	0	0	0	0	0	0	0	0	0	0	0	0	0	0	0	0	0	0	0	0	0	0	0	0	0	0	0	0	0	0	0	0	0	0	0	0	0	0	0	0	0	0	0
955	0	0	0	0	0	0	0	0	0	0	0	0	0	0	0	0	0	0	0	0	0	0	0	0	0	0	0	0	0	0	0	0	0	0	0	0	0	0	0	0	0	0	0	0	0	0	0	0	0
956	0	0	0	0	0	0	0	0	0	0	0	0	0	0	0	0	0	0	0	0	0	0	0	0	0	0	0	0	0	0	0	0	0	0	0	0	0	0	0	0	0	0	0	0	0	0	0	0	0
957	0	0	0	0	0	0	0	0	0	0	0	0	0	0	0	0	0	0	0	0	0	0	0	0	0	0	0	0	0	0	0	0	0	0	0	0	0	0	0	0	0	0	0	0	0	0	0	0	0
958	0	0	0	0	0	0	0	0	0	0	0	0	0	0	0	0	0	0	0	0	0	0	0	0	0	0	0	0	0	0	0	0	0	0	0	0	0	0	0	0	0	0	0	0	0	0	0	0	0
959	0	0	0	0	0	0	0	0	0	0	0	0	0	0	0	0	0	0	0	0	0	0	0	0	0	0	0	0	0	0	0	0	0	0	0	0	0	0	0	0	0	0	0	0	0	0	0	0	0
960	0	0	0	0	0	0	0	0	0	0	0	0	0	0	0	0	0	0	0	0	0	0	0	0	0	0	0	0	0	0	0	0	0	0	0	0	0	0	0	0	0	0	0	0	0	0	0	0	0
961	0	0	0	0	0	0	0	0	0	0	0	0	0	0	0	0	0	0	0	0	0	0	0	0	0	0	0	0	0	0	0	0	0	0	0	0	0	0	0	0	0	0	0	0	0	0	0	0	0
962	0	0	0	0	0	0	0	0	0	0	0	0	0	0	0	0	0	0	0	0	0	0	0	0	0	0	0	0	0	0	0	0	0	0	0	0	0	0	0	0	0	0	0	0	0	0	0	0	0
963	0	0	0	0	0	0	0	0	0	0	0	0	0	0	0	0	0	0	0	0	0	0	0	0	0	0	0	0	0	0	0	0	0	0	0	0	0	0	0	0	0	0	0	0	0	0	0	0	0
964	0	0	0	0	0	0	0	0	0	0	0	0	0	0	0	0	0	0	0	0	0	0	0	0	0	0	0	0	0	0	0	0	0	0	0	0	0	0	0	0	0	0	0	0	0	0	0	0	0
965	0	0	0	0	0	0	0	0	0	0	0	0	0	0	0	0	0	0	0	0	0	0	0	0	0	0	0	0	0	0	0	0	0	0	0	0	0	0	0	0	0	0	0	0	0	0	0	0	0
966	0	0	0	0	0	0	0	0	0	0	0	0	0	0	0	0	0	0	0	0	0	0	0	0	0	0	0	0	0	0	0	0	0	0	0	0	0	0	0	0	0	0	0	0	0	0	0	0	0
967	0	0	0	0	0	0	0	0	0	0	0	0	0	0	0	0	0	0	0	0	0	0	0	0	0	0	0	0	0	0	0	0	0	0	0	0	0	0	0	0	0	0	0	0	0	0	0	0	0
968	0	0	0	0	0	0	0	0	0	0	0	0	0	0	0	0	0	0	0	0	0	0	0	0	0	0	0	0	0	0	0	0	0	0	0	0	0	0	0	0	0	0	0	0	0	0	0	0	0
969	0	0	0	0	0	0	0	0	0	0	0	0	0	0	0	0	0	0	0	0	0	0	0	0	0	0	0	0	0	0	0	0	0	0	0	0	0	0	0	0	0	0	0	0	0	0	0	0	0
970	0	0	0	0	0	0	0	0	0	0	0	0	0	0	0	0	0	0	0	0	0	0	0	0	0	0	0	0	0	0	0	0	0	0	0	0	0	0	0	0	0	0	0	0	0	0	0	0	0
971	0	0	0	0	0	0	0	0	0	0	0	0	0	0	0	0	0	0	0	0	0	0	0	0	0	0	0	0	0	0	0	0	0	0	0	0	0	0	0	0	0	0	0	0	0	0	0	0	0
972	0	0	0	0	0	0	0	0	0	0	0	0	0	0	0	0	0	0	0	0	0	0	0	0	0	0	0	0	0	0	0	0	0	0	0	0	0	0	0	0	0	0	0	0	0	0	0	0	0
973	0	0	0	0	0	0	0	0	0	0	0	0	0	0	0	0	0	0	0	0	0	0	0	0	0	0	0	0	0	0	0	0	0	0	0	0	0	0	0	0	0	0	0	0	0	0	0	0	0
974	0	0	0	0	0	0	0	0	0	0	0	0	0	0	0	0	0	0	0	0	0	0	0	0	0	0	0	0	0	0	0	0	0	0	0	0	0	0	0	0	0	0	0	0	0	0	0	0	0
975	0	0	0	0	0	0	0	0	0	0	0	0	0	0	0	0	0	0	0	0	0	0	0	0	0	0	0	0	0	0	0	0	0	0	0	0	0	0	0	0	0	0	0	0	0	0	0	0	0
976	0	0	0	0	0	0	0	0	0	0	0	0	0	0	0	0	0	0	0	0	0	0	0	0	0	0	0	0	0	0	0	0	0	0	0	0	0	0	0	0	0	0	0	0	0	0	0	0	0
977	0	0	0	0	0	0	0	0	0	0	0	0	0	0	0	0	0	0	0	0	0	0	0	0	0	0	0	0	0	0	0	0	0	0	0	0	0	0	0	0	0	0	0	0	0	0	0	0	0
978	0	0	0	0	0	0	0	0	0	0	0	0	0	0	0	0	0	0	0	0	0	0	0	0	0	0	0	0	0	0	0	0	0	0	0	0	0	0	0	0	0	0	0	0	0	0	0	0	0
979	0	0	0	0	0	0	0	0	0	0	0	0	0	0	0	0	0	0	0	0	0	0	0	0	0	0	0	0	0	0	0	0	0	0	0	0	0	0	0	0	0	0	0	0	0	0	0	0	0
980	0	0	0	0	0	0	0	0	0	0	0	0	0	0	0	0	0	0	0	0	0	0	0	0	0	0	0	0	0	0	0	0	0	0	0	0	0	0	0	0	0	0	0	0	0	0	0	0	0
981	0	0	0	0	0	0	0	0	0	0	0	0	0	0	0	0	0	0	0	0	0	0	0	0	0	0	0	0	0	0	0	0	0	0	0	0	0	0	0	0	0	0	0	0	0	0	0	0	0
982	0	0	0	0	0	0	0	0	0	0	0	0	0	0	0	0	0	0	0	0	0	0	0	0	0	0	0	0	0	0	0	0	0	0	0	0	0	0	0	0	0	0	0	0	0	0	0	0	0
983	0	0	0	0	0	0	0	0	0	0	0	0	0	0	0	0	0	0	0	0	0	0	0	0	0	0	0	0	0	0	0	0	0	0	0	0	0	0	0	0	0	0	0	0	0	0	0	0	0
984	0	0	0	0	0	0	0	0	0	0	0	0	0	0	0	0	0	0	0	0	0	0	0	0	0	0	0	0	0	0	0	0	0	0	0	0	0	0	0	0	0	0	0	0	0	0	0	0	0
985	0	0	0	0	0	0	0	0	0	0	0	0	0	0	0	0	0	0	0	0	0	0	0	0	0	0	0	0	0	0	0	0	0	0	0	0	0	0	0	0	0	0	0	0	0	0	0	0	0
986	0	0	0	0	0	0	0	0	0	0	0	0	0	0	0	0	0	0	0	0	0	0	0	0	0	0	0	0	0	0	0	0	0	0	0	0	0	0	0	0	0	0	0	0	0	0	0	0	0
987	0	0	0	0	0	0	0	0	0	0	0	0	0	0	0	0	0	0	0	0	0	0	0	0	0	0	0	0	0	0	0	0	0	0	0	0	0	0	0	0	0	0	0	0	0	0	0	0	0
988	0	0	0	0	0	0	0	0	0	0	0	0	0	0	0	0	0	0	0	0	0	0	0	0	0	0	0	0	0	0	0	0	0	0	0	0	0	0	0	0	0	0	0	0	0	0	0	0	0
989	0	0	0	0	0	0	0	0	0	0	0	0	0	0	0	0	0	0	0	0	0	0	0	0	0	0	0	0	0	0	0	0	0	0	0	0	0	0	0	0	0	0	0	0	0	0	0	0	0
990	0	0	0	0	0	0	0	0	0	0	0	0	0	0	0	0	0	0	0	0	0	0	0	0	0	0	0	0	0	0	0	0	0	0	0	0	0	0	0	0	0	0	0	0	0	0	0	0	0
991	0	0	0	0	0	0	0	0	0	0	0	0	0	0	0	0	0	0	0	0	0	0	0	0	0	0	0	0	0	0	0	0	0	0	0	0	0	0	0	0	0	0	0	0	0	0	0	0	0
992	0	0	0	0	0	0	0	0	0	0	0	0	0	0	0	0	0	0	0	0	0	0	0	0	0	0	0	0	0	0	0	0	0	0	0	0	0	0	0	0	0	0	0	0	0	0	0	0	0
993	0	0	0	0	0	0	0	0	0	0	0	0	0	0	0	0	0	0	0	0	0	0	0	0	0	0	0	0	0	0	0	0	0	0	0	0	0	0	0	0	0	0	0	0	0	0	0	0	0
994	0	0	0	0	0	0	0	0	0	0	0	0	0	0	0	0	0	0	0	0	0	0	0	0	0	0	0	0	0	0	0	0	0	0	0	0	0	0	0	0	0	0	0	0	0	0	0	0	0
995	0	0	0	0	0	0	0	0	0	0	0	0	0	0	0	0	0	0	0	0	0	0	0	0	0	0	0	0	0	0	0	0	0	0	0	0	0	0	0	0	0	0	0	0	0	0	0	0	0
996	0	0	0	0	0	0	0	0	0	0	0	0	0	0	0	0	0	0	0	0	0	0	0	0	0	0	0	0	0	0	0	0	0	0	0	0	0	0	0	0	0	0	0	0	0	0	0	0	0
997	0	0	0	0	0	0	0	0	0	0	0	0	0	0	0	0	0	0	0	0	0	0	0	0	0	0	0	0	0	0	0	0	0	0	0	0	0	0	0	0	0	0	0	0	0	0	0	0	0
998	0	0	0	0	0	0	0	0	0	0	0	0	0	0	0	0	0	0	0	0	0	0	0	0	0	0	0	0	0	0	0	0	0	0	0	0	0	0	0	0	0	0	0	0	0	0	0	0	0
999	0	0	0	0	0	0	0	0	0	0	0	0	0	0	0	0	0	0	0	0	0	0	0	0	0	0	0	0	0	0	0	0	0	0	0	0	0	0	0	0	0	0	0	0	0	0	0	0	0
1000	0	0	0	0	0	0	0	0	0	0	0	0	0	0	0	0	0	0	0	0	0	0	0	0	0	0	0	0	0	0	0	0	0	0	0	0	0	0	0	0	0	0	0	0	0	0	0	0	0
[truncated: 951 more columns]

## Sheet: Figure 1g-k
Fig.1g				Fig.1h				Fig.1i				Fig.1j				Fig.1k
Log(G)	Counts	Counts		Log(G)	Counts	Counts		Log(G)	Counts	Counts		Log(G)	Counts	Counts			Peak I	error bar	Peak II	error bar	Peak II	error bar
-1.975	0	0		-1.975	0	0		-1.975	0	0		-1.975	0	0		P450	0.25333	0.09452	0.88	0.19975	5.23667	0.70946
-1.925	0	0		-1.925	0	0		-1.925	0	0		-1.925	0	0		NADH	0.49667	0.16073	2.04333	0.62979	9.42	0.3148
-1.875	0	0		-1.875	0	0		-1.875	0	0		-1.875	0	0		NADPH	0.44333	0.09251	4.04	0.71866	22.155	2.06858
-1.825	1	0		-1.825	0	0		-1.825	0	0		-1.825	0	0		BAP	0.415	0.13304	2.2775	0.29545	10.0475	0.65865
-1.775	0	0		-1.775	0	0		-1.775	0	0		-1.775	0	0
-1.725	0	1		-1.725	0	0		-1.725	0	0		-1.725	0	0
-1.675	1	1		-1.675	0	0		-1.675	0	0		-1.675	0	0
-1.625	2	1		-1.625	0	0		-1.625	0	0		-1.625	0	0
-1.575	0	2		-1.575	0	0		-1.575	0	0		-1.575	0	0
-1.525	5	2		-1.525	0	0		-1.525	0	0		-1.525	0	0
-1.475	5	4		-1.475	0	0		-1.475	0	0		-1.475	0	0
-1.425	5	4		-1.425	0	0		-1.425	0	0		-1.425	0	0
-1.375	10	13		-1.375	0	0		-1.375	0	0		-1.375	0	0
-1.325	11	12		-1.325	0	0		-1.325	0	0		-1.325	0	0
-1.275	15	8		-1.275	0	0		-1.275	0	0		-1.275	0	0
-1.225	6	8		-1.225	0	0		-1.225	0	0		-1.225	0	0
-1.175	6	6		-1.175	0	0		-1.175	0	0		-1.175	0	0
-1.125	3	6		-1.125	0	0		-1.125	0	0		-1.125	1	1
-1.075	4	7		-1.075	0	0		-1.075	0	0		-1.075	6	1
-1.025	20	9		-1.025	0	0		-1.025	0	0		-1.025	3	0
-0.975	15	14		-0.975	0	0		-0.975	0	0		-0.975	7	3
-0.925	20	11		-0.925	0	0		-0.925	1	1		-0.925	11	9
-0.875	15	24		-0.875	0	0		-0.875	3	2		-0.875	12	5
-0.825	19	26		-0.825	0	0		-0.825	5	5		-0.825	17	12
-0.775	17	17		-0.775	1	1		-0.775	4	5		-0.775	12	26
-0.725	29	23		-0.725	2	1		-0.725	2	6		-0.725	21	28
-0.675	24	18		-0.675	3	4		-0.675	5	7		-0.675	23	20
-0.625	14	20		-0.625	3	3		-0.625	20	15		-0.625	21	27
-0.575	14	15		-0.575	53	74		-0.575	26	18		-0.575	29	22
-0.525	20	16		-0.525	67	62		-0.525	26	18		-0.525	23	16
-0.475	8	19		-0.475	61	63		-0.475	22	31		-0.475	28	27
-0.425	15	14		-0.425	75	69		-0.425	26	32		-0.425	29	29
-0.375	17	13		-0.375	74	73		-0.375	33	33		-0.375	18	29
-0.325	17	21		-0.325	30	34		-0.325	37	31		-0.325	30	30
-0.275	17	18		-0.275	16	42		-0.275	36	33		-0.275	29	25
-0.225	21	13		-0.225	13	34		-0.225	27	22		-0.225	23	21
-0.175	18	21		-0.175	26	2		-0.175	33	29		-0.175	22	27
-0.125	22	21		-0.125	17	6		-0.125	27	39		-0.125	14	15
-0.075	18	24		-0.075	8	7		-0.075	31	27		-0.075	14	14
-0.025	28	29		-0.025	15	39		-0.025	20	24		-0.025	15	16
0.025	24	27		0.025	19	21		0.025	22	12		0.025	27	20
0.075	27	25		0.075	28	32		0.075	15	17		0.075	18	26
0.125	27	27		0.125	27	47		0.125	18	28		0.125	40	31
0.175	23	23		0.175	37	51		0.175	26	13		0.175	18	24
0.225	15	20		0.225	67	61		0.225	21	20		0.225	21	21
0.275	18	10		0.275	21	34		0.275	24	33		0.275	37	43
0.325	13	13		0.325	56	29		0.325	26	24		0.325	29	32
0.375	17	17		0.375	72	31		0.375	36	31		0.375	39	41
0.425	17	19		0.425	51	26		0.425	26	32		0.425	30	25
0.475	16	20		0.475	25	21		0.475	19	23		0.475	20	14
0.525	29	24		0.525	10	11		0.525	35	31		0.525	19	14
0.575	33	27		0.575	3	2		0.575	31	26		0.575	13	15
0.625	27	21		0.625	1	1		0.625	33	40		0.625	27	25
0.675	16	28		0.675	1	2		0.675	39	29		0.675	18	21
0.725	24	30		0.725	1	0		0.725	29	36		0.725	15	18
0.775	26	16		0.775	0	0		0.775	31	36		0.775	22	18
0.825	14	20		0.825	0	2		0.825	32	31		0.825	16	18
0.875	16	14		0.875	1	0		0.875	21	17		0.875	26	24
0.925	13	7		0.925	1	0		0.925	23	22		0.925	21	19
0.975	7	19		0.975	0	1		0.975	17	24		0.975	18	25
1.025	7	7		1.025	0	0		1.025	23	19		1.025	21	21
1.075	6	5		1.075	1	0		1.075	28	27		1.075	27	22
1.125	2	1		1.125	2	2		1.125	25	19		1.125	19	17
1.175	10	8		1.175	0	1		1.175	19	17		1.175	33	35
1.225	2	4		1.225	2	2		1.225	19	25		1.225	30	30
1.275	1	1		1.275	2	1		1.275	31	25		1.275	30	26
1.325	2	0		1.325	0	1		1.325	26	29		1.325	11	16
1.375	1	0		1.375	3	0		1.375	23	22		1.375	13	14
1.425	0	1		1.425	5	4		1.425	21	22		1.425	7	9
1.475	0	0		1.475	0	3		1.475	12	20		1.475	4	7
1.525	0	0		1.525	0	0		1.525	6	13		1.525	3	5
1.575	0	0		1.575	0	0		1.575	0	0		1.575	0	1
1.625	0	0		1.625	0	0		1.625	0	0		1.625	0	0
1.675	0	0		1.675	0	0		1.675	0	0		1.675	0	0
1.725	0	0		1.725	0	0		1.725	0	0		1.725	0	0
1.775	0	0		1.775	0	0		1.775	0	0		1.775	0	0
1.825	0	0		1.825	0	0		1.825	0	0		1.825	0	0
1.875	0	0		1.875	0	0		1.875	0	0		1.875	0	0
1.925	0	0		1.925	0	0		1.925	0	0		1.925	0	0
1.975	0	0		1.975	0	0		1.975	0	0		1.975	0	0
					900	900	0	-2.88658e-15	1141	1141	0	-2.88658e-15	1080	1080

## Sheet: Figure 2a-c
Fig.2a						Fig.2b											Fig.2c
Wavelength (nm)	CD (mdeg)	CD (mdeg)	CD (mdeg)	CD (mdeg)			α-helix	error bar	β-sheet	error bar	β-turn	error bar	Rndm. Coil	error bar			α-helix	Peak II	error bar	Peak III	error bar
260	-0.02565	0.06958	0.04853	0.08609		CYP1A1	0.79377	0.0133	0.03113	0.0023	0.09533	0.0009	0.07977	0.0035			0.79377	0.88	0.17975	5.23667	0.70946	CYP1A1
259	-0.27716	-0.17504	-0.1557	0.02342		CYP1A1-NADH	0.84461	0.0164	0.02097	0.0012	0.08008	0.0012	0.05434	0.0013			0.84461	2.04333	0.42979	9.42	0.93148	CYP1A1-NADH
258	-0.43255	-0.31608	-0.29377	0.01503		CYP1A1-NADPH	0.88297	0.0126	0.01237	0.0008	0.07041	0.0007	0.03425	0.0002			0.85023	3.6	0.37	18.02	0.72	CYP1A1-NADPH-BaP
257	-0.57031	-0.46217	-0.43261	-0.00671		CYP1A1-NADPH-BaP	0.6802	0.011	0.05644	0.0017	0.11287	0.011	0.1505	0.0027			0.88297	4.04	0.51866	22.155	2.06858	CYP1A1-NADPH
256	-0.64958	-0.55535	-0.53403	-0.01917
255	-0.69484	-0.62702	-0.61429	-0.05245
254	-0.70561	-0.66821	-0.6631	-0.09384
253	-0.70512	-0.69978	-0.6974	-0.14637
252	-0.70314	-0.7087	-0.71824	-0.19502
251	-0.70577	-0.71824	-0.74527	-0.23593
250	-0.7162	-0.73328	-0.79187	-0.27077
249	-0.74841	-0.75802	-0.8617	-0.30795
248	-0.80178	-0.79993	-0.95734	-0.36161
247	-0.8826	-0.85687	-1.06947	-0.44263
246	-0.9923	-0.92766	-1.19157	-0.553
245	-1.13935	-1.03011	-1.3372	-0.69474
244	-1.32195	-1.18611	-1.52749	-0.87374
243	-1.54466	-1.40939	-1.7778	-1.094
242	-1.81213	-1.71409	-2.10445	-1.36182
241	-2.12816	-2.10034	-2.51933	-1.6819
240	-2.49315	-2.55472	-3.01876	-2.05677
239	-2.90091	-3.05087	-3.58311	-2.47479
238	-3.33838	-3.56852	-4.19235	-2.92117
237	-3.79057	-4.09147	-4.83129	-3.37088
236	-4.24379	-4.61074	-5.47743	-3.81226
235	-4.68674	-5.11975	-6.11208	-4.23284
234	-5.11306	-5.61973	-6.72418	-4.62281
233	-5.52193	-6.10247	-7.30219	-4.97601
232	-5.91215	-6.56138	-7.83422	-5.29219
231	-6.28132	-6.98937	-8.31773	-5.56642
230	-6.61692	-7.37858	-8.74153	-5.79789
229	-6.90823	-7.71159	-9.102	-5.98968
228	-7.14098	-7.98448	-9.40215	-6.14001
227	-7.32027	-8.20605	-9.65639	-6.25893
226	-7.44636	-8.38583	-9.87506	-6.35691
225	-7.53115	-8.53191	-10.0787	-6.43462
224	-7.58737	-8.65894	-10.2729	-6.49437
223	-7.63441	-8.77467	-10.4645	-6.5445
222	-7.66263	-8.86912	-10.6283	-6.58108
221	-7.67889	-8.91902	-10.7478	-6.59443
220	-7.67234	-8.90276	-10.7971	-6.58144
219	-7.64668	-8.8281	-10.7769	-6.5501
218	-7.60288	-8.71469	-10.6943	-6.50523
217	-7.57081	-8.57171	-10.5837	-6.4689
216	-7.54943	-8.43684	-10.4736	-6.45021
215	-7.57669	-8.37867	-10.4129	-6.47098
214	-7.66482	-8.41757	-10.4337	-6.51739
213	-7.83309	-8.54572	-10.5566	-6.58883
212	-8.04925	-8.75666	-10.7408	-6.63572
211	-8.30095	-9.03231	-10.9319	-6.63028
210	-8.5394	-9.30019	-11.076	-6.53255
209	-8.71192	-9.4883	-11.092	-6.33899
208	-8.72176	-9.54383	-10.8951	-5.97012
207	-8.49481	-9.37728	-10.506	-5.42765
206	-7.98482	-8.8404	-9.95709	-4.73493
205	-7.13896	-7.87261	-9.21496	-3.85989
204	-6.04186	-6.42564	-8.26843	-2.79393
203	-4.52673	-4.50827	-7.02634	-1.55981
202	-2.78894	-2.29317	-5.06188	-0.18535
201	-0.31239	0.2543	-2.28169	1.86989
200	4.00835	3.86431	1.86123	5.14771
199	10.8523	8.66782	7.52003	10.106
198	20.5954	14.6763	14.4944	16.845
197	33.8218	22.0449	21.7506	25.4322
196	48.4155	29.0447	28.7258	33.8102
195	62.8918	34.0693	33.117	40.1709
194	72.1507	36.8234	33.3467	42.6989
193	75.3834	35.8764	29.0225	40.1104
192	63.4832	34.2688	18.4115	31.7522
191	49.6902	30.7667	5.52535	21.045
190	7.8386	31.3702	-16.263	4.05954
			--
			--
			--
			--
			--
			--
			--
			--
			--
			--
			--
			--
			--
			--
			--
			--
			--
			--
			--
			--
			--
			--
			--
			--
			--
			--
			--
			--
			--
			--
			--
			--
			--
			--
			--
			--
			--
			--
			--
			--
			--
			--
			--
			--
			--
			--
			--
			--
			--
			--
			--
			--
			--
			--
			--
			--
			--
			--
			--
			--
			--
			--
			--
			--
			--
			--
			--
			--
			--
			--
			--
			--
			--
			--
			--
			--
			--
			--
			--
			--
			--
			--
			--
			--
			--
			--
			--
			--
			--
			--
			--
			--
			--
			--
			--
			--
			--
			--
			--
			--
			--
			--
			--
			--
			--
			--
			--
			--
			--
			--
			--
			--
			--
			--
			--
			--
			--
			--

## Sheet: Figure 2d-f
Fig.2d								Fig.2e										Fig.2f
	10 μM	20 μM	50 μM	100 μM	150 μM	200 μM
Wavelength (nm)	CD (mdeg)	CD (mdeg)	CD (mdeg)	CD (mdeg)	CD (mdeg)	CD (mdeg)			α-helix	error bar	β-sheet	error bar	β-turn	error bar	Rndm. Coil	error bar			α-helix	error bar
260	-0.07706	-0.06187	-0.08442	0.08609	-0.0175	-0.08542		10 μM	0.84023	0.023	0.02214	0.0025	0.0847	0.011	0.05197	0.0038		10 μM	0.84023	0.023
259	-0.39836	-0.27178	-0.18893	0.02342	0.00464	-0.02701		20 μM	0.80865	0.025	0.02788	0.0031	0.08846	0.015	0.075	0.0023		20 μM	0.80865	0.025
258	-0.58633	-0.45491	-0.29876	0.01503	-0.00652	0.04044		50 μM	0.77767	0.018	0.03369	0.0044	0.09336	0.007	0.09432	0.0042		50 μM	0.77767	0.018
257	-0.76695	-0.61246	-0.40662	-0.00671	-0.01689	0.10734		100 μM	0.6802	0.013	0.05644	0.0052	0.11287	0.009	0.1505	0.0069		100 μM	0.6802	0.013
256	-0.88748	-0.72188	-0.50354	-0.01917	-0.0397	0.16118		150 μM	0.515	0.02	0.09584	0.0057	0.12682	0.013	0.26331	0.0088		150 μM	0.515	0.02
255	-1.01141	-0.77777	-0.57703	-0.05245	-0.06566	0.19504		200 μM	0.35728	0.01	0.14745	0.01	0.14367	0.02	0.35161	0.011		200 μM	0.35728	0.01
254	-1.12173	-0.79273	-0.62532	-0.09384	-0.10067	0.20475
253	-1.23206	-0.79182	-0.67202	-0.14637	-0.13288	0.19021
252	-1.34707	-0.79326	-0.71294	-0.19502	-0.16096	0.14936
251	-1.45346	-0.82877	-0.77792	-0.23593	-0.18519	0.11414
250	-1.53935	-0.88957	-0.86765	-0.27077	-0.19026	0.08901
249	-1.60828	-0.97408	-0.98749	-0.30795	-0.17887	0.06649
248	-1.66479	-1.07585	-1.11984	-0.36161	-0.16882	0.04302
247	-1.73477	-1.1878	-1.25853	-0.44263	-0.17266	0.01148
246	-1.82458	-1.3092	-1.39129	-0.553	-0.20614	-0.0541
245	-1.94947	-1.46006	-1.53702	-0.69474	-0.28241	-0.16021
244	-2.12148	-1.65445	-1.70218	-0.87374	-0.40895	-0.302
243	-2.34886	-1.8971	-1.90927	-1.094	-0.59088	-0.46936
242	-2.61695	-2.19273	-2.15974	-1.36182	-0.81901	-0.66648
241	-2.92226	-2.54014	-2.46428	-1.6819	-1.09246	-0.88664
240	-3.26892	-2.9329	-2.81527	-2.05677	-1.41669	-1.1265
239	-3.65626	-3.36342	-3.20214	-2.47479	-1.77422	-1.38314
238	-4.07189	-3.82794	-3.6033	-2.92117	-2.14478	-1.66171
237	-4.51291	-4.31561	-4.01138	-3.37088	-2.51852	-1.9379
236	-4.97722	-4.81477	-4.41579	-3.81226	-2.87093	-2.19519
235	-5.43883	-5.30793	-4.81058	-4.23284	-3.17992	-2.42602
234	-5.88384	-5.77787	-5.19199	-4.62281	-3.44639	-2.62012
233	-6.30626	-6.20847	-5.56098	-4.97601	-3.66132	-2.7638
232	-6.70031	-6.59401	-5.91991	-5.29219	-3.83432	-2.87992
231	-7.05394	-6.93061	-6.25436	-5.56642	-3.97741	-2.98634
230	-7.37963	-7.21702	-6.54995	-5.79789	-4.10287	-3.08466
229	-7.67266	-7.46005	-6.79827	-5.98968	-4.21942	-3.17411
228	-7.92931	-7.66121	-6.99792	-6.14001	-4.33971	-3.26912
227	-8.13643	-7.82375	-7.1467	-6.25893	-4.46265	-3.35485
226	-8.30575	-7.95224	-7.25549	-6.35691	-4.58205	-3.41707
225	-8.42615	-8.05881	-7.33608	-6.43462	-4.68624	-3.44965
224	-8.50018	-8.14074	-7.3863	-6.49437	-4.76963	-3.47239
223	-8.52876	-8.20802	-7.40324	-6.5445	-4.82397	-3.48129
222	-8.54683	-8.2645	-7.38939	-6.58108	-4.83479	-3.47191
221	-8.56364	-8.3028	-7.35216	-6.59443	-4.79541	-3.46502
220	-8.60875	-8.30666	-7.31087	-6.58144	-4.69902	-3.47115
219	-8.69566	-8.28272	-7.28571	-6.5501	-4.5337	-3.44472
218	-8.84577	-8.24302	-7.29138	-6.50523	-4.31804	-3.34418
217	-9.04099	-8.20118	-7.32	-6.4689	-4.07894	-3.15567
216	-9.27312	-8.18048	-7.36801	-6.45021	-3.87963	-2.86984
215	-9.51858	-8.21982	-7.41314	-6.47098	-3.78244	-2.50435
214	-9.75834	-8.32798	-7.47897	-6.51739	-3.79925	-2.14212
213	-9.96491	-8.47206	-7.57626	-6.58883	-3.92062	-1.91547
212	-10.1343	-8.62422	-7.70923	-6.63572	-4.1084	-1.87179
211	-10.2394	-8.74874	-7.83152	-6.63028	-4.24651	-1.9415
210	-10.2418	-8.80261	-7.91355	-6.53255	-4.23719	-2.06871
209	-10.1552	-8.73566	-7.87287	-6.33899	-4.02257	-2.14409
208	-9.95021	-8.52972	-7.63365	-5.97012	-3.51054	-1.97569
207	-9.62468	-8.12724	-7.14884	-5.42765	-2.72275	-1.46206
206	-9.15276	-7.47046	-6.44998	-4.73493	-1.65199	-0.66413
205	-8.51044	-6.48909	-5.40195	-3.85989	-0.26777	0.43992
204	-7.67492	-5.22975	-4.05486	-2.79393	1.22801	1.77302
203	-6.55613	-3.72299	-2.30012	-1.55981	2.7529	3.17234
202	-4.78137	-1.92362	-0.22107	-0.18535	4.55513	4.77384
201	-2.05083	0.39657	2.6399	1.86989	7.19922	6.59986
200	1.74935	4.2787	6.91966	5.14771	11.1642	8.58387
199	7.14131	10.3358	13.1397	10.106	17.7818	11.9421
198	14.387	19.0543	21.5548	16.845	27.876	17.6397
197	22.769	30.5024	32.6894	25.4322	41.2668	25.8316
196	31.5155	43.1574	44.9602	33.8102	55.9884	37.3779
195	38.5749	54.7527	57.2681	40.1709	68.1413	48.6902
194	39.6182	63.1787	67.5491	42.6989	72.1329	55.8313
193	34.2076	66.8999	74.7274	40.1104	65.8174	57.2961
192	13.5204	64.6897	76.576	31.7522	40.3155	44.8849
191	-9.76926	60.1887	77.1715	21.045	10.0103	28.7503
190	-61.3952	48.2915	69.6437	4.05954	-52.1209	-12.8019
					--	--
					--	--
					--	--
					--	--
					--	--
					--	--
					--	--
					--	--
					--	--
					--	--
					--	--
					--	--
					--	--
					--	--
					--	--
					--	--
					--	--
					--	--
					--	--
					--	--
					--	--
					--	--
					--	--
					--	--
					--	--
					--	--
					--	--
					--	--
					--	--
					--	--
					--	--
					--	--
					--	--
					--	--
					--	--
					--	--
					--	--
					--	--
					--	--
					--	--
					--	--
					--	--
					--	--
					--	--
					--	--
					--	--
					--	--
					--	--
					--	--
					--	--
					--	--
					--	--
					--	--
					--	--
					--	--
					--	--
					--	--
					--	--
					--	--
					--	--
					--	--
					--	--
					--	--
					--	--
					--	--
					--	--
					--	--
					--	--
					--	--
					--	--
					--	--
					--	--
					--	--
					--	--
					--	--
					--	--
					--	--
					--	--
					--	--
					--	--
					--	--
					--	--
					--	--
					--	--
					--	--
					--	--
					--	--
					--	--
					--	--
					--	--
					--	--
					--	--
					--	--
					--	--
					--	--
					--	--
					--	--
					--	--
					--	--
					--	--
					--	--
					--	--
					--	--
					--	--
					--	--
					--	--
					--	--
					--	--
					--	--
					--	--
					--	--
					--	--
					--	--
					--	--
					--	--

## Sheet: Figure 3b-c
Fig.3b					Fig.3c
E-EF(eV)	Transmission (G0)	Transmission (G0)
	Fe2+	Fe3+				Fe2+	Fe3+
-5	2.20667e-05	1.10237e-05			HOMO	-12.5852	-12.7865
-4.99023	1.42396e-05	8.15318e-06			LUMO	-6.83098	-6.96216
-4.98045	1.28564e-05	9.59921e-06
-4.97068	9.51195e-06	1.28786e-05
-4.9609	1.0173e-05	1.25114e-05
-4.95113	1.1502e-05	1.13402e-05
-4.94135	1.28786e-05	9.89496e-06
-4.93158	1.39882e-05	8.36997e-06
-4.9218	1.50129e-05	7.14961e-06
-4.91203	1.5466e-05	6.29473e-06
-4.90225	1.53596e-05	5.65319e-06
-4.89248	1.47861e-05	5.27234e-06
-4.8827	1.41223e-05	5.17397e-06
-4.87293	1.43878e-05	6.09521e-06
-4.86315	1.63427e-05	8.73312e-06
-4.85338	1.67856e-05	1.25921e-05
-4.8436	1.72504e-05	1.19826e-05
-4.83382	1.69126e-05	1.32043e-05
-4.82405	1.71276e-05	1.4647e-05
-4.81427	0.000125713	2.13168e-05
-4.8045	0.000132599	2.27812e-05
-4.79472	0.000117213	2.37283e-05
-4.78495	0.000100658	2.54826e-05
-4.77517	8.70374e-05	2.81767e-05
-4.7654	7.76045e-05	3.23763e-05
-4.75562	7.04892e-05	3.81636e-05
-4.74585	6.46577e-05	4.21696e-05
-4.73607	5.92911e-05	4.5787e-05
-4.7263	5.24403e-05	4.85058e-05
-4.71652	4.59006e-05	5.56554e-05
-4.70675	4.55284e-05	7.10719e-05
-4.69697	0.000123272	0.000117784
-4.6872	0.00101	0.000329182
-4.67742	0.000454282	0.000737123
-4.66765	0.000158189	0.00031664
-4.65787	8.95897e-05	0.000193618
-4.6481	7.29872e-05	0.000146207
-4.63832	7.4884e-05	0.000121957
-4.62855	8.08229e-05	0.000100389
-4.61877	7.5577e-05	6.94182e-05
-4.609	0.000102095	6.34593e-05
-4.59922	9.31607e-05	4.02993e-05
-4.58945	7.38243e-05	2.26111e-05
-4.57967	6.38233e-05	2.21827e-05
-4.5699	7.8569e-05	3.86528e-05
-4.56012	5.76766e-05	4.45887e-05
-4.55034	3.69967e-05	4.77419e-05
-4.54057	3.51171e-05	4.71697e-05
-4.53079	4.26485e-05	4.93966e-05
-4.52102	5.13013e-05	0.000143582
-4.51124	5.87997e-05	0.000134758
-4.50147	6.45411e-05	8.681e-05
-4.49169	6.81199e-05	6.75475e-05
-4.48192	6.82535e-05	5.69591e-05
-4.47214	6.74856e-05	5.01579e-05
-4.46237	7.59633e-05	4.4098e-05
-4.45259	0.000185155	4.15549e-05
-4.44282	0.000133161	4.04808e-05
-4.43304	7.8547e-05	4.05751e-05
-4.42327	5.68793e-05	4.07916e-05
-4.41349	4.75727e-05	4.29127e-05
-4.40372	4.6281e-05	4.40669e-05
-4.39394	5.06736e-05	4.7049e-05
-4.38417	9.58535e-05	6.73472e-05
-4.37439	0.000117115	8.68338e-05
-4.36462	0.000133828	9.69308e-05
-4.35484	0.000141731	0.000107109
-4.34507	0.000151123	0.000115288
-4.33529	0.000158302	0.000123125
-4.32552	0.000168169	0.000127052
-4.31574	0.000183862	0.000130781
-4.30597	0.000623011	0.000150061
-4.29619	0.000481428	0.000189085
-4.28641	0.000396946	0.00017213
-4.27664	0.000402716	0.000189341
-4.26686	0.000468502	0.000164015
-4.25709	0.000510579	0.000187646
-4.24731	0.000516643	0.000325481
-4.23754	0.000501484	0.000266326
-4.22776	0.000492219	0.000323286
-4.21799	0.000652376	0.000506893
-4.20821	0.000522101	0.000363717
-4.19844	0.000509071	0.000382154
-4.18866	0.000376351	0.000384113
-4.17889	0.000629125	0.0011
-4.16911	0.000877805	0.000535216
-4.15934	0.000565235	0.000515882
-4.14956	0.000384649	0.000318853
-4.13979	0.000343599	0.000209427
-4.13001	0.000293836	0.000227587
-4.12024	0.000248237	0.000226142
-4.11046	0.000367878	0.000148636
-4.10069	0.000366408	0.000157852
-4.09091	0.00036537	0.000154997
-4.08114	0.000349127	0.000144456
-4.07136	0.000793992	0.000150982
-4.06159	0.000255728	0.000109916
-4.05181	0.000252132	0.000116768
-4.04204	0.000255932	0.00019148
-4.03226	0.000226161	0.000229576
-4.02249	0.000189446	0.000244076
-4.01271	0.000161032	0.000175659
-4.00293	0.000132154	0.00012735
-3.99316	9.69867e-05	9.11412e-05
-3.98338	5.85427e-05	5.88913e-05
-3.97361	0.000327269	3.15828e-05
-3.96383	0.000159195	1.90299e-05
-3.95406	0.000149601	3.46522e-05
-3.94428	0.000188529	0.000119987
-3.93451	9.91671e-05	0.000243727
-3.92473	5.81991e-05	0.00029756
-3.91496	5.0255e-05	0.000225008
-3.90518	0.000355722	0.000168509
-3.89541	0.000294355	0.000132692
-3.88563	0.000190596	0.000109256
-3.87586	0.000141988	9.17942e-05
-3.86608	0.00011477	7.80003e-05
-3.85631	0.000187987	7.86747e-05
-3.84653	0.000114358	5.89733e-05
-3.83676	8.80754e-05	4.92479e-05
-3.82698	7.53438e-05	4.24975e-05
-3.81721	0.000107832	0.000219885
-3.80743	5.83172e-05	3.40313e-05
-3.79766	5.09047e-05	2.50214e-05
-3.78788	4.5032e-05	1.95294e-05
-3.77811	3.98602e-05	1.55042e-05
-3.76833	0.00112	0.000162508
-3.75856	0.0015	0.000291066
-3.74878	0.0015	0.000363133
-3.73901	0.0014	0.000401511
-3.72923	0.00125	0.000413858
-3.71945	0.00111	0.000412264
-3.70968	0.000981525	0.000403483
-3.6999	0.000866901	0.000398435
-3.69013	0.000746241	0.000368008
-3.68035	0.00065578	0.000338501
-3.67058	0.000558211	0.000323657
-3.6608	0.000481676	0.000287186
-3.65103	0.000416232	0.000256653
-3.64125	0.000359395	0.000231655
-3.63148	0.000310019	0.00020999
-3.6217	0.000268221	0.000193273
-3.61193	0.000233141	0.000181563
-3.60215	0.000204248	0.000177541
-3.59238	0.000180382	0.000182294
-3.5826	0.000159158	0.000186117
-3.57283	0.000137561	0.000169903
-3.56305	0.000123275	0.000140697
-3.55328	0.000112473	0.000115696
-3.5435	0.000110505	0.000100002
-3.53373	0.000107396	8.95634e-05
-3.52395	0.000117096	8.39367e-05
-3.51418	0.000109636	8.23649e-05
-3.5044	9.93159e-05	7.37347e-05
-3.49463	0.000101042	6.52049e-05
-3.48485	0.000110019	5.48998e-05
-3.47508	0.000123979	4.97822e-05
-3.4653	0.000136576	4.01287e-05
-3.45553	0.000140107	6.46448e-05
-3.44575	0.000132418	0.000158758
-3.43597	0.000143706	0.000138778
-3.4262	0.000150481	0.000114733
-3.41642	0.000136821	9.64088e-05
-3.40665	0.000124386	7.73191e-05
-3.39687	0.000120004	7.18418e-05
-3.3871	0.00011544	6.81538e-05
-3.37732	0.000110961	6.50381e-05
-3.36755	0.000105928	6.19518e-05
-3.35777	9.97212e-05	5.8628e-05
-3.348	9.163e-05	5.44967e-05
-3.33822	0.000118456	4.7824e-05
-3.32845	8.87719e-05	3.82846e-05
-3.31867	7.36682e-05	2.74885e-05
-3.3089	0.000124667	0.00024932
-3.29912	0.000809733	9.38027e-05
-3.28935	0.00026218	7.1923e-05
-3.27957	0.000174539	6.29298e-05
-3.2698	0.000141748	5.77949e-05
-3.26002	0.000122329	5.55456e-05
-3.25025	0.000108717	5.63279e-05
-3.24047	9.81585e-05	6.11482e-05
-3.2307	8.92548e-05	7.20046e-05
-3.22092	7.87903e-05	9.45089e-05
-3.21115	9.1519e-05	0.000149348
-3.20137	0.000113487	0.000224891
-3.1916	0.000142911	0.000376053
-3.18182	0.000173653	9.41828e-05
-3.17204	0.000202056	0.000106467
-3.16227	0.00022833	0.000116683
-3.15249	0.000254994	0.000133522
-3.14272	0.000284007	0.000157376
-3.13294	0.000318124	0.000190329
-3.12317	0.000359342	0.00023421
-3.11339	0.000443093	0.000290732
-3.10362	0.000915769	0.00035808
-3.09384	0.000338246	0.000249873
-3.08407	0.000213879	0.000245875
-3.07429	0.000201644	0.000291532
-3.06452	0.000201405	0.000335808
-3.05474	0.000204178	0.000355489
-3.04497	0.000206975	0.000354956
-3.03519	0.000204997	0.000358207
-3.02542	0.000149699	0.000664339
-3.01564	0.000110247	0.000169172
-3.00587	9.44199e-05	0.000101537
-2.99609	8.30253e-05	0.000394935
-2.98632	0.000220555	0.00040604
-2.97654	7.28739e-05	0.000320799
-2.96677	9.58041e-05	0.000257352
-2.95699	0.000186706	0.000208105
-2.94722	0.000369062	0.000173426
-2.93744	0.000628313	0.000151312
-2.92767	0.000712512	0.000131344
-2.91789	0.00057402	0.000115483
-2.90812	0.000408256	9.8514e-05
-2.89834	0.000289027	8.31536e-05
-2.88856	0.00020749	6.80195e-05
-2.87879	8.52906e-05	5.25695e-05
-2.86901	6.90871e-05	5.07759e-05
-2.85924	6.72538e-05	4.34869e-05
-2.84946	7.53305e-05	2.81123e-05
-2.83969	4.92008e-05	1.13902e-05
-2.82991	1.94851e-05	1.14355e-05
-2.82014	1.54536e-05	1.28863e-05
-2.81036	1.53916e-05	1.03134e-05
-2.80059	1.5973e-05	1.02714e-05
-2.79081	2.0901e-05	1.65693e-05
-2.78104	2.71902e-05	1.94857e-05
-2.77126	3.00817e-05	2.03549e-05
-2.76149	3.02118e-05	2.01268e-05
-2.75171	2.89603e-05	1.93556e-05
-2.74194	2.7047e-05	1.87266e-05
-2.73216	2.49581e-05	1.99788e-05
-2.72239	2.28312e-05	1.88347e-05
-2.71261	2.07544e-05	1.55161e-05
-2.70284	1.90888e-05	1.32837e-05
-2.69306	1.70704e-05	1.14505e-05
-2.68329	1.55062e-05	9.79285e-06
-2.67351	1.41248e-05	8.35426e-06
-2.66374	1.29152e-05	6.53182e-06
-2.65396	1.1864e-05	6.63772e-06
-2.64419	1.09592e-05	1.28062e-05
-2.63441	1.01588e-05	1.57331e-05
-2.62464	9.55147e-06	1.40616e-05
-2.61486	8.98369e-06	1.28472e-05
-2.60508	8.4984e-06	1.2286e-05
-2.59531	8.062e-06	1.20969e-05
-2.58553	7.65788e-06	1.22753e-05
-2.57576	7.21388e-06	1.26965e-05
-2.56598	6.48028e-06	1.33615e-05
-2.55621	0.0015	1.43066e-05
-2.54643	8.76679e-06	1.55795e-05
-2.53666	6.98674e-06	1.74323e-05
-2.52688	5.63338e-06	2.6436e-05
-2.51711	4.10581e-06	2.33439e-05
-2.50733	7.01879e-06	2.47178e-05
-2.49756	0.000118529	2.51014e-05
-2.48778	0.000103227	2.56736e-05
-2.47801	4.60434e-05	2.64781e-05
-2.46823	3.70308e-05	2.67503e-05
-2.45846	3.446e-05	2.82069e-05
-2.44868	3.38168e-05	2.89795e-05
-2.43891	3.4311e-05	2.96535e-05
-2.42913	3.51722e-05	3.01805e-05
-2.41936	3.59384e-05	3.02707e-05
-2.40958	3.73847e-05	3.06426e-05
-2.39981	3.9819e-05	3.07539e-05
-2.39003	4.26046e-05	3.05453e-05
-2.38026	4.4685e-05	3.01641e-05
-2.37048	4.64458e-05	2.97025e-05
-2.36071	4.84793e-05	2.93937e-05
-2.35093	5.09373e-05	2.87926e-05
-2.34116	5.19602e-05	2.8791e-05
-2.33138	4.90973e-05	2.78528e-05
-2.3216	4.74011e-05	2.68651e-05
-2.31183	4.68233e-05	2.58363e-05
-2.30205	4.59675e-05	2.41141e-05
-2.29228	4.5202e-05	2.24737e-05
-2.2825	4.42654e-05	2.06693e-05
-2.27273	4.30746e-05	1.9088e-05
-2.26295	4.15654e-05	1.74169e-05
-2.25318	4.00104e-05	1.62006e-05
-2.2434	3.82853e-05	1.51568e-05
-2.23363	3.62767e-05	1.42059e-05
-2.22385	3.47107e-05	1.27017e-05
-2.21408	3.31319e-05	1.12524e-05
-2.2043	3.20464e-05	1.06001e-05
-2.19453	3.06369e-05	9.73753e-06
-2.18475	2.90743e-05	8.99002e-06
-2.17498	2.73269e-05	8.36686e-06
-2.1652	2.53397e-05	7.59702e-06
-2.15543	2.30803e-05	6.99722e-06
-2.14565	2.08572e-05	6.5093e-06
-2.13588	1.91362e-05	6.24791e-06
-2.1261	1.77522e-05	6.07767e-06
-2.11633	1.64924e-05	5.90505e-06
-2.10655	1.53789e-05	5.65044e-06
-2.09678	1.40442e-05	5.16349e-06
-2.087	1.06769e-05	5.26788e-06
-2.07723	9.77229e-06	5.46093e-06
-2.06745	8.94943e-06	5.63558e-06
-2.05767	8.23347e-06	5.77273e-06
-2.0479	7.67646e-06	5.89209e-06
-2.03812	7.26977e-06	5.89452e-06
-2.02835	7.00044e-06	5.88902e-06
-2.01857	6.88144e-06	5.87478e-06
-2.0088	6.8861e-06	5.90024e-06
-1.99902	7.01499e-06	6.01095e-06
-1.98925	7.26909e-06	6.23417e-06
-1.97947	7.59229e-06	6.67866e-06
-1.9697	8.05982e-06	7.43812e-06
-1.95992	8.4621e-06	8.5861e-06
-1.95015	8.97068e-06	1.01873e-05
-1.94037	9.54391e-06	1.26075e-05
-1.9306	1.02369e-05	1.72052e-05
-1.92082	1.06383e-05	1.27487e-05
-1.91105	1.10615e-05	1.82129e-05
-1.90127	1.13603e-05	2.32214e-05
-1.8915	1.15035e-05	2.63378e-05
-1.88172	1.15371e-05	2.59585e-05
-1.87195	1.14419e-05	2.84762e-05
-1.86217	1.12426e-05	3.01036e-05
-1.8524	1.10111e-05	3.02578e-05
-1.84262	1.08985e-05	2.95232e-05
-1.83285	1.08996e-05	2.81945e-05
-1.82307	1.1311e-05	2.64934e-05
-1.8133	1.21775e-05	2.46295e-05
-1.80352	1.37864e-05	2.30036e-05
-1.79375	1.64431e-05	2.16791e-05
-1.78397	2.01504e-05	2.13834e-05
-1.77419	2.5006e-05	2.21994e-05
-1.76442	3.0721e-05	2.36755e-05
-1.75464	3.56091e-05	2.43486e-05
-1.74487	3.30429e-05	2.31031e-05
-1.73509	4.50112e-05	1.99498e-05
-1.72532	5.04966e-05	1.67471e-05
-1.71554	4.86177e-05	1.38793e-05
-1.70577	4.97117e-05	1.22575e-05
-1.69599	4.35093e-05	1.101e-05
-1.68622	4.58782e-05	1.00234e-05
-1.67644	4.30322e-05	9.28164e-06
-1.66667	3.95448e-05	8.61379e-06
-1.65689	3.63041e-05	8.24602e-06
-1.64712	3.38519e-05	8.1279e-06
-1.63734	3.20149e-05	9.57655e-06
-1.62757	5.79688e-05	1.12198e-05
-1.61779	3.6685e-05	9.26833e-06
-1.60802	3.46954e-05	9.48649e-06
-1.59824	3.80554e-05	9.93195e-06
-1.58847	3.32761e-05	1.06198e-05
-1.57869	4.11252e-05	1.13968e-05
-1.56892	4.31879e-05	1.22812e-05
-1.55914	4.34459e-05	1.23445e-05
-1.54937	3.93223e-05	1.34258e-05
-1.53959	3.04967e-05	1.41817e-05
-1.52982	1.98926e-05	1.48987e-05
-1.52004	1.17293e-05	1.70196e-05
-1.51027	7.54097e-06	1.69001e-05
-1.50049	6.692e-06	1.77523e-05
-1.49071	7.86455e-06	1.85153e-05
-1.48094	9.94303e-06	1.91561e-05
-1.47116	1.25533e-05	1.99261e-05
-1.46139	1.53086e-05	1.93488e-05
-1.45161	1.80808e-05	1.90983e-05
-1.44184	2.08109e-05	1.87744e-05
-1.43206	2.34947e-05	1.85696e-05
-1.42229	2.62546e-05	1.86162e-05
-1.41251	2.73883e-05	1.91761e-05
-1.40274	3.07725e-05	2.02121e-05
-1.39296	3.28962e-05	2.18888e-05
-1.38319	3.5058e-05	2.42705e-05
-1.37341	3.71418e-05	2.76188e-05
-1.36364	3.83221e-05	3.0286e-05
-1.35386	3.96435e-05	3.25179e-05
-1.34409	4.02085e-05	3.32492e-05
-1.33431	4.05855e-05	3.23268e-05
-1.32454	4.08693e-05	3.00965e-05
-1.31476	4.12014e-05	2.71343e-05
-1.30499	4.11146e-05	2.39149e-05
-1.29521	4.1361e-05	2.07565e-05
-1.28544	4.19081e-05	1.7832e-05
-1.27566	4.35608e-05	1.5288e-05
-1.26589	4.59571e-05	1.29119e-05
-1.25611	4.669e-05	1.09809e-05
-1.24634	4.82933e-05	9.31091e-06
-1.23656	4.96829e-05	7.99066e-06
-1.22679	5.26291e-05	6.86852e-06
-1.21701	5.52415e-05	6.00987e-06
-1.20723	5.72357e-05	5.11085e-06
-1.19746	5.77796e-05	4.49155e-06
-1.18768	5.62949e-05	3.88984e-06
-1.17791	5.28114e-05	3.34957e-06
-1.16813	4.7888e-05	2.9665e-06
-1.15836	4.26459e-05	2.85346e-06
-1.14858	3.7497e-05	3.14212e-06
-1.13881	3.29235e-05	4.07966e-06
-1.12903	2.90788e-05	4.96855e-06
-1.11926	2.58214e-05	6.80248e-06
-1.10948	2.31961e-05	8.66474e-06
-1.09971	2.10171e-05	1.0834e-05
-1.08993	1.91606e-05	1.29806e-05
-1.08016	1.7502e-05	1.50047e-05
-1.07038	1.59273e-05	1.68076e-05
-1.06061	1.43159e-05	1.85497e-05
-1.05083	1.26747e-05	1.96911e-05
-1.04106	1.09583e-05	2.07292e-05
-1.03128	9.19261e-06	2.12867e-05
-1.02151	7.77935e-06	2.13321e-05
-1.01173	6.51613e-06	2.11618e-05
-1.00196	6.32778e-06	2.06971e-05
-0.99218	7.32337e-06	1.99616e-05
-0.98241	9.70029e-06	1.8912e-05
-0.97263	1.31758e-05	1.68639e-05
-0.96285	1.74037e-05	1.61945e-05
-0.95308	2.2208e-05	1.47656e-05
-0.9433	2.64597e-05	1.3592e-05
-0.93353	3.02508e-05	1.19341e-05
-0.92375	3.34744e-05	1.04337e-05
-0.91398	3.62258e-05	9.5646e-06
-0.9042	3.80221e-05	9.53375e-06
-0.89443	3.90272e-05	9.84689e-06
-0.88465	3.87383e-05	1.02585e-05
-0.87488	3.8982e-05	1.11836e-05
-0.8651	3.83115e-05	1.3246e-05
-0.85533	3.71415e-05	1.32919e-05
-0.84555	3.5261e-05	1.5911e-05
-0.83578	3.35667e-05	1.84835e-05
-0.826	4.05891e-05	2.27109e-05
-0.81623	2.91114e-05	2.76813e-05
-0.80645	2.71338e-05	3.56657e-05
-0.79668	2.5135e-05	2.95918e-05
-0.7869	2.30363e-05	2.96681e-05
-0.77713	2.06298e-05	3.62674e-05
-0.76735	1.81367e-05	4.13902e-05
-0.75758	1.85081e-05	4.61881e-05
-0.7478	2.13374e-05	4.98838e-05
-0.73803	2.43543e-05	5.49794e-05
-0.72825	2.71003e-05	5.93413e-05
-0.71848	3.02072e-05	6.33136e-05
-0.7087	3.60014e-05	6.72339e-05
-0.69893	3.36608e-05	6.9831e-05
-0.68915	4.10278e-05	7.56739e-05
-0.67937	4.935e-05	7.85873e-05
-0.6696	5.79716e-05	8.20957e-05
-0.65982	6.7001e-05	8.50272e-05
-0.65005	7.63787e-05	8.77073e-05
-0.64027	8.59739e-05	9.10729e-05
-0.6305	9.11757e-05	9.35788e-05
-0.62072	7.66355e-05	9.59634e-05
-0.61095	0.000104392	9.82266e-05
-0.60117	0.000117088	0.000100367
-0.5914	0.000127488	0.000102387
-0.58162	0.000138529	0.000104329
-0.57185	0.000144498	0.000106207
-0.56207	0.000152823	0.000108042
-0.5523	0.000160297	0.000109851
-0.54252	0.000167133	0.000111653
-0.53275	0.000173024	0.000113462
-0.52297	0.000175372	0.000115288
-0.5132	0.00019262	0.000117133
-0.50342	0.000192492	0.000118993
-0.49365	0.000197651	0.000120853
-0.48387	0.000201408	0.000122684
-0.4741	0.000202919	0.000124448
-0.46432	0.000211969	0.000126096
-0.45455	0.000214894	0.000127577
-0.44477	0.000218303	0.000128841
-0.435	0.000221676	0.000129861
-0.42522	0.000224998	0.000130606
-0.41545	0.000228196	0.000131046
-0.40567	0.000231115	0.000131142
-0.39589	0.000233547	0.000130986
-0.38612	0.000236395	0.000130622
-0.37634	0.000239273	0.000129967
-0.36657	0.000242132	0.000128979
-0.35679	0.000244965	0.000127634
-0.34702	0.000247754	0.000125915
-0.33724	0.000250462	0.000123809
-0.32747	0.000253041	0.000121309
-0.31769	0.000255422	0.000118418
-0.30792	0.000257516	0.000115141
-0.29814	0.000259236	0.000111494
-0.28837	0.00026049	0.000107501
-0.27859	0.000261198	0.000103187
-0.26882	0.000261297	9.85903e-05
-0.25904	0.000260717	9.3751e-05
-0.24927	0.000259472	8.87158e-05
-0.23949	0.000257496	8.35316e-05
-0.22972	0.000254791	7.82637e-05
-0.21994	0.000251293	7.29633e-05
-0.21017	0.000247001	6.76943e-05
-0.20039	0.000241897	6.2521e-05
-0.19062	0.000235979	5.75089e-05
-0.18084	0.000229259	5.27241e-05
-0.17107	0.000221768	4.82322e-05
-0.16129	0.000213551	4.40992e-05
-0.15152	0.00020467	4.03843e-05
-0.14174	0.000195202	3.71509e-05
-0.13196	0.000212965	3.46766e-05
-0.12219	0.00017487	3.23401e-05
-0.11241	0.000164225	3.08624e-05
-0.10264	0.000153422	3.00501e-05
-0.09286	0.000142592	2.99425e-05
-0.08309	0.000131902	3.05692e-05
-0.07331	0.000121477	3.19393e-05
-0.06354	0.00011146	3.40564e-05
-0.05376	0.000101996	3.69194e-05
-0.04399	9.35997e-05	4.05544e-05
-0.03421	8.55919e-05	4.48545e-05
-0.02444	7.88326e-05	4.98645e-05
-0.01466	7.33034e-05	5.55414e-05
-0.00489	6.91512e-05	6.18323e-05
0.00489	6.65201e-05	6.86936e-05
0.01466	6.55912e-05	7.60721e-05
0.02444	6.63569e-05	8.38976e-05
0.03421	6.90364e-05	9.21574e-05
0.04399	7.36664e-05	0.000100737
0.05376	8.03292e-05	0.00010959
0.06354	8.90203e-05	0.000118654
0.07331	9.97473e-05	0.000127868
0.08309	0.000112456	0.000137163
0.09286	0.000127122	0.000146489
0.10264	0.00014369	0.000155784
0.11241	0.000161796	0.000164995
0.12219	0.00018149	0.000174073
0.13196	0.00020252	0.000182973
0.14174	0.000224671	0.000191655
0.15152	0.000247715	0.000200081
0.16129	0.00027141	0.000208221
0.17107	0.000295512	0.00021605
0.18084	0.000319777	0.000223538
0.19062	0.000343969	0.000230672
0.20039	0.000367864	0.000237436
0.21017	0.000391245	0.000243819
0.21994	0.000413943	0.000249814
0.22972	0.000435371	0.000255349
0.23949	0.000456603	0.000260626
0.24927	0.000476309	0.000265443
0.25904	0.000494799	0.000269872
0.26882	0.000512001	0.000273918
0.27859	0.000527866	0.00027759
0.28837	0.000542366	0.000280897
0.29814	0.000555491	0.00028385
0.30792	0.000567244	0.00028646
0.31769	0.000577645	0.000288741
0.32747	0.000586721	0.000290707
0.33724	0.000595154	0.000292369
0.34702	0.000601144	0.000293752
0.35679	0.000606508	0.000294862
0.36657	0.00061078	0.000295717
0.37634	0.000613991	0.000296334
0.38612	0.000616204	0.000296731
0.39589	0.000617483	0.000296897
0.40567	0.00061789	0.000296906
0.41545	0.000617487	0.000296729
0.42522	0.000616336	0.000296393
0.435	0.000614497	0.000295914
0.44477	0.000612002	0.000295307
0.45455	0.000608963	0.000294588
0.46432	0.000605385	0.000293771
0.4741	0.000601332	0.00029287
0.48387	0.000596849	0.000291902
0.49365	0.000591984	0.000290878
0.50342	0.000586778	0.000289812
0.5132	0.000581272	0.000288719
0.52297	0.000575505	0.000287609
0.53275	0.000569519	0.000286496
0.54252	0.000563128	0.000285391
0.5523	0.000556948	0.000284306
0.56207	0.000550478	0.00028325
0.57185	0.000543902	0.000282233
0.58162	0.000537252	0.000281267
0.5914	0.000530626	0.000280409
0.60117	0.000523831	0.000279514
0.61095	0.00051711	0.000278743
0.62072	0.000510414	0.000278051
0.6305	0.000503764	0.000277445
0.64027	0.000497186	0.00027693
0.65005	0.000490761	0.000276535
0.65982	0.000484446	0.000276233
0.6696	0.000478037	0.00027595
0.67937	0.000471904	0.000275815
0.68915	0.00046594	0.000275782
0.69893	0.000460157	0.000275852
0.7087	0.00045457	0.000275992
0.71848	0.000449196	0.000276247
0.72825	0.000444049	0.000276584
0.73803	0.000439139	0.000277002
0.7478	0.000434496	0.000277495
0.75758	0.000430115	0.000278054
0.76735	0.000426016	0.000278672
0.77713	0.000422207	0.000279339
0.7869	0.000418697	0.000280045
0.79668	0.000415493	0.000280777
0.80645	0.000412599	0.000281551
0.81623	0.000410019	0.000282286
0.826	0.000407751	0.000283028
0.83578	0.000405795	0.000283749
0.84555	0.000404144	0.000284433
0.85533	0.000402789	0.000285066
0.8651	0.000401721	0.000285633
0.87488	0.000400924	0.00028612
0.88465	0.00040038	0.000286512
0.89443	0.00040007	0.000286794
0.9042	0.000399968	0.000286951
0.91398	0.000400049	0.000286811
0.92375	0.000400284	0.000286856
0.93353	0.000400641	0.000286556
0.9433	0.000401103	0.000286099
0.95308	0.000401594	0.00028547
0.96285	0.000402089	0.000284552
0.97263	0.000402576	0.000283485
0.98241	0.000402996	0.000282193
0.99218	0.000403408	0.0002807
1.00196	0.000403527	0.000278927
1.01173	0.000403529	0.00027693
1.02151	0.000403317	0.000274689
1.03128	0.000402854	0.000272201
1.04106	0.000402104	0.000269458
1.05083	0.000401033	0.000266471
1.06061	0.000399608	0.000263233
1.07038	0.000397864	0.000259751
1.08016	0.00039563	0.000256029
1.08993	0.000393013	0.000252073
1.09971	0.000389937	0.000247892
1.10948	0.000386407	0.000243496
1.11926	0.000382406	0.000238897
1.12903	0.000377927	0.000234107
1.13881	0.000372997	0.000229143
1.14858	0.000367481	0.000224019
1.15836	0.000361527	0.000218753
1.16813	0.00035512	0.000213365
1.17791	0.000348237	0.000207874
1.18768	0.000340905	0.0002023
1.19746	0.000333148	0.000196668
1.20723	0.000324999	0.000191
1.21701	0.000316504	0.000185328
1.22679	0.000307748	0.0001797
1.23656	0.000300134	0.000174716
1.24634	0.000291837	0.000169502
1.25611	0.000282736	0.000164082
1.26589	0.000273233	0.000158631
1.27566	0.000263433	0.000153185
1.28544	0.000258789	0.000151253
1.29521	0.000256269	0.000150836
1.30499	0.000253749	0.000150526
1.31476	0.000251303	0.000150335
1.32454	0.000249006	0.000150275
1.33431	0.000246928	0.000150351
1.34409	0.000245139	0.00015057
1.35386	0.000243705	0.000150935
1.36364	0.000242689	0.000151449
1.37341	0.000242151	0.000152113
1.38319	0.00024214	0.000152926
1.39296	0.000242704	0.000153888
1.40274	0.000243877	0.000154997
1.41251	0.000245689	0.00015625
1.42229	0.000248155	0.000157645
1.43206	0.000251284	0.000159181
1.44184	0.000255072	0.000160854
1.45161	0.000259507	0.000162677
1.46139	0.000264565	0.000164607
1.47116	0.000270221	0.000166686
1.48094	0.000279556	0.000169296
1.49071	0.000283056	0.000171226
1.50049	0.000290171	0.000173705
1.51027	0.000297658	0.00017632
1.52004	0.000305445	0.000179075
1.52982	0.00031346	0.000181973
1.53959	0.000321625	0.000185018
1.54937	0.000329858	0.000188212
1.55914	0.000338074	0.000191558
1.56892	0.000346175	0.000195051
1.57869	0.000354047	0.000198681
1.58847	0.000361531	0.000202409
1.59824	0.00036837	0.000206123
1.60802	0.000374029	0.000209282
1.61779	0.000381684	0.000212494
1.62757	0.000390166	0.000219055
1.63734	0.000405315	0.000224588
1.64712	0.000407728	0.000230436
1.65689	0.000415659	0.000236565
1.66667	0.000423512	0.000242965
1.67644	0.000431232	0.000249619
1.68622	0.000438831	0.000256441
1.69599	0.000446335	0.00026184
1.70577	0.000453771	0.000272521
1.71554	0.00046118	0.000280029
1.72532	0.000468818	0.00028836
1.73509	0.000475045	0.000296897
1.74487	0.000494709	0.0003057
1.75464	0.000496462	0.00031476
1.76442	0.000504427	0.000324059
1.77419	0.000513248	0.000333575
1.78397	0.000522653	0.000343276
1.79375	0.000532618	0.000353079
1.80352	0.000543177	0.000362477
1.8133	0.00055443	0.00037257
1.82307	0.000566305	0.000382762
1.83285	0.000578853	0.000393026
1.84262	0.000592114	0.000403333
1.8524	0.000606023	0.000413652
1.86217	0.00062063	0.000423951
1.87195	0.000635923	0.000434197
1.88172	0.000651864	0.000444334
1.8915	0.000612332	0.000423217
1.90127	0.000685698	0.000464289
1.91105	0.000703581	0.000474045
1.92082	0.00072195	0.000483563
1.9306	0.000740793	0.00049284
1.94037	0.000760043	0.000501848
1.95015	0.000779666	0.000510518
1.95992	0.000799563	0.000518873
1.9697	0.000819666	0.00052687
1.97947	0.000839897	0.000534482
1.98925	0.000860175	0.000541686
1.99902	0.000880415	0.000548458
2.0088	0.000900522	0.000554777
2.01857	0.000920425	0.000560592
2.02835	0.000940029	0.000566127
2.03812	0.000959247	0.000570911
2.0479	0.000977994	0.000574892
2.05767	0.000996187	0.000579573
2.06745	0.00101	0.000582859
2.07723	0.00103	0.000585727
2.087	0.00105	0.000588111
2.09678	0.00106	0.000589995
2.10655	0.00108	0.000591388
2.11633	0.00109	0.000592298
2.1261	0.0011	0.0005928
2.13588	0.00111	0.000592823
2.14565	0.00112	0.000592412
2.15543	0.00113	0.000591589
2.1652	0.00114	0.000590376
2.17498	0.00115	0.000588796
2.18475	0.00115	0.000586874
2.19453	0.00115	0.000584637
2.2043	0.00116	0.000582111
2.21408	0.00116	0.000579325
2.22385	0.00116	0.000576306
2.23363	0.00116	0.000573085
2.2434	0.00116	0.00056969
2.25318	0.00115	0.00056615
2.26295	0.00115	0.000562493
2.27273	0.00114	0.000558748
2.2825	0.00114	0.000554942
2.29228	0.00113	0.000551102
2.30205	0.00112	0.000547253
2.31183	0.00111	0.00054342
2.3216	0.0011	0.000539626
2.33138	0.00109	0.000535893
2.34116	0.00108	0.000532241
2.35093	0.00107	0.000528689
2.36071	0.00106	0.000525256
2.37048	0.00105	0.000521957
2.38026	0.00103	0.000518806
2.39003	0.00102	0.000515818
2.39981	0.00101	0.000513004
2.40958	0.000998609	0.000510376
2.41936	0.000986798	0.000507949
2.42913	0.000975392	0.000505746
2.43891	0.000964359	0.00050393
2.44868	0.000953742	0.000501483
2.45846	0.000943595	0.000500045
2.46823	0.000933974	0.000498698
2.47801	0.000924926	0.000497558
2.48778	0.000916506	0.000496649
2.49756	0.000908764	0.000495985
2.50733	0.000901752	0.000495585
2.51711	0.00089553	0.000495477
2.52688	0.000890165	0.000495705
2.53666	0.000885737	0.000496345
2.54643	0.000882321	0.000497534
2.55621	0.00087985	0.000499509
2.56598	0.000876686	0.000502239
2.57576	0.000829661	0.000480458
2.58553	0.000821824	0.000481759
2.59531	0.000819375	0.00048156
2.60508	0.000818059	0.000482583
2.61486	0.000815328	0.000483528
2.62464	0.000814507	0.000484607
2.63441	0.000813988	0.000485768
2.64419	0.000813951	0.0004871
2.65396	0.00081454	0.000488674
2.66374	0.000815378	0.000490181
2.67351	0.000816504	0.000491696
2.68329	0.000817899	0.000493222
2.69306	0.000819537	0.000494754
2.70284	0.000821394	0.000496286
2.71261	0.000823441	0.000497811
2.72239	0.000825652	0.00049932
2.73216	0.000828001	0.000500802
2.74194	0.000830463	0.000502249
2.75171	0.000833012	0.000503648
2.76149	0.000835625	0.000504982
2.77126	0.000838279	0.00050623
2.78104	0.000840952	0.000507348
2.79081	0.000843624	0.000508231
2.80059	0.000846305	0.000506141
2.81036	0.000848948	0.000498175
2.82014	0.000851526	0.000514969
2.82991	0.000854034	0.000514631
2.83969	0.000856467	0.00051507
2.84946	0.000858834	0.0005156
2.85924	0.000861178	0.000516094
2.86901	0.000863697	0.00051651
2.87879	0.000867855	0.000516828
2.88856	0.000860443	0.000517033
2.89834	0.00086512	0.000517118
2.90812	0.000866888	0.000517074
2.91789	0.000867919	0.000516898
2.92767	0.000868217	0.000516593
2.93744	0.000865154	0.000517229
2.94722	0.000769126	0.000515432
2.95699	0.000874536	0.000514667
2.96677	0.000872634	0.00051373
2.97654	0.000871738	0.000512621
2.98632	0.000870793	0.000511336
2.99609	0.000869643	0.00050987
3.00587	0.000868228	0.000508216
3.01564	0.000866517	0.00050641
3.02542	0.000864485	0.000504211
3.03519	0.000862324	0.00050191
3.04497	0.000862756	0.000499394
3.05474	0.000863189	0.000496646
3.06452	0.000859697	0.000493528
3.07429	0.000861471	0.000493427
3.08407	0.000866254	0.00049462
3.09384	0.000870751	0.000494837
3.10362	0.000874966	0.000494254
3.11339	0.000878454	0.000489003
3.12317	0.000858357	0.000469387
3.13294	0.000873195	0.000465903
3.14272	0.000857393	0.000467688
3.15249	0.000852731	0.000469293
3.16227	0.000851124	0.000470783
3.17204	0.000850674	0.000472179
3.18182	0.000850714	0.000473494
3.1916	0.00085095	0.000474754
3.20137	0.00085124	0.000476068
3.21115	0.000851526	0.000478633
3.22092	0.000852244	0.000477177
3.2307	0.000851334	0.000478182
3.24047	0.000851314	0.000478629
3.25025	0.000851019	0.000480436
3.26002	0.000850839	0.000480817
3.2698	0.000965439	0.000507513
3.27957	0.000987111	0.000521596
3.28935	0.000990772	0.000528367
3.29912	0.000990179	0.000532004
3.3089	0.000988248	0.000534041
3.31867	0.000985828	0.000535156
3.32845	0.000983194	0.000535676
3.33822	0.000980563	0.000535953
3.348	0.000977652	0.000535704
3.35777	0.000974735	0.000535304
3.36755	0.000971741	0.000534753
3.37732	0.000968649	0.000534026
3.3871	0.00096546	0.000533166
3.39687	0.000962167	0.000532181
3.40665	0.000958767	0.000531076
3.41642	0.00103	0.000514605
3.4262	0.000951677	0.000528573
3.43597	0.000947998	0.000527189
3.44575	0.000944225	0.000525702
3.45553	0.000940373	0.000524123
3.4653	0.00093645	0.000522456
3.47508	0.000932468	0.000520703
3.48485	0.000928439	0.000518865
3.49463	0.000924379	0.000516943
3.5044	0.000920303	0.000514941
3.51418	0.000916234	0.000512861
3.52395	0.000912203	0.000510701
3.53373	0.000908748	0.000508505
3.5435	0.00090442	0.000506218
3.55328	0.000900635	0.000503889
3.56305	0.000897248	0.000501564
3.57283	0.000894695	0.000499378
3.5826	0.000884857	0.00049199
3.59238	0.000889453	0.000492622
3.60215	0.000885356	0.000488996
3.61193	0.000880945	0.00048521
3.6217	0.000876401	0.000481296
3.63148	0.000871817	0.000477265
3.64125	0.000867235	0.000473113
3.65103	0.000862883	0.000468919
3.6608	0.000865124	0.000467835
3.67058	0.000867407	0.000466584
3.68035	0.0008696	0.000465088
3.69013	0.000871837	0.000463379
3.6999	0.000873868	0.000461345
3.70968	0.000875697	0.000458969
3.71945	0.000877241	0.000456199
3.72923	0.000878394	0.000452978
3.73901	0.00087865	0.000448887
3.74878	0.000878919	0.000444887
3.75856	0.000877842	0.000439825
3.76833	0.000875418	0.000433922
3.77811	0.000871079	0.000427001
3.78788	0.000863683	0.000418739
3.79766	0.000851836	0.000408887
3.80743	0.000832405	0.00039692
3.81721	0.000798921	0.000382097
3.82698	0.000734856	0.000363251
3.83676	0.000641278	0.000345688
3.84653	0.000636679	0.000343611
3.85631	0.000632297	0.000341535
3.86608	0.000627962	0.000339432
3.87586	0.00062364	0.00033729
3.88563	0.00061932	0.000335129
3.89541	0.000614997	0.000332929
3.90518	0.000610672	0.000330699
3.91496	0.000606345	0.00032844
3.92473	0.000602018	0.000326156
3.93451	0.000597693	0.000323849
3.94428	0.000593373	0.000321524
3.95406	0.000589062	0.000319183
3.96383	0.000584766	0.000316832
3.97361	0.00058049	0.000314476
3.98338	0.000576242	0.000312122
3.99316	0.000572032	0.000309779
4.00293	0.000567872	0.000307459
4.01271	0.000563782	0.000305189
4.02249	0.000559785	0.000302963
4.03226	0.000555919	0.000300843
4.04204	0.000552238	0.000298877
4.05181	0.000548827	0.000297163
4.06159	0.000545828	0.00029589
4.07136	0.000543482	0.000295466
4.08114	0.000542192	0.000296957
4.09091	0.000541863	0.000303683
4.10069	0.000504641	0.000270934
4.11046	0.000499982	0.000267351
4.12024	0.000495096	0.000254742
4.13001	0.000490365	0.000269054
4.13979	0.000485506	0.000263844
4.14956	0.000480482	0.000260477
4.15934	0.000475108	0.000257428
4.16911	0.000468676	0.0002544
4.17889	0.000453979	0.000251048
4.18866	0.000475119	0.000242495
4.19844	0.000463117	0.000250257
4.20821	0.000456822	0.000245819
4.21799	0.000451378	0.000242791
4.22776	0.000446171	0.000240023
4.23754	0.000440971	0.000237357
4.24731	0.000435473	0.000234747
4.25709	0.000427655	0.000232175
4.26686	0.000436024	0.000229629
4.27664	0.000424808	0.000227102
4.28641	0.00041921	0.000224587
4.29619	0.000414118	0.000222066
4.30597	0.000409186	0.00021949
4.31574	0.000404324	0.000216541
4.32552	0.0003995	0.00021804
4.33529	0.000394698	0.000213332
4.34507	0.000389907	0.000210737
4.35484	0.000385796	0.000208495
4.36462	0.000386178	0.000207613
4.37439	0.000385409	0.000206654
4.38417	0.000383832	0.000205644
4.39394	0.000381654	0.000204597
4.40372	0.000379023	0.000203519
4.41349	0.000376045	0.000202377
4.42327	0.000372803	0.000200912
4.43304	0.000369432	0.000199802
4.44282	0.000365934	0.0001987
4.45259	0.000362351	0.000197584
4.46237	0.000358717	0.000196506
4.47214	0.00035506	0.000195442
4.48192	0.000351458	0.000194398
4.49169	0.000347803	0.000193384
4.50147	0.000344936	0.000192438
4.51124	0.00034058	0.000191883
4.52102	0.000337119	0.000190219
4.53079	0.00033373	0.000187928
4.54057	0.00033048	0.000188255
4.55034	0.000327612	0.000187394
4.56012	0.000328429	0.000186498
4.5699	0.000318243	0.000185606
4.57967	0.000317174	0.000184721
4.58945	0.000322265	0.000183832
4.59922	0.000319426	0.000182952
4.609	0.000317222	0.000182787
4.61877	0.000320329	0.000184634
4.62855	0.000323607	0.00018643
4.63832	0.000327045	0.000188174
4.6481	0.00033061	0.000189865
4.65787	0.00033427	0.000191502
4.66765	0.000337999	0.000193084
4.67742	0.000341777	0.000194609
4.6872	0.000345587	0.000196077
4.69697	0.000349413	0.000197487
4.70675	0.000353243	0.000198837
4.71652	0.000357067	0.000200127
4.7263	0.000360862	0.000201352
4.73607	0.000364651	0.000202524
4.74585	0.000368398	0.000203631
4.75562	0.000372102	0.000204677
4.7654	0.000375756	0.000205661
4.77517	0.000379357	0.000206582
4.78495	0.000383111	0.000207473
4.79472	0.000386406	0.000208259
4.8045	0.000389792	0.000209002
4.81427	0.000393107	0.000209687
4.82405	0.00039634	0.000210315
4.83382	0.000399487	0.000210886
4.8436	0.00040254	0.000211401
4.85338	0.000405498	0.000211862
4.86315	0.000408355	0.00021227
4.87293	0.000411108	0.000212626
4.8827	0.000413754	0.000212933
4.89248	0.000416291	0.000213189
4.90225	0.000418715	0.000213398
4.91203	0.000421024	0.000213561
4.9218	0.000423212	0.000213679
4.93158	0.000425263	0.000213753
4.94135	0.000419899	0.000213786
4.95113	0.00042921	0.000213777
4.9609	0.000430908	0.000213729
4.97068	0.000432511	0.000213641
4.98045	0.000434003	0.000213513
4.99023	0.000435381	0.000213346
5	0.000436646	0.000213138

## Sheet: Figure 4a
Fig.4a
	10μM				20μM				50μM				100μM				150μM				200μM
-1.975	0	0		-1.975	0	0		-1.975	0	0		-1.975	0	0		-1.975	0	0		-1.975	0	0
-1.925	0	0		-1.925	0	0		-1.925	0	0		-1.925	0	0		-1.925	0	0		-1.925	0	0
-1.875	0	0		-1.875	0	0		-1.875	0	0		-1.875	0	0		-1.875	0	0		-1.875	0	0
-1.825	0	0		-1.825	0	0		-1.825	0	0		-1.825	0	0		-1.825	0	0		-1.825	0	0
-1.775	0	0		-1.775	0	0		-1.775	0	0		-1.775	0	0		-1.775	0	0		-1.775	0	0
-1.725	0	0		-1.725	0	0		-1.725	0	0		-1.725	0	0		-1.725	0	0		-1.725	0	0
-1.675	0	0		-1.675	0	0		-1.675	0	0		-1.675	0	0		-1.675	0	0		-1.675	0	0
-1.625	0	0		-1.625	0	0		-1.625	0	0		-1.625	0	0		-1.625	0	0		-1.625	0	0
-1.575	0	0		-1.575	0	0		-1.575	0	0		-1.575	0	0		-1.575	0	0		-1.575	0	0
-1.525	0	0		-1.525	0	0		-1.525	0	0		-1.525	0	0		-1.525	0	0		-1.525	0	0
-1.475	0	0		-1.475	0	0		-1.475	0	0		-1.475	0	0		-1.475	0	0		-1.475	0	0
-1.425	0	0		-1.425	0	0		-1.425	0	0		-1.425	0	0		-1.425	0	0		-1.425	0	0
-1.375	0	1		-1.375	0	0		-1.375	0	0		-1.375	0	0		-1.375	0	0		-1.375	0	0
-1.325	0	1		-1.325	0	0		-1.325	0	0		-1.325	0	0		-1.325	0	0		-1.325	0	0
-1.275	0	0		-1.275	0	0		-1.275	0	0		-1.275	0	0		-1.275	0	0		-1.275	0	0
-1.225	0	1		-1.225	0	0		-1.225	0	0		-1.225	0	0		-1.225	0	0		-1.225	0	0
-1.175	0	0		-1.175	0	0		-1.175	0	0		-1.175	0	0		-1.175	0	0		-1.175	0	0
-1.125	1	0		-1.125	0	0		-1.125	1	1		-1.125	0	0		-1.125	0	0		-1.125	0	0
-1.075	1	0		-1.075	0	0		-1.075	6	1		-1.075	1	1		-1.075	0	0		-1.075	0	0
-1.025	1	1		-1.025	0	0		-1.025	3	0		-1.025	1	1		-1.025	0	0		-1.025	0	0
-0.975	0	0		-0.975	0	0		-0.975	7	3		-0.975	0	0		-0.975	0	0		-0.975	0	0
-0.925	0	0		-0.925	0	0		-0.925	11	9		-0.925	3	2		-0.925	0	0		-0.925	0	0
-0.875	0	1		-0.875	0	0		-0.875	12	5		-0.875	7	7		-0.875	0	0		-0.875	0	0
-0.825	3	2		-0.825	0	0		-0.825	17	12		-0.825	16	10		-0.825	0	0		-0.825	0	0
-0.775	0	2		-0.775	0	0		-0.775	12	26		-0.775	20	24		-0.775	0	0		-0.775	2	2
-0.725	2	4		-0.725	0	0		-0.725	21	28		-0.725	23	26		-0.725	0	0		-0.725	3	3
-0.675	2	1		-0.675	0	4		-0.675	23	20		-0.675	38	36		-0.675	3	4		-0.675	4	3
-0.625	6	8		-0.625	1	53		-0.625	21	27		-0.625	34	41		-0.625	8	10		-0.625	5	7
-0.575	5	2		-0.575	50	34		-0.575	29	22		-0.575	64	67		-0.575	27	29		-0.575	17	19
-0.525	11	15		-0.525	47	46		-0.525	23	16		-0.525	45	31		-0.525	11	13		-0.525	25	26
-0.475	26	12		-0.475	59	56		-0.475	28	27		-0.475	29	35		-0.475	12	12		-0.475	42	37
-0.425	16	15		-0.425	41	45		-0.425	29	29		-0.425	35	27		-0.425	33	37		-0.425	28	28
-0.375	22	19		-0.375	55	40		-0.375	18	29		-0.375	25	26		-0.375	24	42		-0.375	29	25
-0.325	19	31		-0.325	40	45		-0.325	30	30		-0.325	28	34		-0.325	47	45		-0.325	24	20
-0.275	27	17		-0.275	38	47		-0.275	29	25		-0.275	29	28		-0.275	40	40		-0.275	28	25
-0.225	16	20		-0.225	41	26		-0.225	23	21		-0.225	37	35		-0.225	53	39		-0.225	22	19
-0.175	16	15		-0.175	37	39		-0.175	22	27		-0.175	29	28		-0.175	28	27		-0.175	28	30
-0.125	23	17		-0.125	48	41		-0.125	14	15		-0.125	32	26		-0.125	31	25		-0.125	29	26
-0.075	19	20		-0.075	44	47		-0.075	14	14		-0.075	23	30		-0.075	23	29		-0.075	43	43
-0.025	16	15		-0.025	46	38		-0.025	15	16		-0.025	20	23		-0.025	32	31		-0.025	33	38
0.025	17	15		0.025	33	31		0.025	27	20		0.025	28	22		0.025	29	27		0.025	36	30
0.075	21	18		0.075	28	29		0.075	18	26		0.075	25	26		0.075	35	34		0.075	38	33
0.125	15	19		0.125	23	31		0.125	40	31		0.125	29	32		0.125	39	32		0.125	27	25
0.175	16	17		0.175	15	18		0.175	18	24		0.175	33	32		0.175	32	38		0.175	50	49
0.225	26	26		0.225	29	19		0.225	21	21		0.225	43	43		0.225	43	40		0.225	41	49
0.275	37	31		0.275	23	24		0.275	37	43		0.275	39	42		0.275	44	39		0.275	53	57
0.325	26	28		0.325	28	16		0.325	29	32		0.325	42	42		0.325	31	37		0.325	40	36
0.375	27	33		0.375	27	26		0.375	39	41		0.375	38	36		0.375	29	20		0.375	32	35
0.425	24	34		0.425	24	38		0.425	30	25		0.425	38	34		0.425	25	28		0.425	42	38
0.475	36	28		0.475	32	21		0.475	20	14		0.475	31	40		0.475	33	38		0.475	42	38
0.525	28	38		0.525	20	27		0.525	19	14		0.525	51	49		0.525	35	24		0.525	35	37
0.575	29	25		0.575	22	21		0.575	13	15		0.575	45	39		0.575	29	37		0.575	45	42
0.625	42	36		0.625	27	19		0.625	27	25		0.625	37	33		0.625	30	22		0.625	51	45
0.675	30	31		0.675	16	23		0.675	18	21		0.675	27	30		0.675	33	32		0.675	45	58
0.725	44	41		0.725	24	28		0.725	15	18		0.725	29	37		0.725	43	50		0.725	51	52
0.775	34	33		0.775	26	20		0.775	22	18		0.775	41	39		0.775	51	52		0.775	54	50
0.825	31	30		0.825	19	22		0.825	16	18		0.825	63	48		0.825	34	28		0.825	50	41
0.875	30	39		0.875	20	18		0.875	26	24		0.875	44	56		0.875	31	39		0.875	34	48
0.925	29	22		0.925	24	17		0.925	21	19		0.925	46	65		0.925	36	36		0.925	49	42
0.975	35	35		0.975	28	27		0.975	18	25		0.975	77	77		0.975	40	27		0.975	48	44
1.025	28	34		1.025	27	31		1.025	21	21		1.025	76	66		1.025	32	36		1.025	28	40
1.075	43	30		1.075	21	20		1.075	27	22		1.075	57	55		1.075	21	25		1.075	40	41
1.125	37	46		1.125	20	21		1.125	19	17		1.125	65	61		1.125	26	23		1.125	33	32
1.175	49	53		1.175	19	19		1.175	33	35		1.175	53	56		1.175	8	12		1.175	24	25
1.225	54	47		1.225	24	25		1.225	30	30		1.225	48	40		1.225	15	13		1.225	27	24
1.275	39	36		1.275	28	26		1.275	30	26		1.275	33	35		1.275	11	11		1.275	12	19
1.325	36	37		1.325	25	19		1.325	11	16		1.325	30	27		1.325	11	9		1.325	19	15
1.375	31	34		1.375	19	17		1.375	13	14		1.375	28	23		1.375	8	6		1.375	15	19
1.425	42	39		1.425	15	16		1.425	7	9		1.425	12	25		1.425	5	11		1.425	19	17
1.475	24	34		1.475	13	16		1.475	4	7		1.475	10	7		1.475	9	7		1.475	10	17
1.525	23	23		1.525	10	8		1.525	3	5		1.525	1	3		1.525	2	5		1.525	3	6
1.575	9	10		1.575	2	4		1.575	0	1		1.575	0	0		1.575	0	1		1.575	0	0
1.625	1	2		1.625	0	0		1.625	0	0		1.625	0	0		1.625	0	0		1.625	0	0
1.675	0	0		1.675	0	0		1.675	0	0		1.675	0	0		1.675	0	0		1.675	0	0
1.725	0	0		1.725	0	0		1.725	0	0		1.725	0	0		1.725	0	0		1.725	0	0
1.775	0	1		1.775	0	0		1.775	0	0		1.775	0	0		1.775	0	0		1.775	0	0
1.825	0	0		1.825	0	0		1.825	0	0		1.825	0	0		1.825	0	0		1.825	0	0
1.875	0	0		1.875	0	0		1.875	0	0		1.875	0	0		1.875	0	0		1.875	0	0
1.925	0	0		1.925	0	0		1.925	0	0		1.925	0	0		1.925	0	0		1.925	0	0
1.975	0	0		1.975	0	0		1.975	0	0		1.975	0	0		1.975	0	0		1.975	0	0

## Sheet: Figure 4b-d
Fig.4b									Fig.4c							Fig.4d
Conc.	peak I	error bar	peak II	error bar	peak III	error bar			S	V	error bar	ΔG	error bar			1/s	1/ΔG30	error bar
0	0.44333	0.09251	4.04	0.71866	22.155	2.06858			0	0	0	0	0			0.1	5.66394	0.21688
10	0.45	0.08544	3.71333	0.82744	18.2033	0.72169			10	0.03961	0.00433	3.95167	0.21688			0.05	4.22932	0.19136
20	0.39333	0.00577	2.81333	0.58688	16.4067	0.49136			20	0.06405	0.02878	5.74833	0.34914			0.02	2.98582	0.14446
50	0.3925	0.09504	2.4425	0.34771	13.4525	0.44456			50	0.21272	0.02483	8.7025	0.44456			0.01	2.23007	0.13659
100	0.415	0.13304	2.2775	0.29545	10.0475	0.65865			100	0.71317	0.02621	12.1075	0.36587			0.00667	1.87852	0.10851
150	0.43667	0.10408	1.42333	0.21455	7.53	0.3651			150	1.15292	0.04825	14.9625	0.3651			0.005	1.7616	0.08622
200	0.39667	0.11547	1.24333	0.21825	6.47	0.57862			200	1.22017	0.03914	15.685	0.57862			0

## Sheet: Figure 5a-c
Fig.5a						Fig.5b						Fig.5c
Time(s)	G(nS)		Time(s)	G(nS)		Time(s)	G(nS)		Time(s)	G(nS)		Time(s)	G(nS)		Time(s)	G(nS)
0.001	2.80481		1.55	0.93631		0.001	3.0341		1.45	3.12502		0.001	2.39404		2.25	2.96761
0.00102	2.82964		1.55002	0.91388		0.00102	2.96721		1.45002	3.15066		0.00102	2.39084		2.25002	2.94639
0.00104	2.87891		1.55004	0.91428		0.00104	2.93036		1.45004	3.17189		0.00104	2.38884		2.25004	2.91594
0.00106	2.95461		1.55006	0.92309		0.00106	2.93036		1.45006	3.1835		0.00106	2.37962		2.25006	2.89712
0.00108	3.0183		1.55008	0.9307		0.00108	2.91034		1.45008	3.18751		0.00108	2.39124		2.25008	2.87148
0.0011	3.06596		1.5501	0.93591		0.0011	2.90233		1.4501	3.20713		0.0011	2.41968		2.2501	2.85306
0.00112	3.11403		1.55012	0.92629		0.00112	2.91314		1.45012	3.21715		0.00112	2.40606		2.25012	2.84385
0.00114	3.11923		1.55014	0.92469		0.00114	2.89191		1.45014	3.20353		0.00114	2.40806		2.25014	2.84865
0.00116	3.08759		1.55016	0.91668		0.00116	2.8815		1.45016	3.17469		0.00116	2.41407		2.25016	2.87629
0.00118	3.07317		1.55018	0.91267		0.00118	2.90233		1.45018	3.17069		0.00118	2.41567		2.25018	2.90713
0.0012	3.06476		1.5502	0.89625		0.0012	2.89912		1.4502	3.16868		0.0012	2.41767		2.2502	2.90793
0.00122	3.05835		1.55022	0.88304		0.00122	2.89391		1.45022	3.18911		0.00122	2.41848		2.25022	2.8807
0.00124	3.03472		1.55024	0.86902		0.00124	2.91434		1.45024	3.20313		0.00124	2.40486		2.25024	2.8815
0.00126	3.01669		1.55026	0.8566		0.00126	2.9556		1.45026	3.19231		0.00126	2.41167		2.25026	2.87108
0.00128	2.98425		1.55028	0.84979		0.00128	2.99565		1.45028	3.1835		0.00128	2.40285		2.25028	2.87949
0.0013	2.96663		1.5503	0.82736		0.0013	3.05333		1.4503	3.17189		0.0013	2.41127		2.2503	2.89432
0.00132	2.93659		1.55032	0.83297		0.00132	3.09258		1.45032	3.17229		0.00132	2.42368		2.25032	2.89432
0.00134	2.92818		1.55034	0.84779		0.00134	3.08898		1.45034	3.1803		0.00134	2.41727		2.25034	2.89872
0.00136	2.90334		1.55036	0.83777		0.00136	3.1082		1.45036	3.20313		0.00136	2.42488		2.25036	2.8891
0.00138	2.90494		1.55038	0.82336		0.00138	3.15547		1.45038	3.23758		0.00138	2.39685		2.25038	2.86988
0.0014	2.88732		1.5504	0.82856		0.0014	3.1787		1.4504	3.26321		0.0014	2.37762		2.2504	2.82142
0.00142	2.86769		1.55042	0.82376		0.00142	3.1847		1.45042	3.26441		0.00142	2.39284		2.25042	2.79698
0.00144	2.84727		1.55044	0.82376		0.00144	3.18631		1.45044	3.27643		0.00144	2.39925		2.25044	2.78136
0.00146	2.83725		1.55046	0.82295		0.00146	3.12583		1.45046	3.28324		0.00146	2.40806		2.25046	2.78577
0.00148	2.81923		1.55048	0.82456		0.00148	3.07496		1.45048	3.24719		0.00148	2.42809		2.25048	2.78216
0.0015	2.80802		1.5505	0.80894		0.0015	3.01287		1.4505	3.23958		0.0015	2.44331		2.2505	2.78416
0.00152	2.81162		1.55052	0.81534		0.00152	2.99805		1.45052	3.24799		0.00152	2.44932		2.25052	2.82022
0.00154	2.82804		1.55054	0.80974		0.00154	3.01167		1.45054	3.23717		0.00154	2.42248		2.25054	2.83584
0.00156	2.83886		1.55056	0.80773		0.00156	2.99525		1.45056	3.21354		0.00156	2.40926		2.25056	2.86468
0.00158	2.84727		1.55058	0.7853		0.00158	2.96681		1.45058	3.22195		0.00158	2.42088		2.25058	2.88711
0.0016	2.85127		1.5506	0.76087		0.0016	2.93397		1.4506	3.25119		0.0016	2.43169		2.2506	2.93237
0.00162	2.84807		1.55062	0.74484		0.00162	2.90353		1.45062	3.26762		0.00162	2.46654		2.25062	2.9584
0.00164	2.88372		1.55064	0.74365		0.00164	2.8859		1.45064	3.24959		0.00164	2.46534		2.25064	2.98363
0.00166	2.88171		1.55066	0.74164		0.00166	2.90353		1.45066	3.24438		0.00166	2.46093		2.25066	2.99445
0.00168	2.88772		1.55068	0.74805		0.00168	2.90393		1.45068	3.23637		0.00168	2.46974		2.25068	3.01608
0.0017	2.90214		1.5507	0.71681		0.0017	2.8855		1.4507	3.23557		0.0017	2.45492		2.2507	3.03971
0.00172	2.91856		1.55072	0.69999		0.00172	2.86067		1.45072	3.21074		0.00172	2.42569		2.25072	3.06214
0.00174	2.93258		1.55074	0.7084		0.00174	2.85426		1.45074	3.17349		0.00174	2.41928		2.25074	3.06815
0.00176	2.97223		1.55076	0.68156		0.00176	2.8811		1.45076	3.16828		0.00176	2.40566		2.25076	3.06695
0.00178	3.01229		1.55078	0.65914		0.00178	2.88991		1.45078	3.16988		0.00178	2.38443		2.25078	3.07896
0.0018	3.05234		1.5508	0.64552		0.0018	2.90112		1.4508	3.15627		0.0018	2.37842		2.2508	3.08056
0.00182	3.07798		1.55082	0.65633		0.00182	2.91234		1.45082	3.13063		0.00182	2.3656		2.25082	3.07576
0.00184	3.098		1.55084	0.65793		0.00184	2.96281		1.45084	3.1094		0.00184	2.37602		2.25084	3.04852
0.00186	3.11883		1.55086	0.65072		0.00186	2.99205		1.45086	3.1038		0.00186	2.37402		2.25086	2.99404
0.00188	3.08959		1.55088	0.66875		0.00188	3.01928		1.45088	3.11341		0.00188	2.3624		2.25088	2.93357
0.0019	3.10041		1.5509	0.68076		0.0019	3.09178		1.4509	3.1058		0.0019	2.37562		2.2509	2.87629
0.00192	3.10201		1.55092	0.69438		0.00192	3.15667		1.45092	3.09779		0.00192	2.37001		2.25092	2.83504
0.00194	3.11803		1.55094	0.72442		0.00194	3.22756		1.45094	3.1034		0.00194	2.39524		2.25094	2.8118
0.00196	3.11122		1.55096	0.71882		0.00196	3.27242		1.45096	3.1082		0.00196	2.42168		2.25096	2.83663
0.00198	3.08719		1.55098	0.73484		0.00198	3.31568		1.45098	3.11381		0.00198	2.4369		2.25098	2.86788
0.002	3.06676		1.551	0.74125		0.002	3.28364		1.451	3.13824		0.002	2.43249		2.251	2.90192
0.00202	3.05835		1.55102	0.74285		0.00202	3.22636		1.45102	3.15186		0.00202	2.39965		2.25102	2.91875
0.00204	3.04994		1.55104	0.75126		0.00204	3.18871		1.45104	3.17629		0.00204	2.37161		2.25104	2.93397
0.00206	3.06876		1.55106	0.76568		0.00206	3.13904		1.45106	3.18751		0.00206	2.38723		2.25106	2.93517
0.00208	3.08278		1.55108	0.78611		0.00208	3.05934		1.45108	3.18671		0.00208	2.40245		2.25108	2.95119
0.0021	3.08759		1.5511	0.82416		0.0021	2.99805		1.4511	3.18711		0.0021	2.40045		2.2511	2.96841
0.00212	3.092		1.55112	0.82376		0.00212	2.94959		1.45112	3.21515		0.00212	2.40165		2.25112	2.95439
0.00214	3.098		1.55114	0.80813		0.00214	2.89872		1.45114	3.20593		0.00214	2.39204		2.25114	2.94038
0.00216	3.10802		1.55116	0.80653		0.00216	2.87189		1.45116	3.1807		0.00216	2.42128		2.25116	2.91835
0.00218	3.10962		1.55118	0.82576		0.00218	2.84785		1.45118	3.15707		0.00218	2.42809		2.25118	2.89912
0.0022	3.11883		1.5512	0.81254		0.0022	2.87269		1.4512	3.12342		0.0022	2.41527		2.2512	2.8859
0.00222	3.12564		1.55122	0.80493		0.00222	2.90313		1.45122	3.10059		0.00222	2.4357		2.25122	2.8803
0.00224	3.10521		1.55124	0.80293		0.00224	2.9608		1.45124	3.08818		0.00224	2.4377		2.25124	2.84665
0.00226	3.07718		1.55126	0.78811		0.00226	3.00486		1.45126	3.05773		0.00226	2.4385		2.25126	2.82102
0.00228	3.03312		1.55128	0.86581		0.00228	3.07496		1.45128	3.0341		0.00228	2.42168		2.25128	2.80299
0.0023	3.03272		1.5513	1.04966		0.0023	3.13023		1.4513	3.0289		0.0023	2.39204		2.2513	2.80019
0.00232	3.01309		1.55132	1.30039		0.00232	3.13824		1.45132	3.05012		0.00232	2.40165		2.25132	2.8062
0.00234	2.99747		1.55134	1.55994		0.00234	3.11942		1.45134	3.07736		0.00234	2.39404		2.25134	2.80419
0.00236	2.98225		1.55136	1.82029		0.00236	3.06735		1.45136	3.08297		0.00236	2.37842		2.25136	2.80139
0.00238	2.98265		1.55138	2.06462		0.00238	3.00647		1.45138	3.09338		0.00238	2.37321		2.25138	2.81901
0.0024	2.98185		1.5514	2.27851		0.0024	2.9576		1.4514	3.12222		0.0024	2.36921		2.2514	2.81741
0.00242	2.99867		1.55142	2.48278		0.00242	2.91434		1.45142	3.13504		0.00242	2.38403		2.25142	2.82142
0.00244	3.01309		1.55144	2.66462		0.00244	2.88871		1.45144	3.13464		0.00244	2.40325		2.25144	2.80419
0.00246	3.03552		1.55146	2.84967		0.00246	2.85226		1.45146	3.13063		0.00246	2.39605		2.25146	2.78337
0.00248	3.04754		1.55148	2.97624		0.00248	2.84104		1.45148	3.13183		0.00248	2.41767		2.25148	2.75693
0.0025	3.04553		1.5515	3.08519		0.0025	2.82823		1.4515	3.11181		0.0025	2.41567		2.2515	2.74972
0.00252	3.05114		1.55152	3.1713		0.00252	2.81621		1.45152	3.10219		0.00252	2.41968		2.25152	2.75333
0.00254	3.07077		1.55154	3.23859		0.00254	2.81982		1.45154	3.1086		0.00254	2.41687		2.25154	2.76855
0.00256	3.07157		1.55156	3.28185		0.00256	2.80019		1.45156	3.12302		0.00256	2.40926		2.25156	2.76895
0.00258	3.08839		1.55158	3.33112		0.00258	2.77375		1.45158	3.13424		0.00258	2.42528		2.25158	2.75333
0.0026	3.10281		1.5516	3.35515		0.0026	2.79058		1.4516	3.15146		0.0026	2.44691		2.2516	2.7337
0.00262	3.0976		1.55162	3.36476		0.00262	2.81261		1.45162	3.17549		0.00262	2.42769		2.25162	2.73971
0.00264	3.12324		1.55164	3.35955		0.00264	2.81982		1.45164	3.1799		0.00264	2.41527		2.25164	2.79819
0.00266	3.12244		1.55166	3.35355		0.00266	2.89432		1.45166	3.19472		0.00266	2.38082		2.25166	2.83263
0.00268	3.12043		1.55168	3.35875		0.00268	2.97122		1.45168	3.20113		0.00268	2.37081		2.25168	2.88671
0.0027	3.10641		1.5517	3.32791		0.0027	3.04331		1.4517	3.20313		0.0027	2.37642		2.2517	2.93517
0.00272	3.08398		1.55172	3.30788		0.00272	3.12863		1.45172	3.21234		0.00272	2.37121		2.25172	2.94719
0.00274	3.07437		1.55174	3.27344		0.00274	3.19071		1.45174	3.18991		0.00274	2.38283		2.25174	2.92476
0.00276	3.05795		1.55176	3.24941		0.00276	3.24519		1.45176	3.16828		0.00276	2.40366		2.25176	2.91995
0.00278	3.04593		1.55178	3.2438		0.00278	3.23717		1.45178	3.16348		0.00278	2.37962		2.25178	2.91474
0.0028	3.05595		1.5518	3.23339		0.0028	3.20073		1.4518	3.17029		0.0028	2.37802		2.2518	2.90313
0.00282	3.04593		1.55182	3.21656		0.00282	3.16428		1.45182	3.17229		0.00282	2.35719		2.25182	2.8827
0.00284	3.03792		1.55184	3.19774		0.00284	3.16067		1.45184	3.17469		0.00284	2.36		2.25184	2.8839
0.00286	3.02671		1.55186	3.20375		0.00286	3.1042		1.45186	3.17549		0.00286	2.37762		2.25186	2.86708
0.00288	3.03192		1.55188	3.20895		0.00288	3.05854		1.45188	3.18751		0.00288	2.40886		2.25188	2.84024
0.0029	3.0211		1.5519	3.21816		0.0029	2.98844		1.4519	3.18591		0.0029	2.4385		2.2519	2.79258
0.00292	3.00548		1.55192	3.21576		0.00292	2.94999		1.45192	3.19552		0.00292	2.4397		2.25192	2.8062
0.00294	2.99947		1.55194	3.20695		0.00294	2.88991		1.45194	3.19792		0.00294	2.44651		2.25194	2.84144
0.00296	3.00027		1.55196	3.21256		0.00296	2.83704		1.45196	3.20673		0.00296	2.46053		2.25196	2.87469
0.00298	3.00588		1.55198	3.23339		0.00298	2.82783		1.45198	3.20393		0.00298	2.44211		2.25198	2.8819
0.003	3.01149		1.552	3.26903		0.003	2.84225		1.452	3.19231		0.003	2.41767		2.252	2.87349
0.00302	3.01149		1.55202	3.27784		0.00302	2.84384		1.45202	3.20673		0.00302	2.41367		2.25202	2.86347
0.00304	3.01309		1.55204	3.28025		0.00304	2.8795		1.45204	3.20513		0.00304	2.38283		2.25204	2.85386
0.00306	3.03312		1.55206	3.27905		0.00306	2.90193		1.45206	3.22235		0.00306	2.37922		2.25206	2.81661
0.00308	3.02871		1.55208	3.26863		0.00308	2.90193		1.45208	3.21314		0.00308	2.39284		2.25208	2.80059
0.0031	3.03953		1.5521	3.29747		0.0031	2.87549		1.4521	3.19512		0.0031	2.39044		2.2521	2.79338
0.00312	3.04153		1.55212	3.30268		0.00312	2.84545		1.45212	3.17389		0.00312	2.39765		2.25212	2.81821
0.00314	3.04073		1.55214	3.30788		0.00314	2.82823		1.45214	3.17029		0.00314	2.37922		2.25214	2.86748
0.00316	3.03432		1.55216	3.30548		0.00316	2.8094		1.45216	3.16388		0.00316	2.37802		2.25216	2.90072
0.00318	3.0195		1.55218	3.27945		0.00318	2.78978		1.45218	3.18751		0.00318	2.39004		2.25218	2.89671
0.0032	3.01389		1.5522	3.27184		0.0032	2.76174		1.4522	3.20113		0.0032	2.37362		2.2522	2.8859
0.00322	3.01549		1.55222	3.25622		0.00322	2.75253		1.45222	3.20713		0.00322	2.38643		2.25222	2.90513
0.00324	3.04113		1.55224	3.23419		0.00324	2.7385		1.45224	3.22716		0.00324	2.40886		2.25224	2.93036
0.00326	3.04914		1.55226	3.243		0.00326	2.7325		1.45226	3.24478		0.00326	2.41327		2.25226	2.96521
0.00328	3.02631		1.55228	3.23619		0.00328	2.74011		1.45228	3.2552		0.00328	2.41167		2.25228	2.97682
0.0033	3.00268		1.5523	3.21696		0.0033	2.78056		1.4523	3.27002		0.0033	2.42168		2.2523	3.00246
0.00332	3.00989		1.55232	3.21096		0.00332	2.83464		1.45232	3.27683		0.00332	2.42889		2.25232	3.0293
0.00334	2.99787		1.55234	3.19453		0.00334	2.91514		1.45234	3.28404		0.00334	2.4357		2.25234	3.04812
0.00336	3.00067		1.55236	3.20615		0.00336	3.00647		1.45236	3.28324		0.00336	2.42969		2.25236	3.05653
0.00338	3.01149		1.55238	3.21977		0.00338	3.08537		1.45238	3.29365		0.00338	2.4349		2.25238	3.05613
0.0034	3.00628		1.5524	3.21897		0.0034	3.12703		1.4524	3.28965		0.0034	2.43249		2.2524	3.06695
0.00342	3.0219		1.55242	3.23939		0.00342	3.14425		1.45242	3.27963		0.00342	2.41487		2.25242	3.05813
0.00344	3.00748		1.55244	3.25702		0.00344	3.15787		1.45244	3.27723		0.00344	2.41487		2.25244	3.04612
0.00346	3.02471		1.55246	3.25501		0.00346	3.15867		1.45246	3.29005		0.00346	2.41767		2.25246	3.05093
0.00348	3.04353		1.55248	3.25061		0.00348	3.11461		1.45248	3.29165		0.00348	2.40726		2.25248	3.04892
0.0035	3.04994		1.5525	3.26062		0.0035	3.04732		1.4525	3.29485		0.0035	2.42008		2.2525	3.05093
0.00352	3.07317		1.55252	3.26102		0.00352	3.0285		1.45252	3.29285		0.00352	2.40846		2.25252	3.06014
0.00354	3.08398		1.55254	3.22537		0.00354	2.98163		1.45254	3.29525		0.00354	2.40446		2.25254	3.06174
0.00356	3.08318		1.55256	3.18772		0.00356	2.94518		1.45256	3.29685		0.00356	2.41287		2.25256	3.04372
0.00358	3.06836		1.55258	3.17971		0.00358	2.91474		1.45258	3.28444		0.00358	2.41968		2.25258	3.04171
0.0036	3.06756		1.5526	3.17491		0.0036	2.87189		1.4526	3.27402		0.0036	2.39605		2.2526	3.04652
0.00362	3.07237		1.55262	3.15007		0.00362	2.89512		1.45262	3.26721		0.00362	2.38844		2.25262	3.04291
0.00364	3.06196		1.55264	3.14567		0.00364	2.91835		1.45264	3.24679		0.00364	2.3656		2.25264	3.04572
0.00366	3.02711		1.55266	3.14286		0.00366	2.9608		1.45266	3.21875		0.00366	2.37362		2.25266	3.05453
0.00368	3.01349		1.55268	3.14206		0.00368	2.98363		1.45268	3.19151		0.00368	2.36601		2.25268	3.04812
0.0037	2.99547		1.5527	3.14126		0.0037	2.99004		1.4527	3.16308		0.0037	2.37562		2.2527	3.0293
0.00372	2.99226		1.55272	3.1705		0.00372	2.97442		1.45272	3.14465		0.00372	2.38563		2.25272	3.02048
0.00374	2.99707		1.55274	3.19173		0.00374	2.94959		1.45274	3.13424		0.00374	2.38443		2.25274	3.01568
0.00376	3.00428		1.55276	3.18772		0.00376	2.91755		1.45276	3.13624		0.00376	2.37642		2.25276	3.01768
0.00378	3.03752		1.55278	3.16209		0.00378	2.8851		1.45278	3.13304		0.00378	2.37001		2.25278	3.04091
0.0038	3.06035		1.5528	3.14487		0.0038	2.83904		1.4528	3.12262		0.0038	2.3592		2.2528	3.05213
0.00382	3.07758		1.55282	3.10561		0.00382	2.83183		1.45282	3.11341		0.00382	2.37001		2.25282	3.04692
0.00384	3.07197		1.55284	3.04754		0.00384	2.84905		1.45284	3.11822		0.00384	2.38403		2.25284	3.04171
0.00386	3.04313		1.55286	3.01069		0.00386	2.83343		1.45286	3.13183		0.00386	2.39564		2.25286	3.04652
0.00388	3.03632		1.55288	2.97063		0.00388	2.81621		1.45288	3.16227		0.00388	2.42008		2.25288	3.05373
0.0039	3.03312		1.5529	2.96663		0.0039	2.75893		1.4529	3.18991		0.0039	2.40646		2.2529	3.06975
0.00392	3.0199		1.55292	2.97944		0.00392	2.72489		1.45292	3.22876		0.00392	2.40886		2.25292	3.08537
0.00394	3.0227		1.55294	2.99787		0.00394	2.71087		1.45294	3.23878		0.00394	2.41087		2.25294	3.08818
0.00396	3.00668		1.55296	2.99146		0.00396	2.68243		1.45296	3.23918		0.00396	2.39925		2.25296	3.09018
0.00398	2.99747		1.55298	2.97464		0.00398	2.66641		1.45298	3.256		0.00398	2.41046		2.25298	3.06935
0.004	2.98866		1.553	2.98225		0.004	2.67963		1.453	3.27322		0.004	2.41647		2.253	3.0337
0.00402	2.98305		1.55302	2.95621		0.00402	2.67001		1.45302	3.26321		0.00402	2.43169		2.25302	2.9604
0.00404	2.97504		1.55304	2.95501		0.00404	2.72769		1.45304	3.2592		0.00404	2.44531		2.25304	2.94478
0.00406	2.97384		1.55306	2.96422		0.00406	2.8062		1.45306	3.26321		0.00406	2.44331		2.25306	2.95199
0.00408	2.97624		1.55308	2.98986		0.00408	2.85947		1.45308	3.24959		0.00408	2.44091		2.25308	2.96601
0.0041	2.98826		1.5531	3.00388		0.0041	2.8835		1.4531	3.24639		0.0041	2.44731		2.2531	2.97883
0.00412	2.97584		1.55312	3.00468		0.00412	2.87028		1.45312	3.24759		0.00412	2.4337		2.25312	3.01287
0.00414	2.98465		1.55314	2.99987		0.00414	2.84946		1.45314	3.24438		0.00414	2.4361		2.25314	3.04972
0.00416	2.98665		1.55316	2.99827		0.00416	2.86828		1.45316	3.24198		0.00416	2.39805		2.25316	3.06374
0.00418	3.00989		1.55318	2.98665		0.00418	2.85506		1.45318	3.24038		0.00418	2.40886		2.25318	3.07896
0.0042	2.99507		1.5532	3.00508		0.0042	2.82502		1.4532	3.23517		0.0042	2.41287		2.2532	3.07536
0.00422	2.99226		1.55322	3.04073		0.00422	2.81581		1.45322	3.23918		0.00422	2.39324		2.25322	3.09058
0.00424	2.98425		1.55324	3.03312		0.00424	2.78857		1.45324	3.23277		0.00424	2.39444		2.25324	3.1078
0.00426	2.98465		1.55326	2.99226		0.00426	2.77295		1.45326	3.22155		0.00426	2.40005		2.25326	3.1038
0.00428	2.96863		1.55328	2.97504		0.00428	2.73931		1.45328	3.20073		0.00428	2.38523		2.25328	3.07856
0.0043	2.945		1.5533	2.95942		0.0043	2.72048		1.4533	3.20313		0.0043	2.39364		2.2533	3.07376
0.00432	2.93178		1.55332	2.95621		0.00432	2.74531		1.45332	3.19672		0.00432	2.38964		2.25332	3.06695
0.00434	2.90174		1.55334	2.96182		0.00434	2.77496		1.45334	3.19031		0.00434	2.39004		2.25334	3.04932
0.00436	2.88852		1.55336	2.98385		0.00436	2.82142		1.45336	3.20113		0.00436	2.39364		2.25336	3.05613
0.00438	2.88812		1.55338	2.99386		0.00438	2.84104		1.45338	3.20393		0.00438	2.38763		2.25338	3.05333
0.0044	2.86529		1.5534	3.03071		0.0044	2.87469		1.4534	3.18591		0.0044	2.38082		2.2534	3.04011
0.00442	2.85808		1.55342	3.05314		0.00442	2.89952		1.45342	3.16187		0.00442	2.38283		2.25342	3.0353
0.00444	2.84927		1.55344	3.06476		0.00444	2.8855		1.45344	3.13624		0.00444	2.40165		2.25344	3.01047
0.00446	2.84326		1.55346	3.07958		0.00446	2.87909		1.45346	3.11461		0.00446	2.39605		2.25346	2.98484
0.00448	2.85688		1.55348	3.10641		0.00448	2.8819		1.45348	3.1098		0.00448	2.37922		2.25348	2.9568
0.0045	2.88251		1.5535	3.13085		0.0045	2.85827		1.4535	3.11581		0.0045	2.38523		2.2535	2.958
0.00452	2.92457		1.55352	3.1697		0.00452	2.86227		1.45352	3.13063		0.00452	2.39765		2.25352	2.93677
0.00454	2.9494		1.55354	3.20855		0.00454	2.84104		1.45354	3.14065		0.00454	2.39124		2.25354	2.90313
0.00456	2.95461		1.55356	3.243		0.00456	2.82542		1.45356	3.13824		0.00456	2.42609		2.25356	2.87389
0.00458	2.96743		1.55358	3.25461		0.00458	2.86387		1.45358	3.16147		0.00458	2.4401		2.25358	2.86868
0.0046	2.98025		1.5536	3.27504		0.0046	2.88991		1.4536	3.17709		0.0046	2.4381		2.2536	2.84905
0.00462	2.99587		1.55362	3.29667		0.00462	2.90233		1.45362	3.19792		0.00462	2.44171		2.25362	2.82903
0.00464	3.00107		1.55364	3.3155		0.00464	2.91995		1.45364	3.19512		0.00464	2.40526		2.25364	2.82262
0.00466	2.99266		1.55366	3.3179		0.00466	2.90793		1.45366	3.18751		0.00466	2.39444		2.25366	2.83103
0.00468	2.99346		1.55368	3.31069		0.00468	2.89311		1.45368	3.1791		0.00468	2.39324		2.25368	2.84144
0.0047	2.98185		1.5537	3.3223		0.0047	2.89712		1.4537	3.1819		0.0047	2.40325		2.2537	2.85386
0.00472	2.97183		1.55372	3.28866		0.00472	2.89752		1.45372	3.18991		0.00472	2.40245		2.25372	2.84144
0.00474	2.92417		1.55374	3.25421		0.00474	2.92395		1.45374	3.19672		0.00474	2.39324		2.25374	2.84865
0.00476	2.8681		1.55376	3.22938		0.00476	2.94918		1.45376	3.17669		0.00476	2.38323		2.25376	2.85787
0.00478	2.81843		1.55378	3.20214		0.00478	2.97442		1.45378	3.14986		0.00478	2.38443		2.25378	2.87028
0.0048	2.77597		1.5538	3.21576		0.0048	2.99805		1.4538	3.12062		0.0048	2.38443		2.2538	2.86628
0.00482	2.73231		1.55382	3.21656		0.00482	3.0333		1.45382	3.10259		0.00482	2.39965		2.25382	2.82983
0.00484	2.68185		1.55384	3.20655		0.00484	3.06574		1.45384	3.09659		0.00484	2.39484		2.25384	2.80379
0.00486	2.63338		1.55386	3.19333		0.00486	3.07055		1.45386	3.08938		0.00486	2.40366		2.25386	2.76173
0.00488	2.59933		1.55388	3.17491		0.00488	3.03771		1.45388	3.08497		0.00488	2.4365		2.25388	2.69645
0.0049	2.5753		1.5539	3.1713		0.0049	3.0329		1.4539	3.06094		0.0049	2.44331		2.2539	2.65039
0.00492	2.55327		1.55392	3.15328		0.00492	2.99084		1.45392	3.06174		0.00492	2.42609		2.25392	2.62996
0.00494	2.54526		1.55394	3.13646		0.00494	2.92436		1.45394	3.06494		0.00494	2.41647		2.25394	2.58189
0.00496	2.50801		1.55396	3.11843		0.00496	2.8863		1.45396	3.07095		0.00496	2.40566		2.25396	2.55105
0.00498	2.496		1.55398	3.08959		0.00498	2.84225		1.45398	3.09378		0.00498	2.39725		2.25398	2.55466
0.005	2.43632		1.554	3.07197		0.005	2.8078		1.454	3.08257		0.005	2.39244		2.254	2.52782
0.00502	2.31415		1.55402	3.06516		0.00502	2.75493		1.45402	3.08537		0.00502	2.38123		2.25402	2.48577
0.00504	2.14513		1.55404	3.04153		0.00504	2.74972		1.45404	3.09258		0.00504	2.37922		2.25404	2.49057
0.00506	1.96689		1.55406	3.03071		0.00506	2.809		1.45406	3.09058		0.00506	2.37442		2.25406	2.48657
0.00508	1.77223		1.55408	3.04073		0.00508	2.85666		1.45408	3.07576		0.00508	2.37482		2.25408	2.49898
0.0051	1.59199		1.5541	3.04193		0.0051	2.90353		1.4541	3.08577		0.0051	2.39124		2.2541	2.48536
0.00512	1.46742		1.55412	3.03392		0.00512	2.98484		1.45412	3.07376		0.00512	2.39284		2.25412	2.49017
0.00514	1.306		1.55414	3.02831		0.00514	3.00246		1.45414	3.05012		0.00514	2.39965		2.25414	2.48536
0.00516	1.159		1.55416	3.0239		0.00516	3.01007		1.45416	3.0317		0.00516	2.38163		2.25416	2.48136
0.00518	1.17382		1.55418	3.02951		0.00518	2.97482		1.45418	3.02569		0.00518	2.37201		2.25418	2.46694
0.0052	1.34806		1.5542	3.05074		0.0052	2.91194		1.4542	3.0321		0.0052	2.35839		2.2542	2.47455
0.00522	1.57797		1.55422	3.06836		0.00522	2.8859		1.45422	3.07376		0.00522	2.35439		2.25422	2.48136
0.00524	1.86876		1.55424	3.07157		0.00524	2.84665		1.45424	3.11061		0.00524	2.37442		2.25424	2.49017
0.00526	2.15274		1.55426	3.04153		0.00526	2.81381		1.45426	3.13544		0.00526	2.40205		2.25426	2.50219
0.00528	2.41669		1.55428	3.00788		0.00528	2.80339		1.45428	3.16548		0.00528	2.41287		2.25428	2.52542
0.0053	2.68265		1.5543	3.00228		0.0053	2.79899		1.4543	3.1823		0.0053	2.43289		2.2543	2.56507
0.00532	2.90014		1.55432	2.98786		0.00532	2.79979		1.45432	3.19552		0.00532	2.4369		2.25432	2.63156
0.00534	3.10361		1.55434	2.99947		0.00534	2.78297		1.45434	3.19672		0.00534	2.42889		2.25434	2.68884
0.00536	3.30588		1.55436	3.01229		0.00536	2.77335		1.45436	3.21314		0.00536	2.44731		2.25436	2.72929
0.00538	3.48612		1.55438	3.04113		0.00538	2.76094		1.45438	3.21234		0.00538	2.44611		2.25438	2.8082
0.0054	3.62391		1.5544	3.04273		0.0054	2.73049		1.4544	3.21555		0.0054	2.42809		2.2544	2.84385
0.00542	3.72284		1.55442	3.05074		0.00542	2.71567		1.45442	3.22035		0.00542	2.4341		2.25442	2.87188
0.00544	3.80295		1.55444	3.05715		0.00544	2.71968		1.45444	3.22596		0.00544	2.41447		2.25444	2.92395
0.00546	3.76169		1.55446	3.08118		0.00546	2.70686		1.45446	3.20633		0.00546	2.39605		2.25446	2.93357
0.00548	3.68519		1.55448	3.12364		0.00548	2.72248		1.45448	3.1807		0.00548	2.38483		2.25448	2.96962
0.0055	3.57344		1.5545	3.13846		0.0055	2.75333		1.4545	3.18791		0.0055	2.37321		2.2545	3.01287
0.00552	3.44487		1.55452	3.13565		0.00552	2.8074		1.45452	3.19512		0.00552	2.3648		2.25452	3.05854
0.00554	3.30108		1.55454	3.12043		0.00554	2.8863		1.45454	3.19912		0.00554	2.37241		2.25454	3.06374
0.00556	3.16529		1.55456	3.11963		0.00556	2.95239		1.45456	3.19792		0.00556	2.37321		2.25456	3.07896
0.00558	3.03872		1.55458	3.13966		0.00558	2.9572		1.45458	3.20914		0.00558	2.35759		2.25458	3.109
0.0056	2.92257		1.5546	3.11883		0.0056	2.97522		1.4546	3.20273		0.0056	2.38483		2.2546	3.105
0.00562	2.80201		1.55462	3.14086		0.00562	2.9592		1.45462	3.19151		0.00562	2.38884		2.25462	3.09018
0.00564	2.69426		1.55464	3.16089		0.00564	2.94318		1.45464	3.19312		0.00564	2.38363		2.25464	3.08537
0.00566	2.60374		1.55466	3.18973		0.00566	2.89391		1.45466	3.16107		0.00566	2.38363		2.25466	3.06534
0.00568	2.54366		1.55468	3.1681		0.00568	2.8807		1.45468	3.12703		0.00568	2.38323		2.25468	3.03971
0.0057	2.48438		1.5547	3.14927		0.0057	2.87269		1.4547	3.08978		0.0057	2.39444		2.2547	3.01408
0.00572	2.42831		1.55472	3.12804		0.00572	2.87709		1.45472	3.06975		0.00572	2.41287		2.25472	3.02569
0.00574	2.38064		1.55474	3.11403		0.00574	2.88831		1.45474	3.06655		0.00574	2.41127		2.25474	3.04532
0.00576	2.39266		1.55476	3.0944		0.00576	2.90233		1.45476	3.06494		0.00576	2.41567		2.25476	3.06855
0.00578	2.38064		1.55478	3.08759		0.00578	2.87669		1.45478	3.08657		0.00578	2.42168		2.25478	3.07816
0.0058	2.36262		1.5548	3.10201		0.0058	2.85787		1.4548	3.09378		0.0058	2.42689		2.2548	3.09218
0.00582	2.37303		1.55482	3.08639		0.00582	2.84184		1.45482	3.1066		0.00582	2.41807		2.25482	3.12102
0.00584	2.39066		1.55484	3.07798		0.00584	2.8058		1.45484	3.11141		0.00584	2.40005		2.25484	3.13304
0.00586	2.41148		1.55486	3.096		0.00586	2.79098		1.45486	3.1062		0.00586	2.38563		2.25486	3.12783
0.00588	2.44513		1.55488	3.08919		0.00588	2.77095		1.45488	3.12863		0.00588	2.39364		2.25488	3.13544
0.0059	2.47877		1.5549	3.07557		0.0059	2.74371		1.4549	3.15987		0.0059	2.40245		2.2549	3.11181
0.00592	2.51242		1.55492	3.02711		0.00592	2.7353		1.45492	3.17509		0.00592	2.40165		2.25492	3.09979
0.00594	2.5016		1.55494	3.03632		0.00594	2.70566		1.45494	3.16828		0.00594	2.39244		2.25494	3.06695
0.00596	2.50401		1.55496	3.03151		0.00596	2.69444		1.45496	3.16027		0.00596	2.41687		2.25496	3.06214
0.00598	2.50481		1.55498	3.05194		0.00598	2.69084		1.45498	3.1851		0.00598	2.41447		2.25498	3.04091
0.006	2.49399		1.555	3.08118		0.006	2.69885		1.455	3.19472		0.006	2.41848		2.255	3.02249
0.00602	2.49439		1.55502	3.0936		0.00602	2.71127		1.45502	3.19312		0.00602	2.44852		2.25502	3.00126
0.00604	2.47196		1.55504	3.08158		0.00604	2.73049		1.45504	3.19312		0.00604	2.46213		2.25504	2.99805
0.00606	2.46475		1.55506	3.06876		0.00606	2.79899		1.45506	3.19472		0.00606	2.46894		2.25506	2.99565
0.00608	2.46796		1.55508	3.05675		0.00608	2.86508		1.45508	3.20433		0.00608	2.47695		2.25508	2.98604
0.0061	2.46516		1.5551	3.07357		0.0061	2.89311		1.4551	3.23477		0.0061	2.48496		2.2551	2.98443
0.00612	2.43712		1.55512	3.05675		0.00612	2.9584		1.45512	3.20153		0.00612	2.46334		2.25512	2.98123
0.00614	2.44032		1.55514	3.04273		0.00614	3.01968		1.45514	3.12462		0.00614	2.46293		2.25514	2.98844
0.00616	2.43391		1.55516	3.03872		0.00616	3.02169		1.45516	3.02249		0.00616	2.4373		2.25516	2.97763
0.00618	2.41188		1.55518	3.04553		0.00618	3.04972		1.45518	2.93237		0.00618	2.41607		2.25518	2.94999
0.0062	2.42951		1.5552	3.05595		0.0062	3.05293		1.4552	2.84905		0.0062	2.39124		2.2552	2.91234
0.00622	2.43151		1.55522	3.04633		0.00622	3.06775		1.45522	2.77656		0.00622	2.3624		2.25522	2.86788
0.00624	2.4255		1.55524	3.05555		0.00624	3.1086		1.45524	2.69444		0.00624	2.35719		2.25524	2.84505
0.00626	2.4231		1.55526	3.06716		0.00626	3.12663		1.45526	2.61193		0.00626	2.34838		2.25526	2.82863
0.00628	2.43872		1.55528	3.07437		0.00628	3.11541		1.45528	2.56667		0.00628	2.35078		2.25528	2.83504
0.0063	2.48238		1.5553	3.07437		0.0063	3.07456		1.4553	2.5138		0.0063	2.364		2.2553	2.85186
0.00632	2.48918		1.55532	3.05595		0.00632	3.02689		1.45532	2.5114		0.00632	2.39484		2.25532	2.87709
0.00634	2.51602		1.55534	3.04393		0.00634	2.96761		1.45534	2.50379		0.00634	2.39685		2.25534	2.92636
0.00636	2.53285		1.55536	3.03712		0.00636	2.90473		1.45536	2.52261		0.00636	2.40285		2.25536	2.9552
0.00638	2.52363		1.55538	3.03111		0.00638	2.85706		1.45538	2.57509		0.00638	2.38803		2.25538	2.95279
0.0064	2.55688		1.5554	3.02911		0.0064	2.79338		1.4554	2.65639		0.0064	2.39124		2.2554	2.97082
0.00642	2.55768		1.55542	2.99827		0.00642	2.69885		1.45542	2.75693		0.00642	2.38082		2.25542	2.99685
0.00644	2.55488		1.55544	2.98986		0.00644	2.65159		1.45544	2.83183		0.00644	2.37442		2.25544	3.01568
0.00646	2.5733		1.55546	2.99547		0.00646	2.60913		1.45546	2.92115		0.00646	2.39885		2.25546	3.00727
0.00648	2.60654		1.55548	2.98144		0.00648	2.54184		1.45548	2.97002		0.00648	2.39484		2.25548	3.00967
0.0065	2.62377		1.5555	2.99867		0.0065	2.49898		1.4555	3.00486		0.0065	2.40005		2.2555	3.00767
0.00652	2.60574		1.55552	3.0187		0.00652	2.44731		1.45552	3.0309		0.00652	2.41327		2.25552	2.99605
0.00654	2.61015		1.55554	3.04874		0.00654	2.41447		1.45554	3.04372		0.00654	2.41447		2.25554	3.00446
0.00656	2.59693		1.55556	3.06436		0.00656	2.41006		1.45556	3.05773		0.00656	2.40846		2.25556	3.02529
0.00658	2.58651		1.55558	3.06516		0.00658	2.39004		1.45558	3.06815		0.00658	2.39244		2.25558	3.0337
0.0066	2.56329		1.5556	3.06035		0.0066	2.39244		1.4556	3.07896		0.0066	2.37682		2.2556	3.0357
0.00662	2.55327		1.55562	3.06075		0.00662	2.41046		1.45562	3.08417		0.00662	2.38683		2.25562	3.0317
0.00664	2.53685		1.55564	3.06917		0.00664	2.41727		1.45564	3.11261		0.00664	2.40606		2.25564	3.0305
0.00666	2.52403		1.55566	3.06756		0.00666	2.40646		1.45566	3.12182		0.00666	2.41567		2.25566	3.03731
0.00668	2.5012		1.55568	3.06676		0.00668	2.41687		1.45568	3.1042		0.00668	2.43129		2.25568	3.02249
0.0067	2.47998		1.5557	3.04794		0.0067	2.44251		1.4557	3.08938		0.0067	2.4345		2.2557	3.04331
0.00672	2.46556		1.55572	3.04553		0.00672	2.45813		1.45572	3.08697		0.00672	2.42448		2.25572	3.03691
0.00674	2.43832		1.55574	3.03752		0.00674	2.45252		1.45574	3.07976		0.00674	2.41968		2.25574	3.0317
0.00676	2.43992		1.55576	3.02751		0.00676	2.44691		1.45576	3.06935		0.00676	2.42088		2.25576	3.04612
0.00678	2.43632		1.55578	3.0235		0.00678	2.44491		1.45578	3.06975		0.00678	2.41247		2.25578	3.03851
0.0068	2.41509		1.5558	3.03552		0.0068	2.42609		1.4558	3.07295		0.0068	2.42929		2.2558	3.02489
0.00682	2.41429		1.55582	3.0243		0.00682	2.41287		1.45582	3.11101		0.00682	2.44491		2.25582	2.99044
0.00684	2.38264		1.55584	3.0239		0.00684	2.40045		1.45584	3.14225		0.00684	2.4377		2.25584	2.97202
0.00686	2.37063		1.55586	3.01589		0.00686	2.38884		1.45586	3.17469		0.00686	2.44892		2.25586	2.97883
0.00688	2.37223		1.55588	3.03071		0.00688	2.38803		1.45588	3.1823		0.00688	2.4389		2.25588	2.96841
0.0069	2.39306		1.5559	3.06236		0.0069	2.38123		1.4559	3.1787		0.0069	2.44531		2.2559	2.956
0.00692	2.37584		1.55592	3.08999		0.00692	2.41167		1.45592	3.17029		0.00692	2.45532		2.25592	2.96161
0.00694	2.38345		1.55594	3.11443		0.00694	2.42048		1.45594	3.14065		0.00694	2.46414		2.25594	2.98604
0.00696	2.4271		1.55596	3.13005		0.00696	2.41767		1.45596	3.1066		0.00696	2.45172		2.25596	3.00566
0.00698	2.51402		1.55598	3.14927		0.00698	2.4341		1.45598	3.1058		0.00698	2.4377		2.25598	3.01007
0.007	2.55928		1.556	3.15889		0.007	2.42649		1.456	3.105		0.007	2.4377		2.256	2.99926
0.00702	2.54686		1.55602	3.13886		0.00702	2.41848		1.45602	3.1094		0.00702	2.44091		2.25602	2.98083
0.00704	2.55728		1.55604	3.11843		0.00704	2.42769		1.45604	3.13584		0.00704	2.43089		2.25604	2.97362
0.00706	2.55568		1.55606	3.0976		0.00706	2.41567		1.45606	3.14465		0.00706	2.40966		2.25606	2.97723
0.00708	2.54126		1.55608	3.04033		0.00708	2.43129		1.45608	3.17429		0.00708	2.41848		2.25608	2.96922
0.0071	2.53325		1.5561	3.00468		0.0071	2.42448		1.4561	3.19752		0.0071	2.40966		2.2561	2.94558
0.00712	2.53725		1.55612	2.99747		0.00712	2.38884		1.45612	3.19872		0.00712	2.41527		2.25612	2.92956
0.00714	2.53084		1.55614	2.99507		0.00714	2.39004		1.45614	3.21274		0.00714	2.41928		2.25614	2.92476
0.00716	2.51522		1.55616	2.98144		0.00716	2.37281		1.45616	3.22516		0.00716	2.43169		2.25616	2.94478
0.00718	2.51161		1.55618	2.92097		0.00718	2.3592		1.45618	3.22836		0.00718	2.43129		2.25618	2.9584
0.0072	2.51002		1.5562	2.89974		0.0072	2.36641		1.4562	3.22155		0.0072	2.43209		2.2562	2.94518
0.00722	2.496		1.55622	2.8729		0.00722	2.37281		1.45622	3.21835		0.00722	2.42689		2.25622	2.90873
0.00724	2.46916		1.55624	2.8725		0.00724	2.38323		1.45624	3.20353		0.00724	2.41447		2.25624	2.90072
0.00726	2.43391		1.55626	2.88892		0.00726	2.39925		1.45626	3.19472		0.00726	2.41207		2.25626	2.92916
0.00728	2.4235		1.55628	2.91736		0.00728	2.40606		1.45628	3.19752		0.00728	2.42448		2.25628	2.9604
0.0073	2.42791		1.5563	2.95742		0.0073	2.41848		1.4563	3.14705		0.0073	2.42088		2.2563	2.99325
0.00732	2.44593		1.55632	2.97864		0.00732	2.41607		1.45632	3.08938		0.00732	2.40005		2.25632	3.01968
0.00734	2.43832		1.55634	2.98305		0.00734	2.41807		1.45634	3.00727		0.00734	2.39204		2.25634	3.01608
0.00736	2.44513		1.55636	2.97464		0.00736	2.40325		1.45636	2.91314		0.00736	2.38363		2.25636	3.01087
0.00738	2.45434		1.55638	2.98345		0.00738	2.39244		1.45638	2.8074		0.00738	2.38603		2.25638	3.02609
0.0074	2.46956		1.5564	3.00348		0.0074	2.40886		1.4564	2.72248		0.0074	2.37562		2.2564	3.04692
0.00742	2.47397		1.55642	3.01189		0.00742	2.41928		1.45642	2.63517		0.00742	2.3648		2.25642	3.06735
0.00744	2.50281		1.55644	3.02471		0.00744	2.41968		1.45644	2.54504		0.00744	2.38243		2.25644	3.07055
0.00746	2.51723		1.55646	3.02911		0.00746	2.42609		1.45646	2.49778		0.00746	2.39084		2.25646	3.05773
0.00748	2.52924		1.55648	3.0175		0.00748	2.42288		1.45648	2.45092		0.00748	2.39965		2.25648	3.0329
0.0075	2.56128		1.5565	2.98065		0.0075	2.43249		1.4565	2.41407		0.0075	2.41207		2.2565	2.97122
0.00752	2.58772		1.55652	2.95701		0.00752	2.44571		1.45652	2.37001		0.00752	2.40606		2.25652	2.93477
0.00754	2.58612		1.55654	2.93218		0.00754	2.4349		1.45654	2.37562		0.00754	2.42088		2.25654	2.8863
0.00756	2.56449		1.55656	2.90094		0.00756	2.42128		1.45656	2.39244		0.00756	2.41767		2.25656	2.82502
0.00758	2.5713		1.55658	2.8741		0.00758	2.42609		1.45658	2.42168		0.00758	2.43129		2.25658	2.77375
0.0076	2.56008		1.5566	2.86008		0.0076	2.41687		1.4566	2.44171		0.0076	2.42929		2.2566	2.72288
0.00762	2.54446		1.55662	2.83485		0.00762	2.40245		1.45662	2.44972		0.00762	2.41968		2.25662	2.70967
0.00764	2.52243		1.55664	2.85728		0.00764	2.38523		1.45664	2.48496		0.00764	2.41928		2.25664	2.7317
0.00766	2.55448		1.55666	2.88852		0.00766	2.37642		1.45666	2.47856		0.00766	2.4381		2.25666	2.79498
0.00768	2.58612		1.55668	2.91135		0.00768	2.3656		1.45668	2.47976		0.00768	2.4381		2.25668	2.83864
0.0077	2.56609		1.5567	2.89293		0.0077	2.3656		1.4567	2.46694		0.0077	2.4333		2.2567	2.86427
0.00772	2.55207		1.55672	2.8729		0.00772	2.37522		1.45672	2.46093		0.00772	2.42729		2.25672	2.87269
0.00774	2.56289		1.55674	2.83125		0.00774	2.37001		1.45674	2.47415		0.00774	2.40766		2.25674	2.89552
0.00776	2.53365		1.55676	2.8004		0.00776	2.37402		1.45676	2.48136		0.00776	2.41046		2.25676	2.91675
0.00778	2.51883		1.55678	2.77357		0.00778	2.40005		1.45678	2.49257		0.00778	2.39845		2.25678	2.94839
0.0078	2.51883		1.5568	2.76716		0.0078	2.40806		1.4568	2.49698		0.0078	2.39925		2.2568	2.99245
0.00782	2.53805		1.55682	2.77156		0.00782	2.40846		1.45682	2.513		0.00782	2.40285		2.25682	3.01688
0.00784	2.54807		1.55684	2.77998		0.00784	2.38723		1.45684	2.50659		0.00784	2.41848		2.25684	3.04291
0.00786	2.53725		1.55686	2.78799		0.00786	2.37201		1.45686	2.53143		0.00786	2.4353		2.25686	3.07576
0.00788	2.55327		1.55688	2.81882		0.00788	2.38042		1.45688	2.54184		0.00788	2.43209		2.25688	3.09178
0.0079	2.54727		1.5569	2.80241		0.0079	2.37482		1.4569	2.55025		0.0079	2.43289		2.2569	3.09378
0.00792	2.55087		1.55692	2.82003		0.00792	2.36801		1.45692	2.53423		0.00792	2.41928		2.25692	3.1058
0.00794	2.56128		1.55694	2.84807		0.00794	2.37321		1.45694	2.53223		0.00794	2.41407		2.25694	3.12863
0.00796	2.55648		1.55696	2.88572		0.00796	2.3648		1.45696	2.52982		0.00796	2.40966		2.25696	3.13464
0.00798	2.50761		1.55698	2.9442		0.00798	2.38163		1.45698	2.53063		0.00798	2.40686		2.25698	3.12943
0.008	2.48038		1.557	2.95101		0.008	2.41046		1.457	2.54745		0.008	2.40406		2.257	3.13504
0.00802	2.49039		1.55702	2.97063		0.00802	2.40886		1.45702	2.54424		0.00802	2.41928		2.25702	3.14065
0.00804	2.51843		1.55704	3.01189		0.00804	2.37562		1.45704	2.53984		0.00804	2.47255		2.25704	3.14024
0.00806	2.52924		1.55706	3.04513		0.00806	2.37562		1.45706	2.52021		0.00806	2.54745		2.25706	3.15026
0.00808	2.53485		1.55708	3.05635		0.00808	2.41006		1.45708	2.52101		0.00808	2.62035		2.25708	3.16868
0.0081	2.51602		1.5571	3.08118		0.0081	2.41888		1.4571	2.48256		0.0081	2.70045		2.2571	3.19111
0.00812	2.50881		1.55712	3.05955		0.00812	2.41767		1.45712	2.48737		0.00812	2.78697		2.25712	3.1843
0.00814	2.4992		1.55714	3.04393		0.00814	2.41287		1.45714	2.46734		0.00814	2.86508		2.25714	3.13584
0.00816	2.47957		1.55716	3.03792		0.00816	2.4361		1.45716	2.46574		0.00816	2.93196		2.25716	3.09218
0.00818	2.44593		1.55718	3.04233		0.00818	2.44451		1.45718	2.47295		0.00818	2.97522		2.25718	3.05653
0.0082	2.43552		1.5572	3.04273		0.0082	2.41447		1.4572	2.47135		0.0082	3.00847		2.2572	3.03611
0.00822	2.41669		1.55722	3.04754		0.00822	2.42248		1.45722	2.45532		0.00822	3.0321		2.25722	3.02209
0.00824	2.40948		1.55724	3.05394		0.00824	2.42208		1.45724	2.44651		0.00824	3.05093		2.25724	3.0333
0.00826	2.4203		1.55726	3.05675		0.00826	2.41888		1.45726	2.44691		0.00826	3.04131		2.25726	3.0357
0.00828	2.4203		1.55728	3.05995		0.00828	2.41767		1.45728	2.44331		0.00828	3.04372		2.25728	3.05693
0.0083	2.41429		1.5573	3.06756		0.0083	2.40766		1.4573	2.44812		0.0083	3.05333		2.2573	3.03851
0.00832	2.43391		1.55732	3.06596		0.00832	2.41527		1.45732	2.47495		0.00832	3.07055		2.25732	3.02489
0.00834	2.44433		1.55734	3.05234		0.00834	2.41407		1.45734	2.48737		0.00834	3.07295		2.25734	3.00486
0.00836	2.43672		1.55736	3.06716		0.00836	2.40366		1.45736	2.49338		0.00836	3.08297		2.25736	2.98043
0.00838	2.45875		1.55738	3.07077		0.00838	2.40125		1.45738	2.48897		0.00838	3.06695		2.25738	2.96401
0.0084	2.47237		1.5574	3.09921		0.0084	2.41247		1.4574	2.47335		0.0084	3.06054		2.2574	2.97442
0.00842	2.49319		1.55742	3.10561		0.00842	2.41928		1.45742	2.46133		0.00842	3.05213		2.25742	2.99845
0.00844	2.4964		1.55744	3.10882		0.00844	2.41287		1.45744	2.4369		0.00844	3.04291		2.25744	3.02329
0.00846	2.51002		1.55746	3.10641		0.00846	2.41527		1.45746	2.45092		0.00846	3.03931		2.25746	3.03931
0.00848	2.53404		1.55748	3.0988		0.00848	2.40366		1.45748	2.44651		0.00848	3.02529		2.25748	3.04572
0.0085	2.54686		1.5575	3.08879		0.0085	2.39725		1.4575	2.44771		0.0085	3.0333		2.2575	3.05253
0.00852	2.55327		1.55752	3.10802		0.00852	2.38163		1.45752	2.45372		0.00852	3.05333		2.25752	3.08417
0.00854	2.5721		1.55754	3.12844		0.00854	2.37922		1.45754	2.47055		0.00854	3.05653		2.25754	3.11501
0.00856	2.56489		1.55756	3.12123		0.00856	2.38283		1.45756	2.49618		0.00856	3.05213		2.25756	3.13223
0.00858	2.56889		1.55758	3.08439		0.00858	2.39084		1.45758	2.48857		0.00858	3.06094		2.25758	3.09979
0.0086	2.59573		1.5576	3.05234		0.0086	2.40406		1.4576	2.47535		0.0086	3.09018		2.2576	3.04131
0.00862	2.59092		1.55762	3.04073		0.00862	2.40406		1.45762	2.47335		0.00862	3.1098		2.25762	2.95439
0.00864	2.62257		1.55764	3.0183		0.00864	2.40526		1.45764	2.47255		0.00864	3.14425		2.25764	2.87108
0.00866	2.6458		1.55766	3.01669		0.00866	2.40085		1.45766	2.47255		0.00866	3.15386		2.25766	2.79979
0.00868	2.66663		1.55768	3.03672		0.00868	2.39324		1.45768	2.49257		0.00868	3.16628		2.25768	2.74291
0.0087	2.69586		1.5577	3.06596		0.0087	2.38082		1.4577	2.51981		0.0087	3.17269		2.2577	2.67482
0.00872	2.7227		1.55772	3.08118		0.00872	2.37321		1.45772	2.51621		0.00872	3.17389		2.25772	2.62355
0.00874	2.73392		1.55774	3.08759		0.00874	2.3644		1.45774	2.51621		0.00874	3.14665		2.25774	2.59992
0.00876	2.7267		1.55776	3.07958		0.00876	2.37161		1.45776	2.52902		0.00876	3.14024		2.25776	2.63517
0.00878	2.68465		1.55778	3.10481		0.00878	2.39404		1.45778	2.50419		0.00878	3.12262		2.25778	2.69805
0.0088	2.66663		1.5578	3.11563		0.0088	2.40806		1.4578	2.48657		0.0088	3.09659		2.2578	2.75893
0.00882	2.66823		1.55782	3.11723		0.00882	2.38763		1.45782	2.47575		0.00882	3.06254		2.25782	2.82142
0.00884	2.67223		1.55784	3.12965		0.00884	2.36921		1.45784	2.46774		0.00884	3.05773		2.25784	2.87428
0.00886	2.69386		1.55786	3.12484		0.00886	2.37762		1.45786	2.47415		0.00886	3.05773		2.25786	2.90273
0.00888	2.71589		1.55788	3.13285		0.00888	2.39084		1.45788	2.45573		0.00888	3.04372		2.25788	2.95119
0.0089	2.74793		1.5579	3.12644		0.0089	2.38643		1.4579	2.43209		0.0089	3.06214		2.2579	2.99565
0.00892	2.76195		1.55792	3.11563		0.00892	2.37922		1.45792	2.42849		0.00892	3.06014		2.25792	3.00887
0.00894	2.7239		1.55794	3.12484		0.00894	2.39444		1.45794	2.42048		0.00894	3.05173		2.25794	2.99525
0.00896	2.67784		1.55796	3.12844		0.00896	2.37962		1.45796	2.42689		0.00896	3.04011		2.25796	2.97042
0.00898	2.66222		1.55798	3.15168		0.00898	2.39404		1.45798	2.42248		0.00898	3.05333		2.25798	2.94478
0.009	2.65581		1.558	3.16049		0.009	2.40045		1.458	2.4341		0.009	3.05653		2.258	2.92675
0.00902	2.66302		1.55802	3.15007		0.00902	2.39444		1.45802	2.43249		0.00902	3.07736		2.25802	2.93757
0.00904	2.64699		1.55804	3.14607		0.00904	2.39244		1.45804	2.4393		0.00904	3.07696		2.25804	2.96561
0.00906	2.63338		1.55806	3.14447		0.00906	2.40806		1.45806	2.44852		0.00906	3.07896		2.25806	2.99725
0.00908	2.64099		1.55808	3.14086		0.00908	2.41687		1.45808	2.44491		0.00908	3.09098		2.25808	3.02048
0.0091	2.61576		1.5581	3.13045		0.0091	2.41207		1.4581	2.44731		0.0091	3.12462		2.2581	3.0301
0.00912	2.58852		1.55812	3.14487		0.00912	2.43289		1.45812	2.45172		0.00912	3.13544		2.25812	3.0325
0.00914	2.56128		1.55814	3.15728		0.00914	2.4361		1.45814	2.44651		0.00914	3.13544		2.25814	3.05253
0.00916	2.53245		1.55816	3.15488		0.00916	2.44611		1.45816	2.4337		0.00916	3.14505		2.25816	3.04932
0.00918	2.51602		1.55818	3.15168		0.00918	2.41848		1.45818	2.41207		0.00918	3.13904		2.25818	3.06695
0.0092	2.50921		1.5582	3.10441		0.0092	2.42288		1.4582	2.40366		0.0092	3.13023		2.2582	3.08177
0.00922	2.4972		1.55822	3.07037		0.00922	2.44451		1.45822	2.41167		0.00922	3.12823		2.25822	3.08016
0.00924	2.49119		1.55824	3.03752		0.00924	2.42769		1.45824	2.39925		0.00924	3.13704		2.25824	3.09258
0.00926	2.47517		1.55826	3.00268		0.00926	2.39765		1.45826	2.41727		0.00926	3.15226		2.25826	3.1074
0.00928	2.46075		1.55828	2.96823		0.00928	2.39044		1.45828	2.43289		0.00928	3.16628		2.25828	3.105
0.0093	2.45074		1.5583	2.91736		0.0093	2.38243		1.4583	2.4341		0.0093	3.17709		2.2583	3.105
0.00932	2.45514		1.55832	2.85608		0.00932	2.37882		1.45832	2.42809		0.00932	3.17349		2.25832	3.11261
0.00934	2.47156		1.55834	2.79199		0.00934	2.37081		1.45834	2.43169		0.00934	3.15867		2.25834	3.12142
0.00936	2.46235		1.55836	2.75595		0.00936	2.38723		1.45836	2.44291		0.00936	3.14946		2.25836	3.13584
0.00938	2.43792		1.55838	2.7235		0.00938	2.37882		1.45838	2.5138		0.00938	3.14946		2.25838	3.12342
0.0094	2.4255		1.5584	2.7187		0.0094	2.37161		1.4584	2.61954		0.0094	3.14505		2.2584	3.12182
0.00942	2.4259		1.55842	2.70187		0.00942	2.35519		1.45842	2.72809		0.00942	3.13784		2.25842	3.12302
0.00944	2.41309		1.55844	2.73311		0.00944	2.37201		1.45844	2.83383		0.00944	3.13424		2.25844	3.13183
0.00946	2.41669		1.55846	2.73832		0.00946	2.38844		1.45846	2.9572		0.00946	3.14105		2.25846	3.14826
0.00948	2.43471		1.55848	2.63898		0.00948	2.39605		1.45848	3.04131		0.00948	3.14745		2.25848	3.1839
0.0095	2.43912		1.5585	2.49199		0.0095	2.39965		1.4585	3.09458		0.0095	3.16187		2.2585	3.16908
0.00952	2.45354		1.55852	2.29853		0.00952	2.39605		1.45852	3.12502		0.00952	3.17149		2.25852	3.16988
0.00954	2.43952		1.55854	2.11789		0.00954	2.39845		1.45854	3.15266		0.00954	3.16908		2.25854	3.16428
0.00956	2.44994		1.55856	1.93444		0.00956	2.41968		1.45856	3.16147		0.00956	3.18831		2.25856	3.15306
0.00958	2.43231		1.55858	1.76382		0.00958	2.4337		1.45858	3.19472		0.00958	3.20834		2.25858	3.14826
0.0096	2.43792		1.5586	1.62723		0.0096	2.4405		1.4586	3.21114		0.0096	3.20794		2.2586	3.14305
0.00962	2.47517		1.55862	1.59679		0.00962	2.47255		1.45862	3.21354		0.00962	3.19632		2.25862	3.14866
0.00964	2.54406		1.55864	1.64486		0.00964	2.48256		1.45864	3.20193		0.00964	3.18791		2.25864	3.16067
0.00966	2.67624		1.55866	1.75661		0.00966	2.47455		1.45866	3.22235		0.00966	3.17109		2.25866	3.1851
0.00968	2.78719		1.55868	1.87917		0.00968	2.45573		1.45868	3.22636		0.00968	3.18711		2.25868	3.21234
0.0097	2.8681		1.5587	2.00454		0.0097	2.4401		1.4587	3.20673		0.0097	3.19752		2.2587	3.20754
0.00972	2.91576		1.55872	2.16395		0.00972	2.4369		1.45872	3.19352		0.00972	3.21394		2.25872	3.18711
0.00974	2.94219		1.55874	2.31095		0.00974	2.43129		1.45874	3.1811		0.00974	3.22276		2.25874	3.16948
0.00976	2.96182		1.55876	2.45634		0.00976	2.4365		1.45876	3.1831		0.00976	3.21394		2.25876	3.1791
0.00978	2.97704		1.55878	2.57811		0.00978	2.41928		1.45878	3.1839		0.00978	3.22075		2.25878	3.17549
0.0098	2.96943		1.5588	2.70548		0.0098	2.41407		1.4588	3.16788		0.0098	3.22075		2.2588	3.15306
0.00982	2.96703		1.55882	2.81042		0.00982	2.41046		1.45882	3.13944		0.00982	3.22676		2.25882	3.13984
0.00984	2.96743		1.55884	2.92577		0.00984	2.40486		1.45884	3.12943		0.00984	3.21755		2.25884	3.12302
0.00986	2.97063		1.55886	3.00548		0.00986	2.40325		1.45886	3.09498		0.00986	3.17589		2.25886	3.09218
0.00988	2.95581		1.55888	3.04513		0.00988	2.38563		1.45888	3.10259		0.00988	3.13464		2.25888	3.07456
0.0099	2.945		1.5589	2.95982		0.0099	2.38763		1.4589	3.10259		0.0099	3.11501		2.2589	3.06895
0.00992	2.95381		1.55892	2.78999		0.00992	2.40406		1.45892	3.09619		0.00992	3.10179		2.25892	3.07295
0.00994	2.95061		1.55894	2.59933		0.00994	2.39765		1.45894	3.11661		0.00994	3.09098		2.25894	3.06975
0.00996	2.93619		1.55896	2.4972		0.00996	2.41367		1.45896	3.11902		0.00996	3.07015		2.25896	3.08697
0.00998	2.91976		1.55898	2.46475		0.00998	2.42328		1.45898	3.11261		0.00998	3.09098		2.25898	3.09699
0.01	2.90735		1.559	2.48038		0.01	2.4373		1.459	3.11501		0.01	3.09939		2.259	3.11461
0.01002	2.89814		1.55902	2.50841		0.01002	2.44331		1.45902	3.1058		0.01002	3.11261		2.25902	3.11221
0.01004	2.88332		1.55904	2.54847		0.01004	2.44211		1.45904	3.08137		0.01004	3.12382		2.25904	3.11261
0.01006	2.84246		1.55906	2.53765		0.01006	2.44571		1.45906	3.05012		0.01006	3.13784		2.25906	3.10059
0.01008	2.78038		1.55908	2.46275		0.01008	2.44411		1.45908	3.06094		0.01008	3.13063		2.25908	3.1074
0.0101	2.76315		1.5591	2.3498		0.0101	2.43129		1.4591	3.06895		0.0101	3.11741		2.2591	3.12903
0.01012	2.76756		1.55912	2.22523		0.01012	2.44331		1.45912	3.08417		0.01012	3.09699		2.25912	3.14986
0.01014	2.79279		1.55914	2.10187		0.01014	2.42809		1.45914	3.09458		0.01014	3.07696		2.25914	3.15106
0.01016	2.79079		1.55916	2.00213		0.01016	2.44371		1.45916	3.09819		0.01016	3.08217		2.25916	3.15747
0.01018	2.77917		1.55918	1.9044		0.01018	2.43169		1.45918	3.08777		0.01018	3.09779		2.25918	3.16748
0.0102	2.77878		1.5592	1.82189		0.0102	2.42969		1.4592	3.11862		0.0102	3.10059		2.2592	3.14986
0.01022	2.76996		1.55922	1.76502		0.01022	2.42248		1.45922	3.13424		0.01022	3.1042		2.25922	3.14465
0.01024	2.74954		1.55924	1.71295		0.01024	2.41807		1.45924	3.14024		0.01024	3.12142		2.25924	3.13344
0.01026	2.74913		1.55926	1.71255		0.01026	2.40606		1.45926	3.15547		0.01026	3.11101		2.25926	3.11701
0.01028	2.71749		1.55928	1.78544		0.01028	2.37642		1.45928	3.16748		0.01028	3.11181		2.25928	3.1054
0.0103	2.7255		1.5593	1.90801		0.0103	2.36801		1.4593	3.18871		0.0103	3.11902		2.2593	3.07295
0.01032	2.7195		1.55932	2.02096		0.01032	2.3632		1.45932	3.21635		0.01032	3.11781		2.25932	3.05173
0.01034	2.70668		1.55934	2.14953		0.01034	2.364		1.45934	3.22316		0.01034	3.11061		2.25934	3.02729
0.01036	2.69867		1.55936	2.30694		0.01036	2.37562		1.45936	3.23597		0.01036	3.10099		2.25936	3.02169
0.01038	2.67343		1.55938	2.44553		0.01038	2.37442		1.45938	3.23477		0.01038	3.08818		2.25938	3.02209
0.0104	2.65261		1.5594	2.56769		0.0104	2.38082		1.4594	3.22075		0.0104	3.08818		2.2594	3.01608
0.01042	2.63498		1.55942	2.69266		0.01042	2.37402		1.45942	3.20754		0.01042	3.09018		2.25942	3.01768
0.01044	2.60654		1.55944	2.75194		0.01044	2.38563		1.45944	3.20033		0.01044	3.09058		2.25944	3.0289
0.01046	2.62016		1.55946	2.81122		0.01046	2.39645		1.45946	3.19632		0.01046	3.09418		2.25946	3.04412
0.01048	2.64219		1.55948	2.85728		0.01048	2.40125		1.45948	3.21715		0.01048	3.09779		2.25948	3.06855
0.0105	2.66022		1.5595	2.88492		0.0105	2.40406		1.4595	3.21474		0.0105	3.1078		2.2595	3.08697
0.01052	2.68825		1.55952	2.95301		0.01052	2.40406		1.45952	3.22155		0.01052	3.11781		2.25952	3.1066
0.01054	2.70307		1.55954	3.00027		0.01054	2.40205		1.45954	3.23437		0.01054	3.16708		2.25954	3.11221
0.01056	2.72791		1.55956	3.03151		0.01056	2.39845		1.45956	3.24318		0.01056	3.1851		2.25956	3.12262
0.01058	2.74793		1.55958	3.04273		0.01058	2.40766		1.45958	3.24759		0.01058	3.20033		2.25958	3.11181
0.0106	2.76796		1.5596	3.04073		0.0106	2.40566		1.4596	3.24118		0.0106	3.19312		2.2596	3.12783
0.01062	2.77197		1.55962	3.04513		0.01062	2.40165		1.45962	3.256		0.01062	3.17229		2.25962	3.12422
0.01064	2.79119		1.55964	3.03512		0.01064	2.38123		1.45964	3.26361		0.01064	3.16988		2.25964	3.12663
0.01066	2.81002		1.55966	3.04673		0.01066	2.39524		1.45966	3.27002		0.01066	3.17269		2.25966	3.10099
0.01068	2.82083		1.55968	3.06957		0.01068	2.40566		1.45968	3.27082		0.01068	3.14866		2.25968	3.09138
0.0107	2.83125		1.5597	3.06796		0.0107	2.40366		1.4597	3.28404		0.0107	3.13344		2.2597	3.10059
0.01072	2.84727		1.55972	3.07557		0.01072	2.41447		1.45972	3.28924		0.01072	3.12422		2.25972	3.10259
0.01074	2.84607		1.55974	3.07597		0.01074	2.42128		1.45974	3.31167		0.01074	3.13384		2.25974	3.11301
0.01076	2.83765		1.55976	3.00949		0.01076	2.41407		1.45976	3.31728		0.01076	3.11301		2.25976	3.105
0.01078	2.84526		1.55978	2.90654		0.01078	2.42368		1.45978	3.29645		0.01078	3.09538		2.25978	3.09899
0.0108	2.85448		1.5598	2.76796		0.0108	2.42448		1.4598	3.27242		0.0108	3.06054		2.2598	3.07736
0.01082	2.85207		1.55982	2.6462		0.01082	2.41968		1.45982	3.26481		0.01082	3.06334		2.25982	3.06815
0.01084	2.86489		1.55984	2.48438		0.01084	2.42368		1.45984	3.2548		0.01084	3.08016		2.25984	3.08056
0.01086	2.85648		1.55986	2.34539		0.01086	2.43009		1.45986	3.25079		0.01086	3.09178		2.25986	3.08457
0.01088	2.86489		1.55988	2.1992		0.01088	2.42488		1.45988	3.24999		0.01088	3.10219		2.25988	3.09979
0.0109	2.8741		1.5599	2.03578		0.0109	2.41607		1.4599	3.24799		0.0109	3.09579		2.2599	3.1078
0.01092	2.85888		1.55992	1.91121		0.01092	2.42368		1.45992	3.21434		0.01092	3.06975		2.25992	3.11381
0.01094	2.87611		1.55994	1.80227		0.01094	2.43089		1.45994	3.18711		0.01094	3.01528		2.25994	3.09378
0.01096	2.87691		1.55996	1.67289		0.01096	2.41127		1.45996	3.15947		0.01096	2.91114		2.25996	3.08657
0.01098	2.88251		1.55998	1.59038		0.01098	2.39164		1.45998	3.14665		0.01098	2.83423		2.25998	3.05213
0.011	2.89133		1.56	1.58357		0.011	2.37882		1.46	3.13304		0.011	2.72328		2.26	3.01448
0.01102	2.88652		1.56002	1.64606		0.01102	2.37081		1.46002	3.1094		0.01102	2.65039		2.26002	2.97082
0.01104	2.88572		1.56004	1.76982		0.01104	2.362		1.46004	3.12903		0.01104	2.57308		2.26004	2.93677
0.01106	2.88251		1.56006	1.93124		0.01106	2.35719		1.46006	3.13824		0.01106	2.5134		2.26006	2.91755
0.01108	2.86729		1.56008	2.09226		0.01108	2.36681		1.46008	3.15106		0.01108	2.46414		2.26008	2.8819
0.0111	2.86329		1.5601	2.26489		0.0111	2.38283		1.4601	3.17469		0.0111	2.41247		2.2601	2.86227
0.01112	2.86729		1.56012	2.39626		0.01112	2.36841		1.46012	3.16788		0.01112	2.4353		2.26012	2.87148
0.01114	2.83525		1.56014	2.52403		0.01114	2.37962		1.46014	3.15627		0.01114	2.41928		2.26014	2.90793
0.01116	2.82163		1.56016	2.62857		0.01116	2.38082		1.46016	3.11381		0.01116	2.40886		2.26016	2.90593
0.01118	2.7996		1.56018	2.71229		0.01118	2.38803		1.46018	3.09619		0.01118	2.40686		2.26018	2.91594
0.0112	2.79159		1.5602	2.77797		0.0112	2.39564		1.4602	3.06975		0.0112	2.42288		2.2602	2.94198
0.01122	2.76476		1.56022	2.84526		0.01122	2.40526		1.46022	3.04972		0.01122	2.42008		2.26022	2.97042
0.01124	2.75514		1.56024	2.92337		0.01124	2.42368		1.46024	3.03771		0.01124	2.4341		2.26024	3.00727
0.01126	2.73352		1.56026	2.98265		0.01126	2.4377		1.46026	3.01848		0.01126	2.4333		2.26026	3.01928
0.01128	2.74593		1.56028	2.98425		0.01128	2.44491		1.46028	3.00687		0.01128	2.4405		2.26028	3.05894
0.0113	2.77958		1.5603	3.00508		0.0113	2.4373		1.4603	2.99966		0.0113	2.44091		2.2603	3.08938
0.01132	2.7992		1.56032	3.03953		0.01132	2.42048		1.46032	2.99245		0.01132	2.45452		2.26032	3.08617
0.01134	2.81122		1.56034	3.07918		0.01134	2.39765		1.46034	2.93958		0.01134	2.46093		2.26034	3.08417
0.01136	2.82684		1.56036	3.08999		0.01136	2.3592		1.46036	2.88711		0.01136	2.45332		2.26036	3.08938
0.01138	2.85047		1.56038	3.0928		0.01138	2.37321		1.46038	2.82342		0.01138	2.44852		2.26038	3.06735
0.0114	2.87129		1.5604	3.08919		0.0114	2.38163		1.4604	2.74491		0.0114	2.45052		2.2604	3.07736
0.01142	2.90855		1.56042	3.07838		0.01142	2.39284		1.46042	2.69364		0.01142	2.4337		2.26042	3.08818
0.01144	2.91175		1.56044	3.05555		0.01144	2.38723		1.46044	2.62876		0.01144	2.42809		2.26044	3.07215
0.01146	2.91456		1.56046	3.0179		0.01146	2.38163		1.46046	2.56828		0.01146	2.4353		2.26046	3.08537
0.01148	2.91456		1.56048	2.98746		0.01148	2.37962		1.46048	2.51821		0.01148	2.43209		2.26048	3.07175
0.0115	2.90535		1.5605	2.98585		0.0115	2.37442		1.4605	2.47856		0.0115	2.42809		2.2605	3.05773
0.01152	2.89733		1.56052	3.00147		0.01152	2.37081		1.46052	2.45052		0.01152	2.42969		2.26052	3.04251
0.01154	2.88171		1.56054	3.00268		0.01154	2.3644		1.46054	2.44451		0.01154	2.42448		2.26054	3.0357
0.01156	2.8701		1.56056	2.97704		0.01156	2.38363		1.46056	2.42769		0.01156	2.42488		2.26056	3.04291
0.01158	2.85888		1.56058	2.95581		0.01158	2.38203		1.46058	2.42488		0.01158	2.40366		2.26058	3.05093
0.0116	2.84567		1.5606	2.90134		0.0116	2.38002		1.4606	2.4337		0.0116	2.41006		2.2606	3.06815
0.01162	2.85047		1.56062	2.85328		0.01162	2.38683		1.46062	2.42769		0.01162	2.41167		2.26062	3.12623
0.01164	2.85888		1.56064	2.82644		0.01164	2.40045		1.46064	2.42809		0.01164	2.41767		2.26064	3.14705
0.01166	2.86609		1.56066	2.82364		0.01166	2.40085		1.46066	2.42488		0.01166	2.41567		2.26066	3.15266
0.01168	2.87129		1.56068	2.81522		0.01168	2.38723		1.46068	2.42488		0.01168	2.41287		2.26068	3.14946
0.0117	2.88051		1.5607	2.82924		0.0117	2.37201		1.4607	2.44611		0.0117	2.41287		2.2607	3.13223
0.01172	2.90094		1.56072	2.85928		0.01172	2.37121		1.46072	2.46093		0.01172	2.41127		2.26072	3.14265
0.01174	2.93499		1.56074	2.8693		0.01174	2.38924		1.46074	2.47495		0.01174	2.41407		2.26074	3.14105
0.01176	2.96983		1.56076	2.90214		0.01176	2.38643		1.46076	2.48256		0.01176	2.42929		2.26076	3.14745
0.01178	2.98665		1.56078	2.91336		0.01178	2.40245		1.46078	2.47335		0.01178	2.41928		2.26078	3.16628
0.0118	2.97544		1.5608	2.93178		0.0118	2.39484		1.4608	2.46694		0.0118	2.40085		2.2608	3.18831
0.01182	2.96983		1.56082	2.94219		0.01182	2.39044		1.46082	2.45853		0.01182	2.40606		2.26082	3.19472
0.01184	2.95901		1.56084	2.93338		0.01184	2.39324		1.46084	2.45372		0.01184	2.39364		2.26084	3.20313
0.01186	2.96262		1.56086	2.91095		0.01186	2.40606		1.46086	2.45092		0.01186	2.39885		2.26086	3.18751
0.01188	2.93698		1.56088	2.89133		0.01188	2.41687		1.46088	2.44491		0.01188	2.39444		2.26088	3.15426
0.0119	2.92057		1.5609	2.87851		0.0119	2.42208		1.4609	2.44211		0.0119	2.40406		2.2609	3.17149
0.01192	2.92697		1.56092	2.88652		0.01192	2.43289		1.46092	2.43289		0.01192	2.42569		2.26092	3.15787
0.01194	2.92217		1.56094	2.91215		0.01194	2.4353		1.46094	2.42569		0.01194	2.4389		2.26094	3.13263
0.01196	2.91496		1.56096	2.93338		0.01196	2.42569		1.46096	2.42408		0.01196	2.45292		2.26096	3.12022
0.01198	2.91095		1.56098	2.92577		0.01198	2.41968		1.46098	2.4405		0.01198	2.44651		2.26098	3.12022
0.012	2.90815		1.561	2.91696		0.012	2.38643		1.461	2.46774		0.012	2.4349		2.261	3.105
0.01202	2.89453		1.56102	2.88251		0.01202	2.36841		1.46102	2.46454		0.01202	2.4369		2.26102	3.08417
0.01204	2.88772		1.56104	2.86329		0.01204	2.37081		1.46104	2.46293		0.01204	2.42488		2.26104	3.10019
0.01206	2.89854		1.56106	2.85007		0.01206	2.36841		1.46106	2.46574		0.01206	2.42408		2.26106	3.08137
0.01208	2.89173		1.56108	2.86329		0.01208	2.36761		1.46108	2.47615		0.01208	2.42288		2.26108	3.04892
0.0121	2.88972		1.5611	2.83806		0.0121	2.3648		1.4611	2.48977		0.0121	2.42128		2.2611	3.0285
0.01212	2.89453		1.56112	2.81643		0.01212	2.36801		1.46112	2.49097		0.01212	2.40085		2.26112	2.98363
0.01214	2.90014		1.56114	2.83045		0.01214	2.37241		1.46114	2.49578		0.01214	2.39004		2.26114	2.94918
0.01216	2.91015		1.56116	2.83085		0.01216	2.3656		1.46116	2.5114		0.01216	2.37321		2.26116	2.89472
0.01218	2.91456		1.56118	2.81362		0.01218	2.36841		1.46118	2.5078		0.01218	2.36921		2.26118	2.86147
0.0122	2.90214		1.5612	2.81362		0.0122	2.37281		1.4612	2.511		0.0122	2.36801		2.2612	2.84625
0.01222	2.90334		1.56122	2.8004		0.01222	2.36721		1.46122	2.51821		0.01222	2.38723		2.26122	2.81821
0.01224	2.90775		1.56124	2.78959		0.01224	2.34638		1.46124	2.5078		0.01224	2.39004		2.26124	2.8082
0.01226	2.93859		1.56126	2.75514		0.01226	2.34558		1.46126	2.49057		0.01226	2.38483		2.26126	2.83704
0.01228	2.93018		1.56128	2.73472		0.01228	2.36		1.46128	2.48817		0.01228	2.39044		2.26128	2.84905
0.0123	2.92897		1.5613	2.71429		0.0123	2.37962		1.4613	2.48216		0.0123	2.38763		2.2613	2.85026
0.01232	2.9438		1.56132	2.71749		0.01232	2.38964		1.46132	2.46253		0.01232	2.39564		2.26132	2.83824
0.01234	2.95421		1.56134	2.70067		0.01234	2.40966		1.46134	2.43169		0.01234	2.39925		2.26134	2.82062
0.01236	2.9446		1.56136	2.66222		0.01236	2.41968		1.46136	2.48136		0.01236	2.41447		2.26136	2.84385
0.01238	2.95221		1.56138	2.63138		0.01238	2.4401		1.46138	2.5859		0.01238	2.41527		2.26138	2.84665
0.0124	2.96062		1.5614	2.60735		0.0124	2.44451		1.4614	2.69164		0.0124	2.41968		2.2614	2.85947
0.01242	2.96142		1.56142	2.61375		0.01242	2.45492		1.46142	2.80179		0.01242	2.43089		2.26142	2.87589
0.01244	2.96743		1.56144	2.62737		0.01244	2.45693		1.46144	2.89191		0.01244	2.43289		2.26144	2.87188
0.01246	2.95461		1.56146	2.64379		0.01246	2.46213		1.46146	2.97042		0.01246	2.41767		2.26146	2.84144
0.01248	2.9442		1.56148	2.67384		0.01248	2.45933		1.46148	3.02529		0.01248	2.39845		2.26148	2.79418
0.0125	2.93819		1.5615	2.71709		0.0125	2.46093		1.4615	3.07135		0.0125	2.41687		2.2615	2.7337
0.01252	2.945		1.56152	2.74994		0.01252	2.43049		1.46152	3.11381		0.01252	2.42288		2.26152	2.70005
0.01254	2.95061		1.56154	2.76275		0.01254	2.38884		1.46154	3.15346		0.01254	2.41647		2.26154	2.65559
0.01256	2.95461		1.56156	2.80401		0.01256	2.38082		1.46156	3.19752		0.01256	2.41167		2.26156	2.61634
0.01258	2.96743		1.56158	2.83485		0.01258	2.40085		1.46158	3.20433		0.01258	2.40085		2.26158	2.5867
0.0126	2.95421		1.5616	2.90054		0.0126	2.39284		1.4616	3.21034		0.0126	2.41968		2.2616	2.53583
0.01262	2.9514		1.56162	2.949		0.01262	2.38002		1.46162	3.20914		0.01262	2.41807		2.26162	2.51541
0.01264	2.97464		1.56164	2.97824		0.01264	2.38403		1.46164	3.19672		0.01264	2.41767		2.26164	2.48496
0.01266	2.96983		1.56166	2.99987		0.01266	2.38964		1.46166	3.19512		0.01266	2.41287		2.26166	2.47695
0.01268	2.93979		1.56168	3.01309		0.01268	2.38884		1.46168	3.16828		0.01268	2.41767		2.26168	2.52822
0.0127	2.92097		1.5617	3.03071		0.0127	2.39765		1.4617	3.15827		0.0127	2.41207		2.2617	2.56427
0.01272	2.91215		1.56172	3.04633		0.01272	2.39084		1.46172	3.13984		0.01272	2.40085		2.26172	2.59832
0.01274	2.91296		1.56174	3.00067		0.01274	2.38283		1.46174	3.13023		0.01274	2.40045		2.26174	2.63877
0.01276	2.89093		1.56176	2.93138		0.01276	2.35759		1.46176	3.13023		0.01276	2.39204		2.26176	2.67402
0.01278	2.88452		1.56178	2.84366		0.01278	2.33156		1.46178	3.14986		0.01278	2.39324		2.26178	2.72809
0.0128	2.85528		1.5618	2.78478		0.0128	2.33476		1.4618	3.17749		0.0128	2.39084		2.2618	2.77736
0.01282	2.84326		1.56182	2.76476		0.01282	2.34237		1.46182	3.19191		0.01282	2.40205		2.26182	2.79538
0.01284	2.86169		1.56184	2.79199		0.01284	2.34798		1.46184	3.19392		0.01284	2.41487		2.26184	2.8142
0.01286	2.84486		1.56186	2.76756		0.01286	2.35559		1.46186	3.21955		0.01286	2.42769		2.26186	2.82102
0.01288	2.83045		1.56188	2.77958		0.01288	2.34958		1.46188	3.24759		0.01288	2.44171		2.26188	2.8094
0.0129	2.82123		1.5619	2.80802		0.0129	2.3632		1.4619	3.2564		0.0129	2.45092		2.2619	2.82422
0.01292	2.78839		1.56192	2.85768		0.01292	2.37522		1.46192	3.258		0.01292	2.42128		2.26192	2.82262
0.01294	2.78959		1.56194	2.89533		0.01294	2.39444		1.46194	3.258		0.01294	2.41687		2.26194	2.85626
0.01296	2.78478		1.56196	2.91696		0.01296	2.40806		1.46196	3.25119		0.01296	2.40446		2.26196	2.83383
0.01298	2.78759		1.56198	2.9454		0.01298	2.40686		1.46198	3.24959		0.01298	2.40606		2.26198	2.82622
0.013	2.77357		1.562	2.98265		0.013	2.42328		1.462	3.24919		0.013	2.4337		2.262	2.83022
0.01302	2.77717		1.56202	2.98185		0.01302	2.42609		1.46202	3.27883		0.01302	2.43169		2.26202	2.82382
0.01304	2.78238		1.56204	2.96422		0.01304	2.42248		1.46204	3.29565		0.01304	2.41807		2.26204	2.80339
0.01306	2.77317		1.56206	2.98144		0.01306	2.39845		1.46206	3.30326		0.01306	2.41487		2.26206	2.805
0.01308	2.80241		1.56208	2.97904		0.01308	2.38844		1.46208	3.30807		0.01308	2.39484		2.26208	2.79819
0.0131	2.82123		1.5621	2.98185		0.0131	2.36601		1.4621	3.28444		0.0131	2.36801		2.2621	2.79618
0.01312	2.82444		1.56212	2.98746		0.01312	2.35839		1.46212	3.26041		0.01312	2.3636		2.26212	2.77215
0.01314	2.83525		1.56214	2.99627		0.01314	2.3592		1.46214	3.24639		0.01314	2.35639		2.26214	2.74932
0.01316	2.83285		1.56216	3.0235		0.01316	2.37362		1.46216	3.2532		0.01316	2.34918		2.26216	2.75813
0.01318	2.81843		1.56218	3.03792		0.01318	2.37321		1.46218	3.25199		0.01318	2.3596		2.26218	2.77015
0.0132	2.81843		1.5622	3.05154		0.0132	2.39044		1.4622	3.26001		0.0132	2.36601		2.2622	2.79618
0.01322	2.82324		1.56222	3.06276		0.01322	2.40205		1.46222	3.26201		0.01322	2.38082		2.26222	2.82743
0.01324	2.82564		1.56224	3.06636		0.01324	2.39164		1.46224	3.26121		0.01324	2.41207		2.26224	2.84385
0.01326	2.81442		1.56226	3.07437		0.01326	2.38243		1.46226	3.24559		0.01326	2.4353		2.26226	2.86387
0.01328	2.84166		1.56228	3.08599		0.01328	2.38163		1.46228	3.22997		0.01328	2.40726		2.26228	2.8831
0.0133	2.85888		1.5623	3.10361		0.0133	2.38643		1.4623	3.22195		0.0133	2.40526		2.2623	2.86267
0.01332	2.84647		1.56232	3.11362		0.01332	2.39765		1.46232	3.23277		0.01332	2.40285		2.26232	2.85346
0.01334	2.81923		1.56234	3.12925		0.01334	2.39925		1.46234	3.24118		0.01334	2.39725		2.26234	2.85747
0.01336	2.81362		1.56236	3.12965		0.01336	2.37642		1.46236	3.23758		0.01336	2.40726		2.26236	2.86628
0.01338	2.77436		1.56238	3.07637		0.01338	2.36921		1.46238	3.24519		0.01338	2.41087		2.26238	2.90473
0.0134	2.77436		1.5624	3.02911		0.0134	2.36761		1.4624	3.29085		0.0134	2.41928		2.2624	2.91474
0.01342	2.74673		1.56242	2.99707		0.01342	2.37362		1.46242	3.29245		0.01342	2.4385		2.26242	2.94639
0.01344	2.73031		1.56244	2.93539		0.01344	2.39564		1.46244	3.27883		0.01344	2.42609		2.26244	2.97122
0.01346	2.73952		1.56246	2.92337		0.01346	2.39284		1.46246	3.27483		0.01346	2.40245		2.26246	2.97042
0.01348	2.74433		1.56248	2.89894		0.01348	2.38643		1.46248	3.27843		0.01348	2.41327		2.26248	2.96922
0.0135	2.74473		1.5625	2.88892		0.0135	2.36601		1.4625	3.28123		0.0135	2.41247		2.2625	2.96882
0.01352	2.74913		1.56252	2.8733		0.01352	2.36681		1.46252	3.254		0.01352	2.40846		2.26252	2.96481
0.01354	2.75034		1.56254	2.86489		0.01354	2.34638		1.46254	3.24318		0.01354	2.41527		2.26254	2.97161
0.01356	2.75995		1.56256	2.87531		0.01356	2.33917		1.46256	3.22195		0.01356	2.41607		2.26256	2.97002
0.01358	2.78919		1.56258	2.88692		0.01358	2.34518		1.46258	3.17469		0.01358	2.4369		2.26258	2.97122
0.0136	2.79239		1.5626	2.90735		0.0136	2.3644		1.4626	3.14225		0.0136	2.42929		2.2626	2.94918
0.01362	2.7952		1.56262	2.92938		0.01362	2.37682		1.46262	3.13744		0.01362	2.42609		2.26262	2.92235
0.01364	2.77917		1.56264	2.92577		0.01364	2.40606		1.46264	3.13544		0.01364	2.44331		2.26264	2.92035
0.01366	2.76115		1.56266	2.89093		0.01366	2.41167		1.46266	3.11101		0.01366	2.42328		2.26266	2.91554
0.01368	2.74473		1.56268	2.80641		0.01368	2.42248		1.46268	3.08617		0.01368	2.40686		2.26268	2.90833
0.0137	2.7239		1.5627	2.75434		0.0137	2.43049		1.4627	3.06574		0.0137	2.39044		2.2627	2.91194
0.01372	2.71469		1.56272	2.70988		0.01372	2.41247		1.46272	3.06294		0.01372	2.37241		2.26272	2.89111
0.01374	2.71388		1.56274	2.72751		0.01374	2.41767		1.46274	3.07215		0.01374	2.38243		2.26274	2.89671
0.01376	2.72831		1.56276	2.7267		0.01376	2.43129		1.46276	3.09378		0.01376	2.39845		2.26276	2.90233
0.01378	2.7235		1.56278	2.7235		0.01378	2.4349		1.46278	3.09579		0.01378	2.42168		2.26278	2.90753
0.0138	2.7207		1.5628	2.72831		0.0138	2.44571		1.4628	3.09218		0.0138	2.42088		2.2628	2.91114
0.01382	2.71589		1.56282	2.74473		0.01382	2.4377		1.46282	3.07936		0.01382	2.41327		2.26282	2.89191
0.01384	2.69907		1.56284	2.75595		0.01384	2.41607		1.46284	3.07496		0.01384	2.41447		2.26284	2.87749
0.01386	2.72951		1.56286	2.77237		0.01386	2.42569		1.46286	3.08097		0.01386	2.41167		2.26286	2.85947
0.01388	2.74313		1.56288	2.80201		0.01388	2.41327		1.46288	3.07736		0.01388	2.40406		2.26288	2.82743
0.0139	2.75274		1.5629	2.83685		0.0139	2.39685		1.4629	3.09378		0.0139	2.40325		2.2629	2.811
0.01392	2.76396		1.56292	2.8725		0.01392	2.40285		1.46292	3.11661		0.01392	2.39685		2.26292	2.79899
0.01394	2.74473		1.56294	2.90615		0.01394	2.38964		1.46294	3.11461		0.01394	2.39725		2.26294	2.79739
0.01396	2.7239		1.56296	2.91856		0.01396	2.38363		1.46296	3.12182		0.01396	2.38443		2.26296	2.82502
0.01398	2.69666		1.56298	2.90575		0.01398	2.3596		1.46298	3.15026		0.01398	2.39084		2.26298	2.83984
0.014	2.66743		1.563	2.89814		0.014	2.37201		1.463	3.17189		0.014	2.39965		2.263	2.85666
0.01402	2.61095		1.56302	2.90855		0.01402	2.37402		1.46302	3.16828		0.01402	2.40045		2.26302	2.89432
0.01404	2.46996		1.56304	2.90254		0.01404	2.38042		1.46304	3.15226		0.01404	2.40085		2.26304	2.92075
0.01406	2.26609		1.56306	2.88131		0.01406	2.37802		1.46306	3.14866		0.01406	2.39124		2.26306	2.954
0.01408	2.04379		1.56308	2.86008		0.01408	2.36881		1.46308	3.16308		0.01408	2.38803		2.26308	2.94799
0.0141	1.82149		1.5631	2.77677		0.0141	2.37161		1.4631	3.19392		0.0141	2.40606		2.2631	2.95039
0.01412	1.604		1.56312	2.70307		0.01412	2.37682		1.46312	3.19151		0.01412	2.40806		2.26312	2.97682
0.01414	1.39532		1.56314	2.62096		0.01414	2.39204		1.46314	3.21875		0.01414	2.41127		2.26314	2.9592
0.01416	1.18664		1.56316	2.53845		0.01416	2.42248		1.46316	3.23477		0.01416	2.40406		2.26316	2.94278
0.01418	1.004		1.56318	2.45795		0.01418	2.42849		1.46318	3.23717		0.01418	2.41447		2.26318	2.97002
0.0142	0.86421		1.5632	2.40227		0.0142	2.41767		1.4632	3.2572		0.0142	2.39124		2.2632	2.99565
0.01422	0.73083		1.56322	2.38144		0.01422	2.41247		1.46322	3.27683		0.01422	2.37722		2.26322	3.0357
0.01424	0.60827		1.56324	2.35501		0.01424	2.40726		1.46324	3.30446		0.01424	2.37121		2.26324	3.0333
0.01426	0.52656		1.56326	2.32737		0.01426	2.39564		1.46326	3.31328		0.01426	2.36801		2.26326	3.02609
0.01428	0.47449		1.56328	2.2729		0.01428	2.39164		1.46328	3.29726		0.01428	2.38403		2.26328	3.0345
0.0143	0.43603		1.5633	2.24967		0.0143	2.39084		1.4633	3.28404		0.0143	2.40646		2.2633	3.00286
0.01432	0.41721		1.56332	2.23405		0.01432	2.40726		1.46332	3.26802		0.01432	2.41928		2.26332	2.97402
0.01434	0.38837		1.56334	2.26809		0.01434	2.41447		1.46334	3.26361		0.01434	2.41046		2.26334	2.98083
0.01436	0.36554		1.56336	2.30334		0.01436	2.40886		1.46336	3.26041		0.01436	2.40966		2.26336	2.97282
0.01438	0.37996		1.56338	2.32817		0.01438	2.40285		1.46338	3.24679		0.01438	2.39925		2.26338	2.97122
0.0144	0.39678		1.5634	2.35421		0.0144	2.40165		1.4634	3.25199		0.0144	2.40686		2.2634	2.956
0.01442	0.41801		1.56342	2.38425		0.01442	2.42168		1.46342	3.256		0.01442	2.39885		2.26342	2.92716
0.01444	0.49972		1.56344	2.44353		0.01444	2.42368		1.46344	3.23397		0.01444	2.41327		2.26344	2.90793
0.01446	0.66114		1.56346	2.47677		0.01446	2.41567		1.46346	3.20914		0.01446	2.42128		2.26346	2.88831
0.01448	0.89425		1.56348	2.5024		0.01448	2.41807		1.46348	3.17749		0.01448	2.42609		2.26348	2.8855
0.0145	1.16742		1.5635	2.54366		0.0145	2.41687		1.4635	3.14545		0.0145	2.42809		2.2635	2.92155
0.01452	1.42897		1.56352	2.56929		0.01452	2.39605		1.46352	3.13904		0.01452	2.42408		2.26352	2.91634
0.01454	1.68611		1.56354	2.62737		0.01454	2.38323		1.46354	3.1098		0.01454	2.42569		2.26354	2.89752
0.01456	1.92403		1.56356	2.6466		0.01456	2.37922		1.46356	3.1082		0.01456	2.40726		2.26356	2.86107
0.01458	2.14473		1.56358	2.66622		0.01458	2.3656		1.46358	3.08737		0.01458	2.37922		2.26358	2.84385
0.0146	2.32817		1.5636	2.69506		0.0146	2.33917		1.4636	3.07295		0.0146	2.40085		2.2636	2.83423
0.01462	2.502		1.56362	2.73752		0.01462	2.35119		1.46362	3.07616		0.01462	2.39645		2.26362	2.85386
0.01464	2.64139		1.56364	2.77757		0.01464	2.37161		1.46364	3.08617		0.01464	2.39404		2.26364	2.88751
0.01466	2.73472		1.56366	2.7956		0.01466	2.37802		1.46366	3.09178		0.01466	2.39364		2.26366	2.95079
0.01468	2.80281		1.56368	2.84086		0.01468	2.37442		1.46368	3.09579		0.01468	2.39845		2.26368	2.97482
0.0147	2.86769		1.5637	2.86569		0.0147	2.39364		1.4637	3.08417		0.0147	2.41447		2.2637	3.01167
0.01472	2.90935		1.56372	2.89253		0.01472	2.41888		1.46372	3.09178		0.01472	2.40366		2.26372	3.04011
0.01474	2.92057		1.56374	2.86449		0.01474	2.43249		1.46374	3.09939		0.01474	2.40406		2.26374	3.04932
0.01476	2.94099		1.56376	2.81803		0.01476	2.4341		1.46376	3.10139		0.01476	2.41647		2.26376	3.08657
0.01478	2.92978		1.56378	2.76035		0.01478	2.41807		1.46378	3.13304		0.01478	2.42528		2.26378	3.08737
0.0148	2.92417		1.5638	2.7231		0.0148	2.40966		1.4638	3.13304		0.0148	2.42448		2.2638	3.10179
0.01482	2.92497		1.56382	2.6462		0.01482	2.40646		1.46382	3.15707		0.01482	2.41006		2.26382	3.13263
0.01484	2.91736		1.56384	2.58171		0.01484	2.38243		1.46384	3.17189		0.01484	2.40486		2.26384	3.15627
0.01486	2.91416		1.56386	2.54406		0.01486	2.3592		1.46386	3.16267		0.01486	2.41367		2.26386	3.16588
0.01488	2.91456		1.56388	2.51923		0.01488	2.34317		1.46388	3.17429		0.01488	2.40486		2.26388	3.15106
0.0149	2.93138		1.5639	2.52403		0.0149	2.34638		1.4639	3.17629		0.0149	2.38643		2.2639	3.17189
0.01492	2.93539		1.56392	2.54807		0.01492	2.38203		1.46392	3.20193		0.01492	2.39044		2.26392	3.1819
0.01494	2.9438		1.56394	2.54086		0.01494	2.39524		1.46394	3.23838		0.01494	2.38803		2.26394	3.1811
0.01496	2.92497		1.56396	2.5024		0.01496	2.39044		1.46396	3.2584		0.01496	2.38643		2.26396	3.15867
0.01498	2.92497		1.56398	2.46956		0.01498	2.41006		1.46398	3.23958		0.01498	2.38123		2.26398	3.16548
0.015	2.90975		1.564	2.5004		0.015	2.42288		1.464	3.2544		0.015	2.40526		2.264	3.15466
0.01502	2.91496		1.56402	2.50921		0.01502	2.41607		1.46402	3.27963		0.01502	2.41888		2.26402	3.16267
0.01504	2.92897		1.56404	2.53525		0.01504	2.41888		1.46404	3.28884		0.01504	2.42488		2.26404	3.16388
0.01506	2.92657		1.56406	2.56449		0.01506	2.4377		1.46406	3.29645		0.01506	2.42488		2.26406	3.11501
0.01508	2.89854		1.56408	2.60174		0.01508	2.4357		1.46408	3.29645		0.01508	2.40966		2.26408	3.07856
0.0151	2.87691		1.5641	2.63418		0.0151	2.42849		1.4641	3.29085		0.0151	2.39244		2.2641	3.03731
0.01512	2.84847		1.56412	2.66622		0.01512	2.41727		1.46412	3.26842		0.01512	2.37762		2.26412	3.01247
0.01514	2.84366		1.56414	2.70067		0.01514	2.42889		1.46414	3.28364		0.01514	2.37962		2.26414	3.01688
0.01516	2.82203		1.56416	2.68866		0.01516	2.43009		1.46416	3.28924		0.01516	2.37442		2.26416	3.0341
0.01518	2.7984		1.56418	2.56449		0.01518	2.41727		1.46418	3.28844		0.01518	2.39004		2.26418	3.06014
0.0152	2.7944		1.5642	2.37463		0.0152	2.43009		1.4642	3.29165		0.0152	2.38443		2.2642	3.07976
0.01522	2.81763		1.56422	2.16996		0.01522	2.44771		1.46422	3.30046		0.01522	2.38683		2.26422	3.1062
0.01524	2.82283		1.56424	1.93845		0.01524	2.4357		1.46424	3.27483		0.01524	2.41487		2.26424	3.14024
0.01526	2.81603		1.56426	1.71695		0.01526	2.4393		1.46426	3.26842		0.01526	2.42809		2.26426	3.17029
0.01528	2.80401		1.56428	1.49706		0.01528	2.45452		1.46428	3.26561		0.01528	2.42168		2.26428	3.17389
0.0153	2.82484		1.5643	1.3028		0.0153	2.46894		1.4643	3.26161		0.0153	2.40285		2.2643	3.19352
0.01532	2.82484		1.56432	1.12296		0.01532	2.46654		1.46432	3.28804		0.01532	2.39925		2.26432	3.20593
0.01534	2.82764		1.56434	0.97997		0.01534	2.43289		1.46434	3.28564		0.01534	2.38443		2.26434	3.19231
0.01536	2.85808		1.56436	0.85259		0.01536	2.4381		1.46436	3.254		0.01536	2.38283		2.26436	3.17029
0.01538	2.8705		1.56438	0.73203		0.01538	2.42689		1.46438	3.24078		0.01538	2.37562		2.26438	3.16508
0.0154	2.88251		1.5644	0.62749		0.0154	2.42929		1.4644	3.22396		0.0154	2.37562		2.2644	3.17509
0.01542	2.89333		1.56442	0.58624		0.01542	2.4369		1.46442	3.22876		0.01542	2.39564		2.26442	3.20193
0.01544	2.91336		1.56444	0.53537		0.01544	2.43289		1.46444	3.21354		0.01544	2.41607		2.26444	3.21234
0.01546	2.93298		1.56446	0.50653		0.01546	2.4341		1.46446	3.19632		0.01546	2.40606		2.26446	3.23117
0.01548	2.93619		1.56448	0.47408		0.01548	2.42729		1.46448	3.21394		0.01548	2.40205		2.26448	3.21034
0.0155	2.91336		1.5645	0.45886		0.0155	2.41447		1.4645	3.21474		0.0155	2.39645		2.2645	3.19952
0.01552	2.90935		1.56452	0.44204		0.01552	2.41046		1.46452	3.20033		0.01552	2.38283		2.26452	3.16227
0.01554	2.89533		1.56454	0.44965		0.01554	2.41006		1.46454	3.23197		0.01554	2.39124		2.26454	3.15506
0.01556	2.89413		1.56456	0.45165		0.01556	2.41607		1.46456	3.24559		0.01556	2.38884		2.26456	3.17309
0.01558	2.89253		1.56458	0.45085		0.01558	2.41247		1.46458	3.26401		0.01558	2.40005		2.26458	3.17749
0.0156	2.88572		1.5646	0.46127		0.0156	2.41447		1.4646	3.26681		0.0156	2.41006		2.2646	3.17509
0.01562	2.88812		1.56462	0.47408		0.01562	2.40606		1.46462	3.26721		0.01562	2.42168		2.26462	3.17469
0.01564	2.8729		1.56464	0.49011		0.01564	2.38643		1.46464	3.29445		0.01564	2.41287		2.26464	3.17709
0.01566	2.85207		1.56466	0.51174		0.01566	2.37482		1.46466	3.27803		0.01566	2.39965		2.26466	3.19191
0.01568	2.7992		1.56468	0.51374		0.01568	2.37962		1.46468	3.28684		0.01568	2.38683		2.26468	3.17149
0.0157	2.78639		1.5647	0.50212		0.0157	2.37602		1.4647	3.27402		0.0157	2.37922		2.2647	3.16067
0.01572	2.78839		1.56472	0.51094		0.01572	2.37442		1.46472	3.26681		0.01572	2.37922		2.26472	3.17469
0.01574	2.79079		1.56474	0.52295		0.01574	2.38803		1.46474	3.24879		0.01574	2.40526		2.26474	3.17229
0.01576	2.76836		1.56476	0.51334		0.01576	2.40526		1.46476	3.23397		0.01576	2.42008		2.26476	3.16308
0.01578	2.77036		1.56478	0.51374		0.01578	2.40005		1.46478	3.24038		0.01578	2.42288		2.26478	3.15947
0.0158	2.78438		1.5648	0.52536		0.0158	2.40486		1.4648	3.26241		0.0158	2.41968		2.2648	3.12903
0.01582	2.78118		1.56482	0.54658		0.01582	2.39645		1.46482	3.24519		0.01582	2.42408		2.26482	3.11661
0.01584	2.77517		1.56484	0.53857		0.01584	2.39204		1.46484	3.25159		0.01584	2.42689		2.26484	3.11301
0.01586	2.78478		1.56486	0.54178		0.01586	2.40285		1.46486	3.26681		0.01586	2.41247		2.26486	3.07856
0.01588	2.80681		1.56488	0.54298		0.01588	2.39725		1.46488	3.26361		0.01588	2.40085		2.26488	3.05854
0.0159	2.81522		1.5649	0.52896		0.0159	2.41407		1.4649	3.26842		0.0159	2.39685		2.2649	3.0309
0.01592	2.82163		1.56492	0.52335		0.01592	2.41647		1.46492	3.24919		0.01592	2.40566		2.26492	2.99525
0.01594	2.81122		1.56494	0.50172		0.01594	2.4393		1.46494	3.24478		0.01594	2.39685		2.26494	2.99125
0.01596	2.76676		1.56496	0.50172		0.01596	2.44571		1.46496	3.26121		0.01596	2.39084		2.26496	2.99805
0.01598	2.75274		1.56498	0.51935		0.01598	2.44251		1.46498	3.2592		0.01598	2.40245		2.26498	3.0345
0.016	2.73752		1.565	0.51014		0.016	2.46494		1.465	3.26922		0.016	2.39564		2.265	3.05373
0.01602	2.77838		1.56502	0.52856		0.01602	2.47615		1.46502	3.27523		0.01602	2.39404		2.26502	3.07215
0.01604	2.82043		1.56504	0.52936		0.01604	2.46454		1.46504	3.28764		0.01604	2.40085		2.26504	3.08417
0.01606	2.86169		1.56506	0.52896		0.01606	2.42368		1.46506	3.28684		0.01606	2.37562		2.26506	3.09819
0.01608	2.91816		1.56508	0.56461		0.01608	2.40205		1.46508	3.28284		0.01608	2.3628		2.26508	3.109
0.0161	2.9478		1.5651	0.57462		0.0161	2.38243		1.4651	3.28043		0.0161	2.38203		2.2651	3.13103
0.01612	2.99587		1.56512	0.56901		0.01612	2.40245		1.46512	3.29125		0.01612	2.39124		2.26512	3.109
0.01614	3.03392		1.56514	0.57662		0.01614	2.41527		1.46514	3.28924		0.01614	2.40446		2.26514	3.08697
0.01616	3.05234		1.56516	0.57062		0.01616	2.4385		1.46516	3.30687		0.01616	2.41407		2.26516	3.06574
0.01618	3.05154		1.56518	0.57542		0.01618	2.44171		1.46518	3.29125		0.01618	2.42849		2.26518	3.03931
0.0162	3.05194		1.5652	0.58984		0.0162	2.44131		1.4652	3.23597		0.0162	2.44171		2.2652	3.00607
0.01622	3.01189		1.56522	0.60146		0.01622	2.43209		1.46522	3.23838		0.01622	2.4345		2.26522	2.99245
0.01624	2.96062		1.56524	0.61347		0.01624	2.42729		1.46524	3.23557		0.01624	2.44571		2.26524	3.00406
0.01626	2.95381		1.56526	0.61708		0.01626	2.4337		1.46526	3.23117		0.01626	2.47095		2.26526	3.01768
0.01628	2.93018		1.56528	0.62148		0.01628	2.41287		1.46528	3.2548		0.01628	2.45853		2.26528	3.01808
0.0163	2.91616		1.5653	0.60947		0.0163	2.42168		1.4653	3.2532		0.0163	2.44411		2.2653	3.06975
0.01632	2.90695		1.56532	0.60506		0.01632	2.41006		1.46532	3.26601		0.01632	2.45332		2.26532	3.09779
0.01634	2.90134		1.56534	0.59986		0.01634	2.40686		1.46534	3.27763		0.01634	2.44331		2.26534	3.12342
0.01636	2.89934		1.56536	0.60466		0.01636	2.38523		1.46536	3.26041		0.01636	2.4401		2.26536	3.16187
0.01638	2.91936		1.56538	0.61828		0.01638	2.37201		1.46538	3.26001		0.01638	2.40926		2.26538	3.1795
0.0164	2.92778		1.5654	0.6335		0.0164	2.38163		1.4654	3.27563		0.0164	2.40005		2.2654	3.14065
0.01642	2.89733		1.56542	0.65793		0.01642	2.38002		1.46542	3.24158		0.01642	2.35439		2.26542	3.08617
0.01644	2.89733		1.56544	0.68277		0.01644	2.39044		1.46544	3.25199		0.01644	2.3608		2.26544	3.05693
0.01646	2.89493		1.56546	0.68477		0.01646	2.38683		1.46546	3.23357		0.01646	2.36761		2.26546	3.05093
0.01648	2.88932		1.56548	0.66755		0.01648	2.37562		1.46548	3.22756		0.01648	2.36881		2.26548	3.04572
0.0165	2.86008		1.5655	0.64952		0.0165	2.3596		1.4655	3.20153		0.0165	2.36881		2.2655	3.0353
0.01652	2.84246		1.56552	0.63991		0.01652	2.35199		1.46552	3.1815		0.01652	2.36801		2.26552	3.04091
0.01654	2.83445		1.56554	0.6295		0.01654	2.34478		1.46554	3.18591		0.01654	2.37922		2.26554	3.05813
0.01656	2.82604		1.56556	0.62749		0.01656	2.33837		1.46556	3.1779		0.01656	2.39645		2.26556	3.07255
0.01658	2.83445		1.56558	0.64512		0.01658	2.32475		1.46558	3.1791		0.01658	2.41607		2.26558	3.09138
0.0166	2.82484		1.5656	0.61548		0.0166	2.32155		1.4656	3.19151		0.0166	2.42809		2.2656	3.09138
0.01662	2.82444		1.56562	0.59625		0.01662	2.32235		1.46562	3.19752		0.01662	2.43289		2.26562	3.11461
0.01664	2.84486		1.56564	0.60747		0.01664	2.33276		1.46564	3.20513		0.01664	2.44852		2.26564	3.12502
0.01666	2.82924		1.56566	0.61508		0.01666	2.33556		1.46566	3.20393		0.01666	2.4385		2.26566	3.1098
0.01668	2.81122		1.56568	0.60426		0.01668	2.35519		1.46568	3.20754		0.01668	2.4377		2.26568	3.12022
0.0167	2.81202		1.5657	0.60346		0.0167	2.36881		1.4657	3.20954		0.0167	2.41687		2.2657	3.12062
0.01672	2.81763		1.56572	0.59104		0.01672	2.39484		1.46572	3.19432		0.01672	2.41006		2.26572	3.12623
0.01674	2.83365		1.56574	0.59465		0.01674	2.41087		1.46574	3.17629		0.01674	2.40406		2.26574	3.1094
0.01676	2.84807		1.56576	0.59465		0.01676	2.41567		1.46576	3.18631		0.01676	2.39364		2.26576	3.10179
0.01678	2.84567		1.56578	0.60867		0.01678	2.40686		1.46578	3.18671		0.01678	2.38964		2.26578	3.1086
0.0168	2.87129		1.5658	0.59946		0.0168	2.41647		1.4658	3.20994		0.0168	2.39845		2.2658	3.08056
0.01682	2.89854		1.56582	0.58023		0.01682	2.42448		1.46582	3.20473		0.01682	2.39404		2.26582	3.06655
0.01684	2.91736		1.56584	0.5566		0.01684	2.45252		1.46584	3.1823		0.01684	2.40526		2.26584	3.06775
0.01686	2.91776		1.56586	0.54138		0.01686	2.46013		1.46586	3.18791		0.01686	2.41287		2.26586	3.03691
0.01688	2.93779		1.56588	0.55179		0.01688	2.45853		1.46588	3.16788		0.01688	2.40726		2.26588	3.03971
0.0169	2.943		1.5659	0.55019		0.0169	2.43249		1.4659	3.13344		0.0169	2.38964		2.2659	3.03691
0.01692	2.93258		1.56592	0.55219		0.01692	2.41367		1.46592	3.11741		0.01692	2.37402		2.26592	3.05653
0.01694	2.89133		1.56594	0.57382		0.01694	2.38643		1.46594	3.09579		0.01694	2.37041		2.26594	3.04331
0.01696	2.86008		1.56596	0.56941		0.01696	2.39124		1.46596	3.08537		0.01696	2.37882		2.26596	3.02449
0.01698	2.84246		1.56598	0.57542		0.01698	2.39084		1.46598	3.08577		0.01698	2.38603		2.26598	2.99365
0.017	2.81683		1.566	0.59064		0.017	2.37882		1.466	3.06895		0.017	2.38483		2.266	2.96801
0.01702	2.82243		1.56602	0.59184		0.01702	2.37402		1.46602	3.07255		0.01702	2.39564		2.26602	2.962
0.01704	2.81522		1.56604	0.58464		0.01704	2.35759		1.46604	3.08056		0.01704	2.38483		2.26604	2.99365
0.01706	2.80521		1.56606	0.59385		0.01706	2.34798		1.46606	3.06935		0.01706	2.38964		2.26606	3.00446
0.01708	2.80561		1.56608	0.61628		0.01708	2.3608		1.46608	3.09739		0.01708	2.38723		2.26608	2.99525
0.0171	2.81603		1.5661	0.61948		0.0171	2.37081		1.4661	3.10219		0.0171	2.37842		2.2661	2.99004
0.01712	2.8004		1.56612	0.60827		0.01712	2.37442		1.46612	3.109		0.01712	2.39364		2.26612	2.99966
0.01714	2.7992		1.56614	0.58583		0.01714	2.38803		1.46614	3.10139		0.01714	2.41287		2.26614	3.02809
0.01716	2.81362		1.56616	0.59104		0.01716	2.41207		1.46616	3.09619		0.01716	2.41607		2.26616	3.04372
0.01718	2.83926		1.56618	0.59305		0.01718	2.41807		1.46618	3.09218		0.01718	2.42168		2.26618	3.07255
0.0172	2.86008		1.5662	0.58143		0.0172	2.42008		1.4662	3.08217		0.0172	2.42208		2.2662	3.08617
0.01722	2.88211		1.56622	0.56701		0.01722	2.42368		1.46622	3.06855		0.01722	2.41207		2.26622	3.09538
0.01724	2.92177		1.56624	0.57462		0.01724	2.41167		1.46624	3.09098		0.01724	2.39885		2.26624	3.11902
0.01726	2.95461		1.56626	0.56861		0.01726	2.40486		1.46626	3.06574		0.01726	2.40285		2.26626	3.13304
0.01728	2.98906		1.56628	0.56581		0.01728	2.39685		1.46628	3.07456		0.01728	2.38803		2.26628	3.14305
0.0173	2.96663		1.5663	0.57342		0.0173	2.37562		1.4663	3.08898		0.0173	2.39244		2.2663	3.13744
0.01732	2.96503		1.56632	0.5606		0.01732	2.35359		1.46632	3.09418		0.01732	2.39164		2.26632	3.16668
0.01734	2.95061		1.56634	0.54058		0.01734	2.34718		1.46634	3.12102		0.01734	2.39364		2.26634	3.17069
0.01736	2.92697		1.56636	0.54058		0.01736	2.33596		1.46636	3.12302		0.01736	2.39084		2.26636	3.15066
0.01738	2.94981		1.56638	0.5554		0.01738	2.35559		1.46638	3.11982		0.01738	2.39925		2.26638	3.1074
0.0174	2.95742		1.5664	0.56941		0.0174	2.35839		1.4664	3.11541		0.0174	2.40165		2.2664	3.09538
0.01742	2.96302		1.56642	0.58583		0.01742	2.37161		1.46642	3.07616		0.01742	2.41527		2.26642	3.05573
0.01744	2.96663		1.56644	0.57622		0.01744	2.37642		1.46644	3.08097		0.01744	2.43049		2.26644	3.04692
0.01746	2.96943		1.56646	0.58263		0.01746	2.40486		1.46646	3.07856		0.01746	2.44852		2.26646	3.05373
0.01748	2.96863		1.56648	0.58544		0.01748	2.42689		1.46648	3.1034		0.01748	2.44571		2.26648	3.04372
0.0175	2.95261		1.5665	0.59385		0.0175	2.46934		1.4665	3.13984		0.0175	2.43089		2.2665	3.04572
0.01752	2.9458		1.56652	0.59385		0.01752	2.51661		1.46652	3.14105		0.01752	2.42048		2.26652	3.04492
0.01754	2.96382		1.56654	0.58103		0.01754	2.53463		1.46654	3.15667		0.01754	2.41447		2.26654	3.05733
0.01756	2.96943		1.56656	0.57622		0.01756	2.55946		1.46656	3.18791		0.01756	2.41527		2.26656	3.06334
0.01758	2.96302		1.56658	0.57622		0.01758	2.57709		1.46658	3.1827		0.01758	2.40566		2.26658	3.08777
0.0176	2.94981		1.5666	0.59305		0.0176	2.5891		1.4666	3.18871		0.0176	2.39564		2.2666	3.11381
0.01762	2.9446		1.56662	0.59625		0.01762	2.60232		1.46662	3.20553		0.01762	2.40285		2.26662	3.13624
0.01764	2.943		1.56664	0.59104		0.01764	2.59431		1.46664	3.20713		0.01764	2.40325		2.26664	3.15186
0.01766	2.92217		1.56666	0.57863		0.01766	2.60032		1.46666	3.22516		0.01766	2.38924		2.26666	3.16147
0.01768	2.90735		1.56668	0.56781		0.01768	2.5867		1.46668	3.23437		0.01768	2.36761		2.26668	3.15186
0.0177	2.90695		1.5667	0.57222		0.0177	2.56707		1.4667	3.22476		0.0177	2.35719		2.2667	3.15867
0.01772	2.91055		1.56672	0.57903		0.01772	2.53463		1.46672	3.21995		0.01772	2.37201		2.26672	3.17349
0.01774	2.88292		1.56674	0.59745		0.01774	2.49137		1.46674	3.20673		0.01774	2.38123		2.26674	3.19151
0.01776	2.85007		1.56676	0.62749		0.01776	2.48697		1.46676	3.17309		0.01776	2.38323		2.26676	3.23037
0.01778	2.85288		1.56678	0.62749		0.01778	2.46173		1.46678	3.1843		0.01778	2.40566		2.26678	3.22396
0.0178	2.85728		1.5668	0.6307		0.0178	2.4361		1.4668	3.18791		0.0178	2.41207		2.2668	3.18871
0.01782	2.85288		1.56682	0.64151		0.01782	2.41767		1.46682	3.19031		0.01782	2.39364		2.26682	3.15106
0.01784	2.86129		1.56684	0.64151		0.01784	2.42649		1.46684	3.16908		0.01784	2.38964		2.26684	3.13143
0.01786	2.86609		1.56686	0.65313		0.01786	2.41527		1.46686	3.15306		0.01786	2.3652		2.26686	3.11501
0.01788	2.88492		1.56688	0.66875		0.01788	2.41487		1.46688	3.1823		0.01788	2.35799		2.26688	3.11541
0.0179	2.92497		1.5669	0.65513		0.0179	2.38723		1.4669	3.18671		0.0179	2.38483		2.2669	3.11061
0.01792	2.93539		1.56692	0.65833		0.01792	2.3632		1.46692	3.1831		0.01792	2.41287		2.26692	3.11221
0.01794	2.92577		1.56694	0.64792		0.01794	2.34077		1.46694	3.18791		0.01794	2.4381		2.26694	3.10259
0.01796	2.91175		1.56696	0.64631		0.01796	2.34438		1.46696	3.18791		0.01796	2.44251		2.26696	3.05733
0.01798	2.91936		1.56698	0.64351		0.01798	2.37321		1.46698	3.20033		0.01798	2.45012		2.26698	3.04692
0.018	2.91256		1.567	0.6311		0.018	2.39484		1.467	3.21034		0.018	2.45653		2.267	3.04932
0.01802	2.89372		1.56702	0.62148		0.01802	2.39605		1.46702	3.21474		0.01802	2.45853		2.26702	3.02609
0.01804	2.89093		1.56704	0.59665		0.01804	2.40205		1.46704	3.24358		0.01804	2.45052		2.26704	3.00767
0.01806	2.90815		1.56706	0.56741		0.01806	2.41046		1.46706	3.26161		0.01806	2.45052		2.26706	2.96601
0.01808	2.92497		1.56708	0.55419		0.01808	2.45613		1.46708	3.28684		0.01808	2.4361		2.26708	2.90233
0.0181	2.92657		1.5671	0.52335		0.0181	2.47655		1.4671	3.26161		0.0181	2.42328		2.2671	2.82142
0.01812	2.93619		1.56712	0.50052		0.01812	2.48897		1.46712	3.24358		0.01812	2.44091		2.26712	2.7365
0.01814	2.96262		1.56714	0.50132		0.01814	2.49137		1.46714	3.23557		0.01814	2.42969		2.26714	2.67202
0.01816	2.9514		1.56716	0.53297		0.01816	2.46854		1.46716	3.23277		0.01816	2.42649		2.26716	2.62115
0.01818	2.96503		1.56718	0.55299		0.01818	2.4393		1.46718	3.21595		0.01818	2.42248		2.26718	2.57428
0.0182	2.97544		1.5672	0.58824		0.0182	2.4377		1.4672	3.22876		0.0182	2.43049		2.2672	2.5142
0.01822	2.96382		1.56722	0.58464		0.01822	2.42168		1.46722	3.21034		0.01822	2.4373		2.26722	2.47695
0.01824	2.96142		1.56724	0.59265		0.01824	2.40366		1.46724	3.19672		0.01824	2.42008		2.26724	2.45212
0.01826	2.95461		1.56726	0.58824		0.01826	2.39244		1.46726	3.19912		0.01826	2.41207		2.26726	2.44731
0.01828	2.95862		1.56728	0.57462		0.01828	2.37842		1.46728	3.19632		0.01828	2.40886		2.26728	2.46173
0.0183	2.96743		1.5673	0.57662		0.0183	2.39124		1.4673	3.19952		0.0183	2.40486		2.2673	2.46854
0.01832	2.98345		1.56732	0.56982		0.01832	2.36841		1.46732	3.1847		0.01832	2.40886		2.26732	2.48096
0.01834	2.96342		1.56734	0.58824		0.01834	2.362		1.46734	3.16788		0.01834	2.40205		2.26734	2.48376
0.01836	2.95301		1.56736	0.59184		0.01836	2.3636		1.46736	3.16508		0.01836	2.42328		2.26736	2.49458
0.01838	2.93378		1.56738	0.57062		0.01838	2.36801		1.46738	3.17749		0.01838	2.48336		2.26738	2.48937
0.0184	2.92417		1.5674	0.57863		0.0184	2.3588		1.4674	3.1835		0.0184	2.5871		2.2674	2.48176
0.01842	2.9446		1.56742	0.56341		0.01842	2.3648		1.46742	3.17229		0.01842	2.68123		2.26742	2.48016
0.01844	2.93739		1.56744	0.55299		0.01844	2.38163		1.46744	3.17469		0.01844	2.8098		2.26744	2.48056
0.01846	2.94179		1.56746	0.56381		0.01846	2.39524		1.46746	3.19952		0.01846	2.89231		2.26746	2.49658
0.01848	2.95581		1.56748	0.55019		0.01848	2.39605		1.46748	3.20673		0.01848	2.96962		2.26748	2.47455
0.0185	2.96422		1.5675	0.5546		0.0185	2.39605		1.4675	3.19071		0.0185	3.0353		2.2675	2.47695
0.01852	2.96903		1.56752	0.5606		0.01852	2.40085		1.46752	3.1803		0.01852	3.09458		2.26752	2.48256
0.01854	2.96182		1.56754	0.54138		0.01854	2.37882		1.46754	3.14665		0.01854	3.13624		2.26754	2.49017
0.01856	2.96182		1.56756	0.53617		0.01856	2.3624		1.46756	3.12983		0.01856	3.15627		2.26756	2.47695
0.01858	2.96262		1.56758	0.53537		0.01858	2.37241		1.46758	3.12903		0.01858	3.15987		2.26758	2.45492
0.0186	2.95862		1.5676	0.54739		0.0186	2.35839		1.4676	3.12222		0.0186	3.15266		2.2676	2.45813
0.01862	2.95982		1.56762	0.57943		0.01862	2.34077		1.46762	3.12703		0.01862	3.14265		2.26762	2.47135
0.01864	2.96543		1.56764	0.57703		0.01864	2.33837		1.46764	3.12502		0.01864	3.13984		2.26764	2.47415
0.01866	2.97544		1.56766	0.58263		0.01866	2.34317		1.46766	3.13103		0.01866	3.14465		2.26766	2.47976
0.01868	2.97784		1.56768	0.57582		0.01868	2.37281		1.46768	3.15346		0.01868	3.15266		2.26768	2.46494
0.0187	2.97944		1.5677	0.56461		0.0187	2.39645		1.4677	3.16227		0.0187	3.12342		2.2677	2.45933
0.01872	2.97864		1.56772	0.56501		0.01872	2.38643		1.46772	3.1811		0.01872	3.11381		2.26772	2.45573
0.01874	2.96302		1.56774	0.5578		0.01874	2.37522		1.46774	3.18591		0.01874	3.12182		2.26774	2.44331
0.01876	2.949		1.56776	0.54899		0.01876	2.37682		1.46776	3.17709		0.01876	3.11501		2.26776	2.46173
0.01878	2.95261		1.56778	0.52976		0.01878	2.3632		1.46778	3.19031		0.01878	3.13263		2.26778	2.45532
0.0188	2.95501		1.5678	0.51775		0.0188	2.3588		1.4678	3.20834		0.0188	3.15627		2.2678	2.45092
0.01882	2.93698		1.56782	0.50413		0.01882	2.35439		1.46782	3.22276		0.01882	3.16348		2.26782	2.45452
0.01884	2.92457		1.56784	0.4849		0.01884	2.33997		1.46784	3.25039		0.01884	3.16588		2.26784	2.46894
0.01886	2.90895		1.56786	0.51935		0.01886	2.33356		1.46786	3.22436		0.01886	3.11781		2.26786	2.47375
0.01888	2.88572		1.56788	0.5562		0.01888	2.34357		1.46788	3.20593		0.01888	3.09699		2.26788	2.46454
0.0189	2.8681		1.5679	0.56501		0.0189	2.35439		1.4679	3.19312		0.0189	3.07255		2.2679	2.46854
0.01892	2.85528		1.56792	0.57903		0.01892	2.35319		1.46792	3.18671		0.01892	3.06134		2.26792	2.47936
0.01894	2.89693		1.56794	0.57462		0.01894	2.35519		1.46794	3.17349		0.01894	3.08377		2.26794	2.47976
0.01896	2.90935		1.56796	0.5582		0.01896	2.34878		1.46796	3.13984		0.01896	3.08137		2.26796	2.48176
0.01898	2.91055		1.56798	0.5558		0.01898	2.34958		1.46798	3.11381		0.01898	3.07456		2.26798	2.47014
0.019	2.90294		1.568	0.52856		0.019	2.37321		1.468	3.11781		0.019	3.06895		2.268	2.46974
0.01902	2.91135		1.56802	0.51694		0.01902	2.39765		1.46802	3.11181		0.01902	3.08938		2.26802	2.45813
0.01904	2.93298		1.56804	0.53056		0.01904	2.40406		1.46804	3.13103		0.01904	3.09298		2.26804	2.46894
0.01906	2.92737		1.56806	0.54298		0.01906	2.40205		1.46806	3.13304		0.01906	3.08457		2.26806	2.45653
0.01908	2.95541		1.56808	0.53657		0.01908	2.40686		1.46808	3.14225		0.01908	3.06975		2.26808	2.44611
0.0191	2.97704		1.5681	0.53777		0.0191	2.41207		1.4681	3.15947		0.0191	3.07976		2.2681	2.42649
0.01912	2.98986		1.56812	0.53136		0.01912	2.39564		1.46812	3.1815		0.01912	3.08457		2.26812	2.41247
0.01914	2.99987		1.56814	0.53617		0.01914	2.39364		1.46814	3.1835		0.01914	3.06895		2.26814	2.41207
0.01916	2.99827		1.56816	0.54338		0.01916	2.36881		1.46816	3.19312		0.01916	3.07816		2.26816	2.43129
0.01918	3.00588		1.56818	0.5578		0.01918	2.36		1.46818	3.21635		0.01918	3.09458		2.26818	2.44451
0.0192	3.0179		1.5682	0.56581		0.0192	2.35239		1.4682	3.23557		0.0192	3.08537		2.2682	2.45172
0.01922	2.99667		1.56822	0.56341		0.01922	2.33997		1.46822	3.22796		0.01922	3.109		2.26822	2.45933
0.01924	2.99507		1.56824	0.5546		0.01924	2.364		1.46824	3.23477		0.01924	3.10179		2.26824	2.46814
0.01926	2.97544		1.56826	0.53136		0.01926	2.38123		1.46826	3.2564		0.01926	3.08697		2.26826	2.48977
0.01928	2.96062		1.56828	0.51775		0.01928	2.38924		1.46828	3.27402		0.01928	3.06534		2.26828	2.48496
0.0193	2.9474		1.5683	0.52175		0.0193	2.39124		1.4683	3.26361		0.0193	3.05773		2.2683	2.45613
0.01932	2.9494		1.56832	0.49692		0.01932	2.38363		1.46832	3.2584		0.01932	3.03851		2.26832	2.44331
0.01934	2.945		1.56834	0.50453		0.01934	2.39645		1.46834	3.22516		0.01934	3.0289		2.26834	2.45452
0.01936	2.92858		1.56836	0.50333		0.01936	2.40646		1.46836	3.18951		0.01936	2.99685		2.26836	2.44812
0.01938	2.91896		1.56838	0.50813		0.01938	2.39564		1.46838	3.17309		0.01938	2.98083		2.26838	2.44491
0.0194	2.90454		1.5684	0.52175		0.0194	2.37362		1.4684	3.17029		0.0194	2.98564		2.2684	2.4381
0.01942	2.86008		1.56842	0.51935		0.01942	2.38483		1.46842	3.16428		0.01942	2.96361		2.26842	2.45052
0.01944	2.8745		1.56844	0.51735		0.01944	2.38363		1.46844	3.13944		0.01944	2.92716		2.26844	2.44852
0.01946	2.8701		1.56846	0.51895		0.01946	2.38403		1.46846	3.11101		0.01946	2.87428		2.26846	2.45212
0.01948	2.87129		1.56848	0.53136		0.01948	2.37882		1.46848	3.12743		0.01948	2.86267		2.26848	2.43289
0.0195	2.86729		1.5685	0.5578		0.0195	2.36881		1.4685	3.13424		0.0195	2.8807		2.2685	2.4373
0.01952	2.86729		1.56852	0.58183		0.01952	2.37321		1.46852	3.14385		0.01952	2.92916		2.26852	2.45012
0.01954	2.81522		1.56854	0.58343		0.01954	2.36761		1.46854	3.14906		0.01954	2.96561		2.26854	2.46534
0.01956	2.80281		1.56856	0.57703		0.01956	2.35159		1.46856	3.17149		0.01956	2.98003		2.26856	2.46614
0.01958	2.74954		1.56858	0.56821		0.01958	2.35279		1.46858	3.16187		0.01958	2.99765		2.26858	2.47455
0.0196	2.69546		1.5686	0.56381		0.0196	2.36641		1.4686	3.15827		0.0196	3.00286		2.2686	2.46574
0.01962	2.63739		1.56862	0.54258		0.01962	2.38483		1.46862	3.1815		0.01962	3.01488		2.26862	2.46414
0.01964	2.63859		1.56864	0.53537		0.01964	2.40285		1.46864	3.17469		0.01964	3.02809		2.26864	2.45332
0.01966	2.63018		1.56866	0.55059		0.01966	2.40366		1.46866	3.15226		0.01966	3.04932		2.26866	2.46173
0.01968	2.62176		1.56868	0.5558		0.01968	2.38643		1.46868	3.13744		0.01968	3.06775		2.26868	2.45773
0.0197	2.59733		1.5687	0.55139		0.0197	2.39044		1.4687	3.12102		0.0197	3.107		2.2687	2.46334
0.01972	2.5761		1.56872	0.55179		0.01972	2.38803		1.46872	3.11581		0.01972	3.13904		2.26872	2.47575
0.01974	2.55407		1.56874	0.65233		0.01974	2.38884		1.46874	3.11902		0.01974	3.13784		2.26874	2.46894
0.01976	2.52123		1.56876	0.83497		0.01976	2.40045		1.46876	3.13624		0.01976	3.14225		2.26876	2.47655
0.01978	2.4984		1.56878	1.0837		0.01978	2.38763		1.46878	3.13304		0.01978	3.12663		2.26878	2.47695
0.0198	2.50681		1.5688	1.35567		0.0198	2.38363		1.4688	3.12342		0.0198	3.09619		2.2688	2.46934
0.01982	2.51202		1.56882	1.61401		0.01982	2.35559		1.46882	3.11862		0.01982	3.05173		2.26882	2.44771
0.01984	2.4968		1.56884	1.87436		0.01984	2.3588		1.46884	3.12262		0.01984	3.00006		2.26884	2.4357
0.01986	2.50841		1.56886	2.1243		0.01986	2.35359		1.46886	3.11781		0.01986	2.97202		2.26886	2.44091
0.01988	2.48918		1.56888	2.33899		0.01988	2.36881		1.46888	3.12462		0.01988	2.98924		2.26888	2.45212
0.0199	2.5024		1.5689	2.52363		0.0199	2.37121		1.4689	3.12823		0.0199	3.00166		2.2689	2.46053
0.01992	2.55247		1.56892	2.67504		0.01992	2.35359		1.46892	3.09699		0.01992	3.0313		2.26892	2.4377
0.01994	2.58892		1.56894	2.81362		0.01994	2.35399		1.46894	3.08657		0.01994	3.03891		2.26894	2.4365
0.01996	2.63779		1.56896	2.92257		0.01996	2.35519		1.46896	3.09939		0.01996	3.0337		2.26896	2.44091
0.01998	2.66622		1.56898	3.01269		0.01998	2.35599		1.46898	3.13424		0.01998	3.04211		2.26898	2.46734
0.02	2.66222		1.569	3.0984		0.02	2.34598		1.469	3.14906		0.02	3.02449		2.269	2.46854
0.02002	2.65861		1.56902	3.14647		0.02002	2.32675		1.46902	3.17029		0.02002	3.02569		2.26902	2.46574
0.02004	2.66703		1.56904	3.18933		0.02004	2.33036		1.46904	3.1803		0.02004	3.02609		2.26904	2.46173
0.02006	2.67864		1.56906	3.20855		0.02006	2.32555		1.46906	3.1799		0.02006	3.0313		2.26906	2.46654
0.02008	2.70668		1.56908	3.21736		0.02008	2.32996		1.46908	3.17549		0.02008	3.01047		2.26908	2.46854
0.0201	2.74673		1.5691	3.19533		0.0201	2.33396		1.4691	3.17389		0.0201	3.00206		2.2691	2.45653
0.02012	2.77998		1.56912	3.15168		0.02012	2.34758		1.46912	3.17149		0.02012	3.01167		2.26912	2.46974
0.02014	2.77998		1.56914	3.15368		0.02014	2.35359		1.46914	3.15186		0.02014	3.04532		2.26914	2.47575
0.02016	2.75234		1.56916	3.15528		0.02016	2.37562		1.46916	3.13143		0.02016	3.07536		2.26916	2.49057
0.02018	2.75234		1.56918	3.16249		0.02018	2.38844		1.46918	3.13384		0.02018	3.09058		2.26918	2.50299
0.0202	2.77436		1.5692	3.15488		0.0202	2.38603		1.4692	3.13263		0.0202	3.12182		2.2692	2.48296
0.02022	2.77557		1.56922	3.15448		0.02022	2.36761		1.46922	3.12222		0.02022	3.12783		2.26922	2.47896
0.02024	2.8004		1.56924	3.16209		0.02024	2.37442		1.46924	3.11421		0.02024	3.14385		2.26924	2.45653
0.02026	2.78558		1.56926	3.16049		0.02026	2.3636		1.46926	3.10019		0.02026	3.14225		2.26926	2.45292
0.02028	2.81122		1.56928	3.1669		0.02028	2.34598		1.46928	3.11461		0.02028	3.11221		2.26928	2.46213
0.0203	2.81683		1.5693	3.14647		0.0203	2.34638		1.4693	3.11701		0.0203	3.09819		2.2693	2.46974
0.02032	2.83004		1.56932	3.10001		0.02032	2.37642		1.46932	3.14145		0.02032	3.08818		2.26932	2.48737
0.02034	2.82804		1.56934	3.05074		0.02034	2.36681		1.46934	3.13744		0.02034	3.08417		2.26934	2.48256
0.02036	2.83765		1.56936	3.03232		0.02036	2.3648		1.46936	3.14024		0.02036	3.09899		2.26936	2.47095
0.02038	2.83926		1.56938	3.02551		0.02038	2.36641		1.46938	3.16788		0.02038	3.09859		2.26938	2.47135
0.0204	2.83645		1.5694	3.00708		0.0204	2.37562		1.4694	3.19071		0.0204	3.12663		2.2694	2.48096
0.02042	2.82123		1.56942	3.00828		0.02042	2.39725		1.46942	3.19552		0.02042	3.14866		2.26942	2.47535
0.02044	2.80401		1.56944	3.00268		0.02044	2.39965		1.46944	3.1823		0.02044	3.15627		2.26944	2.46534
0.02046	2.79279		1.56946	2.99867		0.02046	2.40085		1.46946	3.17669		0.02046	3.16227		2.26946	2.45372
0.02048	2.796		1.56948	2.96142		0.02048	2.38683		1.46948	3.1831		0.02048	3.15226		2.26948	2.4377
0.0205	2.77757		1.5695	2.94139		0.0205	2.38363		1.4695	3.18911		0.0205	3.09699		2.2695	2.4353
0.02052	2.78358		1.56952	2.93378		0.02052	2.39404		1.46952	3.19792		0.02052	3.0297		2.26952	2.45773
0.02054	2.7972		1.56954	2.95901		0.02054	2.37161		1.46954	3.19632		0.02054	2.93637		2.26954	2.45973
0.02056	2.81202		1.56956	2.95822		0.02056	2.38123		1.46956	3.18751		0.02056	2.85747		2.26956	2.46013
0.02058	2.81522		1.56958	2.94019		0.02058	2.39244		1.46958	3.18751		0.02058	2.75493		2.26958	2.50099
0.0206	2.81563		1.5696	2.95501		0.0206	2.39564		1.4696	3.17029		0.0206	2.67522		2.2696	2.51541
0.02062	2.82324		1.56962	2.96142		0.02062	2.40566		1.46962	3.17469		0.02062	2.62275		2.26962	2.5146
0.02064	2.81202		1.56964	2.97304		0.02064	2.39404		1.46964	3.16788		0.02064	2.54905		2.26964	2.51901
0.02066	2.8016		1.56966	2.98105		0.02066	2.39925		1.46966	3.17389		0.02066	2.48376		2.26966	2.51981
0.02068	2.80081		1.56968	2.97544		0.02068	2.39845		1.46968	3.1815		0.02068	2.45653		2.26968	2.51701
0.0207	2.81202		1.5697	2.99467		0.0207	2.38643		1.4697	3.18751		0.0207	2.41767		2.2697	2.5102
0.02072	2.80241		1.56972	2.98305		0.02072	2.39364		1.46972	3.16988		0.02072	2.42609		2.26972	2.48176
0.02074	2.7944		1.56974	2.99386		0.02074	2.3652		1.46974	3.16027		0.02074	2.42889		2.26974	2.44411
0.02076	2.78919		1.56976	2.99747		0.02076	2.35359		1.46976	3.14745		0.02076	2.41167		2.26976	2.44291
0.02078	2.77036		1.56978	2.98625		0.02078	2.34398		1.46978	3.15827		0.02078	2.4349		2.26978	2.4377
0.0208	2.75314		1.5698	3.00107		0.0208	2.33476		1.4698	3.15707		0.0208	2.44451		2.2698	2.44131
0.02082	2.74553		1.56982	2.97784		0.02082	2.34798		1.46982	3.14745		0.02082	2.44331		2.26982	2.45332
0.02084	2.75995		1.56984	2.96062		0.02084	2.362		1.46984	3.14145		0.02084	2.47335		2.26984	2.46654
0.02086	2.73752		1.56986	2.96543		0.02086	2.36961		1.46986	3.13624		0.02086	2.49137		2.26986	2.47936
0.02088	2.73472		1.56988	2.96823		0.02088	2.37602		1.46988	3.13704		0.02088	2.5078		2.26988	2.47775
0.0209	2.74553		1.5699	2.96863		0.0209	2.38002		1.4699	3.13704		0.0209	2.51621		2.2699	2.47856
0.02092	2.73752		1.56992	2.98625		0.02092	2.38363		1.46992	3.16147		0.02092	2.49818		2.26992	2.49057
0.02094	2.7247		1.56994	2.98705		0.02094	2.37201		1.46994	3.19872		0.02094	2.48857		2.26994	2.50259
0.02096	2.71789		1.56996	2.99426		0.02096	2.37321		1.46996	3.23958		0.02096	2.47615		2.26996	2.48697
0.02098	2.70508		1.56998	2.98945		0.02098	2.35799		1.46998	3.24278		0.02098	2.45933		2.26998	2.48256
0.021	2.69827		1.57	3.00388		0.021	2.35479		1.47	3.23277		0.021	2.48416		2.27	2.5094
0.02102	2.70948		1.57002	3.04794		0.02102	2.37321		1.47002	3.23237		0.02102	2.46854		2.27002	2.50619
0.02104	2.7239		1.57004	3.08639		0.02104	2.38002		1.47004	3.22115		0.02104	2.47215		2.27004	2.51661
0.02106	2.73311		1.57006	3.094		0.02106	2.37522		1.47006	3.21114		0.02106	2.47775		2.27006	2.53383
0.02108	2.76315		1.57008	3.12324		0.02108	2.37882		1.47008	3.21154		0.02108	2.45132		2.27008	2.52662
0.0211	2.77838		1.5701	3.13565		0.0211	2.38483		1.4701	3.21114		0.0211	2.42969		2.2701	2.52462
0.02112	2.7984		1.57012	3.15248		0.02112	2.38683		1.47012	3.20113		0.02112	2.40526		2.27012	2.52902
0.02114	2.84406		1.57014	3.15768		0.02114	2.38723		1.47014	3.16908		0.02114	2.40726		2.27014	2.50099
0.02116	2.87851		1.57016	3.1709		0.02116	2.39605		1.47016	3.17029		0.02116	2.43009		2.27016	2.49378
0.02118	2.92297		1.57018	3.16169		0.02118	2.40045		1.47018	3.17749		0.02118	2.41807		2.27018	2.48496
0.0212	2.95381		1.5702	3.11843		0.0212	2.41327		1.4702	3.15867		0.0212	2.4357		2.2702	2.47215
0.02122	2.9438		1.57022	3.05515		0.02122	2.40526		1.47022	3.14625		0.02122	2.45132		2.27022	2.47575
0.02124	2.92938		1.57024	3.00548		0.02124	2.39444		1.47024	3.13304		0.02124	2.44731		2.27024	2.47055
0.02126	2.89934		1.57026	2.95701		0.02126	2.37762		1.47026	3.12462		0.02126	2.44972		2.27026	2.45332
0.02128	2.88091		1.57028	2.93298		0.02128	2.36881		1.47028	3.13704		0.02128	2.46374		2.27028	2.4385
0.0213	2.84886		1.5703	2.9486		0.0213	2.37642		1.4703	3.14505		0.0213	2.45773		2.2703	2.44491
0.02132	2.83966		1.57032	2.9482		0.02132	2.37041		1.47032	3.16187		0.02132	2.44972		2.27032	2.48096
0.02134	2.82884		1.57034	2.9458		0.02134	2.3624		1.47034	3.16988		0.02134	2.43209		2.27034	2.47455
0.02136	2.81042		1.57036	2.96222		0.02136	2.38283		1.47036	3.18791		0.02136	2.41487		2.27036	2.46253
0.02138	2.798		1.57038	3.00308		0.02138	2.39845		1.47038	3.19872		0.02138	2.39484		2.27038	2.45653
0.0214	2.78759		1.5704	3.03272		0.0214	2.42929		1.4704	3.21675		0.0214	2.38323		2.2704	2.44411
0.02142	2.76396		1.57042	3.07878		0.02142	2.40766		1.47042	3.22636		0.02142	2.38042		2.27042	2.42689
0.02144	2.75354		1.57044	3.10441		0.02144	2.40285		1.47044	3.21474		0.02144	2.37281		2.27044	2.43249
0.02146	2.72631		1.57046	3.098		0.02146	2.39605		1.47046	3.21875		0.02146	2.3656		2.27046	2.41327
0.02148	2.70067		1.57048	3.10882		0.02148	2.38964		1.47048	3.22075		0.02148	2.38683		2.27048	2.40205
0.0215	2.70267		1.5705	3.13886		0.0215	2.39404		1.4705	3.22596		0.0215	2.38203		2.2705	2.38563
0.02152	2.70708		1.57052	3.13205		0.02152	2.39364		1.47052	3.256		0.02152	2.36961		2.27052	2.37402
0.02154	2.71829		1.57054	3.13806		0.02154	2.39044		1.47054	3.28043		0.02154	2.37922		2.27054	2.37682
0.02156	2.73352		1.57056	3.13646		0.02156	2.37842		1.47056	3.29605		0.02156	2.37041		2.27056	2.37882
0.02158	2.7207		1.57058	3.12885		0.02158	2.38844		1.47058	3.30687		0.02158	2.38763		2.27058	2.39404
0.0216	2.71629		1.5706	3.13085		0.0216	2.40406		1.4706	3.30887		0.0216	2.39685		2.2706	2.39124
0.02162	2.70468		1.57062	3.13165		0.02162	2.40406		1.47062	3.30326		0.02162	2.37362		2.27062	2.38563
0.02164	2.69707		1.57064	3.14246		0.02164	2.39564		1.47064	3.31167		0.02164	2.40165		2.27064	2.39885
0.02166	2.68785		1.57066	3.13846		0.02166	2.39084		1.47066	3.30206		0.02166	2.40566		2.27066	2.40245
0.02168	2.67263		1.57068	3.13365		0.02168	2.38163		1.47068	3.27362		0.02168	2.41046		2.27068	2.39925
0.0217	2.63979		1.5707	3.14366		0.0217	2.38803		1.4707	3.24959		0.0217	2.40446		2.2707	2.39765
0.02172	2.63939		1.57072	3.13325		0.02172	2.36761		1.47072	3.22716		0.02172	2.40766		2.27072	2.39965
0.02174	2.60134		1.57074	3.13045		0.02174	2.34838		1.47074	3.18871		0.02174	2.41928		2.27074	2.41367
0.02176	2.60414		1.57076	3.15929		0.02176	2.35199		1.47076	3.16588		0.02176	2.43049		2.27076	2.4361
0.02178	2.61335		1.57078	3.15288		0.02178	2.35038		1.47078	3.16027		0.02178	2.41807		2.27078	2.45132
0.0218	2.61496		1.5708	3.16489		0.0218	2.34518		1.4708	3.14024		0.0218	2.44932		2.2708	2.46213
0.02182	2.60054		1.57082	3.1689		0.02182	2.35279		1.47082	3.11781		0.02182	2.44892		2.27082	2.45853
0.02184	2.59573		1.57084	3.1733		0.02184	2.35759		1.47084	3.11982		0.02184	2.42368		2.27084	2.46454
0.02186	2.5725		1.57086	3.1705		0.02186	2.38243		1.47086	3.11421		0.02186	2.41647		2.27086	2.45613
0.02188	2.54686		1.57088	3.18332		0.02188	2.38844		1.47088	3.13824		0.02188	2.40406		2.27088	2.44812
0.0219	2.53845		1.5709	3.19213		0.0219	2.39124		1.4709	3.15707		0.0219	2.39164		2.2709	2.4369
0.02192	2.55608		1.57092	3.18212		0.02192	2.39444		1.47092	3.14866		0.02192	2.38563		2.27092	2.44251
0.02194	2.54326		1.57094	3.1681		0.02194	2.39484		1.47094	3.14786		0.02194	2.38283		2.27094	2.45412
0.02196	2.52323		1.57096	3.16329		0.02196	2.38803		1.47096	3.15506		0.02196	2.37362		2.27096	2.45092
0.02198	2.53725		1.57098	3.13806		0.02198	2.38082		1.47098	3.16748		0.02198	2.3628		2.27098	2.45132
0.022	2.53725		1.571	3.12764		0.022	2.37842		1.471	3.20513		0.022	2.38283		2.271	2.45052
0.02202	2.52644		1.57102	3.13405		0.02202	2.38042		1.47102	3.21635		0.02202	2.37882		2.27102	2.44691
0.02204	2.51242		1.57104	3.10962		0.02204	2.39324		1.47104	3.21474		0.02204	2.37722		2.27104	2.4337
0.02206	2.52884		1.57106	3.08799		0.02206	2.39404		1.47106	3.22556		0.02206	2.39765		2.27106	2.43089
0.02208	2.53805		1.57108	3.07798		0.02208	2.38243		1.47108	3.23758		0.02208	2.39284		2.27108	2.42729
0.0221	2.56048		1.5711	3.05635		0.0221	2.38683		1.4711	3.23277		0.0221	2.39805		2.2711	2.44171
0.02212	2.56128		1.57112	3.07798		0.02212	2.38643		1.47112	3.21795		0.02212	2.42008		2.27112	2.45613
0.02214	2.56689		1.57114	3.0916		0.02214	2.38683		1.47114	3.22836		0.02214	2.42248		2.27114	2.44611
0.02216	2.59373		1.57116	3.08559		0.02216	2.39524		1.47116	3.20713		0.02216	2.42969		2.27116	2.42208
0.02218	2.59573		1.57118	3.06556		0.02218	2.40325		1.47118	3.1795		0.02218	2.4349		2.27118	2.41046
0.0222	2.58331		1.5712	3.05354		0.0222	2.40045		1.4712	3.16428		0.0222	2.41727		2.2712	2.4393
0.02222	2.56408		1.57122	3.03392		0.02222	2.39324		1.47122	3.16908		0.02222	2.4405		2.27122	2.4385
0.02224	2.56369		1.57124	3.00588		0.02224	2.38924		1.47124	3.15266		0.02224	2.41046		2.27124	2.46253
0.02226	2.5709		1.57126	2.98585		0.02226	2.38723		1.47126	3.12142		0.02226	2.38403		2.27126	2.46494
0.02228	2.48358		1.57128	3.01269		0.02228	2.38443		1.47128	3.09899		0.02228	2.38603		2.27128	2.47295
0.0223	2.36622		1.5713	3.02951		0.0223	2.40125		1.4713	3.08257		0.0223	2.36801		2.2713	2.48176
0.02232	2.23044		1.57132	3.03392		0.02232	2.41327		1.47132	3.09378		0.02232	2.37081		2.27132	2.47816
0.02234	2.10788		1.57134	3.07157		0.02234	2.41167		1.47134	3.12022		0.02234	2.38523		2.27134	2.46053
0.02236	2.06222		1.57136	3.08839		0.02236	2.40766		1.47136	3.13624		0.02236	2.39084		2.27136	2.45092
0.02238	2.03938		1.57138	3.0916		0.02238	2.40366		1.47138	3.14705		0.02238	2.39324		2.27138	2.47255
0.0224	2.02016		1.5714	3.10762		0.0224	2.39725		1.4714	3.16588		0.0224	2.39965		2.2714	2.47014
0.02242	2.02897		1.57142	3.12043		0.02242	2.39044		1.47142	3.19952		0.02242	2.40846		2.27142	2.45012
0.02244	2.049		1.57144	3.15248		0.02244	2.38443		1.47144	3.21234		0.02244	2.4401		2.27144	2.45773
0.02246	2.06702		1.57146	3.18452		0.02246	2.36601		1.47146	3.21194		0.02246	2.44331		2.27146	2.46173
0.02248	2.11148		1.57148	3.15969		0.02248	2.34518		1.47148	3.23237		0.02248	2.4381		2.27148	2.46173
0.0225	2.16115		1.5715	3.14527		0.0225	2.34197		1.4715	3.23798		0.0225	2.43209		2.2715	2.47255
0.02252	2.22083		1.57152	3.13045		0.02252	2.3604		1.47152	3.23077		0.02252	2.38563		2.27152	2.49057
0.02254	2.28291		1.57154	3.12604		0.02254	2.35799		1.47154	3.22115		0.02254	2.38924		2.27154	2.48256
0.02256	2.31896		1.57156	3.13966		0.02256	2.3608		1.47156	3.23517		0.02256	2.37922		2.27156	2.47575
0.02258	2.36021		1.57158	3.15328		0.02258	2.37362		1.47158	3.22916		0.02258	2.37722		2.27158	2.49378
0.0226	2.37584		1.5716	3.15608		0.0226	2.38163		1.4716	3.21555		0.0226	2.39404		2.2716	2.509
0.02262	2.37343		1.57162	3.14246		0.02262	2.40085		1.47162	3.22556		0.02262	2.39524		2.27162	2.49578
0.02264	2.38385		1.57164	3.15208		0.02264	2.40806		1.47164	3.25159		0.02264	2.42048		2.27164	2.49057
0.02266	2.3458		1.57166	3.18292		0.02266	2.43009		1.47166	3.24879		0.02266	2.42769		2.27166	2.47215
0.02268	2.28652		1.57168	3.15728		0.02268	2.41287		1.47168	3.26681		0.02268	2.42488		2.27168	2.46414
0.0227	2.26248		1.5717	3.14366		0.0227	2.40406		1.4717	3.29886		0.0227	2.43249		2.2717	2.46334
0.02272	2.22323		1.57172	3.11723		0.02272	2.41127		1.47172	3.31648		0.02272	2.4405		2.27172	2.45412
0.02274	2.18798		1.57174	3.11042		0.02274	2.40085		1.47174	3.30406		0.02274	2.45212		2.27174	2.47215
0.02276	2.14312		1.57176	3.10481		0.02276	2.37402		1.47176	3.30406		0.02276	2.45733		2.27176	2.47295
0.02278	2.1223		1.57178	3.0944		0.02278	2.37522		1.47178	3.31688		0.02278	2.46173		2.27178	2.47295
0.0228	2.13672		1.5718	3.10201		0.0228	2.34798		1.4718	3.29926		0.0228	2.45893		2.2718	2.47055
0.02282	2.18318		1.57182	3.13045		0.02282	2.35719		1.47182	3.26802		0.02282	2.46013		2.27182	2.48697
0.02284	2.21081		1.57184	3.12404		0.02284	2.3608		1.47184	3.24278		0.02284	2.4381		2.27184	2.48336
0.02286	2.23885		1.57186	3.15448		0.02286	2.3592		1.47186	3.22316		0.02286	2.45372		2.27186	2.48336
0.02288	2.25487		1.57188	3.1733		0.02288	2.37321		1.47188	3.19231		0.02288	2.4397		2.27188	2.50699
0.0229	2.26569		1.5719	3.19373		0.0229	2.39685		1.4719	3.17269		0.0229	2.41127		2.2719	2.48136
0.02292	2.30214		1.57192	3.22658		0.02292	2.39965		1.47192	3.15146		0.02292	2.40926		2.27192	2.47495
0.02294	2.30654		1.57194	3.23899		0.02294	2.41848		1.47194	3.12943		0.02294	2.40165		2.27194	2.49057
0.02296	2.33258		1.57196	3.2478		0.02296	2.40366		1.47196	3.11581		0.02296	2.40325		2.27196	2.49378
0.02298	2.37263		1.57198	3.26062		0.02298	2.42048		1.47198	3.08097		0.02298	2.42248		2.27198	2.48376
0.023	2.39666		1.572	3.23499		0.023	2.42689		1.472	3.06214		0.023	2.42929		2.272	2.46774
0.02302	2.40548		1.57202	3.20535		0.02302	2.40966		1.47202	3.07456		0.02302	2.42488		2.27202	2.45973
0.02304	2.39546		1.57204	3.19774		0.02304	2.42488		1.47204	3.06374		0.02304	2.40566		2.27204	2.46694
0.02306	2.37383		1.57206	3.17731		0.02306	2.41928		1.47206	3.07416		0.02306	2.38844		2.27206	2.47215
0.02308	2.36502		1.57208	3.1705		0.02308	2.42048		1.47208	3.08898		0.02308	2.38643		2.27208	2.46454
0.0231	2.39146		1.5721	3.16089		0.0231	2.42929		1.4721	3.08737		0.0231	2.36801		2.2721	2.45292
0.02312	2.38425		1.57212	3.12444		0.02312	2.41607		1.47212	3.09619		0.02312	2.38563		2.27212	2.46694
0.02314	2.40267		1.57214	3.12284		0.02314	2.42769		1.47214	3.10059		0.02314	2.39204		2.27214	2.46053
0.02316	2.39867		1.57216	3.11162		0.02316	2.42128		1.47216	3.12382		0.02316	2.38723		2.27216	2.44892
0.02318	2.39787		1.57218	3.08318		0.02318	2.40646		1.47218	3.14545		0.02318	2.40205		2.27218	2.46374
0.0232	2.41269		1.5722	3.03031		0.0232	2.41046		1.4722	3.13864		0.0232	2.38243		2.2722	2.46694
0.02322	2.41549		1.57222	2.943		0.02322	2.40846		1.47222	3.13504		0.02322	2.38042		2.27222	2.46734
0.02324	2.40708		1.57224	2.90494		0.02324	2.39524		1.47224	3.13584		0.02324	2.38243		2.27224	2.48296
0.02326	2.41429		1.57226	2.87691		0.02326	2.41607		1.47226	3.13664		0.02326	2.37161		2.27226	2.46734
0.02328	2.41389		1.57228	2.88292		0.02328	2.41287		1.47228	3.13103		0.02328	2.37321		2.27228	2.47936
0.0233	2.43271		1.5723	2.88131		0.0233	2.41968		1.4723	3.13824		0.0233	2.37121		2.2723	2.49217
0.02332	2.44913		1.57232	2.86089		0.02332	2.4373		1.47232	3.14505		0.02332	2.3612		2.27232	2.49618
0.02334	2.46836		1.57234	2.83445		0.02334	2.43009		1.47234	3.15266		0.02334	2.38363		2.27234	2.5106
0.02336	2.48278		1.57236	2.82163		0.02336	2.4349		1.47236	3.15306		0.02336	2.40486		2.27236	2.52742
0.02338	2.48839		1.57238	2.8016		0.02338	2.4361		1.47238	3.17349		0.02338	2.41046		2.27238	2.54024
0.0234	2.51482		1.5724	2.82964		0.0234	2.42929		1.4724	3.17549		0.0234	2.42528		2.2724	2.53143
0.02342	2.53685		1.57242	2.83765		0.02342	2.43089		1.47242	3.17389		0.02342	2.43289		2.27242	2.5146
0.02344	2.54126		1.57244	2.85087		0.02344	2.41968		1.47244	3.15947		0.02344	2.4401		2.27244	2.48817
0.02346	2.54606		1.57246	2.86729		0.02346	2.41367		1.47246	3.13944		0.02346	2.4397		2.27246	2.47215
0.02348	2.55648		1.57248	2.88171		0.02348	2.42008		1.47248	3.13504		0.02348	2.42368		2.27248	2.45933
0.0235	2.55007		1.5725	2.8749		0.0235	2.39645		1.4725	3.13263		0.0235	2.40646		2.2725	2.45973
0.02352	2.55728		1.57252	2.87571		0.02352	2.40005		1.47252	3.13584		0.02352	2.39404		2.27252	2.47255
0.02354	2.5725		1.57254	2.89814		0.02354	2.40205		1.47254	3.13344		0.02354	2.39685		2.27254	2.46854
0.02356	2.5749		1.57256	2.949		0.02356	2.38042		1.47256	3.11942		0.02356	2.40566		2.27256	2.47936
0.02358	2.58452		1.57258	2.9462		0.02358	2.39524		1.47258	3.11221		0.02358	2.40406		2.27258	2.47415
0.0236	2.56889		1.5726	2.9494		0.0236	2.39044		1.4726	3.12502		0.0236	2.42088		2.2726	2.47455
0.02362	2.56408		1.57262	2.98545		0.02362	2.39164		1.47262	3.14065		0.02362	2.43129		2.27262	2.46894
0.02364	2.5697		1.57264	3.0179		0.02364	2.37241		1.47264	3.14225		0.02364	2.40726		2.27264	2.47655
0.02366	2.5713		1.57266	3.03031		0.02366	2.35559		1.47266	3.13904		0.02366	2.39524		2.27266	2.47375
0.02368	2.58251		1.57268	3.05995		0.02368	2.36721		1.47268	3.1074		0.02368	2.39284		2.27268	2.49057
0.0237	2.58572		1.5727	3.07277		0.0237	2.37842		1.4727	3.09619		0.0237	2.39965		2.2727	2.47335
0.02372	2.59293		1.57272	3.08959		0.02372	2.38643		1.47272	3.10219		0.02372	2.42168		2.27272	2.45653
0.02374	2.60014		1.57274	3.12204		0.02374	2.40566		1.47274	3.09538		0.02374	2.42569		2.27274	2.45893
0.02376	2.59012		1.57276	3.13445		0.02376	2.41127		1.47276	3.109		0.02376	2.4381		2.27276	2.45773
0.02378	2.59413		1.57278	3.1709		0.02378	2.42689		1.47278	3.10059		0.02378	2.44331		2.27278	2.45332
0.0238	2.61335		1.5728	3.20134		0.0238	2.45172		1.4728	3.10019		0.0238	2.44251		2.2728	2.4389
0.02382	2.59974		1.57282	3.23098		0.02382	2.45332		1.47282	3.09619		0.02382	2.45372		2.27282	2.44451
0.02384	2.60614		1.57284	3.243		0.02384	2.44491		1.47284	3.12422		0.02384	2.41848		2.27284	2.46574
0.02386	2.58732		1.57286	3.23539		0.02386	2.44771		1.47286	3.14745		0.02386	2.40446		2.27286	2.50419
0.02388	2.56209		1.57288	3.23298		0.02388	2.4381		1.47288	3.17229		0.02388	2.40486		2.27288	2.52061
0.0239	2.51923		1.5729	3.22257		0.0239	2.4405		1.4729	3.20673		0.0239	2.38483		2.2729	2.52702
0.02392	2.47036		1.57292	3.22217		0.02392	2.39685		1.47292	3.22436		0.02392	2.37642		2.27292	2.51781
0.02394	2.43992		1.57294	3.22017		0.02394	2.39484		1.47294	3.24278		0.02394	2.38683		2.27294	2.48977
0.02396	2.4235		1.57296	3.20895		0.02396	2.38323		1.47296	3.27723		0.02396	2.3652		2.27296	2.48737
0.02398	2.40708		1.57298	3.19453		0.02398	2.35399		1.47298	3.27843		0.02398	2.35639		2.27298	2.48336
0.024	2.36262		1.573	3.17691		0.024	2.35038		1.473	3.24398		0.024	2.36761		2.273	2.45773
0.02402	2.32417		1.57302	3.16529		0.02402	2.35519		1.47302	3.21194		0.02402	2.37442		2.27302	2.43129
0.02404	2.30975		1.57304	3.13686		0.02404	2.37281		1.47304	3.21515		0.02404	2.39725		2.27304	2.41727
0.02406	2.28571		1.57306	3.15047		0.02406	2.38884		1.47306	3.1819		0.02406	2.40085		2.27306	2.4349
0.02408	2.29172		1.57308	3.15128		0.02408	2.38964		1.47308	3.15627		0.02408	2.40366		2.27308	2.4377
0.0241	2.30294		1.5731	3.14727		0.0241	2.37882		1.4731	3.12262		0.0241	2.41848		2.2731	2.45893
0.02412	2.31616		1.57312	3.16449		0.02412	2.36961		1.47312	3.12342		0.02412	2.41767		2.27312	2.48176
0.02414	2.32577		1.57314	3.15768		0.02414	2.35639		1.47314	3.10299		0.02414	2.4353		2.27314	2.49818
0.02416	2.33939		1.57316	3.16489		0.02416	2.38163		1.47316	3.09659		0.02416	2.43129		2.27316	2.5138
0.02418	2.36622		1.57318	3.15328		0.02418	2.38082		1.47318	3.07976		0.02418	2.42609		2.27318	2.515
0.0242	2.37343		1.5732	3.16489		0.0242	2.37842		1.4732	3.08177		0.0242	2.4369		2.2732	2.50339
0.02422	2.37704		1.57322	3.16369		0.02422	2.40406		1.47322	3.09178		0.02422	2.4373		2.27322	2.49217
0.02424	2.41669		1.57324	3.1713		0.02424	2.38723		1.47324	3.08898		0.02424	2.44531		2.27324	2.50739
0.02426	2.4223		1.57326	3.17971		0.02426	2.38924		1.47326	3.08417		0.02426	2.4385		2.27326	2.50619
0.02428	2.43471		1.57328	3.19293		0.02428	2.40005		1.47328	3.08858		0.02428	2.42168		2.27328	2.48697
0.0243	2.43712		1.5733	3.20975		0.0243	2.37922		1.4733	3.09699		0.0243	2.39564		2.2733	2.49057
0.02432	2.44273		1.57332	3.20054		0.02432	2.39885		1.47332	3.1078		0.02432	2.37882		2.27332	2.49978
0.02434	2.45074		1.57334	3.18893		0.02434	2.39484		1.47334	3.12382		0.02434	2.37922		2.27334	2.47896
0.02436	2.46956		1.57336	3.18212		0.02436	2.39044		1.47336	3.14024		0.02436	2.39324		2.27336	2.45853
0.02438	2.47797		1.57338	3.17891		0.02438	2.38082		1.47338	3.13464		0.02438	2.38563		2.27338	2.46574
0.0244	2.5		1.5734	3.18011		0.0244	2.37562		1.4734	3.06695		0.0244	2.39885		2.2734	2.46053
0.02442	2.50841		1.57342	3.16289		0.02442	2.36761		1.47342	3.0285		0.02442	2.41207		2.27342	2.47495
0.02444	2.53365		1.57344	3.12244		0.02444	2.38483		1.47344	3.01568		0.02444	2.41848		2.27344	2.48056
0.02446	2.53725		1.57346	3.10001		0.02446	2.35359		1.47346	3.03931		0.02446	2.42609		2.27346	2.48496
0.02448	2.53485		1.57348	3.0952		0.02448	2.35519		1.47348	3.05894		0.02448	2.41567		2.27348	2.48296
0.0245	2.51602		1.5735	3.06716		0.0245	2.34958		1.4735	3.09378		0.0245	2.41087		2.2735	2.48376
0.02452	2.50962		1.57352	3.0235		0.02452	2.34357		1.47352	3.10179		0.02452	2.40446		2.27352	2.48416
0.02454	2.47957		1.57354	3.0175		0.02454	2.3592		1.47354	3.09378		0.02454	2.37001		2.27354	2.48136
0.02456	2.45755		1.57356	3.0179		0.02456	2.34518		1.47356	3.11822		0.02456	2.34357		2.27356	2.46374
0.02458	2.45835		1.57358	3.03512		0.02458	2.36601		1.47358	3.11541		0.02458	2.34157		2.27358	2.45172
0.0246	2.47317		1.5736	2.99587		0.0246	2.39204		1.4736	3.10259		0.0246	2.34237		2.2736	2.44371
0.02462	2.48278		1.57362	3.01269		0.02462	2.40686		1.47362	3.1086		0.02462	2.36921		2.27362	2.44611
0.02464	2.4988		1.57364	3.00949		0.02464	2.43009		1.47364	3.11221		0.02464	2.37602		2.27364	2.44131
0.02466	2.51682		1.57366	2.98786		0.02466	2.4357		1.47366	3.12502		0.02466	2.39484		2.27366	2.44131
0.02468	2.54046		1.57368	2.95942		0.02468	2.45172		1.47368	3.13344		0.02468	2.41807		2.27368	2.4353
0.0247	2.55808		1.5737	2.94179		0.0247	2.46494		1.4737	3.11301		0.0247	2.41607		2.2737	2.42569
0.02472	2.56048		1.57372	2.92577		0.02472	2.45452		1.47372	3.09739		0.02472	2.41367		2.27372	2.41247
0.02474	2.55688		1.57374	2.91055		0.02474	2.45452		1.47374	3.07936		0.02474	2.40205		2.27374	2.39685
0.02476	2.56769		1.57376	2.89573		0.02476	2.45693		1.47376	3.07095		0.02476	2.41888		2.27376	2.38683
0.02478	2.5761		1.57378	2.88612		0.02478	2.44211		1.47378	3.06374		0.02478	2.42008		2.27378	2.39004
0.0248	2.60054		1.5738	2.83685		0.0248	2.45292		1.4738	3.04972		0.0248	2.44371		2.2738	2.39685
0.02482	2.60294		1.57382	2.81482		0.02482	2.44651		1.47382	3.01968		0.02482	2.44451		2.27382	2.42008
0.02484	2.60695		1.57384	2.80201		0.02484	2.41928		1.47384	3.01408		0.02484	2.45092		2.27384	2.44411
0.02486	2.59293		1.57386	2.76756		0.02486	2.41848		1.47386	3.05093		0.02486	2.45813		2.27386	2.46574
0.02488	2.58772		1.57388	2.73952		0.02488	2.40165		1.47388	3.08217		0.02488	2.44411		2.27388	2.46654
0.0249	2.5725		1.5739	2.7187		0.0249	2.41167		1.4739	3.1062		0.0249	2.42729		2.2739	2.47335
0.02492	2.55448		1.57392	2.70908		0.02492	2.41407		1.47392	3.14024		0.02492	2.40686		2.27392	2.45092
0.02494	2.5741		1.57394	2.70187		0.02494	2.40526		1.47394	3.15787		0.02494	2.42729		2.27394	2.43009
0.02496	2.58572		1.57396	2.68906		0.02496	2.39364		1.47396	3.14705		0.02496	2.44171		2.27396	2.42609
0.02498	2.56849		1.57398	2.67544		0.02498	2.37281		1.47398	3.13744		0.02498	2.4389		2.27398	2.42649
0.025	2.54727		1.574	2.66302		0.025	2.34237		1.474	3.14826		0.025	2.44892		2.274	2.45332
0.02502	2.53245		1.57402	2.67584		0.02502	2.3648		1.47402	3.15667		0.02502	2.45813		2.27402	2.47295
0.02504	2.4988		1.57404	2.68104		0.02504	2.36601		1.47404	3.14986		0.02504	2.4389		2.27404	2.47255
0.02506	2.4235		1.57406	2.71349		0.02506	2.38123		1.47406	3.14505		0.02506	2.42569		2.27406	2.46894
0.02508	2.37784		1.57408	2.7259		0.02508	2.37962		1.47408	3.17229		0.02508	2.42248		2.27408	2.45532
0.0251	2.35501		1.5741	2.77436		0.0251	2.34958		1.4741	3.16988		0.0251	2.40726		2.2741	2.45012
0.02512	2.39346		1.57412	2.78438		0.02512	2.3596		1.47412	3.16708		0.02512	2.39645		2.27412	2.4365
0.02514	2.44713		1.57414	2.80802		0.02514	2.38042		1.47414	3.15947		0.02514	2.40165		2.27414	2.44892
0.02516	2.50521		1.57416	2.84406		0.02516	2.36961		1.47416	3.13544		0.02516	2.40005		2.27416	2.45893
0.02518	2.56008		1.57418	2.8697		0.02518	2.3656		1.47418	3.1082		0.02518	2.40726		2.27418	2.44771
0.0252	2.61576		1.5742	2.87931		0.0252	2.34878		1.4742	3.08457		0.0252	2.39725		2.2742	2.44731
0.02522	2.65381		1.57422	2.88492		0.02522	2.35359		1.47422	3.07816		0.02522	2.39284		2.27422	2.45532
0.02524	2.70307		1.57424	2.88932		0.02524	2.36841		1.47424	3.09058		0.02524	2.37722		2.27424	2.4333
0.02526	2.75595		1.57426	2.88932		0.02526	2.36881		1.47426	3.11862		0.02526	2.39484		2.27426	2.41367
0.02528	2.77317		1.57428	2.88211		0.02528	2.35679		1.47428	3.13824		0.02528	2.38763		2.27428	2.42769
0.0253	2.77277		1.5743	2.85047		0.0253	2.36761		1.4743	3.15627		0.0253	2.39084		2.2743	2.4405
0.02532	2.76075		1.57432	2.82844		0.02532	2.3652		1.47432	3.17309		0.02532	2.39965		2.27432	2.44491
0.02534	2.73912		1.57434	2.83445		0.02534	2.37882		1.47434	3.19272		0.02534	2.39324		2.27434	2.45412
0.02536	2.69226		1.57436	2.80721		0.02536	2.35839		1.47436	3.22195		0.02536	2.38723		2.27436	2.45012
0.02538	2.60695		1.57438	2.794		0.02538	2.3656		1.47438	3.23077		0.02538	2.38643		2.27438	2.46894
0.0254	2.51682		1.5744	2.78278		0.0254	2.36881		1.4744	3.22155		0.0254	2.39084		2.2744	2.48256
0.02542	2.46155		1.57442	2.77557		0.02542	2.3648		1.47442	3.20233		0.02542	2.41207		2.27442	2.48977
0.02544	2.44994		1.57444	2.76155		0.02544	2.36921		1.47444	3.22356		0.02544	2.40165		2.27444	2.48617
0.02546	2.44833		1.57446	2.75034		0.02546	2.37161		1.47446	3.20593		0.02546	2.37962		2.27446	2.46133
0.02548	2.45154		1.57448	2.73792		0.02548	2.36801		1.47448	3.21635		0.02548	2.37642		2.27448	2.45372
0.0255	2.46516		1.5745	2.71109		0.0255	2.37722		1.4745	3.23998		0.0255	2.37402		2.2745	2.44491
0.02552	2.50361		1.57452	2.71388		0.02552	2.3604		1.47452	3.20593		0.02552	2.39524		2.27452	2.45573
0.02554	2.56649		1.57454	2.74153		0.02554	2.36		1.47454	3.13624		0.02554	2.40926		2.27454	2.46374
0.02556	2.59452		1.57456	2.76716		0.02556	2.36721		1.47456	3.0333		0.02556	2.41046		2.27456	2.47775
0.02558	2.62016		1.57458	2.78518		0.02558	2.35759		1.47458	2.9572		0.02558	2.43209		2.27458	2.48176
0.0256	2.64019		1.5746	2.80081		0.0256	2.38243		1.4746	2.88791		0.0256	2.41888		2.2746	2.46494
0.02562	2.66222		1.57462	2.80922		0.02562	2.37201		1.47462	2.8046		0.02562	2.40846		2.27462	2.44972
0.02564	2.68665		1.57464	2.84006		0.02564	2.36721		1.47464	2.7329		0.02564	2.40726		2.27464	2.45132
0.02566	2.70267		1.57466	2.84807		0.02566	2.39084		1.47466	2.67802		0.02566	2.42088		2.27466	2.45292
0.02568	2.72791		1.57468	2.84246		0.02568	2.38523		1.47468	2.63356		0.02568	2.42368		2.27468	2.45893
0.0257	2.78318		1.5747	2.84326		0.0257	2.38323		1.4747	2.60913		0.0257	2.43209		2.2747	2.46734
0.02572	2.82003		1.57472	2.82804		0.02572	2.40085		1.47472	2.59792		0.02572	2.42328		2.27472	2.46013
0.02574	2.85848		1.57474	2.80802		0.02574	2.40285		1.47474	2.59231		0.02574	2.42048		2.27474	2.45532
0.02576	2.8729		1.57476	2.77637		0.02576	2.41767		1.47476	2.56788		0.02576	2.43209		2.27476	2.44211
0.02578	2.8745		1.57478	2.73031		0.02578	2.42088		1.47478	2.55506		0.02578	2.41968		2.27478	2.44972
0.0258	2.83525		1.5748	2.67584		0.0258	2.38723		1.4748	2.57268		0.0258	2.41687		2.2748	2.45132
0.02582	2.78078		1.57482	2.61696		0.02582	2.39564		1.47482	2.64478		0.02582	2.41006		2.27482	2.45412
0.02584	2.71589		1.57484	2.56569		0.02584	2.38643		1.47484	2.74691		0.02584	2.39284		2.27484	2.47375
0.02586	2.6494		1.57486	2.50361		0.02586	2.37321		1.47486	2.84104		0.02586	2.38042		2.27486	2.47695
0.02588	2.60894		1.57488	2.4219		0.02588	2.35279		1.47488	2.91114		0.02588	2.3636		2.27488	2.47295
0.0259	2.56729		1.5749	2.36062		0.0259	2.33316		1.4749	2.98924		0.0259	2.37482		2.2749	2.45412
0.02592	2.53044		1.57492	2.28251		0.02592	2.34398		1.47492	3.05813		0.02592	2.37321		2.27492	2.46974
0.02594	2.498		1.57494	2.22684		0.02594	2.33276		1.47494	3.11221		0.02594	2.38884		2.27494	2.48096
0.02596	2.46876		1.57496	2.22003		0.02596	2.32835		1.47496	3.16107		0.02596	2.39925		2.27496	2.48016
0.02598	2.46155		1.57498	2.24005		0.02598	2.34558		1.47498	3.22155		0.02598	2.40886		2.27498	2.47295
0.026	2.47317		1.575	2.28732		0.026	2.35399		1.475	3.26321		0.026	2.41207		2.275	2.48416
0.02602	2.4952		1.57502	2.33338		0.02602	2.36841		1.47502	3.29846		0.02602	2.4349		2.27502	2.49898
0.02604	2.53966		1.57504	2.35781		0.02604	2.38323		1.47504	3.29966		0.02604	2.4405		2.27504	2.50619
0.02606	2.56289		1.57506	2.40267		0.02606	2.39204		1.47506	3.28203		0.02606	2.4405		2.27506	2.49458
0.02608	2.58492		1.57508	2.46395		0.02608	2.42488		1.47508	3.26521		0.02608	2.40646		2.27508	2.48897
0.0261	2.60855		1.5751	2.5008		0.0261	2.4349		1.4751	3.22636		0.0261	2.38924		2.2751	2.47095
0.02612	2.60735		1.57512	2.55928		0.02612	2.41407		1.47512	3.19071		0.02612	2.38563		2.27512	2.51781
0.02614	2.62337		1.57514	2.60975		0.02614	2.42208		1.47514	3.1839		0.02614	2.37922		2.27514	2.60793
0.02616	2.63378		1.57516	2.65701		0.02616	2.40486		1.47516	3.18831		0.02616	2.3636		2.27516	2.67442
0.02618	2.66663		1.57518	2.70147		0.02618	2.39364		1.47518	3.16908		0.02618	2.36961		2.27518	2.75092
0.0262	2.69466		1.5752	2.74433		0.0262	2.40085		1.4752	3.16708		0.0262	2.36601		2.2752	2.77656
0.02622	2.70427		1.57522	2.78919		0.02622	2.37962		1.47522	3.16067		0.02622	2.35159		2.27522	2.8062
0.02624	2.72149		1.57524	2.84166		0.02624	2.37602		1.47524	3.14625		0.02624	2.3652		2.27524	2.82943
0.02626	2.70027		1.57526	2.86769		0.02626	2.39204		1.47526	3.17709		0.02626	2.38844		2.27526	2.84345
0.02628	2.68265		1.57528	2.88852		0.02628	2.36681		1.47528	3.19392		0.02628	2.39685		2.27528	2.84625
0.0263	2.70828		1.5753	2.89934		0.0263	2.38123		1.4753	3.20794		0.0263	2.41567		2.2753	2.83504
0.02632	2.72189		1.57532	2.89653		0.02632	2.37722		1.47532	3.22436		0.02632	2.44171		2.27532	2.82062
0.02634	2.71509		1.57534	2.91736		0.02634	2.37682		1.47534	3.22997		0.02634	2.45693		2.27534	2.8114
0.02636	2.68665		1.57536	2.945		0.02636	2.39524		1.47536	3.22636		0.02636	2.45012		2.27536	2.809
0.02638	2.67143		1.57538	2.96623		0.02638	2.39044		1.47538	3.23477		0.02638	2.43089		2.27538	2.809
0.0264	2.62938		1.5754	2.98185		0.0264	2.37882		1.4754	3.23998		0.0264	2.41287		2.2754	2.81621
0.02642	2.60294		1.57542	2.9438		0.02642	2.3632		1.47542	3.23677		0.02642	2.40966		2.27542	2.82903
0.02644	2.60574		1.57544	2.92697		0.02644	2.35399		1.47544	3.23637		0.02644	2.40766		2.27544	2.83303
0.02646	2.59733		1.57546	2.90654		0.02646	2.36841		1.47546	3.21835		0.02646	2.40205		2.27546	2.83784
0.02648	2.5725		1.57548	2.8681		0.02648	2.35239		1.47548	3.20433		0.02648	2.40085		2.27548	2.83022
0.0265	2.5741		1.5755	2.83966		0.0265	2.33677		1.4755	3.19071		0.0265	2.42328		2.2755	2.84064
0.02652	2.56529		1.57552	2.80441		0.02652	2.35399		1.47552	3.1779		0.02652	2.40766		2.27552	2.86468
0.02654	2.60254		1.57554	2.78278		0.02654	2.38523		1.47554	3.1811		0.02654	2.40846		2.27554	2.90233
0.02656	2.6518		1.57556	2.78278		0.02656	2.40406		1.47556	3.19352		0.02656	2.41527		2.27556	2.93677
0.02658	2.62096		1.57558	2.77317		0.02658	2.39725		1.47558	3.20713		0.02658	2.40085		2.27558	2.94598
0.0266	2.62096		1.5756	2.77036		0.0266	2.39564		1.4756	3.19592		0.0266	2.38403		2.2756	2.93557
0.02662	2.63659		1.57562	2.79079		0.02662	2.40285		1.47562	3.20193		0.02662	2.38243		2.27562	2.92315
0.02664	2.63898		1.57564	2.82444		0.02664	2.38483		1.47564	3.19832		0.02664	2.37962		2.27564	2.89912
0.02666	2.63418		1.57566	2.84006		0.02666	2.364		1.47566	3.18631		0.02666	2.37121		2.27566	2.86307
0.02668	2.63898		1.57568	2.86529		0.02668	2.37241		1.47568	3.17269		0.02668	2.37522		2.27568	2.83143
0.0267	2.63098		1.5757	2.90895		0.0267	2.37402		1.4757	3.18591		0.0267	2.3612		2.2757	2.84705
0.02672	2.64219		1.57572	2.949		0.02672	2.36761		1.47572	3.19352		0.02672	2.37602		2.27572	2.8839
0.02674	2.65461		1.57574	2.97143		0.02674	2.37642		1.47574	3.19912		0.02674	2.38683		2.27574	2.91634
0.02676	2.67704		1.57576	2.98144		0.02676	2.37402		1.47576	3.21755		0.02676	2.40285		2.27576	2.96721
0.02678	2.67904		1.57578	2.98425		0.02678	2.38723		1.47578	3.23717		0.02678	2.39244		2.27578	2.99845
0.0268	2.70588		1.5758	2.98545		0.0268	2.37762		1.4758	3.23637		0.0268	2.39845		2.2758	2.98884
0.02682	2.74273		1.57582	3.00828		0.02682	2.38763		1.47582	3.254		0.02682	2.41207		2.27582	2.98003
0.02684	2.76916		1.57584	3.03111		0.02684	2.37642		1.47584	3.2572		0.02684	2.40606		2.27584	2.96681
0.02686	2.82884		1.57586	3.00989		0.02686	2.36961		1.47586	3.26281		0.02686	2.43249		2.27586	2.93998
0.02688	2.87931		1.57588	3.00428		0.02688	2.38323		1.47588	3.27763		0.02688	2.44651		2.27588	2.90713
0.0269	2.90294		1.5759	2.97864		0.0269	2.38042		1.4759	3.2584		0.0269	2.45773		2.2759	2.89832
0.02692	2.93939		1.57592	2.95862		0.02692	2.37001		1.47592	3.24959		0.02692	2.46694		2.27592	2.89191
0.02694	2.97944		1.57594	2.94139		0.02694	2.37362		1.47594	3.24158		0.02694	2.46414		2.27594	2.8799
0.02696	2.97143		1.57596	2.91816		0.02696	2.37121		1.47596	3.24038		0.02696	2.47415		2.27596	2.86107
0.02698	2.95541		1.57598	2.92137		0.02698	2.38603		1.47598	3.24438		0.02698	2.46213		2.27598	2.87869
0.027	2.92858		1.576	2.93018		0.027	2.40646		1.476	3.23717		0.027	2.44531		2.276	2.8839
0.02702	2.89533		1.57602	2.91456		0.02702	2.38924		1.47602	3.22676		0.02702	2.42809		2.27602	2.90273
0.02704	2.86289		1.57604	2.89413		0.02704	2.39404		1.47604	3.20153		0.02704	2.43129		2.27604	2.92035
0.02706	2.80802		1.57606	2.88652		0.02706	2.38323		1.47606	3.20513		0.02706	2.42969		2.27606	2.92916
0.02708	2.75074		1.57608	2.89774		0.02708	2.36921		1.47608	3.19191		0.02708	2.41006		2.27608	2.9552
0.0271	2.71589		1.5761	2.90054		0.0271	2.3644		1.4761	3.16708		0.0271	2.40966		2.2761	2.98123
0.02712	2.70147		1.57612	2.93338		0.02712	2.33156		1.47612	3.16267		0.02712	2.41207		2.27612	3.02809
0.02714	2.67464		1.57614	2.95421		0.02714	2.32355		1.47614	3.16548		0.02714	2.41687		2.27614	3.07175
0.02716	2.62777		1.57616	2.96583		0.02716	2.33156		1.47616	3.1799		0.02716	2.42889		2.27616	3.11061
0.02718	2.59333		1.57618	2.9434		0.02718	2.33596		1.47618	3.16748		0.02718	2.42689		2.27618	3.08016
0.0272	2.56769		1.5762	2.92417		0.0272	2.364		1.4762	3.16227		0.0272	2.4337		2.2762	3.01247
0.02722	2.55448		1.57622	2.90654		0.02722	2.36881		1.47622	3.14826		0.02722	2.44611		2.27622	2.92756
0.02724	2.51082		1.57624	2.90855		0.02724	2.37802		1.47624	3.15066		0.02724	2.44491		2.27624	2.83183
0.02726	2.498		1.57626	2.91896		0.02726	2.37402		1.47626	3.16227		0.02726	2.4333		2.27626	2.74932
0.02728	2.49199		1.57628	2.92297		0.02728	2.36801		1.47628	3.16948		0.02728	2.41888		2.27628	2.70165
0.0273	2.4964		1.5763	2.90535		0.0273	2.364		1.4763	3.16508		0.0273	2.40646		2.2763	2.6628
0.02732	2.51763		1.57632	2.91456		0.02732	2.3632		1.47632	3.16988		0.02732	2.39364		2.27632	2.61674
0.02734	2.55207		1.57634	2.92177		0.02734	2.36681		1.47634	3.16107		0.02734	2.39004		2.27634	2.54264
0.02736	2.58692		1.57636	2.89093		0.02736	2.38203		1.47636	3.13744		0.02736	2.36721		2.27636	2.49778
0.02738	2.61015		1.57638	2.84847		0.02738	2.40125		1.47638	3.12302		0.02738	2.37722		2.27638	2.44812
0.0274	2.64059		1.5764	2.80361		0.0274	2.43049		1.4764	3.13384		0.0274	2.40686		2.2764	2.4381
0.02742	2.65741		1.57642	2.74793		0.02742	2.44291		1.47642	3.16267		0.02742	2.42849		2.27642	2.41928
0.02744	2.69026		1.57644	2.70628		0.02744	2.4341		1.47644	3.1795		0.02744	2.41287		2.27644	2.41687
0.02746	2.68625		1.57646	2.67864		0.02746	2.43289		1.47646	3.1807		0.02746	2.42328		2.27646	2.41167
0.02748	2.68986		1.57648	2.65381		0.02748	2.41968		1.47648	3.20673		0.02748	2.45212		2.27648	2.4349
0.0275	2.70427		1.5765	2.65982		0.0275	2.40686		1.4765	3.21715		0.0275	2.44371		2.2765	2.45372
0.02752	2.70668		1.57652	2.6486		0.02752	2.41287		1.47652	3.22796		0.02752	2.41647		2.27652	2.46854
0.02754	2.70628		1.57654	2.66863		0.02754	2.41167		1.47654	3.22636		0.02754	2.40245		2.27654	2.46013
0.02756	2.7195		1.57656	2.70548		0.02756	2.41287		1.47656	3.23037		0.02756	2.39645		2.27656	2.45613
0.02758	2.73111		1.57658	2.75514		0.02758	2.41727		1.47658	3.22235		0.02758	2.41287		2.27658	2.45212
0.0276	2.76315		1.5766	2.7972		0.0276	2.40646		1.4766	3.22195		0.0276	2.4373		2.2766	2.45372
0.02762	2.78358		1.57662	2.83806		0.02762	2.39925		1.47662	3.21234		0.02762	2.42809		2.27662	2.46494
0.02764	2.80481		1.57664	2.86609		0.02764	2.40245		1.47664	3.20113		0.02764	2.42288		2.27664	2.45933
0.02766	2.84326		1.57666	2.89093		0.02766	2.39324		1.47666	3.21074		0.02766	2.42088		2.27666	2.44651
0.02768	2.85728		1.57668	2.89854		0.02768	2.40245		1.47668	3.21074		0.02768	2.40526		2.27668	2.45092
0.0277	2.85488		1.5767	2.90654		0.0277	2.38082		1.4767	3.20553		0.0277	2.41407		2.2767	2.44371
0.02772	2.83605		1.57672	2.92097		0.02772	2.38643		1.47672	3.22956		0.02772	2.42649		2.27672	2.44691
0.02774	2.81882		1.57674	2.92257		0.02774	2.38924		1.47674	3.24358		0.02774	2.42969		2.27674	2.44611
0.02776	2.83365		1.57676	2.91376		0.02776	2.37602		1.47676	3.23357		0.02776	2.42248		2.27676	2.43289
0.02778	2.82524		1.57678	2.90975		0.02778	2.38002		1.47678	3.21635		0.02778	2.40526		2.27678	2.40125
0.0278	2.81803		1.5768	2.90214		0.0278	2.38002		1.4768	3.22035		0.0278	2.39925		2.2768	2.40926
0.02782	2.79279		1.57682	2.86689		0.02782	2.3596		1.47682	3.24599		0.02782	2.39645		2.27682	2.40366
0.02784	2.76396		1.57684	2.82203		0.02784	2.34878		1.47684	3.28444		0.02784	2.40205		2.27684	2.42729
0.02786	2.73832		1.57686	2.79639		0.02786	2.34878		1.47686	3.28284		0.02786	2.41527		2.27686	2.45092
0.02788	2.75154		1.57688	2.77597		0.02788	2.33637		1.47688	3.27202		0.02788	2.42769		2.27688	2.45773
0.0279	2.78158		1.5769	2.76996		0.0279	2.33036		1.4769	3.2592		0.0279	2.41807		2.2769	2.46934
0.02792	2.798		1.57692	2.78398		0.02792	2.34918		1.47692	3.2524		0.02792	2.39965		2.27692	2.49097
0.02794	2.82123		1.57694	2.75595		0.02794	2.38163		1.47694	3.2544		0.02794	2.39685		2.27694	2.49458
0.02796	2.83125		1.57696	2.72791		0.02796	2.37962		1.47696	3.21995		0.02796	2.39605		2.27696	2.49578
0.02798	2.80641		1.57698	2.71429		0.02798	2.37562		1.47698	3.22716		0.02798	2.39925		2.27698	2.50619
0.028	2.79039		1.577	2.69426		0.028	2.37562		1.477	3.23758		0.028	2.40125		2.277	2.5114
0.02802	2.75354		1.57702	2.70468		0.02802	2.39164		1.47702	3.26201		0.02802	2.38964		2.27702	2.52101
0.02804	2.75074		1.57704	2.72791		0.02804	2.39044		1.47704	3.256		0.02804	2.37642		2.27704	2.50579
0.02806	2.73191		1.57706	2.75114		0.02806	2.39444		1.47706	3.24719		0.02806	2.37802		2.27706	2.51541
0.02808	2.65421		1.57708	2.79119		0.02808	2.39765		1.47708	3.22436		0.02808	2.40165		2.27708	2.5122
0.0281	2.61816		1.5771	2.7996		0.0281	2.40686		1.4771	3.21474		0.0281	2.41247		2.2771	2.52582
0.02812	2.59853		1.57712	2.80241		0.02812	2.40646		1.47712	3.20313		0.02812	2.42288		2.27712	2.53423
0.02814	2.59613		1.57714	2.79199		0.02814	2.40005		1.47714	3.16508		0.02814	2.4373		2.27714	2.52822
0.02816	2.60975		1.57716	2.81162		0.02816	2.40966		1.47716	3.15547		0.02816	2.42889		2.27716	2.51781
0.02818	2.60334		1.57718	2.82924		0.02818	2.40045		1.47718	3.14145		0.02818	2.42769		2.27718	2.49458
0.0282	2.61135		1.5772	2.85247		0.0282	2.37642		1.4772	3.11581		0.0282	2.41567		2.2772	2.47215
0.02822	2.63859		1.57722	2.90014		0.02822	2.37802		1.47722	3.1086		0.02822	2.39685		2.27722	2.44852
0.02824	2.649		1.57724	2.93218		0.02824	2.38884		1.47724	3.09619		0.02824	2.39765		2.27724	2.45092
0.02826	2.66342		1.57726	2.95261		0.02826	2.38884		1.47726	3.08257		0.02826	2.40526		2.27726	2.4349
0.02828	2.66783		1.57728	2.93098		0.02828	2.40886		1.47728	3.07175		0.02828	2.39645		2.27728	2.43129
0.0283	2.67263		1.5773	2.9446		0.0283	2.42569		1.4773	3.07816		0.0283	2.39564		2.2773	2.44411
0.02832	2.67704		1.57732	2.95862		0.02832	2.44651		1.47732	3.07376		0.02832	2.38483		2.27732	2.45292
0.02834	2.67183		1.57734	2.98786		0.02834	2.41647		1.47734	3.1062		0.02834	2.39845		2.27734	2.45933
0.02836	2.67183		1.57736	3.0215		0.02836	2.40646		1.47736	3.11781		0.02836	2.40085		2.27736	2.45933
0.02838	2.67263		1.57738	3.03752		0.02838	2.38964		1.47738	3.11541		0.02838	2.39885		2.27738	2.47976
0.0284	2.67023		1.5774	3.05675		0.0284	2.37522		1.4774	3.14425		0.0284	2.40726		2.2774	2.49538
0.02842	2.67664		1.57742	3.08719		0.02842	2.37482		1.47742	3.17189		0.02842	2.40045		2.27742	2.50179
0.02844	2.65661		1.57744	3.11523		0.02844	2.38323		1.47744	3.1827		0.02844	2.39605		2.27744	2.50219
0.02846	2.6502		1.57746	3.13205		0.02846	2.39925		1.47746	3.19552		0.02846	2.41247		2.27746	2.47896
0.02848	2.62497		1.57748	3.16409		0.02848	2.40406		1.47748	3.1811		0.02848	2.43209		2.27748	2.46894
0.0285	2.60494		1.5775	3.18292		0.0285	2.40846		1.4775	3.15787		0.0285	2.44091		2.2775	2.45132
0.02852	2.55768		1.57752	3.17611		0.02852	2.40726		1.47752	3.13023		0.02852	2.44451		2.27752	2.45172
0.02854	2.55568		1.57754	3.17931		0.02854	2.42849		1.47754	3.12382		0.02854	2.4405		2.27754	2.46293
0.02856	2.57771		1.57756	3.19293		0.02856	2.42689		1.47756	3.15066		0.02856	2.43209		2.27756	2.45012
0.02858	2.61616		1.57758	3.19573		0.02858	2.41968		1.47758	3.15827		0.02858	2.42849		2.27758	2.45773
0.0286	2.65902		1.5776	3.19614		0.0286	2.42569		1.4776	3.16948		0.0286	2.41928		2.2776	2.4405
0.02862	2.64179		1.57762	3.19053		0.02862	2.41607		1.47762	3.17669		0.02862	2.42208		2.27762	2.4405
0.02864	2.63018		1.57764	3.16369		0.02864	2.39284		1.47764	3.17669		0.02864	2.45613		2.27764	2.43049
0.02866	2.63018		1.57766	3.15568		0.02866	2.37321		1.47766	3.20313		0.02866	2.52382		2.27766	2.44171
0.02868	2.58932		1.57768	3.15648		0.02868	2.39284		1.47768	3.21755		0.02868	2.60593		2.27768	2.4361
0.0287	2.58131		1.5777	3.15648		0.0287	2.37802		1.4777	3.21595		0.0287	2.67802		2.2777	2.44852
0.02872	2.59413		1.57772	3.13045		0.02872	2.39364		1.47772	3.20954		0.02872	2.7373		2.27772	2.44812
0.02874	2.62898		1.57774	3.10121		0.02874	2.41607		1.47774	3.20193		0.02874	2.81381		2.27774	2.45132
0.02876	2.63058		1.57776	3.11322		0.02876	2.43089		1.47776	3.18791		0.02876	2.91034		2.27776	2.44331
0.02878	2.61936		1.57778	3.07397		0.02878	2.44371		1.47778	3.16588		0.02878	2.98283		2.27778	2.4333
0.0288	2.63699		1.5778	3.05274		0.0288	2.44251		1.4778	3.14946		0.0288	3.02729		2.2778	2.41567
0.02882	2.62817		1.57782	3.03151		0.02882	2.41487		1.47782	3.15386		0.02882	3.06094		2.27782	2.42649
0.02884	2.62857		1.57784	3.0235		0.02884	2.42488		1.47784	3.16107		0.02884	3.08217		2.27784	2.42849
0.02886	2.67103		1.57786	3.03392		0.02886	2.41968		1.47786	3.14065		0.02886	3.09058		2.27786	2.41928
0.02888	2.69466		1.57788	3.02551		0.02888	2.40806		1.47788	3.12663		0.02888	3.1046		2.27788	2.42048
0.0289	2.7239		1.5779	3.00388		0.0289	2.38123		1.4779	3.09579		0.0289	3.10019		2.2779	2.42128
0.02892	2.71388		1.57792	2.98305		0.02892	2.37482		1.47792	3.08137		0.02892	3.11701		2.27792	2.4401
0.02894	2.75675		1.57794	2.96663		0.02894	2.35239		1.47794	3.09498		0.02894	3.14024		2.27794	2.44972
0.02896	2.76516		1.57796	2.99226		0.02896	2.35319		1.47796	3.07696		0.02896	3.14425		2.27796	2.47615
0.02898	2.77197		1.57798	3.00588		0.02898	2.3608		1.47798	3.07816		0.02898	3.11581		2.27798	2.47856
0.029	2.77797		1.578	3.0239		0.029	2.36881		1.478	3.07776		0.029	3.08737		2.278	2.46974
0.02902	2.77677		1.57802	3.04994		0.02902	2.36721		1.47802	3.07536		0.02902	3.06935		2.27802	2.45292
0.02904	2.74153		1.57804	3.07958		0.02904	2.33837		1.47804	3.06615		0.02904	3.07295		2.27804	2.44852
0.02906	2.7267		1.57806	3.10361		0.02906	2.33436		1.47806	3.07536		0.02906	3.04372		2.27806	2.44171
0.02908	2.71829		1.57808	3.0968		0.02908	2.35599		1.47808	3.09178		0.02908	3.0309		2.27808	2.44571
0.0291	2.72631		1.5781	3.03272		0.0291	2.37321		1.4781	3.09218		0.0291	3.01368		2.2781	2.45012
0.02912	2.76356		1.57812	3.04433		0.02912	2.38002		1.47812	3.09699		0.02912	2.99765		2.27812	2.44892
0.02914	2.75875		1.57814	3.05555		0.02914	2.37682		1.47814	3.09098		0.02914	2.99245		2.27814	2.44491
0.02916	2.74273		1.57816	3.05755		0.02916	2.39444		1.47816	3.11061		0.02916	3.01207		2.27816	2.4381
0.02918	2.7195		1.57818	3.05835		0.02918	2.38763		1.47818	3.1086		0.02918	3.02569		2.27818	2.44972
0.0292	2.71068		1.5782	3.05515		0.0292	2.38082		1.4782	3.11221		0.0292	3.04972		2.2782	2.44892
0.02922	2.71429		1.57822	3.06276		0.02922	2.38643		1.47822	3.1098		0.02922	3.06574		2.27822	2.4349
0.02924	2.69386		1.57824	3.08078		0.02924	2.38844		1.47824	3.12583		0.02924	3.07936		2.27824	2.42729
0.02926	2.67544		1.57826	3.04994		0.02926	2.38803		1.47826	3.13384		0.02926	3.06374		2.27826	2.4401
0.02928	2.67023		1.57828	2.98144		0.02928	2.39885		1.47828	3.13664		0.02928	3.03971		2.27828	2.44651
0.0293	2.63058		1.5783	2.9482		0.0293	2.38964		1.4783	3.17189		0.0293	3.00647		2.2783	2.45092
0.02932	2.63618		1.57832	2.9462		0.02932	2.35439		1.47832	3.19672		0.02932	2.97242		2.27832	2.45132
0.02934	2.62777		1.57834	2.92097		0.02934	2.34357		1.47834	3.21474		0.02934	2.93116		2.27834	2.44691
0.02936	2.60414		1.57836	2.90855		0.02936	2.35359		1.47836	3.23597		0.02936	2.90433		2.27836	2.44611
0.02938	2.59012		1.57838	2.90454		0.02938	2.3608		1.47838	3.24118		0.02938	2.90152		2.27838	2.4377
0.0294	2.58692		1.5784	2.89293		0.0294	2.37482		1.4784	3.24639		0.0294	2.89071		2.2784	2.42368
0.02942	2.60414		1.57842	2.85928		0.02942	2.38443		1.47842	3.2548		0.02942	2.90753		2.27842	2.40486
0.02944	2.62617		1.57844	2.84567		0.02944	2.36681		1.47844	3.2572		0.02944	2.91314		2.27844	2.45532
0.02946	2.63098		1.57846	2.84927		0.02946	2.37762		1.47846	3.20593		0.02946	2.91274		2.27846	2.44932
0.02948	2.62457		1.57848	2.85928		0.02948	2.37842		1.47848	3.12983		0.02948	2.93357		2.27848	2.45172
0.0295	2.6446		1.5785	2.90054		0.0295	2.3648		1.4785	3.0317		0.0295	2.90152		2.2785	2.45733
0.02952	2.65581		1.57852	2.92537		0.02952	2.38082		1.47852	2.93437		0.02952	2.8827		2.27852	2.46894
0.02954	2.65781		1.57854	2.92377		0.02954	2.39564		1.47854	2.81982		0.02954	2.86547		2.27854	2.48056
0.02956	2.63739		1.57856	2.943		0.02956	2.41327		1.47856	2.70726		0.02956	2.83744		2.27856	2.44491
0.02958	2.62457		1.57858	2.943		0.02958	2.41567		1.47858	2.62035		0.02958	2.80099		2.27858	2.43129
0.0296	2.62537		1.5786	2.98144		0.0296	2.41687		1.4786	2.5871		0.0296	2.78416		2.2786	2.44371
0.02962	2.60054		1.57862	2.99787		0.02962	2.41327		1.47862	2.54945		0.02962	2.78377		2.27862	2.45012
0.02964	2.59653		1.57864	3.02791		0.02964	2.42969		1.47864	2.49017		0.02964	2.81901		2.27864	2.44691
0.02966	2.55247		1.57866	3.04073		0.02966	2.40446		1.47866	2.44211		0.02966	2.86547		2.27866	2.4397
0.02968	2.54727		1.57868	3.07838		0.02968	2.39124		1.47868	2.40566		0.02968	2.91835		2.27868	2.45693
0.0297	2.56649		1.5787	3.14567		0.0297	2.39084		1.4787	2.37201		0.0297	2.9592		2.2787	2.47295
0.02972	2.55127		1.57872	3.30188		0.02972	2.41287		1.47872	2.35279		0.02972	2.97723		2.27872	2.47415
0.02974	2.55087		1.57874	3.49053		0.02974	2.40005		1.47874	2.35359		0.02974	2.98844		2.27874	2.46694
0.02976	2.54246		1.57876	3.71243		0.02976	2.38924		1.47876	2.36761		0.02976	3.01928		2.27876	2.48216
0.02978	2.55448		1.57878	3.79133		0.02978	2.36		1.47878	2.38844		0.02978	3.05093		2.27878	2.48176
0.0298	2.57691		1.5788	3.75809		0.0298	2.35839		1.4788	2.41006		0.0298	3.05133		2.2788	2.49137
0.02982	2.58932		1.57882	3.65275		0.02982	2.3632		1.47882	2.44451		0.02982	3.05813		2.27882	2.50699
0.02984	2.60174		1.57884	3.53339		0.02984	2.38163		1.47884	2.45853		0.02984	3.05293		2.27884	2.50499
0.02986	2.62337		1.57886	3.3924		0.02986	2.37722		1.47886	2.47655		0.02986	3.05253		2.27886	2.50059
0.02988	2.65982		1.57888	3.22938		0.02988	2.38523		1.47888	2.50339		0.02988	3.05533		2.27888	2.49378
0.0299	2.67744		1.5789	3.06876		0.0299	2.40486		1.4789	2.50419		0.0299	3.04251		2.2789	2.45733
0.02992	2.68345		1.57892	2.91616		0.02992	2.42208		1.47892	2.5106		0.02992	3.03971		2.27892	2.45172
0.02994	2.68145		1.57894	2.75274		0.02994	2.4393		1.47894	2.51661		0.02994	3.01247		2.27894	2.44171
0.02996	2.70147		1.57896	2.63058		0.02996	2.46093		1.47896	2.5142		0.02996	2.96561		2.27896	2.4405
[truncated: 148,502 more rows]

## Sheet: Figure 5d-g
Fig.5d											Fig.5e					Fig.5f
[truncated: 2,502 more rows]
